# Supplementary material for: Hierarchical deconstruction of mouse olfactory sensory neurons: from whole mucosa to single-cell RNA-seq
Source: Sci Rep. 2015 Dec 16;5:18178. doi: 10.1038/srep18178 (PMC4680959; doi:10.1038/srep18178)
Supplement: Supplementary Dataset 1 [file srep18178-s2.xls]

## Sheet: mapping stats and QC
sample	total fragments	unique %		multimapped %		unmapped %		QC pass	ENA accession
WOM1	43534928	38820863	89.1718	1723998	3.96003	2990067	6.86	yes	ERS252155
WOM2	75289455	67690537	89.9071	3018346	4.00899	4580572	6.09	yes	ERS252156
WOM3	54231767	49952440	92.1092	2316878	4.27218	1962449	3.62	yes	ERS252157
OSN1	48523309	45373409	93.5085	1764633	3.63667	1385267	2.86	yes	ERS252158
OSN2	57565818	46820001	81.333	2142656	3.7221	8603161	14.94	yes	ERS252159
OSN3	75288647	69454921	92.2515	2506461	3.32914	3327265	4.42	yes	ERS252160

## Sheet: normalized counts
geneID	gene	chr	start	end	strand	length	WOM1	WOM2	WOM3	OSN1	OSN2	OSN3
ENSMUSG00000001175	Calm1	12	100199435	100209806	+	4698	169777	164431	176960	515068	476007	498623
ENSMUSG00000064351	mt-Co1	MT	5328	6872	+	1545	323853	318527	332823	318392	273414	273993
ENSMUSG00000074006	Omp	7	98143360	98145502	-	2143	128077	125085	113304	431836	428805	463225
ENSMUSG00000026880	Stom	2	35313986	35336976	-	2787	97100.5	93839.3	100729	397499	369870	382360
ENSMUSG00000027744	Stoml3	3	53488727	53508502	+	2076	84461.9	84554.3	89546.3	297157	290718	296858
ENSMUSG00000024524	Gnal	18	67088336	67226792	+	5761	99400.8	93922	104060	281947	274123	276125
ENSMUSG00000029064	Gnb1	4	155491361	155559269	+	4268	95658.6	91269.2	96817.5	277091	246427	251795
ENSMUSG00000095276	Gm581	7	45176349	45179597	-	1877	57887.4	60484.7	56841.2	288182	259097	291277
ENSMUSG00000064370	mt-Cytb	MT	14145	15288	+	1144	138501	136034	145795	186836	151598	153735
ENSMUSG00000076258	Gm23935	16	11144125	11144181	+	57	83616.2	89074.6	63703.8	20282.4	603698	24664.5
ENSMUSG00000035202	Lars2	9	123366940	123462664	+	3881	49512.5	45494.7	47470.1	15129.8	703134	13796.5
ENSMUSG00000033161	Atp1a1	3	101576219	101604603	-	4487	92663.2	91502.3	83502.5	190144	196013	195584
ENSMUSG00000034098	Fstl5	3	76074270	76710019	+	6118	70688	66942.9	79776.6	229681	193159	196717
ENSMUSG00000038539	Atf5	7	44812257	44816658	-	1992	92848.2	96530.9	79499.5	174995	178145	204871
ENSMUSG00000079539	Obp2b	2	25737009	25740097	+	732	268573	243097	251199	10267.3	11666.5	5262.17
ENSMUSG00000005547	Cyp2a5	7	26835305	26843548	+	2073	241478	226592	221107	14473.5	16232.1	7223.09
ENSMUSG00000030701	Plekhb1	7	100642892	100662414	-	3554	48480.8	51034.9	49772	178931	167385	191900
ENSMUSG00000062061	Obp2a	2	25700043	25703326	+	744	229780	212654	200458	11414.7	12505.6	5391.95
ENSMUSG00000027483	Bpifa1	2	154142880	154149219	+	1545	227182	220009	187829	8316.73	6912.07	4807.53
ENSMUSG00000037742	Eef1a1	9	78478449	78489151	-	2493	125115	130539	131967	90782.4	82242.1	84753.1
ENSMUSG00000023944	Hsp90ab1	17	45567775	45573271	-	2999	74197	76978.5	74666	135022	140690	142568
ENSMUSG00000054134	Umodl1	17	30954679	31010708	+	5045	32113.7	30900	31739.7	175008	174210	189373
ENSMUSG00000039953	Clstn1	4	149586468	149648899	+	4662	66866.6	67369.1	64116.8	132190	127901	137660
ENSMUSG00000023010	Tmbim6	15	99392882	99410049	+	3806	61310.2	66125.4	59385.3	130968	127912	143974
ENSMUSG00000072235	Tuba1a	15	98949841	98953551	-	1647	76491.5	90326.9	72395.5	104140	103061	112733
ENSMUSG00000031996	Aplp2	9	31149557	31211815	-	3694	51687.5	49374.2	52180.2	133848	126090	133990
ENSMUSG00000004207	Psap	10	60277627	60302597	+	2744	56715.4	55273.6	52845.3	125705	118224	134328
ENSMUSG00000064341	mt-Nd1	MT	2751	3707	+	957	83429	81194.2	92181.6	106456	88679.2	83321.6
ENSMUSG00000020654	Adcy3	12	4133103	4213525	+	6246	38673.2	38456.7	35511.2	132056	133898	146361
ENSMUSG00000005610	Eif4g2	7	111067985	111083030	-	9931	71963.4	74313.8	76240.2	105857	96749.5	97658.4
ENSMUSG00000052727	Map1b	13	99421464	99516602	-	11852	54033.7	53839.4	59093.9	119249	116184	108878
ENSMUSG00000093077	Mir5105	5	146261003	146261084	+	82	50419.1	56139	46622.7	9817.96	333922	12050.3
ENSMUSG00000029268	Ugt2a1	5	87459490	87490871	-	3340	146523	143807	170934	20441.6	15658.2	9334.25
ENSMUSG00000034390	Cmip	8	117257019	117461503	+	4732	39737.1	37746.9	38677.5	126055	125309	131767
ENSMUSG00000020719	Ddx5	11	106780355	106789185	-	5775	54633.5	53636.5	60318.5	113278	108630	107635
ENSMUSG00000036915	Kirrel2	7	30447534	30457690	-	3939	39492.4	36599.7	35138.4	147277	114270	123150
ENSMUSG00000006651	Aplp1	7	30434981	30445582	-	2391	42727.9	43529.4	35304.7	115756	107895	132970
ENSMUSG00000064367	mt-Nd5	MT	11742	13565	+	1824	98016.3	88414	102400	69838.8	66293.3	50822.8
ENSMUSG00000015656	Hspa8	9	40800984	40805200	+	4156	61062	62167.7	62817.9	100693	86313.3	101207
ENSMUSG00000079522	Gm14744	X	77864758	77870033	+	800	141144	158893	131014	13175.5	13702.8	6644.96
ENSMUSG00000026576	Atp1b1	1	164437267	164458355	-	2422	49782.5	47636.1	50144.8	111323	104382	100577
ENSMUSG00000039262	Prrc2b	2	32151082	32234537	+	11262	67236.5	65422.1	61458.3	85757.1	92291.8	86891
ENSMUSG00000074665	Bpifb4	2	153938212	153964101	+	3127	147470	148892	125503	14815.1	13551.4	6771.6
ENSMUSG00000068008	Bpifb3	2	153918230	153932996	+	1873	142863	155184	115283	13640.8	12571.5	6988.69
ENSMUSG00000029126	Nsg1	5	38137193	38159467	-	2140	32778.9	33239.6	36890.5	117144	106108	109108
ENSMUSG00000021194	Chga	12	102554969	102565027	+	1882	30113.3	32311.1	28729.9	108863	107049	123790
ENSMUSG00000034994	Eef2	10	81176631	81182507	+	3098	65376.4	70089.6	61236.6	76274.7	73091.5	82109.4
ENSMUSG00000001270	Ckb	12	111669355	111672338	-	1478	35102.2	37222.9	31606.5	104962	97130.1	120247
ENSMUSG00000022892	App	16	84954440	85173707	-	3128	45580.8	45594.5	46645	95806.5	89122.7	92693.6
ENSMUSG00000032294	Pkm	9	59656368	59679375	+	2599	42410.8	42412.4	38694.5	94740	87786.2	102663
ENSMUSG00000020097	Sgpl1	10	61098642	61147703	-	6143	32404.4	31099.6	31917.6	105113	97814.9	107560
ENSMUSG00000036438	Calm2	17	87433412	87446935	-	1467	36238.5	34547	39565.2	106691	91881.3	95069.8
ENSMUSG00000068854	Hist2h2be	3	96221121	96223738	+	2618	37539.1	35430.9	39242.4	104334	90087.7	97184.9
ENSMUSG00000049775	Tmsb4x	X	167207093	167209315	-	1371	46420.7	48004.4	46232.9	90920.8	82417.4	89640.9
ENSMUSG00000067684	Obp1a	X	78085505	78091374	-	757	116145	118808	111799	15887.8	14565.8	7532.21
ENSMUSG00000064363	mt-Nd4	MT	10167	11544	+	1378	60095.7	54907.8	64545.9	76737.5	59698.9	55200
ENSMUSG00000005864	Cnga2	X	71991849	72010218	+	3095	27783.2	27552.4	29538	95984.1	90880.3	97923.5
ENSMUSG00000022010	Tsc22d1	14	76414961	76507765	+	8994	20670	21076.5	19955.1	104235	89118.2	91986.4
ENSMUSG00000049685	Cyp2g1	7	26808927	26821197	+	1853	105155	103151	105310	10272.2	9322.98	4562.12
ENSMUSG00000031532	Tmem66	8	34154563	34170845	+	1897	32085	33078.1	31194.4	80631.4	75894.9	84700.4
ENSMUSG00000023011	Faim2	15	99497005	99528017	-	4520	26914.6	26600.9	24008.2	84671	81188.8	91379.2
ENSMUSG00000064345	mt-Nd2	MT	3914	4951	+	1038	52805.5	48404.3	60666.3	65266.5	55744.6	48318.3
ENSMUSG00000033577	Myo6	9	80165031	80311729	+	9361	26843.4	25453.7	28029.9	81101.6	84124.1	82976.2
ENSMUSG00000033383	Rtp1	16	23429133	23433960	+	3120	27036.4	27306.2	28427.7	82631	78136.5	82230.6
ENSMUSG00000035620	Ric8b	10	84917616	85016446	+	3068	23890.5	22810.1	26683.7	79764.5	80689.8	86706.2
ENSMUSG00000038370	Pcp4l1	1	171173262	171196268	-	1577	27262.7	27399.4	28234.6	66337.9	68223.2	74153.3
ENSMUSG00000026249	Serpine2	1	79794197	79858696	-	3830	22152.1	21107.4	24854.7	73955.5	73075	76400.5
ENSMUSG00000064293	Cntn4	6	105677660	106699310	+	8486	23198.8	21293.2	25764.7	81593.9	70012.3	67682.9
ENSMUSG00000054986	Sec14l3	11	4064841	4077736	+	2784	92943.6	89552.7	90692.3	6383.26	6345.68	3135.28
ENSMUSG00000025393	Atp5b	10	128083273	128090391	+	4237	36778.5	38307	34691.5	61255.1	54758.7	61990.5
ENSMUSG00000023150	Ivns1abp	1	151344498	151364445	+	5037	27570.7	25002.6	30735.8	62362	70878.3	66588
ENSMUSG00000057666	Gapdh	6	125161715	125166467	-	4133	30914.2	32542.9	28119.3	61604.1	57293.9	68448.3
ENSMUSG00000001023	S100a5	3	90608523	90611780	+	432	22570.4	24099.7	22644.9	59832.2	65827.3	79265.2
ENSMUSG00000002190	Clgn	8	83389867	83428552	+	4025	22433.6	22146.9	24218.2	68717.1	65018.1	66782.3
ENSMUSG00000029580	Actb	5	142903115	142906754	-	2679	38233.1	40005.8	37529.7	52076.3	47470.5	51735.2
ENSMUSG00000044121	5430402E10Rik	X	77919786	77925062	-	798	75844.6	86830.2	81895.2	7666.53	7544.39	4243.55
ENSMUSG00000026833	Olfm1	2	28192992	28230736	+	3553	19802.5	18680.4	19189.9	68619.2	64830.8	71493.1
ENSMUSG00000016559	H3f3b	11	116021912	116027962	-	2976	34418.5	33547	38125	50993.9	50512.2	49718.4
ENSMUSG00000022053	Ebf2	14	67233292	67430918	+	6928	25727.7	25132	29025.8	62876.3	54793.1	54761.9
ENSMUSG00000034088	Hdlbp	1	93405940	93478808	-	6345	34881.6	36107.9	35673	47228.6	45375.7	47453.9
ENSMUSG00000038034	Igsf8	1	172261641	172319841	+	5217	20488.4	21164.5	17681	59444.1	56513.3	70602.7
ENSMUSG00000028149	Rap1gds1	3	138925906	139075199	-	3663	20525.2	20620.1	21281.7	63097.9	56598.7	61278.7
ENSMUSG00000004341	Gpx6	13	21312217	21319624	+	1276	79037.6	73949.3	72846	6288.98	5746.33	2632.66
ENSMUSG00000031026	Trim66	7	109449006	109508134	-	10125	28865.6	30029.3	29669.4	48803.3	50241	49321.2
ENSMUSG00000021087	Rtn1	12	72211752	72409054	-	4003	20713.6	21875	21438.1	57172.6	54875.5	59853.4
ENSMUSG00000004980	Hnrnpa2b1	6	51460434	51469894	-	4086	33454.5	31317.6	38925.1	46294.3	44592.1	40588.7
ENSMUSG00000010476	Ebf3	7	137193673	137314445	-	5021	23352.8	21988.6	26473.6	56193	51588.1	54495.3
ENSMUSG00000019505	Ubb	11	62551171	62553213	+	1675	28640.4	29029.2	25267.7	49045.7	46725.8	53680.4
ENSMUSG00000025428	Atp5a1	18	77773729	77782869	+	3135	29515.9	30339.9	28601.2	48570.6	43209.1	48821.7
ENSMUSG00000026457	Adipor1	1	134415378	134433351	+	5025	21716.7	21676	20240.3	53475.9	51681	57706.1
ENSMUSG00000021270	Hsp90aa1	12	110690605	110702728	-	3931	29712.3	29439.6	32014.2	44101.2	45831.3	45349.8
ENSMUSG00000068923	Syt11	3	88744700	88775164	-	5205	20351.7	19907.7	20596.9	52547.7	51588.1	54063.4
ENSMUSG00000022619	Mapk8ip2	15	89453913	89464468	+	5700	20309.2	20222.9	19813.9	52245.3	51528.1	54487.4
ENSMUSG00000024597	Slc12a2	18	57878678	57946821	+	6520	24170.9	22665.6	25799.6	52263.7	47173.8	45234.2
ENSMUSG00000019370	Calm3	7	16915379	16924114	-	2423	27406.4	27312.7	24440.8	46781.6	42851	47256.4
ENSMUSG00000058254	Tspan7	X	10485158	10596605	+	7067	15256	14730.6	14774.8	57635.5	53874.6	57249.8
ENSMUSG00000014602	Kif1a	1	93015456	93101865	-	8311	21608.7	21534.9	20814.2	49164.5	48499.9	51511.8
ENSMUSG00000029467	Atp2a2	5	122442702	122502225	-	5293	22730.1	22381.9	23894.6	51144.5	47569.4	45207.4
ENSMUSG00000025743	Sdc3	4	130792537	130826319	+	5989	22553.1	22341.9	20771.3	44423.3	50660.6	50593.9
ENSMUSG00000063524	Eno1	4	150236721	150248879	+	5379	17288.5	17957.4	16547.5	53981.6	48192.7	56629.2
ENSMUSG00000052974	Cyp2f2	7	27119909	27133660	+	2025	65323.5	67432.1	63843.3	5761.22	4895.24	3062.12
ENSMUSG00000075316	Scn9a	2	66480080	66634952	-	10722	20674.6	19309.5	23622.9	52149.8	48691.7	45326.2
ENSMUSG00000075700	2810407C02Rik	3	58576636	58593133	+	3436	19787.5	17279.8	23299.3	55094.7	51098.1	42689.6
ENSMUSG00000036745	Ttll7	3	146852367	146984009	+	8105	20131.1	19362	22916.7	49934.7	48775.6	45697.5
ENSMUSG00000020333	Acsl6	11	54303798	54364756	+	9914	18270.9	17898.3	19277.5	50521.2	48021.9	52621.7
ENSMUSG00000037852	Cpe	8	64592558	64693040	-	2087	19573.8	19496	19906.8	51520.4	46481.6	47163.6
ENSMUSG00000036752	Tubb4b	2	25222160	25224702	-	2088	36011	37117.2	34212.3	33057.5	32405.7	30647.2
ENSMUSG00000003410	Elavl3	9	22015005	22052023	-	5027	26680.2	26941.1	26559.4	39325.7	40179.3	41161.3
ENSMUSG00000035910	Dcdc2a	13	25056004	25210706	+	8284	17818.2	16819.4	19164.9	51660	45549.6	48662.1
ENSMUSG00000025150	Cbr2	11	120729489	120732114	-	1327	63685.1	62541.4	57261.3	5955.92	5554.53	2982.68
ENSMUSG00000046480	Scn4b	9	45138437	45154152	+	4940	16464.7	15471.3	15156.5	51677.1	48270.6	50121.1
ENSMUSG00000037419	Endod1	9	14353990	14381242	-	4470	18648.9	18365.9	20091	46006.5	47620.3	45299.5
ENSMUSG00000024393	Prrc2a	17	35149076	35164897	-	7631	29654.9	29186.1	24987	35959.6	37419.3	37840.4
ENSMUSG00000032177	Pde4a	9	21165714	21213248	+	7655	18297.3	17610.7	19712.8	44617.9	46528	47858.2
ENSMUSG00000093098	Gm22641	7	130834437	130834523	+	87	9504.27	9719.74	5789.06	2169.8	163178	2536.69
ENSMUSG00000003500	Impdh1	6	29200434	29216364	-	3294	18353.6	18724.4	16202.4	44081.6	44551.6	50862.1
ENSMUSG00000079037	Prnp	2	131909928	131938429	+	2343	16482	15672.9	15742	50302	44473.7	49559.5
ENSMUSG00000013236	Ptprs	17	56412431	56476483	-	6970	25853	25796.5	24526.6	37584.5	38610.5	39318.4
ENSMUSG00000047531	Rtp2	16	23925548	23930787	-	2421	16282	16167.4	16929.2	49457.1	43814.4	48703.7
ENSMUSG00000020483	Dynll2	11	87979525	87987533	-	2736	25454.3	23981.5	24815.4	39646.5	38185	39253.9
ENSMUSG00000032452	Clstn2	9	97444395	98033181	-	5691	14076	13608.4	13238.1	49520.8	47425.5	52425
ENSMUSG00000031789	Cngb1	8	95239045	95284181	-	5024	16539.4	15873.2	16536.7	44674.3	47536.4	48266.4
ENSMUSG00000026238	Ptma	1	86526736	86530698	+	1192	32139	30381.2	34129.2	34855.1	29295	28046.8
ENSMUSG00000021546	Hnrnpk	13	58391142	58403343	-	5634	25187.7	24149	27743	39865.7	36063.2	35598.7
ENSMUSG00000058297	Spock2	10	60106219	60135198	+	5533	17051.9	16699.3	15936	44909.4	47908	45400.9
ENSMUSG00000026817	Ak1	2	32621758	32646805	+	2793	17629.8	17525.3	17206.3	44719.6	43495.3	46328.3
ENSMUSG00000027895	Kcnc4	3	107438303	107458898	-	3013	17773.4	17118.2	15699.1	43469.4	46877.1	45603.1
ENSMUSG00000067679	Obp1b	X	78186777	78192292	+	797	55255.1	57350.5	57220.2	6983.26	5993.56	3283.94
ENSMUSG00000025813	Homer2	7	81600481	81706925	-	11149	25255.5	24292.1	28304.4	38566.5	37058.2	31730.3
ENSMUSG00000026936	Lcn3	2	25765569	25768099	+	684	64243.5	56570.4	57903.1	2022.86	2616.19	1216.04
ENSMUSG00000031442	Mcf2l	8	12873806	13020905	+	12760	23526.3	23510.7	24412.2	35385.3	38808.3	38206.9
ENSMUSG00000021939	Ctsb	14	63122462	63145919	+	4739	22588.7	23206.7	21346.1	38771	36894.9	40184.4
ENSMUSG00000032549	Rab6b	9	103112074	103185270	+	4734	19126.9	17849.7	18828.8	40093.5	40492.5	42082.4
ENSMUSG00000030695	Aldoa	7	126795234	126800751	-	2754	19432.5	19559	17277.8	41182	36890.4	43524.2
ENSMUSG00000038801	Scgb1c1	7	140845565	140846768	+	436	56917.6	56856.7	51936.2	4465.71	3799.92	2374.66
ENSMUSG00000029273	Sult1d1	5	87554645	87569027	-	2459	13595.8	11956.3	18253.1	48217.9	43889.3	37526.6
ENSMUSG00000020849	Ywhae	11	75732869	75765845	+	2568	22853	22821.9	24344.3	36432.2	33021.5	33934.3
ENSMUSG00000036606	Plxnb2	15	89155549	89171120	-	7119	26857.2	29602.5	24585.6	28557.5	29181.1	34588.7
ENSMUSG00000060126	Tpt1	14	75845093	75848525	+	2380	28432.4	30175.7	28079.1	29111	27502.9	29701
ENSMUSG00000031447	Lamp1	8	13159135	13175338	+	2255	22493.4	23208.7	22269.5	34724.1	31882.7	34892.3
ENSMUSG00000006932	Ctnnb1	9	120929216	120960507	+	5099	28972.4	29781.1	29059.7	27476.3	26110.9	27804.5
ENSMUSG00000006740	Kif5b	18	6201002	6242174	-	7395	23074.8	22607.8	26952.8	33863.3	32476.1	29680.5
ENSMUSG00000064339	mt-Rnr2	MT	1094	2675	+	1582	16152.2	15413.6	16797.8	14404.9	93000.6	12563.1
ENSMUSG00000022108	Itm2b	14	73362231	73385271	-	1773	30191.5	30181.6	30153	27826.5	24272.4	25468.4
ENSMUSG00000024712	Rfk	19	17394043	17401349	+	2603	28033.7	28241.9	28995.4	28398.4	24901.7	27360.1
ENSMUSG00000000787	Ddx3x	X	13280970	13294052	+	5277	19109.7	18627.9	24422.9	36935.5	31867.8	34486.5
ENSMUSG00000038115	Ano2	6	125690419	126040126	+	5385	12629.5	12741.6	13654.7	42211.8	39836.2	43680.7
ENSMUSG00000020048	Hsp90b1	10	86690209	86705509	-	4032	24281.2	25352	26326.1	30950.2	28877	28770.4
ENSMUSG00000053819	Camk2d	3	126596302	126844913	+	15928	14697.6	13571	15702.7	42189.8	38749.9	39520.5
ENSMUSG00000027223	Mapk8ip1	2	92383676	92401263	-	4644	18905.1	19037.6	17411.9	34945.7	34389.5	39098.1
ENSMUSG00000020745	Pafah1b1	11	74673949	74724670	-	9620	18187	17450.5	20076.7	38134.3	35315.6	34238.7
ENSMUSG00000062825	Actg1	11	120345690	120348542	-	2658	21870.6	23842.3	19550.2	32910.6	28984.9	35789
ENSMUSG00000038264	Sema7a	9	57940113	57962864	+	3296	8495.48	8654.65	9862.68	42531.4	46736.3	46533.6
ENSMUSG00000030084	Plxna1	6	89316316	89362613	-	9025	17778	18147.2	16256.9	38305.7	34972.4	36983
ENSMUSG00000036292	Gramd1c	16	43980350	44027945	-	3627	15536.4	14577	16784.3	37653.1	39848.2	37811.3
ENSMUSG00000022871	Fetub	16	22918382	22939766	+	1913	16172.9	16313.8	15025.1	37710.6	35068.3	41175.5
ENSMUSG00000069769	Msi2	11	88339382	88718513	-	10405	21134.1	19033	25420.6	35186.9	33436.6	26301.4
ENSMUSG00000032280	Tle3	9	61372366	61418497	+	11653	16530.2	15615.8	13596.6	42806.9	34313.1	36983
ENSMUSG00000025139	Tollip	7	141874813	141918507	-	4333	13563.6	13249.9	12938.7	41173.5	37976.7	40140.3
ENSMUSG00000024661	Fth1	19	9982703	9985092	+	866	27299.5	28622.1	26323.4	26849.4	23148.6	25921.5
ENSMUSG00000068009	Bpifb6	2	153900388	153912795	+	1669	51304.9	51579.9	44126.9	4595.51	4084.61	2016.77
ENSMUSG00000016349	Eef1a2	2	181147653	181157014	-	2084	11643.7	11623.4	11327.8	40413.1	38192.5	43863.2
ENSMUSG00000030897	Cnga4	7	105404568	105408738	+	2480	11358.7	11051.4	10701.2	39462.8	39660.9	44351.6
ENSMUSG00000024758	Rtn3	19	7425901	7483289	-	5030	19658.9	19956.9	20934	32370.6	31617.5	31502.2
ENSMUSG00000022884	Eif4a2	16	23107444	23114136	+	5338	18221.5	18309.4	20516.5	32764.9	32456.6	31681.5
ENSMUSG00000055961	BC051076	5	87963485	87966349	+	2865	46763.1	52077.6	47720.4	2758.77	3104.66	1260.09
ENSMUSG00000007817	Zmiz1	14	25459185	25666743	+	12523	18814.4	19153.2	19029.9	32747.7	31015.2	32255.7
ENSMUSG00000036395	Glb1l2	9	26763044	26806468	-	5031	15454.8	14958.5	14920.5	34245.3	33366.1	37621.7
ENSMUSG00000020830	Vmo1	11	70513516	70514616	-	672	49660.8	51910.8	43406.3	1883.26	1853.51	852.644
ENSMUSG00000054920	Klhl5	5	65107568	65168188	+	4866	13125.8	12769.2	13450	38102.4	34379.1	36317.6
ENSMUSG00000026864	Hspa5	2	34771970	34776531	+	3513	23411.4	26006	25202.4	26095.1	22615.2	24496.2
ENSMUSG00000026553	Copa	1	172082529	172122330	+	9427	16702.6	17570.7	17662.2	32032.6	30402.3	33227.2
ENSMUSG00000020658	Efr3b	12	3962554	4038915	-	6547	15905.2	15816.1	15384.5	33221.6	33088.9	33415.1
ENSMUSG00000004347	Pde1c	6	56069821	56369634	-	12803	14396.6	14461.4	16085.3	32111	34701.2	33862.7
ENSMUSG00000021890	Eaf1	14	31495079	31509858	+	4238	18444.4	18229.9	19912.2	29625.3	29474.8	28643
ENSMUSG00000020612	Prkar1a	11	109649405	109669656	+	4321	18337.5	18496.5	19931.9	31496.3	27213.8	28271.8
ENSMUSG00000029223	Uchl1	5	66676098	66687231	+	1616	15046.9	15986.2	14775.7	32537.1	28628.2	35438.2
ENSMUSG00000022456	Sept3	15	82274935	82294442	+	4971	17907.8	19205.1	21386.3	27755.5	28593.8	27223.3
ENSMUSG00000029291	Rufy3	5	88583574	88642671	+	3986	13771.5	13392.4	15484.6	34457.1	32140.5	32353.3
ENSMUSG00000039630	Hnrnpu	1	178323074	178337797	-	5946	20587.2	20547.2	21700	25480.4	26197.8	25383.5
ENSMUSG00000063015	Ccni	5	93181933	93206495	-	3303	18065.2	18726.4	19142.5	30024.5	25988.1	27607.9
ENSMUSG00000017639	Rab11fip4	11	79591212	79698023	+	7451	15583.5	15784.6	16154.1	29090.2	31310.4	30401.8
ENSMUSG00000018707	Dync1h1	12	110601452	110666945	+	15658	16506.1	16458.9	15721.5	31269.8	28369	29807.9
ENSMUSG00000035530	Eif1	11	100319885	100322096	+	2098	15998.2	16186.4	15397	31001.6	27730.7	31150.6
ENSMUSG00000040520	Manea	4	26324506	26346891	-	4867	11626.4	11380.4	15677.7	34987.3	33081.5	30383.7
ENSMUSG00000028692	Akr1a1	4	116636510	116651680	-	2750	34171.5	33383.5	31277.6	13469.4	12050.1	12630
ENSMUSG00000030246	Ldhb	6	142490249	142507957	-	1570	17213.9	18046.7	17339.5	27215.5	27831.1	29208.6
ENSMUSG00000001924	Uba1	X	20658326	20683179	+	4819	15707.6	16397.9	15186	30248.6	28259.6	30869
ENSMUSG00000026825	Dnm1	2	32308471	32353329	-	5240	12389.3	12201.9	11693.4	32108.6	32061	36042.3
ENSMUSG00000063077	Kif1b	4	149176319	149307693	-	17608	18606.4	18400	18901.2	27302.4	27249.7	25474.7
ENSMUSG00000003814	Calr	8	84841850	84846934	-	2880	21451.3	23261.8	21928	25163.3	21409	22096.4
ENSMUSG00000000247	Lhx2	2	38339281	38369733	+	4393	18480	19413.9	18259.3	27433.5	24282.9	26519.3
ENSMUSG00000028249	Sdcbp	4	6365650	6408423	+	6904	14170.2	13334.6	15279.9	32532.2	28592.3	30418.3
ENSMUSG00000001687	Ubl3	5	148504631	148552789	-	2668	11816	11743.5	12300.4	36275.5	30568.7	30703.8
ENSMUSG00000017707	Serinc3	2	163623272	163645131	-	3840	18418	17908.8	19226.6	26260.4	26034.5	24780.2
ENSMUSG00000028649	Macf1	4	123349633	123684360	-	26689	21758	21016.1	21689.3	23591	23027.3	21192.6
ENSMUSG00000020321	Mdh1	11	21556787	21572367	-	2567	15188.2	15354.5	15488.2	30167.7	27004	28980.5
ENSMUSG00000028452	Vcp	4	42979963	43000507	-	4851	16354.4	16814.8	16589.5	28455.9	25243.4	28460.5
ENSMUSG00000030533	Unc45a	7	80325292	80341005	-	3991	15241.1	14748.4	13025.4	28721.6	28144.3	31145.1
ENSMUSG00000016319	Slc25a5	X	36795651	36798807	+	1646	14415	14804.8	14108.8	30503.3	26475.1	30079.3
ENSMUSG00000069372	Ctxn3	18	57468486	57478134	+	1472	9325.03	8996.11	10323.9	34212.2	32819.2	34681.5
ENSMUSG00000056596	Trnp1	4	133491100	133498550	-	1654	13708.4	14258.5	11530.7	28678.8	27648.3	34088.4
ENSMUSG00000024576	Csnk1a1	18	61555274	61590061	+	10502	16405	16107.6	17445.9	28278.4	24534.6	25783.8
ENSMUSG00000037706	Cd81	7	143052739	143067934	+	2270	15673.1	15798.4	15069.8	28027.3	25598.5	27804.5
ENSMUSG00000051427	Ccdc157	11	4141123	4160293	-	5589	16770.4	16296.8	15667.8	23962	27113.4	27568.6
ENSMUSG00000032399	Rpl4	9	64173387	64178562	+	1422	23064.4	24654.6	23172.3	18808.2	17775.4	19403.9
ENSMUSG00000041062	Mslnl	17	25736040	25748330	+	2628	11795.3	11388.9	10922.9	26304.5	32296.3	34049.1
ENSMUSG00000058523	Mup5	4	61831319	61835233	-	925	42243	41367	33212.9	4163.26	4198.49	1554.27
ENSMUSG00000020315	Sptbn1	11	30099395	30268175	-	17492	18347.9	18534	18953.9	23665.7	24632	22282
ENSMUSG00000024112	Cacna1h	17	25374285	25433783	-	9763	13192.5	12812.6	11482.5	27184.9	29786.5	31893.9
ENSMUSG00000026678	Rgs5	1	169655501	169695813	+	4549	36133.9	37418.6	39723.4	5636.33	5457.14	1982.16
ENSMUSG00000092341	Malat1	19	5795690	5802672	-	6983	12931.6	10746.7	18876.1	23043.7	42930.4	17701
ENSMUSG00000031748	Gnao1	8	93809966	93969388	+	6785	14724	14676.8	14464.6	27570.6	26759.7	28002
ENSMUSG00000034648	Lrrn1	6	107529726	107570228	+	3756	10317.7	10058.6	11380.6	33825.3	30667.5	29891.3
ENSMUSG00000040473	A330021E22Rik	5	5579278	5664239	-	5457	14263.3	13643.9	15605.3	27641.6	27338.1	27589
ENSMUSG00000019990	Pde7b	10	20398004	20725078	-	7232	12946.6	12226.8	14804.3	28776.7	27876	29273.1
ENSMUSG00000096188	Cmtm4	8	104348191	104395807	-	7734	22330.2	22049.7	21994.1	20714.7	19837.2	18831.3
ENSMUSG00000074748	Atxn7l3b	10	112925438	112929026	-	3589	14901	15169.9	16433.9	27849.8	25755.8	25152.2
ENSMUSG00000022285	Ywhaz	15	36770770	36794547	-	3999	14620.6	13855.3	15509.6	29840.8	26085.5	25329.2
ENSMUSG00000046062	Ppp1r15b	1	133131143	133139783	+	5594	12657	14910.6	13871.9	28072.6	26472.1	29107.1
ENSMUSG00000007850	Hnrnph1	11	50376990	50386528	+	5842	16500.3	15502.2	19695	25726.5	24464.2	23189.7
ENSMUSG00000047126	Cltc	11	86694351	86757565	-	8499	14482.8	14136.4	15036.7	29080.4	25373.7	26545.2
ENSMUSG00000031865	Dctn1	6	83165920	83200117	+	6509	17627.5	18469	16285.5	22956.7	23598.1	25527.4
ENSMUSG00000042029	Ncapg2	12	116405402	116463531	+	6604	12942	12947.8	17038.2	28546.5	28243.2	24498.6
ENSMUSG00000027499	Pkia	3	7366604	7445366	+	3683	10813	9879.96	11881.2	34033.5	28478.4	28223.8
ENSMUSG00000040811	Eml2	7	19176421	19206482	+	3540	10853.2	10036.9	9481.87	28628.6	29566.2	34226.9
ENSMUSG00000021709	Erbb2ip	13	103818787	103920514	-	6591	14003.6	13923	16737.9	29423.3	25065.1	23434.3
ENSMUSG00000056216	Cebpg	7	35046422	35056503	-	4935	17688.4	17778.2	20510.2	22170.6	22609.2	21574.1
ENSMUSG00000075289	Carns1	19	4164324	4175479	-	3968	11980.3	10992.3	10102.3	27742	28776.6	31699.6
ENSMUSG00000022477	Aco2	15	81872309	81915133	+	3892	13712.9	13691.8	13262.3	27060	25793.3	27574.8
ENSMUSG00000030704	Rab6a	7	100607410	100641268	+	3728	12468.6	11651.6	14624.6	30260.8	26738.8	25086.9
ENSMUSG00000026473	Glul	1	153899944	153909723	+	3329	17871.1	17978.4	19246.2	23534.7	21247.2	20619.2
ENSMUSG00000048148	Nwd1	8	72646711	72714746	+	8701	11282.9	11312.8	10801.3	28267.3	28595.3	30132
ENSMUSG00000049281	Scn3b	9	40269216	40291618	+	5546	9821.39	10010.6	10699.4	30819.2	29179.6	29848.8
ENSMUSG00000031144	Syp	X	7638471	7653256	+	5211	9325.03	9261.4	8958.03	31225.7	29113.7	32162.9
ENSMUSG00000005514	Por	5	135670033	135735326	+	4021	30578.7	31665	28765.6	9775.1	9448.85	9604.83
ENSMUSG00000059895	Ptp4a3	15	73723145	73758766	+	4619	11415	10631.2	10635.9	28317.5	28261.1	30189.4
ENSMUSG00000039989	Cbx4	11	119077573	119086221	-	5210	8429.99	10263.4	9640.99	32173.5	27700.7	31108.1
ENSMUSG00000049353	Rd3	1	191977373	191988282	+	4267	12866.2	13077.9	11404.7	26902	24386.3	30147.7
ENSMUSG00000003849	Nqo1	8	107388225	107403206	-	1553	6742.15	6863.97	6751.82	33153.1	28378	36028.1
ENSMUSG00000039542	Ncam1	9	49504361	49798922	-	3899	11154.2	11290.4	11409.2	26993.9	29068.8	27959.5
ENSMUSG00000058135	Gstm1	3	108012255	108017973	-	1394	34458.7	39072.7	34373.2	4301.63	3617.11	2013.62
ENSMUSG00000030096	Slc6a6	6	91684067	91759063	+	6169	24650	24614.5	23241.2	16768.2	14480.4	13566.8
ENSMUSG00000001525	Tubb5	17	35833926	35838306	-	3322	27818.8	31026.1	27907.5	10475.5	9427.87	9866.76
ENSMUSG00000033685	Ucp2	7	100493337	100502020	+	6989	15707.6	16441.2	14660.4	22688.6	22057.8	24261
ENSMUSG00000052459	Atp6v1a	16	44085402	44139705	-	6044	12935.1	12422.5	13091.5	27038	24191.5	25451.9
ENSMUSG00000025739	Gng13	17	25717171	25719406	+	773	10114.4	10922.1	9123.41	27713.9	24898.7	32089.8
ENSMUSG00000027248	Pdia3	2	121413775	121438687	+	3139	19006.3	20076.4	20188.4	19317.5	18141	18049.5
ENSMUSG00000041372	B4galnt3	6	120203073	120294559	-	3779	11662	11939.9	11512.9	24282.9	27750.2	27626
ENSMUSG00000023175	Bsg	10	79704491	79711969	+	1814	18137.6	18639.7	17773.9	21044.1	18187.5	20988.1
ENSMUSG00000026919	Lcn4	2	26667674	26671282	-	774	38990.3	33181.2	38974.3	1231.84	1670.7	622.965
ENSMUSG00000001211	Agpat3	10	78269178	78352489	-	7577	15304.3	15350.5	14351.1	22422.9	23256.5	23782.8
ENSMUSG00000029546	Uncx	5	139543494	139548179	+	3136	12089.5	13288	9216.37	27810.6	22892.4	29137.8
ENSMUSG00000047228	BC048546	6	128539822	128581606	-	4698	36401.6	36095.4	36383.7	1951.84	2545.76	1003.67
ENSMUSG00000031285	Dcx	X	143855842	143933311	-	12647	16095.9	15325.6	18477.4	22980	21902	19066.5
ENSMUSG00000027634	Ndrg3	2	156927345	156992056	-	8388	10680.8	11022.5	10977.4	27402.8	25164	28290.6
ENSMUSG00000032328	Tmem30a	9	79768943	79793507	-	5646	13386.6	12090.9	15868.1	26282.4	23969.7	21234.3
ENSMUSG00000014956	Ppp1cb	5	32458974	32517433	+	7004	15088.3	12389.7	16970.3	26559.2	22857.9	18965.8
ENSMUSG00000037996	Slc24a2	4	86983124	87230477	-	12217	12675.4	11889.3	13712.8	25664.1	25540.1	23225.1
ENSMUSG00000015291	Gdi1	X	74304998	74311862	+	4296	14408.1	14389.2	13562.6	23251.8	22697.6	23801.7
ENSMUSG00000037351	Actr1b	1	36699202	36714422	-	3186	14096.7	14809.4	13211.3	22099.6	21930.4	25912
ENSMUSG00000020340	Cyfip2	11	46193850	46312859	-	7103	14147.3	14883	14415.4	23298.4	22152.2	23089
ENSMUSG00000019124	Scrn1	6	54505890	54566489	-	8371	10786.5	11016.6	11188.4	26943.7	24708.4	27230.3
ENSMUSG00000059005	Hnrnpa3	2	75659261	75669407	+	5396	17227.6	16814.8	20457.5	20226.1	18184.5	18269.7
ENSMUSG00000020869	Lrrc59	11	94629767	94645216	+	3073	13206.3	13517.8	12590	23604.5	21695.2	26017.4
ENSMUSG00000057098	Ebf1	11	44617317	45008091	+	9756	13792.2	13861.9	15843	24731	20929.5	21415.2
ENSMUSG00000024743	Syt7	19	10389090	10453181	+	6966	13123.5	12706.8	12424.7	23411	23987.7	24696.8
ENSMUSG00000003352	Cacnb3	15	98632220	98644530	+	3120	11550.6	11297.7	10401.7	24858.4	23142.6	28576.2
ENSMUSG00000087035	BC052486	2	151679361	151686339	-	2219	8820.64	8203.53	8992	29389	26016.5	28067.2
ENSMUSG00000038453	Srcin1	11	97509340	97575226	-	8386	12473.2	12255.7	12229.8	23603.3	24452.2	24304.3
ENSMUSG00000055065	Ddx17	15	79527707	79546741	-	4761	20347.1	20116.5	20087.4	16103.3	16271	16090.1
ENSMUSG00000025867	Cplx2	13	54371349	54383917	+	4928	10894.5	10591.8	10758.4	25324.9	24901.7	26281.7
ENSMUSG00000028931	Kcnab2	4	152390742	152477871	-	5578	10231.6	10086.2	9084.07	24713.9	24879.3	29078
ENSMUSG00000051663	Pcdhb1	18	37264998	37267454	+	2457	8179.51	8036.09	9073.35	27367.3	27405.6	27822.6
ENSMUSG00000059208	Hnrnpm	17	33646233	33686860	-	4701	13731.3	13401.6	13822.8	23643.7	20575.9	22276.5
ENSMUSG00000020894	Vamp2	11	69088490	69092384	+	3809	10675.1	10612.8	10999.8	25463.3	24252.9	25261.5
ENSMUSG00000028042	Zbtb7b	3	89377644	89394776	-	5591	13717.5	13684.6	12782.2	21794.7	21476.4	23687.6
ENSMUSG00000032637	Atxn2l	7	126491708	126503437	-	4782	12003.3	12115.9	11082.9	22356.7	23797.4	25775.2
ENSMUSG00000031246	Sh3bgrl	X	109095365	109197873	+	3298	14496.5	11734.3	17371.7	24581.6	21182.7	17493.4
ENSMUSG00000021360	Gcnt2	13	40859768	40960891	+	7038	9761.64	10013.9	11158.9	25520.8	25345.3	24493.1
ENSMUSG00000047026	Acsm4	7	119690026	119714567	+	2154	18733.9	18424.3	19231.9	17648.6	14798.1	17329.8
ENSMUSG00000017631	Abr	11	76416734	76622314	-	9730	11284	11607	11527.2	23062	23593.6	24504.1
ENSMUSG00000040978	Gm11992	11	9048594	9069356	+	2400	8549.48	7927.74	8850.76	28255.1	24569.1	26908.6
ENSMUSG00000028382	Ptbp3	4	59471868	59549364	-	7480	12564	11230	15636.5	24611	22414.4	18307.5
ENSMUSG00000028618	Tmem59	4	107178399	107200996	+	2056	13941.6	13854.7	13478.6	21510.6	19942.1	21963.4
ENSMUSG00000037032	Apbb1	7	105558486	105574402	-	2530	11650.5	12295.1	10778.1	22310.2	21782.1	25376.4
ENSMUSG00000039485	Tspyl4	10	34297421	34301308	+	3888	9304.35	9086.73	9855.53	27020.8	23813.9	25046.8
ENSMUSG00000036825	Ssx2ip	3	146404642	146440139	+	4195	10877.3	10614.1	11900.8	23828.6	23773.5	23012.7
ENSMUSG00000031540	Kat6a	8	22859535	22943259	+	9180	11928.6	12238	13397.3	22882	21343.1	21886.4
ENSMUSG00000041028	Ghitm	14	37120444	37135322	-	3081	11970	11925.4	12911.9	23020.4	22222.6	21526.1
ENSMUSG00000027902	BC051070	3	106387388	106406182	-	1664	32703.1	33078.1	34831.8	1326.12	1198.71	375.195
ENSMUSG00000039218	Srrm2	17	23803187	23824739	+	8596	16277.4	16294.1	15689.3	17900.8	18674.4	18667.7
ENSMUSG00000030342	Cd9	6	125460266	125494791	-	2044	12106.7	12616.2	12466.7	23249.4	20968.5	22086.9
ENSMUSG00000035864	Syt1	10	108497650	109010982	-	8338	7962.36	7353.17	8509.28	28564.9	25345.3	25555.7
ENSMUSG00000024130	Abca3	17	24351950	24410201	+	8797	8968.85	8856.24	8347.48	24488.6	25373.7	27249.2
ENSMUSG00000085438	1700020I14Rik	2	119594297	119607502	+	8306	15345.6	14415.4	16879.1	19670.2	21175.2	15564.7
ENSMUSG00000003657	Calb2	8	110142539	110168206	-	1430	11934.3	12656.3	11664.8	23859.2	18206.9	24589
ENSMUSG00000001143	Lman2l	1	36422065	36445271	-	5995	11027.8	10870.2	10865.7	22653.1	23282	23962.9
ENSMUSG00000024501	Dpysl3	18	43320979	43438286	-	6265	24656.9	26354.7	26696.2	8513.88	8530.33	7814.59
ENSMUSG00000006373	Pgrmc1	X	36598206	36606079	+	1857	23812.4	23481.2	25089.8	10637.1	9733.54	9662.25
ENSMUSG00000015354	Pcolce2	9	95637601	95698096	+	4625	8705.74	8704.56	9287.89	26713.5	23054.2	25872.7
ENSMUSG00000022961	Son	16	91647506	91679221	+	14354	14959.6	14780.5	15624	19076.3	18121.5	19632
ENSMUSG00000015937	H2afy	13	56073619	56136361	-	6809	11420.8	12053.5	11296.5	22721.6	19894.1	23604.2
ENSMUSG00000047787	Flrt1	19	7092014	7105729	-	5859	12595	12053.5	11601.4	20483.3	24073.1	20000.9
ENSMUSG00000005683	Cs	10	128337832	128362479	+	2828	11072.6	11845.3	11226.8	22061.6	20788.7	23405.2
ENSMUSG00000056665	Them6	15	74721234	74724373	+	1488	8894.17	9079.51	7157.66	24171.4	22333.5	28477
ENSMUSG00000062380	Tubb3	8	123411424	123422015	+	1868	20370.1	21032.5	17664	14248.2	12763.3	13654.1
ENSMUSG00000007036	Abhd16a	17	35089263	35102987	+	3220	10777.3	10459.8	9041.16	21617.1	21975.4	25710.7
ENSMUSG00000064337	mt-Rnr1	MT	70	1024	+	955	7730.27	7873.24	8370.72	4119.18	67742.2	3300.46
ENSMUSG00000032324	Tspan3	9	56135885	56161070	-	1728	11937.8	11792.8	11604	21880.4	19467.1	22338.6
ENSMUSG00000038375	Trp53inp2	2	155381059	155389850	+	5257	14953.8	14301.2	13526.9	20755.1	19485.1	15914.7
ENSMUSG00000074227	Spint2	7	29256331	29281977	-	1459	15603	16317.1	12799.2	17426.9	17337.9	19239.5
ENSMUSG00000028039	Efna3	3	89313899	89322965	-	2434	11246.1	11258.3	9677.64	21531.4	20887.6	24101.3
ENSMUSG00000024425	Ndfip1	18	38418975	38464399	+	930	10436.1	10172.8	10649.3	22623.7	20712.2	23801.7
ENSMUSG00000037487	Ubr5	15	37967328	38078853	-	9790	12544.4	12519	13121	20404.9	20177.3	19518.8
ENSMUSG00000032496	Ltf	9	111019292	111042766	+	2742	30031.8	22649.2	19868.4	10284.5	8193.2	6956.44
ENSMUSG00000048076	Arf1	11	59211412	59228270	-	2089	15063	15380.7	14425.3	18347.8	16825.4	17900.8
ENSMUSG00000023915	Tnfrsf21	17	43016555	43089188	+	3626	9611.13	9329.03	9663.34	24091.8	23256.5	21792
ENSMUSG00000071076	Jund	8	70697739	70700616	+	2878	13036.2	13552.6	9591.82	18738.4	18241.4	24362.5
ENSMUSG00000057738	Sptan1	2	29965560	30031451	+	11428	12593.9	12908.4	12563.2	19512.2	19729.3	20118.1
ENSMUSG00000027546	Atp9a	2	168634438	168742409	-	5917	10379.8	10281.2	9575.73	22114.3	21930.4	23104
ENSMUSG00000031441	Atp11a	8	12757014	12868728	+	11150	21991.3	21370.7	21649.1	10871	10803.4	10542.4
ENSMUSG00000019132	BC005537	13	24801657	24814013	+	3665	14211.6	14110.1	15290.6	18682	18314.8	16490.5
ENSMUSG00000026701	Prdx6	1	161240112	161251219	-	3671	27960.2	29564.4	29205.4	4011.43	3771.45	2377.02
ENSMUSG00000028820	Sfpq	4	127021324	127037013	+	4743	13349.9	13781.1	13396.4	19691	16710	19838.9
ENSMUSG00000071172	Srsf3	17	29032673	29043366	+	5109	10644.1	9941.69	11757.8	21549.8	20560.9	22312.7
ENSMUSG00000006218	Fam131c	4	141368220	141384175	+	1433	7326.98	7388.63	6101.04	25055.5	21576.8	28985.2
ENSMUSG00000030500	Slc17a6	7	51621830	51671125	+	4319	7574.01	7215.93	8317.08	27175.1	23578.7	22568.3
ENSMUSG00000032743	D430042O09Rik	7	125707915	125874793	+	7191	11835.5	11417.2	12100.2	19038.4	21326.6	20577.5
ENSMUSG00000020661	Dnmt3a	12	3806007	3914443	+	16642	13785.3	13498.8	13326.6	19113.1	19008.6	17539
ENSMUSG00000015932	Dstn	2	143915320	143943324	+	1911	14150.7	14915.2	15936	18431	16110.7	16372.5
ENSMUSG00000029106	Add1	5	34573664	34632308	+	6066	13603.8	13427.2	12655.3	17985.3	18602.5	19446.4
ENSMUSG00000032216	Nedd4	9	72662557	72749842	+	5278	23759.5	24729.5	24823.4	7966.53	7479.96	6858.91
ENSMUSG00000028639	Ybx1	4	119277981	119294604	-	2531	15862.7	16474	14818.6	17261.6	14868.5	16171.9
ENSMUSG00000043940	Wdfy3	5	101832956	102069921	-	15351	12130.8	12176.9	12231.6	20790.6	19098.5	18772.3
ENSMUSG00000063870	Chd4	6	125095981	125130591	+	8019	14386.2	14930.9	14664.9	16684.9	17460.7	17071.8
ENSMUSG00000027273	Snap25	2	136713453	136782428	+	6791	8384.03	8018.36	9571.26	23538.4	22059.3	23290.4
ENSMUSG00000024335	Brd2	17	34112023	34122634	-	7285	13102.8	13885.5	12458.6	18393.1	17283.9	19574.6
ENSMUSG00000060261	Gtf2i	5	134237834	134314760	-	7120	17333.4	18024.4	16327.6	14344.9	13732.7	14493.4
ENSMUSG00000044221	Grsf1	5	88659448	88676171	-	3036	9285.97	9499.76	10047.7	23524.9	19952.6	21715.7
ENSMUSG00000029330	Cds1	5	101765130	101823858	+	3939	12019.4	11910.3	11230.4	19037.1	19275.3	20550
ENSMUSG00000028484	Psip1	4	83455680	83486459	-	5082	16517.6	16820.1	18435.4	14134.3	14431	13641.5
ENSMUSG00000045365	Rbm15b	9	106883985	106887000	-	3016	13854.3	14484.4	12128.8	17018	17672	18589.8
ENSMUSG00000031438	Rnf128	X	139563316	139673145	+	3464	8750.55	7802.98	9630.26	23906.9	22442.9	20844.2
ENSMUSG00000024140	Epas1	17	86753907	86833410	+	5309	30298.3	29002.3	27666.1	2355.92	2622.18	1292.34
ENSMUSG00000020458	Rtn4	11	29692947	29744331	+	6991	14118.5	13876.3	13697.6	17539.6	16380.4	17373
ENSMUSG00000024862	Klc2	19	5107746	5118560	-	4134	10001.8	9902.95	8768.52	20346.1	20061.9	23613.7
ENSMUSG00000056201	Cfl1	19	5490485	5494029	+	1148	14756.2	15137.8	13601.1	16675.1	15168.2	17330.5
ENSMUSG00000038150	Ormdl3	11	98581256	98587368	-	2184	11142.7	11279.9	10757.5	18906.1	18418.2	22086.9
ENSMUSG00000064368	mt-Nd6	MT	13552	14070	-	519	19154.5	17719.1	20267.1	13596.7	12477.1	9341.33
ENSMUSG00000020647	Ncoa1	12	4247363	4477182	-	7328	11474.8	11573.5	12373.7	19853.9	18238.4	18998.9
ENSMUSG00000032599	Ip6k2	9	108795994	108806333	+	1842	7247.7	7443.13	7206.83	23434.3	20550.4	26449.3
ENSMUSG00000020850	Prpf8	11	75486816	75509449	+	7461	9530.7	9573.96	9581.99	21231.4	19910.6	21880.1
ENSMUSG00000017485	Top2b	14	16365179	16430787	+	6355	11909.1	11847.3	12851.1	19484.1	18148.5	17332.1
ENSMUSG00000049470	Aff4	11	53350833	53421830	+	13450	13120.1	13099.5	14167.8	17782	17543.1	15729.1
ENSMUSG00000020456	Ogdh	11	6291633	6356642	+	5456	10261.4	10504.4	10155.9	20515.1	19074.5	20901.6
ENSMUSG00000027134	Lpcat4	2	112239468	112247111	+	2823	6882.33	6856.09	6259.27	22253.9	23476.8	25515.6
ENSMUSG00000029438	Bcl7a	5	123343834	123374082	+	8580	13897.9	13920.3	14151.7	16583.3	16608.2	15753.5
ENSMUSG00000029455	Aldh2	5	121566027	121593824	-	4704	28354.3	28906.4	26067.8	2971.84	2915.87	1623.48
ENSMUSG00000040687	Madd	2	91137360	91183837	-	9086	9682.36	10128.2	10008.4	19620	19982.5	20959
ENSMUSG00000072663	Spef2	15	9578193	9748868	-	7136	9385.93	9087.39	10787.9	21240	20435	19443.3
ENSMUSG00000036309	Skp1a	11	52231995	52246858	+	2211	14588.5	14623.6	16057.6	15838.8	14828.1	14158.3
ENSMUSG00000040652	Oaz2	9	65668001	65690300	+	2990	10258	10111.1	9421.98	20764.9	19261.8	20216.5
ENSMUSG00000032518	Rpsa	9	120127766	120132369	+	1861	16784.1	17972.5	14866	13102	12559.5	14749.8
ENSMUSG00000025130	P4hb	11	120560298	120573253	-	2861	20290.8	22233.5	19536.7	9966.12	8528.84	9330.31
ENSMUSG00000035863	Palm	10	79793572	79820896	+	2651	10738.3	11190	9176.15	18562	18328.3	21817.9
ENSMUSG00000028080	Lrba	3	86224690	86782693	+	9882	8141.6	7860.76	8310.83	23479.6	20150.3	21846.2
ENSMUSG00000061904	Slc25a3	10	91116574	91124059	-	5550	11632.2	12067.3	11515.6	18440.8	17609.1	18464
ENSMUSG00000033004	Mycbp2	14	103113411	103346814	-	19248	12057.3	11538	12717	18275.5	17895.3	17189.7
ENSMUSG00000043252	Tmem64	4	15265831	15286753	+	4670	10626.8	9857.64	10994.4	21538.8	19504.5	17004.1
ENSMUSG00000018326	Ywhab	2	163994960	164018588	+	3382	13154.5	13492.9	13894.3	17379.2	15255.1	16248.2
ENSMUSG00000074657	Kif5a	10	127225696	127263363	-	6310	10835.9	11071.8	10906.8	17665.7	19937.6	18984.7
ENSMUSG00000043716	Rpl7	1	16101295	16104662	-	2687	15582.3	17057.8	16503.7	13853.9	12457.6	13770.5
ENSMUSG00000056851	Pcbp2	15	102470632	102500059	+	2868	10850.9	11792.8	11295.6	19288.2	16389.4	19353.6
ENSMUSG00000056698	Elmod3	6	72565922	72598413	-	3560	7881.93	8143.78	8210.71	21624.5	20201.3	22739
ENSMUSG00000034168	Irf2bpl	12	86880703	86884814	-	4112	11171.4	11136.1	9460.42	18873.1	17616.6	20439.9
ENSMUSG00000024740	Ddb1	19	10605625	10629813	+	4155	12516.9	13144.2	11984	16922.4	16402.9	17676.6
ENSMUSG00000021910	Nisch	14	31170930	31216946	-	13198	14917.1	15714.3	13888	14065.7	14724.7	15269.7
ENSMUSG00000040010	Slc7a5	8	121881150	121907694	-	3708	9173.37	9991.59	9436.28	19792.6	18732.9	21444.3
ENSMUSG00000094483	Purb	11	6467599	6476076	-	8478	11500	10656.8	12860	19343.3	18978.6	15121.8
ENSMUSG00000028410	Dnaja1	4	40722150	40737149	+	8629	10650.9	10602.3	12290.6	19629.8	17002.2	18060.5
ENSMUSG00000022812	Gsk3b	16	38089001	38246084	+	9831	10719.9	10156.4	11454.8	20581.2	18169.5	17150.4
ENSMUSG00000020331	Hcn2	10	79716634	79736108	+	3195	7952.02	8168.73	6719.64	20834.7	20411.1	24064.4
ENSMUSG00000026185	Igfbp5	1	72857932	72874884	-	6006	27578.7	27392.8	25619	2756.33	2878.41	1879.12
ENSMUSG00000001472	Tcf25	8	123373824	123404173	+	3765	11859.7	12281.3	11672.9	17400	16286	18372
ENSMUSG00000036427	Gpi1	7	34202122	34230289	-	4497	11416.2	11367.9	11066.8	17375.5	17544.6	18846.3
ENSMUSG00000027799	Nbea	3	55625205	56183701	-	10976	10848.6	10744.8	11235.8	19220.8	17492.2	18041.6
ENSMUSG00000030082	Sec61a1	6	88503601	88518905	-	6407	13777.3	14257.2	12793.9	16004.1	14525.4	16003.6
ENSMUSG00000020747	2310067B10Rik	11	115765433	115799366	+	5920	8755.15	8114.23	7395.45	20299.6	20495	22222.2
ENSMUSG00000033904	Ccp110	7	118712552	118737024	+	8256	11356.4	11107.9	12784.9	16272.2	18681.9	17038.7
ENSMUSG00000045394	Epcam	17	87635979	87651106	+	2040	13993.3	14542.2	13994.4	15923.3	13657.8	15089.6
ENSMUSG00000029840	Mtpn	6	35508906	35539888	-	3960	12267.5	11537.3	14139.2	17680.4	16398.4	14855.2
ENSMUSG00000025016	Tm9sf3	19	41210842	41264004	-	6144	14467.8	13326.7	15833.2	15537.5	14511.9	13127.9
ENSMUSG00000028691	Prdx1	4	116685544	116700822	+	3043	20165.6	20263.6	21188.7	8984.08	8197.69	8000.22
ENSMUSG00000074212	Dnajb14	3	137867675	137916557	+	12553	9423.85	8569.95	10365.1	20660.8	20544.4	17229.1
ENSMUSG00000038145	Snrk	9	122117283	122169702	+	5763	9306.65	9089.36	8582.58	20745.3	19100	19880.6
ENSMUSG00000030536	Iqgap1	7	80711583	80803331	-	7359	10994.5	11142	11253.6	17758.8	17663	17842.6
ENSMUSG00000027359	Slc27a2	2	126552407	126588243	+	3752	14589.6	15060.3	15190.5	13669	13839.1	14261.3
ENSMUSG00000037373	Ctbp1	5	33247724	33275004	-	2288	12909.8	13162.6	11599.6	16411.8	15159.2	17363.6
ENSMUSG00000033233	Trim45	3	100922202	100936925	+	6005	6882.33	6752.99	6369.22	22879.6	21364	22297.7
ENSMUSG00000020149	Rab1	11	20201432	20226856	+	3799	11750.5	11487.4	13152.3	17828.6	16032.8	16186.1
ENSMUSG00000045761	Fam179a	17	71673261	71729669	+	5624	8489.73	8459.63	8222.33	19151	20536.9	21567
ENSMUSG00000040929	Rfx3	19	27761721	28011166	-	11034	9693.85	8912.06	10991.7	20654.7	18669.9	17498.9
ENSMUSG00000029120	Ppp2r2c	5	36868513	36955078	+	4450	8498.93	8391.99	8565.6	20693.9	20513	19675.3
ENSMUSG00000021379	Id4	13	48261427	48264036	+	1660	9621.47	8747.9	10338.3	19106.9	20605.9	17896.9
ENSMUSG00000025982	Sf3b1	1	54985169	55027478	-	6192	11342.6	11524.9	12377.3	17376.7	16044.8	17554.7
ENSMUSG00000006476	Nsmf	2	25054355	25062881	+	4896	11278.3	11636.5	10339.1	16844.1	17105.6	18991
ENSMUSG00000029661	Col1a2	6	4504814	4541543	+	12136	30649.9	29513.8	23664	562.041	888.545	556.106
ENSMUSG00000031770	Herpud1	8	94386438	94395377	+	2333	7808.4	10706.7	8680.91	21018.4	17580.6	20020.6
ENSMUSG00000045962	Wnk1	6	119923969	120038672	-	15780	14181.7	14396.4	14961.6	14925.3	13734.2	13534.5
ENSMUSG00000026234	Ncl	1	86344719	86359455	-	8257	13954.2	14117.3	16346.3	13986.1	13860.1	13438.6
ENSMUSG00000002985	Apoe	7	19696109	19699166	-	1980	26396.4	28100.7	22813	2764.9	3461.28	1859.46
ENSMUSG00000020361	Hspa4	11	53259814	53300457	-	5528	11496.6	11891.3	12405	16909	16356.4	16282
ENSMUSG00000001288	Rarg	15	102234938	102257517	-	4109	9312.4	8487.21	8005.1	19655.5	20035	19769.7
ENSMUSG00000027500	Stmn2	3	8509527	8561604	+	1904	13816.4	15301.9	15465.8	14277.5	12715.3	13610.1
ENSMUSG00000033365	Ipo13	4	117894486	117914999	-	4207	7672.82	7785.25	7582.28	19414.3	19807.2	22783.1
ENSMUSG00000027184	Caprin1	2	103762941	103797649	-	10219	13432.6	13749.6	14664	15224.1	14015.9	13900.3
ENSMUSG00000021143	Pacs2	12	113014508	113074401	+	5480	11196.7	11524.2	10890.7	16730.2	17893.8	16701.3
ENSMUSG00000030057	Cnbp	6	87842615	87851106	-	2536	11642.5	11754.7	11834.7	16740	15442.4	17467.4
ENSMUSG00000022415	Syngr1	15	80091334	80119501	+	4808	8663.23	8426.8	8949.98	18749.4	21043.4	19043.7
ENSMUSG00000071659	Hnrnpul2	19	8819401	8834142	+	5726	12388.2	12219.6	12729.5	16094.7	15806.5	15505.7
ENSMUSG00000002222	Rmnd5a	6	71388634	71440637	-	6783	11863.1	11515	12909.2	16705.7	16593.2	15131.3
ENSMUSG00000007564	Ppp2r1a	17	20945311	20965916	+	3375	10522.3	10916.2	9478.29	17829.8	16840.4	18817.2
ENSMUSG00000035355	Kcnh4	11	100740376	100759942	-	3954	7848.61	8757.09	7062.91	18663.7	18821.3	23137
ENSMUSG00000071866	Ppia	11	6415443	6419817	+	3508	14046.1	15648.6	15130.6	13519.6	12337.7	13393.7
ENSMUSG00000024462	Gabbr1	17	37045966	37075067	+	7764	7930.19	7405.7	7142.47	20689	19786.2	21114.7
ENSMUSG00000027620	Rbm39	2	156147239	156180238	-	6946	10941.6	11119.7	12702.7	17259.2	15222.1	16799.6
ENSMUSG00000029059	Fam213b	4	154895504	154899135	-	1027	6595.08	6255.91	6194.01	20606.9	20484.5	23790.7
ENSMUSG00000029076	Sdf4	4	155992872	156013610	+	6115	11072.6	10910.2	10196.1	17194.3	17051.7	17263.7
ENSMUSG00000029765	Plxna4	6	32145926	32588192	-	11219	9421.55	8732.79	8446.7	20761.2	18641.5	17631
ENSMUSG00000026797	Stxbp1	2	32787602	32847239	-	4306	8489.73	8702.59	8393.96	19670.2	18361.3	19968.7
ENSMUSG00000025757	Hspa4l	3	40744495	40796103	+	11792	9851.26	9489.91	10961.3	18400.4	18048.1	16825.6
ENSMUSG00000051695	Pcbp1	6	86524499	86526171	-	1673	12119.3	12211.7	11211.6	16300.4	14699.2	16956.1
ENSMUSG00000022523	Fgf12	16	28160120	28445227	-	3065	6060.81	5574.96	7537.58	23021.6	21530.4	19739
ENSMUSG00000042616	Oscp1	4	126058565	126092195	+	5254	8149.64	7864.7	8347.48	19023.7	19522.5	20551.5
ENSMUSG00000022421	Nptxr	15	79786352	79834333	-	5828	8357.6	8391.99	7906.77	19252.6	19338.2	20121.3
ENSMUSG00000038042	Ptpdc1	13	48577873	48625573	-	4310	8472.5	8836.55	9702.67	18759.2	18099.1	19464.5
ENSMUSG00000007836	Hnrnpa0	13	58125879	58128556	-	2678	15606.4	14806.8	13686	13338.4	11892.7	13972.7
ENSMUSG00000001017	Chtop	3	90498956	90509498	-	3637	10147.7	10216.2	10487.5	18080.8	16564.7	17787.5
ENSMUSG00000027624	Epb4.1l1	2	156420909	156543214	+	11528	10017.9	10109.1	9674.06	16980	18641.5	17824.5
ENSMUSG00000036333	Kidins220	12	24974932	25059697	+	7402	11140.4	11088.9	11207.1	16384.9	16524.2	16861
ENSMUSG00000036026	Tmem63b	17	45660171	45686905	-	5098	9652.49	10020.5	9125.19	17304.5	17717	19355.2
ENSMUSG00000039270	Megf9	4	70427065	70534995	-	8226	9168.77	8569.29	9715.18	19771.8	18668.4	17189.7
ENSMUSG00000023088	Abcc1	16	14361558	14475737	+	12366	8690.8	8416.29	8299.21	19023.7	18929.2	19651.7
ENSMUSG00000024853	Sf3b2	19	5273923	5295455	-	3231	11145	11276	10831.7	16382.4	16311.5	16959.3
ENSMUSG00000009418	Nav1	1	135434580	135585355	-	12776	9117.07	8850.33	8890.09	19108.2	18458.7	18386.9
ENSMUSG00000031812	Map1lc3b	8	121590361	121598760	+	7517	10650.9	11339	10553.7	16339.6	15833.5	18060.5
ENSMUSG00000020297	Nsg2	11	32000463	32059202	+	4157	7416.6	7705.14	7957.73	20101.2	18383.7	20870.1
ENSMUSG00000018593	Sparc	11	55394500	55420080	-	3367	26790.5	27386.9	23354.7	1737.55	2156.18	986.361
ENSMUSG00000060090	Rp2h	X	20364481	20405653	+	5141	7275.27	6470.63	9298.61	23297.1	19041.5	17019.8
ENSMUSG00000006575	Rundc3a	11	102393403	102402555	+	2941	9219.33	9319.18	8970.54	17767.3	16966.3	19883
ENSMUSG00000049339	Fam134a	1	75142786	75147909	+	2557	10189.1	10329.8	9131.45	17403.7	16584.2	18431
ENSMUSG00000019590	Cyb561	11	105933702	105953336	-	3653	10067.3	9687.56	9155.59	17158.8	17583.6	18406.6
ENSMUSG00000068823	Csde1	3	103020546	103058189	+	4201	11717.2	11710	12668.7	16598	14658.7	14563.4
ENSMUSG00000007440	Pcdhac1	18	36930285	37187657	+	24670	8049.68	7546.88	8349.27	20600.8	18785.3	18556
ENSMUSG00000034910	Pygo1	9	72925645	72952181	+	7916	9312.4	9412.43	10543	18372.2	17265.9	16767.4
ENSMUSG00000021068	Nin	12	70011435	70111925	-	10345	15154.9	15277.6	16425.9	11444.1	12123.5	11242.5
ENSMUSG00000027712	Anxa5	3	36448925	36475843	-	1678	9815.64	9824.8	10053.1	18186.1	16157.1	17569.7
ENSMUSG00000020402	Vdac1	11	52360860	52389397	+	2620	10386.7	10486.1	11145.5	17817.5	15497.8	16065.7
ENSMUSG00000038664	Herc1	9	66350450	66508775	+	27464	10261.4	10157.1	10600.2	18323.3	15640.2	16359.9
ENSMUSG00000034341	Wbp2	11	116078573	116086995	-	3177	9538.74	9563.46	8447.6	17598.4	17003.7	19186.1
ENSMUSG00000033769	Exoc6b	6	84618487	85069513	-	11187	7672.82	6925.04	7841.52	20245.7	18547.1	19894
ENSMUSG00000018800	Abca5	11	110269369	110337716	-	11437	7050.08	5833.68	7188.06	21531.4	20026	19405.5
ENSMUSG00000029998	Pcyox1	6	86386006	86397150	-	4797	9372.14	9318.53	9618.64	18135.9	16921.3	17487.9
ENSMUSG00000032514	Ttc21a	9	119937606	119967793	+	5388	10610.7	10521.5	9847.49	15766.5	16765.5	17284.1
ENSMUSG00000040731	Eif4h	5	134619880	134639348	-	2425	12922.5	13443.6	11888.3	13758.4	13699.8	15051.8
ENSMUSG00000036817	Sun1	5	139200637	139249840	+	7596	9306.65	9267.96	8979.48	16729	17585.1	18740.9
ENSMUSG00000049313	Sorl1	9	41964720	42124297	-	11321	9092.94	8826.7	9162.74	18012.2	17920.7	17439.9
ENSMUSG00000059796	Eif4a1	11	69666936	69672423	-	4334	13772.7	14239.5	14236.7	13779.2	11774.3	12585.1
ENSMUSG00000033763	Mtss1l	8	110721476	110741400	+	5311	10274.1	10107.2	9204.75	16378.8	17276.4	17081.2
ENSMUSG00000026239	Pde6d	1	86542994	86582629	-	2178	7401.66	7252.05	7243.48	19861.2	17534.2	20967.6
ENSMUSG00000022462	Slc38a2	15	96687394	96699698	-	4626	13645.2	14888.9	16821	13140	9753.02	11884.3
ENSMUSG00000003847	Nfat5	8	107293470	107379517	+	18378	11165.7	10513	12186	16435.1	14995.9	14625.5
ENSMUSG00000024695	Zfp91	19	12763660	12796126	-	10046	11271.4	10991.7	11943.7	15769	14855	15010.1
ENSMUSG00000022139	Mbnl2	14	120275669	120431697	+	4552	10778.5	9819.55	13807.6	16938.4	15497.8	12976.1
ENSMUSG00000027808	Serp1	3	58521969	58525873	-	2440	15312.3	15359.7	17073.1	11827.3	10295.4	9943.84
ENSMUSG00000000308	Ckmt1	2	121357714	121363737	+	2496	8525.35	8766.94	8386.81	18759.2	17570.1	17609
ENSMUSG00000056973	Ces1d	8	93166068	93197838	-	2369	25317.5	25578.5	24929.8	1457.14	1492.4	743.31
ENSMUSG00000004535	Tax1bp1	6	52713729	52766780	+	6609	11120.9	11520.9	12726.8	14832.2	14401	14904.7
ENSMUSG00000025203	Scd2	19	44293676	44306864	+	5453	23221.8	23359.7	20993	4092.24	4469.7	3359.45
ENSMUSG00000050708	Ftl1	7	45457944	45459884	-	1340	19292.3	20681.2	16023.6	7405.71	8046.35	7923.92
ENSMUSG00000078812	Eif5a	11	69916714	69921958	-	2377	13502.7	13416	12069.8	13711.8	12066.5	14476.9
ENSMUSG00000030357	Fkbp4	6	128429735	128438677	-	2795	13723.3	14215.8	12582	12462.9	12662.9	13509.4
ENSMUSG00000025261	Huwe1	X	151800807	151935417	+	23509	13745.1	13654.4	13847.8	13306.5	12211.9	12387.7
ENSMUSG00000018865	Sult4a1	15	84076097	84105754	-	2383	7878.48	7846.32	7553.67	19196.3	17451.7	18979.2
ENSMUSG00000024392	Bag6	17	35135178	35147322	+	6215	10148.8	10643.6	9070.66	15827.8	15851.5	17314
ENSMUSG00000060036	Rpl3	15	80077781	80083406	-	1361	14755.1	15481.2	14431.5	10342	10948.7	12864.4
ENSMUSG00000021577	Sdha	13	74322254	74350280	-	3883	11436.8	11316.7	11637.1	15204.5	13774.7	15291
ENSMUSG00000036766	Dner	1	84369841	84696221	-	3630	6420.44	6328.14	6822.44	19983.7	18370.3	20680.5
ENSMUSG00000032097	Ddx6	9	44604892	44640731	+	6065	13665.8	13256.5	15218.2	13146.1	12499.6	10769
ENSMUSG00000021557	Agtpbp1	13	59449537	59585227	-	12833	7516.56	7464.8	8710.41	18402.9	18172.5	18229.6
ENSMUSG00000056050	Mia3	1	183326725	183369529	-	6528	11061.1	11239.2	11718.5	14250.6	15418.4	14697.1
ENSMUSG00000019877	Serinc1	10	57515774	57532530	-	5150	8937.83	8467.51	10772.7	17957.1	16603.7	15561.5
ENSMUSG00000037606	Osbpl5	7	143688762	143756985	-	4915	7463.7	7697.91	7291.75	18045.3	17360.3	20440.6
ENSMUSG00000017314	Mpp2	11	102057015	102088515	-	4807	6639.89	6600.65	6390.67	18492.2	19681.4	20294.3
ENSMUSG00000024143	Rhoq	17	86963082	87000069	+	4151	8633.36	8071.55	11100.8	17506.5	16669.6	16065.7
ENSMUSG00000024277	Mapre2	18	23752333	23893861	+	10202	9312.4	9271.25	9640.09	17106.1	15727.1	16894.8
ENSMUSG00000036275	9530068E07Rik	11	52396428	52408728	+	3296	10009.8	9941.03	10132.6	16732.6	14897	16190.8
ENSMUSG00000055407	Map6	7	99267447	99337137	+	6958	8495.48	8462.25	8237.53	17194.3	17114.6	18330.3
ENSMUSG00000056222	Spock1	13	57429295	57907587	-	1320	6839.81	7177.85	6443.42	18971	18460.2	19914.4
ENSMUSG00000052105	Soga2	17	66336982	66449750	-	9268	9082.6	9685.59	8645.16	16806.1	16432.8	17139.4
ENSMUSG00000057530	Ece1	4	137862237	137965229	+	5300	14809.1	15196.9	13682.4	11269	11306.9	11432
ENSMUSG00000020368	Canx	11	50293961	50325673	-	4693	11660.9	11927.4	13020.9	14549.4	13713.3	12809.3
ENSMUSG00000035242	Oaz1	10	80826656	80829290	+	2558	12457.1	13288	10315	14142.9	11975.1	15486.8
ENSMUSG00000022283	Pabpc1	15	36595661	36608973	-	5768	14847	15433.3	15188.7	11403.7	10313.4	10435.4
ENSMUSG00000028759	Hp1bp3	4	138216296	138244683	+	8433	11365.6	11309.5	11832.9	13775.5	14744.2	14521.7
ENSMUSG00000079519	Gm14743	X	78240462	78245921	-	759	22048.7	21544.7	26706	3015.92	2719.58	1396.16
ENSMUSG00000030738	Eif3c	7	126546455	126566411	-	3383	9658.24	10577.3	10306.1	15543.7	14844.5	16461.4
ENSMUSG00000022099	Epb4.9	14	70602184	70636048	-	4629	7332.72	7360.39	6927.03	17919.2	18440.7	19405.5
ENSMUSG00000037815	Ctnna1	18	35118888	35254773	+	3698	12916.7	13092.3	13626.1	12656.3	12171.4	12872.2
ENSMUSG00000051853	Arf3	15	98737621	98763214	-	3837	10238.5	10048.7	9415.72	15842.4	15848.5	15796.7
ENSMUSG00000040725	Hnrnpul1	7	25721498	25754730	-	3589	11202.5	11360.7	11178.5	14818.8	14221.2	14318.8
ENSMUSG00000042406	Atf4	15	80255184	80257540	+	1724	9642.15	10633.8	9594.5	16862.4	12769.3	17562.6
ENSMUSG00000028354	Fmn2	1	174501825	174822717	+	6430	6993.78	6680.76	7411.54	19621.2	18455.7	17875.6
ENSMUSG00000066036	Ubr4	4	139352609	139489588	+	17997	11039.3	10637.7	10030.7	15552.2	14125.3	15515.9
ENSMUSG00000022314	Rad21	15	51962605	51991760	-	3604	10175.3	9783.44	11116	16044.5	14867	14766.3
ENSMUSG00000024109	Nrxn1	17	90033644	91092805	-	17744	6916.8	5914.45	8758.68	20522.4	18752.3	15865.2
ENSMUSG00000029603	Dtx1	5	120680202	120711927	-	4663	7412	7441.16	6484.54	17561.6	17008.2	20785.9
ENSMUSG00000031398	Plxna3	X	74329066	74344689	+	7880	8130.11	7687.41	7635.02	16110.6	18175.5	18895
ENSMUSG00000026219	Trip12	1	84721189	84839304	-	9632	11218.5	11409.3	12200.3	14395.1	13508	13573.1
ENSMUSG00000078578	Ube2d3	3	135438297	135467178	+	2675	10444.1	10207	11651.4	15821.6	14215.2	13939.6
ENSMUSG00000046709	Mapk10	5	102907948	103211334	-	11157	7358	7138.45	8310.83	18400.4	17687	17188.2
ENSMUSG00000020577	Tspan13	12	36014557	36042500	-	2474	9807.6	9337.57	9923.47	16120.4	15373.5	15514.3
ENSMUSG00000042066	Tmcc2	1	132356315	132391281	-	5692	9038.94	8818.82	8050.69	17122	16238.1	16782.3
ENSMUSG00000045983	Eif4g1	16	20668313	20692884	+	7227	15290.5	15627	14381.5	10121.6	10259.5	10304.9
ENSMUSG00000022043	Trim35	14	66297031	66311424	+	4045	8265.69	8512.16	8092.71	17069.4	16055.2	17980.2
ENSMUSG00000037887	Dusp8	7	142079490	142095843	-	4870	7631.45	7430	7286.39	17075.5	17634.6	18880.9
ENSMUSG00000068267	Cenpb	2	131177291	131180012	-	2722	13345.3	12312.2	11242.9	12433.5	12734.8	13698.1
ENSMUSG00000069080	Lcn11	2	25777017	25780279	+	652	25159	27405.3	17831.1	2009.39	2256.58	1101.99
ENSMUSG00000002981	Clptm1	7	19631581	19665030	-	4130	7532.64	7802.32	7054.86	17680.4	16461.3	19209.7
ENSMUSG00000070044	Fam149a	8	45336717	45382291	-	5954	7916.4	7753.07	8469.95	17373.1	16774.5	17295.9
ENSMUSG00000022443	Myh9	15	77760587	77842175	-	12928	13523.4	13890.1	12934.2	11272.7	12481.6	11460.4
ENSMUSG00000022205	Sub1	15	11981339	11996983	-	3930	9020.56	9094.61	10104	16491.4	15526.3	15324
ENSMUSG00000020671	Rab10	12	3247430	3309969	-	3511	10434.9	10138.7	10996.2	15783.7	13822.6	14355.7
ENSMUSG00000062647	Rpl7a	2	26910764	26913318	+	1781	13254.5	14557.3	12531.9	11701.2	10562.2	12924.2
ENSMUSG00000001506	Col1a1	11	94936224	94953042	+	6563	27910.8	25677.7	19653.9	613.469	1075.84	582.85
ENSMUSG00000006998	Psmd2	16	20651652	20663414	+	4038	10591.2	10941.1	10197.9	14684.1	13669.8	15335.8
ENSMUSG00000030654	Arl6ip1	7	118118891	118129625	-	2134	12793.8	12968.8	13348.1	12423.7	12054.5	11707.3
ENSMUSG00000047747	Rnf150	8	82863356	83091271	+	9685	7880.78	7187.04	8580.79	18084.5	17724.5	15669.3
ENSMUSG00000042870	Tom1	8	75033686	75070121	+	2358	7482.09	7820.05	7366.84	16017.5	16771.5	19284.4
ENSMUSG00000025220	Mgea5	19	45750261	45783520	-	5024	10440.7	10081.6	10642.2	14452.6	14520.9	14539
ENSMUSG00000010277	2610507B11Rik	11	78261752	78290623	+	8798	17178.2	17647.5	16650.3	7940.81	7868.05	7282.87
ENSMUSG00000027775	Mfsd1	3	67582768	67604231	+	2978	8635.65	8456.34	8664.82	16448.6	15856	16468.5
ENSMUSG00000030122	Ptms	6	124913681	124917946	-	1554	14891.8	15644.7	12913.7	11412.2	9092.23	10482.6
ENSMUSG00000056429	Tgoln1	6	72608432	72617000	-	5013	9338.82	9262.71	9683.9	15922	15108.3	14944.1
ENSMUSG00000021288	Klc1	12	111758849	111807844	+	4070	9752.45	10370.5	9615.06	14576.3	14026.4	15758.2
ENSMUSG00000003970	Rpl8	15	76904071	76906318	+	862	13161.4	14609.8	12118.1	11472.2	10449.8	12257.9
ENSMUSG00000074129	Rpl13a	7	45125558	45136231	-	3034	16100.5	16338.8	14323.4	9236.32	8408.96	9563.93
ENSMUSG00000044308	Ubr3	2	69897246	70024013	+	9719	8640.25	8378.86	9116.25	17284.9	15291.1	15087.2
ENSMUSG00000026915	Strbp	2	37569868	37703859	-	17724	8632.21	8535.14	10009.3	16811	14714.2	15049.5
ENSMUSG00000049336	Tenm2	11	36006656	37235964	-	11474	7328.13	6974.28	7242.59	17014.3	17612.1	17441.4
ENSMUSG00000015165	Hnrnpl	7	28808541	28822266	+	5953	9562.87	9477.44	9546.23	15017.1	14246.7	15665.4
ENSMUSG00000033295	Ptprf	4	118208213	118291405	-	9130	18100.9	19065.8	16133.6	6766.53	6503.01	6644.96
ENSMUSG00000006333	Rps9	7	3703993	3706901	+	2526	13870.4	15401.1	12222.6	10820.8	9679.6	11194.5
ENSMUSG00000003585	Sec14l2	11	4097039	4123415	-	3505	19652	19856.5	19274.8	4763.26	5009.12	4482.67
ENSMUSG00000067274	Rplp0	5	115559467	115563727	+	1659	17173.6	18263.4	16248	7506.12	6843.15	6932.84
ENSMUSG00000024098	Twsg1	17	65923066	65951187	-	4046	12013.6	11887.3	12557.9	12848.6	11654.5	11830.8
ENSMUSG00000020358	Hnrnpab	11	51600100	51606847	-	2782	14778	15558	14167.8	9920.81	8994.83	9195.81
ENSMUSG00000030515	Tarsl2	7	65644898	65692091	+	4095	6971.95	6868.56	7224.71	17509	16095.7	17933.1
ENSMUSG00000037579	Kcnh3	15	99224976	99242817	+	3583	8982.64	8934.39	7920.18	14177.1	16274	16256.9
ENSMUSG00000053552	Ebf4	2	130295169	130370481	+	3236	8186.41	7697.91	6928.82	14695.1	16810.4	18092.7
ENSMUSG00000005442	Cic	7	25267704	25294159	+	10294	9569.77	9780.81	8604.93	14111	14688.7	15602.4
ENSMUSG00000031311	Nono	X	101429318	101448591	+	4375	11881.5	12414	12225.3	12098	11787.8	11747.5
ENSMUSG00000027162	Lin7c	2	109890853	109901003	+	4521	9307.8	8345.37	11573.7	16552.6	14132.8	12210.7
ENSMUSG00000030161	Gabarapl1	6	129533200	129542331	+	1765	11000.2	11576.7	11017.6	12533.9	12318.3	13665.9
ENSMUSG00000031960	Aars	8	111033144	111057664	+	9282	7837.12	8439.27	7880.85	15607.3	15400.5	16916.8
ENSMUSG00000026988	Wdsub1	2	59852364	59882591	-	3598	7254.59	7348.58	7353.43	17126.9	15551.8	17333.7
ENSMUSG00000038014	Fam120a	13	48879219	48968017	-	5105	11662	11151.9	11562	12724.9	12579	12264.2
ENSMUSG00000021662	Arhgef28	13	97898595	98206165	-	6259	7031.69	6962.46	7152.3	16577.1	17065.2	17103.2
ENSMUSG00000057522	Spop	11	95414080	95493406	+	3159	10827.9	10483.4	10615.4	13468.2	12883.2	13566
ENSMUSG00000034593	Myo5a	9	75071015	75223688	+	14803	8839.02	8629.7	9486.34	16121.6	14519.4	14214.1
ENSMUSG00000037720	Tmem33	5	67260565	67291461	+	7098	8465.61	7650.63	9396.95	16637.1	15580.3	14052.1
ENSMUSG00000022982	Sod1	16	90220742	90226322	+	646	14478.2	14783.2	13458.1	9977.14	8955.88	10080.7
ENSMUSG00000023943	Sult1c1	17	53961615	53990674	-	1556	22847.3	22569.7	22563.6	1524.49	1619.76	534.869
ENSMUSG00000020099	Unc5b	10	60762610	60831581	-	5852	7329.28	7026.16	6843	15662.4	17105.6	17609.8
ENSMUSG00000049556	Lingo1	9	56618475	56685253	-	3925	6691.6	6376.73	6244.96	16705.7	17141.6	18402.6
ENSMUSG00000022270	Fam134b	15	25843264	25973687	+	3346	6998.37	7005.8	8213.39	17441.6	16345.9	15427.8
ENSMUSG00000027828	Ssr3	3	65379655	65392623	-	4172	12356	12424.5	13277.5	12514.3	10523.2	10314.3
ENSMUSG00000018379	Srsf1	11	88047373	88053755	+	5710	12189.4	11845.3	13729.8	11606.9	11206.5	10792.6
ENSMUSG00000046808	Atp10d	5	72203329	72298775	+	7848	2515.09	2225.39	2688.93	23630.2	20024.5	20277
ENSMUSG00000032437	Stt3b	9	115242607	115310421	-	4195	10044.3	10092.7	9793.85	14591	13088.4	13728
ENSMUSG00000059495	Arhgef12	9	42963842	43105718	-	10483	11109.4	11058	11093.6	12724.9	12985	12327.9
ENSMUSG00000020372	Gnb2l1	11	48800332	48806434	+	5119	14405.8	15575.1	13333.8	9449.39	8594.76	9703.94
ENSMUSG00000015839	Nfe2l2	2	75675513	75704641	-	3796	8072.66	7809.54	8965.18	15939.2	15307.6	14908.7
ENSMUSG00000046275	Tusc5	11	76679808	76698664	+	3302	5117.51	5509.3	5638.88	17054.7	18042.1	19628.9
ENSMUSG00000032336	Nptn	9	58582240	58657955	+	6168	8177.21	7548.2	9090.33	16901.6	14586.8	14652.3
ENSMUSG00000004263	Atn1	6	124739189	124756524	-	5085	10369.4	10894.5	9088.54	13536.7	12385.7	14615.3
ENSMUSG00000032187	Smarca4	9	21616169	21704230	+	6475	10507.3	11170.3	10063.8	12704.1	12535.5	13584.9
ENSMUSG00000013663	Pten	19	32757497	32826160	+	11507	8920.6	8357.85	9244.98	15873.1	14766.6	13390.6
ENSMUSG00000031790	Mmp15	8	95352268	95374293	+	4348	10085.7	9858.95	8081.98	14267.8	13116.9	15040
ENSMUSG00000057716	Tmem178b	6	39873271	40255150	+	9729	7724.52	7229.06	7857.61	16916.3	16518.3	14057.6
ENSMUSG00000052040	Klf13	7	63886351	63938915	-	6396	9847.82	10479.5	9593.61	14043.7	13454	12844.7
ENSMUSG00000036564	Ndrg4	8	95676980	95715119	+	4887	6923.69	6794.36	6751.82	16781.6	15670.2	17306.9
ENSMUSG00000023032	Slc4a8	15	100761747	100823968	+	13021	7141.99	6837.04	7045.92	16062.9	16638.1	16443.3
ENSMUSG00000027193	Api5	2	94411682	94438136	-	4545	8803.4	8646.77	9301.3	15466.5	13659.3	14206.3
ENSMUSG00000034832	Tet3	6	83362373	83441678	-	11086	10622.2	10532.7	10180	13954.3	13136.4	11620
ENSMUSG00000052684	Jun	4	95049034	95052222	-	3189	6997.22	6800.93	7052.18	14606.9	15232.6	19232.5
ENSMUSG00000018476	Kdm6b	11	69398508	69413675	-	6954	9154.99	9083.45	8276.86	14674.3	13897.6	14804.1
ENSMUSG00000031818	Cox4i1	8	120668222	120674207	+	1550	9078.01	9589.07	8401.11	14651	12862.2	15291.7
ENSMUSG00000034300	Fam53c	18	34758906	34773760	+	4517	8898.77	9420.31	9022.39	13814.7	14453.5	14101.7
ENSMUSG00000024897	Apba1	19	23758876	23949597	+	6632	7075.35	7311.8	7557.25	16830.6	15577.3	14984.2
ENSMUSG00000058230	Grlf1	7	16494473	16614993	-	8393	10885.3	11098.7	11015	12804.5	11903.2	11621.6
ENSMUSG00000030744	Rps3	7	99477896	99483738	-	4483	13044.2	13784.4	11827.5	10219.6	9552.24	10780
ENSMUSG00000022214	Dcaf11	14	55560006	55570065	+	8070	10552.1	10862.3	10104.9	12129.8	12553.5	13000.5
ENSMUSG00000026469	Xpr1	1	155275701	155417415	-	12695	7317.79	6938.17	8203.56	16611.4	15144.2	14906.3
ENSMUSG00000007880	Arid1a	4	133679008	133756769	-	11476	10074.2	10166.9	9505.11	13355.5	12941.6	13028.8
ENSMUSG00000031517	Gpm6a	8	54954728	55060877	+	3336	8442.63	7085.26	9719.65	15999.2	15109.8	12666.2
ENSMUSG00000031320	Rps4x	X	102184941	102189394	-	1631	12357.2	13705.6	12661.6	10620	9492.3	10168
ENSMUSG00000022770	Dlg1	16	31663443	31873356	+	8963	7230.46	7251.39	8023.88	16012.6	14694.7	15557.6
ENSMUSG00000058655	Eif4b	15	102073773	102097172	+	3853	10328.1	10809.8	10745.9	12562	11832.8	12464
ENSMUSG00000068747	Sort1	3	108284091	108361511	+	7560	10048.9	9828.09	10182.7	12874.3	13013.5	12791.2
ENSMUSG00000020198	Ap3d1	10	80706978	80742211	-	4730	8690.8	9112.34	8265.24	14037.5	13789.7	14842.6
ENSMUSG00000091996	BC049352	9	45182007	45250020	+	2404	7290.21	7417.52	7497.35	14593.5	15644.7	16249
ENSMUSG00000020250	Txnrd1	10	82859206	82897724	+	3417	10758.9	11223.5	11178.5	12231.4	11279.9	11917.3
ENSMUSG00000038949	Cnst	1	179546370	179627478	+	8859	7521.15	7112.84	7786.99	15722.4	15115.8	15199.7
ENSMUSG00000055782	Abcd2	15	91145884	91191807	-	5527	5627.65	5891.47	6286.98	18160.4	15833.5	16629.7
ENSMUSG00000038518	Jarid2	13	44729474	44921643	+	9715	7832.52	7698.57	8567.38	15399.2	13846.6	15069.1
ENSMUSG00000056880	Gadl1	9	115909455	116076176	+	3966	6012.56	5829.74	6052.77	17351	16392.4	16710.7
ENSMUSG00000017781	Pitpna	11	75588097	75628804	+	4129	8580.5	8881.2	8698.79	14209	13558.9	14406.1
ENSMUSG00000019179	Mdh2	5	135778480	135790398	+	2089	8154.24	8585.05	7920.18	15086.9	13329.7	15235.9
ENSMUSG00000005103	Wdr1	5	38526814	38561666	-	2948	8008.32	8038.71	7954.15	15340.4	13731.2	15063.6
ENSMUSG00000027254	Map1a	2	121289600	121310832	+	12166	7645.24	7501.57	7204.15	14947.3	16046.3	14757.7
ENSMUSG00000006699	Cdc42	4	137319696	137357720	-	2966	11191	10852.5	11520	12266.9	10971.2	11067.1
ENSMUSG00000019087	Atp6ap1	X	74297097	74304721	+	3026	8100.23	8299.41	7803.08	14198	13872.1	15577.3
ENSMUSG00000030062	Rpn1	6	88084473	88105304	+	3642	9925.95	10426.3	9935.09	12797.1	12021.6	12729.9
ENSMUSG00000042699	Dhx9	1	153455758	153487660	-	4616	9701.9	9474.81	10732.5	13531.8	11961.6	12304.3
ENSMUSG00000001552	Jup	11	100368958	100397763	-	6436	11320.8	11548.5	9953.86	12186.1	10201	12486.8
ENSMUSG00000038267	Slc22a23	13	34179158	34345182	-	6386	9180.26	8990.86	8823.05	13258.8	13732.7	13710.7
ENSMUSG00000036955	2510003E04Rik	10	62538626	62578457	-	6547	6627.25	6710.31	6569.46	16214.7	14555.4	16923.9
ENSMUSG00000089715	Cbx6	15	79823896	79834688	-	6290	11127.8	11021.2	10028.1	11692.6	12390.2	11336.9
ENSMUSG00000035725	Prkx	X	77761411	77796278	-	5807	7756.69	7530.47	8543.25	15268.2	13995	14434.4
ENSMUSG00000032076	Cadm1	9	47530173	47857637	+	9684	9302.06	8942.27	10551.9	13730.2	13442.1	11517
ENSMUSG00000040385	Ppp1ca	19	4192158	4195419	+	1379	10540.6	10830.1	9907.38	11930.2	11569.1	12680.3
ENSMUSG00000026721	Rabgap1l	1	160219174	160792938	-	9489	7696.95	6791.08	8805.17	15339.2	14435.5	14342.4
ENSMUSG00000027778	Ift80	3	68892499	69004570	-	10458	6514.66	6378.05	7367.74	16646.9	15268.6	15128.1
ENSMUSG00000007891	Ctsd	7	142371148	142388038	-	2519	13000.6	13217.7	11646.1	9483.67	10076.7	9795.18
ENSMUSG00000039361	Picalm	7	90130232	90209447	+	4174	9582.4	9580.53	10508.1	13045.7	12126.5	12313
ENSMUSG00000007815	Rhoa	9	108306205	108337939	+	2126	10109.8	10166.3	10841.5	12935.5	11552.6	11476.9
ENSMUSG00000026223	Itm2c	1	85894281	85908675	+	2491	8218.58	8508.88	6857.3	14426.9	13419.6	15467.1
ENSMUSG00000029168	Dpysl5	5	30711564	30799375	+	6867	11457.5	12353.6	11551.3	10242.9	10337.4	10765.8
ENSMUSG00000022200	Golph3	15	12321496	12351265	+	2606	8189.85	7743.22	9148.44	15740.8	12722.8	13100.4
ENSMUSG00000000346	Dazap2	15	100615628	100620731	+	1826	9983.39	9931.18	9974.42	12385.7	11784.8	12508.1
ENSMUSG00000046727	Cystm1	18	36345619	36402980	+	2840	6796.15	6896.14	6377.27	15313.5	13785.2	17262.1
ENSMUSG00000002524	Puf60	15	76070184	76080946	-	1912	8493.18	8749.21	7775.37	13774.3	12393.2	15158
ENSMUSG00000042743	Sgtb	13	104109741	104141735	+	3072	4755.58	4719.35	7821.85	17948.6	14508.9	16539.2
ENSMUSG00000037907	Ankrd13b	11	77470485	77489678	-	3839	9160.73	9130.07	7894.26	12795.9	12561	14635.7
ENSMUSG00000022044	Stmn4	14	66344296	66361680	+	1916	4541.88	4549.27	5603.13	15565.7	16488.3	19286
ENSMUSG00000005034	Prkacb	3	146729579	146812960	-	5451	8713.78	8508.88	9292.36	14193.1	12620.9	12582.8
ENSMUSG00000041268	Dmxl2	9	54365158	54501760	-	13419	7131.65	6824.57	7881.74	14783.3	15016.9	14224.4
ENSMUSG00000036620	Mgat4b	11	50210890	50235103	+	2719	7772.78	7841.72	6619.52	14198	13172.3	16210.5
ENSMUSG00000032826	Ank2	3	126921606	127499259	-	35218	9790.37	9752.57	10197	13044.5	11835.8	11134.7
ENSMUSG00000037072	Sep15	3	144570304	144597680	+	2104	9469.8	9382.88	9935.98	13599.2	10740.5	12593
ENSMUSG00000024949	Sf1	19	6363690	6378030	+	6211	8189.85	8200.25	7577.81	13987.3	13082.4	14622.4
ENSMUSG00000022199	Slc22a17	14	54906727	54913132	-	2294	7279.87	7177.19	5887.39	14903.3	13379.1	17028.5
ENSMUSG00000066306	Numa1	7	101969843	102014959	+	7195	10277.5	10583.9	10208.6	10655.5	12283.8	11574.4
ENSMUSG00000027452	Acss1	2	150618105	150668500	-	4128	8202.49	7984.21	7889.79	13105.7	14075.9	14323.5
ENSMUSG00000020089	Ppa1	10	61648552	61674168	+	2902	7644.09	7838.44	8201.77	13994.7	12448.6	15352.3
ENSMUSG00000033159	Cnppd1	1	75134554	75142368	-	3431	6385.97	6206.66	6257.48	15476.3	14413	16723.3
ENSMUSG00000032511	Scn5a	9	119483408	119579016	-	8764	6943.22	6971.66	6316.48	14631.4	15277.6	15320.8
ENSMUSG00000071650	Ganab	19	8898090	8916663	+	3862	8502.37	8592.27	8262.56	12985.7	13436.1	13485.8
ENSMUSG00000020802	Ube2o	11	116537740	116581447	-	5288	6122.86	5994.56	5888.29	15013.5	14906	17239.3
ENSMUSG00000016942	Tmprss6	15	78439668	78468634	-	3191	6974.24	6775.32	6262.84	13571	14909	16585.7
ENSMUSG00000070493	Chchd2	5	129881156	129887470	-	2269	9142.35	9647.51	8819.47	12661.2	11671	13059.5
ENSMUSG00000030435	U2af2	7	5062143	5079945	+	2266	8549.48	8698.65	7904.98	13408.2	12059	14321.1
ENSMUSG00000051043	Gprc5c	11	114851152	114872617	+	5245	7531.49	7804.95	7198.78	13622.4	14622.8	14063.9
ENSMUSG00000021803	Cdhr1	14	37077850	37098311	-	4303	6114.81	6133.12	6426.43	14329	16357.9	15455.3
ENSMUSG00000025369	Smarcc2	10	128459236	128490173	+	5027	10176.4	10430.2	9818.88	11243.3	11387.8	11583.1
ENSMUSG00000036371	Serbp1	6	67266979	67289302	+	6685	10207.4	9842.53	11379.7	12124.9	10614.6	10312.7
ENSMUSG00000043411	Usp48	4	137593755	137658537	+	9686	7841.72	7615.83	8563.81	12732.2	14228.7	13488.1
ENSMUSG00000035891	Cerk	15	86139128	86186141	-	4812	7112.12	7106.27	7152.3	14242	14038.4	14744.3
ENSMUSG00000008682	Rpl10	X	74270812	74273135	+	2053	12790.3	14402.3	12193.1	8306.94	7869.54	8826.91
ENSMUSG00000024012	Mtch1	17	29332072	29347904	-	2878	10582	10981.2	8789.97	10989.8	10695.5	12332.7
ENSMUSG00000060373	Hnrnpc	14	52073380	52104028	-	2869	8696.55	9014.5	9625.79	12810.6	12309.3	11883.5
ENSMUSG00000063646	Jakmip1	5	37028335	37148001	+	6233	5731.06	5524.4	5886.5	15690.6	14858	16595.1
ENSMUSG00000030120	Mlf2	6	124931388	124936138	+	1533	9605.38	9813.64	8309.93	11871.4	11234.9	13429.9
ENSMUSG00000061578	Ksr2	5	117414000	117775003	+	13590	8197.9	6603.28	7369.52	15896.3	12195.4	13956.1
ENSMUSG00000005198	Polr2a	11	69733997	69758637	-	7067	7115.57	6930.29	7041.45	14866.5	14020.4	14169.3
ENSMUSG00000069601	Ank3	10	69533772	70027438	+	30781	9530.7	9294.89	9873.41	12955.1	11736.9	10743
ENSMUSG00000029169	Dhx15	5	52150209	52190519	-	3009	7989.93	8220.61	9164.53	13895.5	11957.2	12808.5
ENSMUSG00000040549	Ckap5	2	91526762	91620664	+	9462	7307.44	7276.34	7871.02	13992.2	13729.7	13762.6
ENSMUSG00000019796	Lrp11	10	7589800	7625483	+	3418	6307.84	6592.77	6159.15	15126.1	13978.5	15745.6
ENSMUSG00000028832	Stmn1	4	134468320	134473843	+	1922	13866.9	14944.7	15404.1	6909.79	6255.78	6426.29
ENSMUSG00000035901	Dennd5a	7	109893780	109960470	-	8677	8278.32	8100.44	9531.04	12795.9	12878.7	12079.4
ENSMUSG00000030824	Nucb1	7	45492874	45510406	-	5796	8187.56	8493.77	7503.61	12600	12385.7	14476.9
ENSMUSG00000032485	Scap	9	110333288	110384946	+	5205	7606.18	7457.58	6404.08	13271	13747.7	15151.7
ENSMUSG00000021647	Cartpt	13	99898484	99900683	-	874	4382.17	4481.64	3896.62	17054.7	15446.9	18368
ENSMUSG00000030557	Mef2a	7	67231163	67372858	-	6283	6404.35	5860.61	7685.97	15361.2	14194.2	14052.1
ENSMUSG00000037784	Dzip1l	9	99629496	99669256	+	4655	7968.1	8003.26	7492.89	13193.9	13364.1	13322.2
ENSMUSG00000032890	Rims3	4	120854816	120896579	+	7972	9164.18	9109.06	9677.64	11714.7	12526.5	11044.3
ENSMUSG00000005871	Apc	18	34220924	34322189	+	15753	13071.8	13393	13873.7	7995.92	7993.91	6840.03
ENSMUSG00000040435	Ppp1r15a	7	45522916	45526268	-	2937	4003.01	4712.12	4224.69	16525.7	13831.6	19826.3
ENSMUSG00000026878	Rab14	2	35180205	35201120	-	5431	8685.06	8617.22	9219.06	12461.6	11922.7	12176.1
ENSMUSG00000032589	Bsn	9	108096023	108190384	-	15937	8598.89	8696.02	7834.36	13345.7	12175.9	12300.4
ENSMUSG00000025544	Tm9sf2	14	122107038	122159604	+	3107	8287.52	8384.77	9054.57	13088.6	11733.9	12251.6
ENSMUSG00000008730	Hipk1	3	103739815	103791563	-	8591	10168.4	9627.81	10104.9	11673.1	10912.8	10232.5
ENSMUSG00000032046	Abhd12	2	150832493	150904741	-	2823	6433.08	6642.02	6089.42	14551.8	13629.4	15261.1
ENSMUSG00000027893	Ahcyl1	3	107663118	107696560	-	6690	8714.93	8310.57	9017.03	12334.3	12435.1	11787.6
ENSMUSG00000054408	Spcs3	8	54520433	54529998	-	3466	7646.39	7607.95	8501.23	13487.8	13100.4	12246.1
ENSMUSG00000021792	Fam213a	14	40993740	41013788	-	2948	7092.59	7055.71	7098.66	13384.9	13290.7	14559.4
ENSMUSG00000027581	Stmn3	2	181306459	181314500	-	1136	7417.75	7723.52	6757.18	13615.1	12517.5	14395.8
ENSMUSG00000032310	Cyp1a2	9	57676937	57683655	-	1892	18991.3	19686.4	19680.7	1661.63	1654.22	725.219
ENSMUSG00000017756	Slc12a7	13	73763697	73816743	+	5131	6844.41	6691.92	6236.92	14022.9	13454	15107.7
ENSMUSG00000027674	Pex5l	3	32949408	33143247	-	5262	6510.06	6318.95	6432.69	13877.1	14493.9	14708.9
ENSMUSG00000031696	Vps35	8	85260397	85299513	-	3180	8038.19	8142.47	8800.7	12999.2	12163.9	12175.3
ENSMUSG00000020823	Sec14l1	11	117115168	117159268	+	7176	9087.2	9399.95	8359.99	11687.8	11386.3	12359.4
ENSMUSG00000053581	Zfand2a	5	139471211	139484549	-	3407	5524.24	5509.95	5655.87	14373.1	14756.1	16334.7
ENSMUSG00000028081	Rps3a1	3	86137940	86142702	-	977	11536.8	11939.9	11099	9287.75	8831.51	9359.42
ENSMUSG00000032570	Atp2c1	9	105403539	105521257	-	7272	8871.19	8503.62	9584.67	12042.9	12027.6	11001.8
ENSMUSG00000001440	Kpnb1	11	97159714	97187881	-	6590	10646.3	10911.6	10879.1	9985.71	9724.55	9865.18
ENSMUSG00000066357	Wdr6	9	108572313	108578670	-	4092	8177.21	8301.38	7022.68	12458	12448.6	13536.9
ENSMUSG00000024614	Tmx3	18	90510154	90543267	+	4611	6800.75	5968.95	8618.34	14769.8	14002.5	11767.1
ENSMUSG00000042675	Ypel3	7	126776955	126780514	+	1848	7031.69	7253.36	6420.17	12456.7	13149.9	15593
ENSMUSG00000015094	Npdc1	2	25399351	25409494	+	3906	7621.11	7406.36	6372.8	12612.2	12638.9	15241.4
ENSMUSG00000020923	Ubtf	11	102304560	102319742	-	6552	9720.28	9579.22	8938.36	10730.2	11354.8	11513.8
ENSMUSG00000079426	Arpc4	6	113378113	113390448	+	2323	6390.57	6244.09	6085.85	14341.2	13792.7	14757.7
ENSMUSG00000020300	Cpeb4	11	31872211	31935634	+	6369	5827.57	5081.16	6607.9	17026.5	14519.4	12544.2
ENSMUSG00000035247	Hectd1	12	51743722	51829536	-	9048	9134.31	9170.78	9590.93	11725.7	10884.3	11076.5
ENSMUSG00000005469	Prkaca	8	83972978	83996445	+	2293	8282.92	8193.68	8066.79	12618.4	11642.5	12745.6
ENSMUSG00000010095	Slc3a2	19	8706882	8723369	-	2958	6687	7173.25	6443.42	13845.3	12565.5	14810.4
ENSMUSG00000049327	Setd8	5	124439930	124462308	+	4034	8986.09	8718.35	9559.64	12242.4	10846.8	11119.8
ENSMUSG00000039202	Abhd2	7	79273201	79365508	+	10571	8956.22	8560.1	8298.31	12127.3	11258.9	12259.5
ENSMUSG00000037788	Vopp1	6	57727807	57825154	-	9661	6676.66	6725.41	7012.85	14228.6	13344.7	13456.7
ENSMUSG00000038342	Mlxip	5	123394798	123457932	+	8206	7924.44	7968.45	8592.41	12090.6	12748.3	12084.1
ENSMUSG00000054423	Cadps	14	12372563	12823079	-	5573	6153.88	6252.63	7257.78	13509.8	13770.2	14248.7
ENSMUSG00000041459	Tardbp	4	148612382	148627019	-	7477	9683.51	8929.13	10725.3	10478	11085.1	10278.1
ENSMUSG00000020964	Sel1l	12	91806043	91849157	-	8555	10339.6	10829.5	10909.5	9746.94	10268.5	9058.16
ENSMUSG00000038437	Mllt6	11	97663414	97685463	+	7451	10194.8	9914.11	9316.49	9956.32	11094.1	10567.6
ENSMUSG00000024163	Mapk8ip3	17	24892153	24936977	-	14558	8558.67	9082.79	8429.72	11249.4	11696.4	12009.4
ENSMUSG00000028559	Osbpl9	4	109061145	109202272	-	7006	6828.32	6842.95	7239.9	14117.1	12451.6	13518.8
ENSMUSG00000046719	Nxph3	11	95509845	95514570	-	2099	5809.19	5557.23	5309.92	14922.9	13630.9	15768.4
ENSMUSG00000021111	Papola	12	105784694	105838944	+	6595	9305.5	9187.2	10078.1	11548.2	10267	10562.1
ENSMUSG00000076432	Ywhaq	12	21390071	21417637	-	3061	8755.15	8497.71	8814.11	11918	10998.2	11959.8
ENSMUSG00000023036	Pcdhgc4	18	37674335	37841873	+	26094	9013.66	9462.33	8585.26	11473.5	11008.7	11281
ENSMUSG00000021816	Ppp3cb	14	20499364	20546573	-	6018	6760.54	6212.57	8031.03	14985.3	12623.9	12182.4
ENSMUSG00000025871	4833439L19Rik	13	54551218	54565435	-	3187	8782.72	8757.75	8764.94	11680.4	11237.9	11567.3
ENSMUSG00000024220	Zfp523	17	28177207	28205886	+	3991	8851.66	9145.17	8702.37	10552.7	11196	12258.7
ENSMUSG00000052833	Sae1	7	16327053	16387797	-	1884	7392.47	7582.34	7134.42	12624.5	12032.1	13841.3
ENSMUSG00000000827	Tpd52l2	2	181497165	181517966	+	4807	7278.72	7367.62	7838.83	12560.8	12448.6	13112.2
ENSMUSG00000017119	Nbr1	11	101552149	101581951	+	6871	9096.39	9461.02	9491.7	11060.8	10897.8	10579.4
ENSMUSG00000044164	Rnf182	13	43615710	43670945	+	3609	6738.7	6675.51	7269.4	13927.3	12775.3	13198.7
ENSMUSG00000021248	Tmed10	12	85340614	85374717	-	3526	8408.16	8471.45	8167.8	12071	11263.4	12118.7
ENSMUSG00000024411	Aqp4	18	15389394	15403684	-	5082	18848.8	18480.1	20915.2	989.387	866.069	374.408
ENSMUSG00000069662	Marcks	10	37133375	37138920	-	4048	14388.5	14598.7	14897.3	5986.53	5485.61	5116.65
ENSMUSG00000040225	Prrc2c	1	162670725	162740556	-	14166	8840.17	8778.1	9489.92	11678	11243.9	10369.4
ENSMUSG00000013033	Lphn1	8	83900105	83941954	+	8587	10649.8	10618.7	9150.22	9704.08	10301.4	9896.65
ENSMUSG00000048232	Fbxo10	4	45034247	45084604	-	4691	6273.37	6375.42	5542.34	14135.5	13467.5	14445.4
ENSMUSG00000031715	Smarca5	8	80698507	80739497	-	7777	9259.54	9500.42	10605.5	11309.4	9863.9	9610.33
ENSMUSG00000006711	D130043K22Rik	13	24845135	24901270	+	5276	5458.75	5303.11	5296.51	13912.6	14829.6	15300.4
ENSMUSG00000006024	Napa	7	16098458	16117975	+	3786	6781.22	6798.3	6536.38	12469	12751.3	14713.6
ENSMUSG00000000826	Dnajc5	2	181520485	181555133	+	6953	8802.25	8981.01	8951.77	10599.2	11867.2	10824.8
ENSMUSG00000003435	Supt5	7	28314898	28338719	-	3509	7893.42	8102.41	7714.58	11832.2	11624.5	12727.5
ENSMUSG00000000563	Atp5f1	3	105942698	105960099	-	4105	8354.16	8733.45	8602.25	11991.4	10607.1	11509.1
ENSMUSG00000034024	Cct2	10	117050998	117063814	-	1962	8004.87	8842.46	8790.87	11870.2	10686.5	11601.1
ENSMUSG00000054256	Msi1	5	115429599	115455698	+	5800	8092.19	7993.41	7533.11	11930.2	11612.5	12578.9
ENSMUSG00000028557	Rnf11	4	109451098	109484728	-	4263	7590.09	7022.22	8098.97	13620	11841.8	11499.7
ENSMUSG00000091337	Eid1	2	125673100	125675638	+	2539	7618.82	6466.69	8232.16	13740	12062	11545.3
ENSMUSG00000019961	Tmpo	10	91147571	91171582	-	6478	9441.08	9296.86	10495.6	10626.1	9929.83	9760.57
ENSMUSG00000009079	Ewsr1	11	5069689	5099266	-	5907	8934.39	8808.97	9126.09	10643.3	10421.3	11554
ENSMUSG00000019302	Atp6v0a1	11	101009452	101063719	+	6556	5624.2	5394.38	5254.5	14397.5	13912.6	14840.3
ENSMUSG00000020668	Kif3c	12	3365132	3406494	+	6849	6774.32	6961.81	6580.19	12552.2	12943.1	13528.2
ENSMUSG00000033016	Nfatc1	18	80606205	80713071	-	7433	5444.97	5144.86	4932.68	15133.5	13487	15179.3
ENSMUSG00000018648	Dusp14	11	84048041	84069261	-	1945	4101.82	4119.17	3916.29	16623.7	13959	16596.7
ENSMUSG00000030884	Uqcrc2	7	120635176	120659478	+	2506	7231.61	7527.18	7636.81	12848.6	11892.7	12158
ENSMUSG00000039683	Sdk1	5	141241490	142215586	+	11087	8432.29	8387.4	7862.08	11736.7	11240.9	11582.3
ENSMUSG00000079215	Zfp664	5	124862691	124902693	+	5729	9847.82	9977.15	10315.9	9828.98	9543.25	9707.87
ENSMUSG00000046982	Tshz1	18	84011627	84086404	-	5656	9535.3	9661.95	10164.8	9750.61	10634.1	9408.97
ENSMUSG00000035390	Brsk1	7	4690604	4715997	+	3594	6921.39	6812.75	6117.13	12701.6	12905.6	13610.1
ENSMUSG00000030265	Kras	6	145216699	145250239	-	5347	6580.15	6000.47	7564.4	14084.1	13227.8	11590.1
ENSMUSG00000027012	Dync1i2	2	71211706	71263303	+	8280	8130.11	8138.53	9336.16	11944.9	10488.7	10909
ENSMUSG00000054808	Actn4	7	28893248	28962340	-	5026	10947.4	11114.5	10112.1	8951.02	8373	9353.91
ENSMUSG00000030017	Reg3g	6	78466269	78468872	-	2114	22102.7	20439.6	14303.7	756.734	750.693	447.559
ENSMUSG00000026944	Abca2	2	25428703	25448540	+	8346	7422.34	7419.49	6675.84	11828.6	12838.2	12609.5
ENSMUSG00000028788	Ptp4a2	4	129811219	129850003	+	4377	9738.66	9134.01	10224.7	10251.4	9881.88	9531.68
ENSMUSG00000034101	Ctnnd1	2	84600071	84650765	-	7319	10425.7	10200.4	10111.2	9329.39	9468.33	9161.2
ENSMUSG00000029030	Tprgl	4	154157485	154160666	-	2242	7845.16	8232.43	7546.52	11587.3	10908.3	12571.8
ENSMUSG00000009035	Tmem184b	15	79360684	79403303	-	3434	6312.44	6329.45	5798	13186.5	12742.3	14309.3
ENSMUSG00000019818	Cd164	10	41519500	41531042	+	2830	15086	14407.6	16622.5	4659.18	4312.37	3567.89
ENSMUSG00000096847	Tmem151b	17	45541940	45549677	-	4851	6357.25	6722.13	5637.99	12586.5	13190.3	14130.8
ENSMUSG00000018501	Ncor1	11	62316426	62458541	-	12811	10486.6	10488.7	10926.5	8799.18	9294.51	8458.79
ENSMUSG00000068154	Insm1	2	146221921	146225016	+	3096	12022.8	13001.7	11100.8	7706.94	6753.24	7783.13
ENSMUSG00000047215	Rpl9	5	65388364	65391443	-	3080	9655.94	10455.2	9344.21	9208.16	9137.18	10531.4
ENSMUSG00000026667	Uhmk1	1	170193420	170215397	-	8101	9443.38	9111.68	9666.91	10436.3	10782.4	8832.41
ENSMUSG00000017802	Fam134c	11	101096322	101119893	-	3589	7274.12	7491.73	7349.86	11895.9	11864.3	12351.5
ENSMUSG00000040606	Kazn	4	142102390	142239401	-	10721	6129.75	5708.26	5826.61	12906.1	14060.9	13524.3
ENSMUSG00000039809	Gabbr2	4	46662318	46991873	-	5849	6373.33	5726.65	6163.62	13255.1	13326.7	13226.2
ENSMUSG00000004031	Fam5b	1	158245271	158356260	-	4099	5127.85	5278.16	5351.04	13845.3	13684.8	14747.4
ENSMUSG00000015837	Sqstm1	11	50199366	50210827	-	3356	10099.4	10301.5	9188.66	9420	8907.93	10116.9
ENSMUSG00000045136	Tubb2b	13	34127008	34130354	-	1922	13536	14418.7	13924.7	5490.61	5370.23	5242.5
ENSMUSG00000054455	Vapb	2	173737511	173784336	+	7131	8011.76	8179.24	7801.29	11446.5	10900.8	11629.5
ENSMUSG00000037458	Azin1	15	38487430	38519266	-	6231	7141.99	7177.19	7820.06	12613.5	11936.2	11203.1
ENSMUSG00000021134	Srsf5	12	80945504	80950507	+	3988	8074.96	7618.46	9259.28	10977.5	11222.9	10738.3
ENSMUSG00000041333	Mup4	4	59956804	59960710	-	922	20156.4	18109.8	12686.6	2936.33	2445.37	1551.12
ENSMUSG00000028161	Ppp3ca	3	136670124	136937727	+	5512	7437.28	7154.86	7722.62	13311.4	11205	11041.9
ENSMUSG00000026585	Kifap3	1	163779583	163917109	+	4012	5973.49	5863.23	6473.81	13460.8	13224.8	12810.1
ENSMUSG00000049100	Pcdh10	3	45378398	45434566	+	10628	1747.58	2202.41	2323.31	15535.1	20082.9	15911.6
ENSMUSG00000053617	Sh3pxd2a	19	47260174	47464411	-	10464	11650.5	12023.9	11171.4	7436.32	8208.18	7288.37
ENSMUSG00000025702	March8	6	116338024	116409540	+	6536	9098.69	9002.68	8843.61	10039.6	10491.7	10282.9
ENSMUSG00000021218	Gdi2	13	3538075	3566261	+	2681	9249.2	9773.59	10347.2	10062.9	9066.76	9231.21
ENSMUSG00000004897	Hdgf	3	87906321	87916132	+	2873	11062.3	10366.5	10271.2	8577.55	8660.69	8736.45
ENSMUSG00000042350	1110018G07Rik	12	84918148	84970900	-	6044	6638.74	6670.91	6856.41	12503.3	12610.4	12254.8
ENSMUSG00000032300	1700017B05Rik	9	57252322	57262599	-	4934	8884.98	9692.16	8748.85	10015.1	9691.59	10422.9
ENSMUSG00000007892	Rplp1	9	61913284	61914538	-	495	11968.8	13343.8	9456.84	7231.83	6964.52	8352.61
ENSMUSG00000027652	Ralgapb	2	158409848	158499253	+	12992	7701.54	7591.54	7768.21	11657.1	11127	11433.6
ENSMUSG00000022789	Dnm1l	16	16312235	16359030	-	4107	7120.16	7151.58	8134.72	12084.5	11371.3	11387.2
ENSMUSG00000024608	Rps14	18	60774510	60778546	+	1384	10779.6	11394.2	9484.55	8546.94	8058.34	8924.44
ENSMUSG00000027329	Spef1	2	131170261	131187282	-	2747	5997.62	6214.54	5678.22	12969.8	12217.9	14098.5
ENSMUSG00000044783	Hjurp	1	88262471	88277633	-	8331	6125.16	6606.56	6116.24	12996.7	12223.9	13024.1
ENSMUSG00000090841	Myl6	10	128490860	128493875	-	665	10147.7	10675.8	9320.07	9023.26	8217.17	9692.92
ENSMUSG00000016921	Srsf6	2	162931528	162937121	+	3795	8749.4	9065.72	9550.7	10643.3	9188.13	9869.9
ENSMUSG00000024991	Eif3a	19	60761116	60790693	-	5176	9418.1	9283.72	10016.4	9862.04	9297.51	9154.91
ENSMUSG00000029759	Pon3	6	5220852	5256286	-	3385	8595.44	8445.18	9008.09	10226.9	10406.3	10275
ENSMUSG00000035152	Ap2b1	11	83299024	83405035	+	8755	7340.76	7676.24	7442.83	11909.4	10795.9	11720.7
ENSMUSG00000051403	Ppp1r37	7	19530967	19562398	-	2971	7459.11	7837.12	6627.57	10743.7	11199	13000.5
ENSMUSG00000017404	Rpl19	11	98026710	98030492	+	1022	10907.2	11415.2	10546.5	8148.98	7430.52	8376.99
ENSMUSG00000019943	Atp2b1	10	98915152	99026143	+	7130	6435.38	6112.1	7188.06	13991	12041.1	11041.1
ENSMUSG00000030451	Herc2	7	56050155	56231794	+	15440	8249.6	8558.78	8528.05	11003.3	10144.1	10259.3
ENSMUSG00000056692	D17Wsu92e	17	27751232	27820558	-	4250	8691.95	8950.15	8033.71	10224.5	10365.9	10307.2
ENSMUSG00000020189	Osbpl8	10	111164802	111297247	+	7152	7415.45	6701.12	8752.43	12538.8	11452.2	9696.07
ENSMUSG00000044533	Rps2	17	24718116	24721929	+	1830	12421.5	13286	9607.02	6835.1	6323.21	8027.75
ENSMUSG00000002103	Acp2	2	91202885	91214098	+	5186	6454.91	6313.04	6624.88	12386.9	12045.6	12641
ENSMUSG00000061911	Myt1l	12	29528384	29923209	+	7523	7725.67	7765.55	8463.69	10433.9	11696.4	10366.2
ENSMUSG00000038615	Nfe2l1	11	96817414	96829968	-	5441	9729.47	9348.73	9155.59	9368.57	9603.18	9232.78
ENSMUSG00000020594	Pum2	12	8674134	8752581	+	7260	8734.46	8575.85	9595.4	10596.7	9968.79	8961.41
ENSMUSG00000037331	Larp1	11	58009064	58062034	+	6829	8626.46	8302.69	8376.98	10585.7	10613.1	9886.42
ENSMUSG00000078619	Smarcd2	11	106263179	106272972	-	3589	10065	10796	10020.9	8664.49	8398.48	8219.68
ENSMUSG00000032594	Ip6k1	9	108002501	108048780	+	6483	7565.96	7666.39	7013.74	10680	10998.2	12055.8
ENSMUSG00000031902	Nfatc3	8	106059603	106130537	+	6014	6868.54	7261.9	7728.88	11777.1	10737.5	11575.2
ENSMUSG00000028760	Eif4g3	4	137993022	138208508	+	11063	8392.07	8594.24	8178.53	10358	10311.9	10098.8
ENSMUSG00000034377	Tulp4	17	6106437	6251128	+	18054	9112.48	9054.55	9253.92	9612.24	10007.7	8864.66
ENSMUSG00000021728	Emb	13	117220625	117274098	+	2253	11542.5	11216.9	12102	7496.32	6961.52	6571.81
ENSMUSG00000049354	Dcaf7	11	106036872	106059324	+	6133	7825.63	7762.27	7491.99	10998.4	10791.4	10991.6
ENSMUSG00000023021	Cers5	15	99733506	99772885	-	4919	6217.07	6036.59	5967.85	12470.2	12129.5	12884
ENSMUSG00000018770	Atp5g3	2	73908447	73911326	-	2181	7673.97	8077.46	7085.25	11408.6	10195	11172.5
ENSMUSG00000050148	Ubqln2	X	153498232	153501537	+	3306	6180.31	6429.26	6572.14	13042	11299.4	12041.6
ENSMUSG00000011751	Sptbn4	7	27356383	27447686	-	9741	7710.73	7736	6774.17	9808.16	11106.1	12424.7
ENSMUSG00000029614	Rpl6	5	121204481	121209241	+	2433	10086.8	10717.8	10719.1	8272.65	7779.64	7961.68
ENSMUSG00000070565	Rasal2	1	157135183	157412595	-	13739	7393.62	7241.54	7704.75	11553.1	11100.1	10396.1
ENSMUSG00000067851	Arfgef1	1	10137571	10232670	-	10429	7772.78	8123.42	8401.11	10617.5	10246	10177.5
ENSMUSG00000040945	Rcc2	4	140700541	140723220	+	4155	10791.1	10669.9	9625.79	7544.08	8167.72	8520.93
ENSMUSG00000028677	Rnf220	4	117271463	117497052	-	7229	6404.35	6530.39	6079.59	12307.3	11467.2	12530.1
ENSMUSG00000052516	Robo2	16	73892306	74411825	-	16516	5642.59	5515.86	6225.3	13448.6	12339.2	12058.1
ENSMUSG00000074781	Ube2n	10	95515162	95545658	+	3851	6072.3	6166.6	6970.83	13257.5	11248.4	11458
ENSMUSG00000010609	Psen2	1	180227004	180263438	-	3832	6152.73	5930.87	6085.85	11722	13034.5	12224.9
ENSMUSG00000028530	Jak1	4	101152367	101265282	-	7227	6853.6	6968.37	7303.37	11277.5	11173.5	11561
ENSMUSG00000033966	Cdkl4	17	80523550	80563834	-	2931	5644.89	5509.3	6419.28	12456.7	12638.9	12466.4
ENSMUSG00000025571	Tnrc6c	11	117654289	117763439	+	12843	8526.5	8065.64	8183.89	9457.96	11079.1	9770.01
ENSMUSG00000032042	Srpr	9	35200175	35247973	+	3364	8702.29	8752.49	8195.51	10015.1	9697.58	9716.52
ENSMUSG00000024359	Hspa9	18	34937414	34954357	-	3932	8737.91	8862.81	9058.15	9549.79	9189.63	9639.44
ENSMUSG00000022536	Glyr1	16	5013906	5049910	-	3348	8980.34	9188.51	9042.95	9276.73	9060.76	9381.44
ENSMUSG00000029428	Stx2	5	128984557	129008574	-	4164	6161.92	6365.57	6033.1	12025.7	11958.6	12346
ENSMUSG00000027605	Acss2	2	155517948	155585724	+	10163	6003.36	5997.19	5972.32	12218	11467.2	13168
ENSMUSG00000077450	Rab11b	17	33742484	33760530	-	6109	6564.06	6628.23	6202.06	12067.3	10998.2	12280.7
ENSMUSG00000031709	Tbc1d9	8	83165352	83272934	+	5887	5538.03	5415.4	5993.77	12453.1	12884.7	12448.3
ENSMUSG00000003226	Ranbp2	10	58446852	58494155	+	9477	7579.75	7412.27	8579	10775.5	10326.9	9970.58
ENSMUSG00000025503	Taldo1	7	141392199	141402968	+	1998	10287.9	10933.2	10318.6	8009.39	7124.84	7948.31
ENSMUSG00000025781	Atp5c1	2	10056016	10080510	-	1908	7174.16	7347.26	7390.98	11502.9	10148.6	11021.4
ENSMUSG00000029772	Ahcyl2	6	29768011	29912310	+	11896	6321.63	6257.22	6755.4	11778.4	11870.2	11597.2
ENSMUSG00000072214	Sept5	16	18621811	18629938	-	2127	6371.03	6598.02	6278.04	11817.5	11035.6	12434.1
ENSMUSG00000079554	Aox3l1	1	58278326	58379264	+	4776	17110.5	17702	17800.7	737.143	779.163	384.634
ENSMUSG00000024083	Pja2	17	64281005	64331916	-	4740	7002.97	6929.63	7871.91	11630.2	10583.1	10441.7
ENSMUSG00000092274	Neat1	19	5824708	5845478	-	20771	10067.3	8227.17	9050.1	7061.63	12220.9	7735.93
ENSMUSG00000038708	Golga4	9	118506318	118582522	+	7535	9916.75	9970.58	10355.2	7824.49	8762.58	7478.72
ENSMUSG00000020859	Spag9	11	93996091	94126085	+	11209	7939.38	7921.83	8832.88	9514.28	10650.6	9438.08
ENSMUSG00000031751	Amfr	8	93971588	94012663	-	3953	8871.19	9038.79	8654.09	9184.9	8984.35	9419.2
ENSMUSG00000022234	Cct5	15	31590800	31601847	-	2809	7844.01	8372.29	8097.18	10168.2	9237.57	10418.9
ENSMUSG00000041453	Rpl21	5	146832890	146837032	+	3400	8912.55	10359.3	9744.68	8995.1	7815.6	8279.45
ENSMUSG00000047517	Dmbt1	7	131032076	131121626	+	6241	19660	17642.2	13463.4	1179.18	1585.3	570.265
ENSMUSG00000027642	Rpn2	2	157279017	157326319	+	4430	8309.35	8923.88	8053.38	9739.59	8895.94	10131
ENSMUSG00000028756	Pink1	4	138313409	138326307	-	2673	9377.89	10169.5	8273.28	8407.34	8274.11	9523.02
ENSMUSG00000031840	Rab3a	8	70754679	70758677	+	2226	4459.15	4672.72	4242.57	13802.4	12078.5	14746.6
ENSMUSG00000016534	Lamp2	X	38401357	38456454	-	9552	10685.4	10379.7	12102.9	7446.12	7457.49	5894.57
ENSMUSG00000033287	Kctd17	15	78428564	78438909	+	2134	6006.81	5867.17	5309.02	11216.3	12634.4	12882.5
ENSMUSG00000032849	Abcc4	14	118482692	118706219	-	5729	6096.43	6173.17	6289.66	11810.2	11365.3	12114
ENSMUSG00000060450	Rnf14	18	38296635	38317847	+	3515	7266.08	7095.76	7277.45	10923.7	10021.2	11237.8
ENSMUSG00000036432	Siah2	3	58674938	58692400	-	2999	3920.28	4264.94	3724.99	14054.7	13265.2	14577.5
ENSMUSG00000018965	Ywhah	5	33018816	33027966	+	2274	7023.65	6919.13	7343.6	11242	10249	11029.3
ENSMUSG00000040850	Psme4	11	30771726	30880361	+	8382	8025.55	8355.22	8525.37	10115.5	9696.08	9082.54
ENSMUSG00000042129	Rassf4	6	116633008	116673836	-	6344	6468.7	6542.87	7176.44	10841.6	12372.2	10331.6
ENSMUSG00000043391	2510009E07Rik	16	21649045	21694665	-	5164	6018.3	5949.91	6152	12771.4	10981.7	11857.6
ENSMUSG00000025162	Csnk1d	11	120961749	120991330	-	5022	8112.87	8321.07	7966.67	10067.8	9237.57	9999.69
ENSMUSG00000001632	Brpf1	6	113307181	113324857	+	6714	5957.41	5552.64	5325.12	12160.4	12099.5	12609.5
ENSMUSG00000051590	Map3k19	1	127815271	127840290	-	3936	5415.09	4896.64	5249.13	13394.7	12237.4	12495.5
ENSMUSG00000033419	Snap91	9	86765936	86880654	-	6602	5543.78	5200.01	5679.11	12591.4	12177.4	12474.2
ENSMUSG00000037111	Setd7	3	51515319	51560878	-	7790	8776.98	8822.76	9270.9	8740.41	9724.55	8273.95
ENSMUSG00000026821	Ralgds	2	28513125	28553081	+	6159	8259.94	8796.49	7938.06	8872.65	9579.21	9991.04
ENSMUSG00000003316	Glg1	8	111154421	111259216	-	7090	7096.03	7070.16	6867.14	11002	10571.1	10781.5
ENSMUSG00000031010	Usp9x	X	13071498	13173328	+	15051	6997.22	7135.82	7633.23	11092.7	10403.3	9946.99
ENSMUSG00000046160	Olig1	16	91269769	91271939	+	2171	5943.62	6408.91	5257.18	12480	10909.8	12175.3
ENSMUSG00000036180	Gatad2a	8	69907069	69996379	-	5502	6333.12	6232.27	5776.55	11704.9	10897.8	12223.3
ENSMUSG00000025651	Uqcrc1	9	108936648	108949640	+	1655	6650.23	7425.4	6188.65	11076.7	9631.65	12191.9
ENSMUSG00000026860	Sh3glb2	2	30344809	30359337	-	3990	7445.32	7327.56	6532.81	10691	9445.85	11670.4
ENSMUSG00000060961	Slc4a4	5	88886818	89239653	+	10815	6189.5	5754.88	6466.66	12069.8	11344.3	11255.1
ENSMUSG00000058799	Nap1l1	10	111473192	111498142	+	4086	7623.41	7642.75	8530.73	10120.4	9606.18	9333.46
ENSMUSG00000071054	Safb	17	56584825	56606294	+	7268	6550.27	6640.71	6436.26	11117.1	10243	11768.7
ENSMUSG00000024777	Ppp2r5b	19	6227765	6235872	-	2895	5789.66	5957.13	5334.05	11071.8	11555.6	13035.1
ENSMUSG00000005566	Trim28	7	13024152	13031035	+	4044	8296.71	9019.09	7379.36	9333.06	8587.27	10120
ENSMUSG00000045636	Mtus1	8	40990914	41133726	-	10078	5444.97	5379.94	5746.15	12624.5	11772.8	11760.8
ENSMUSG00000031700	Gpt2	8	85492576	85527560	+	5643	6217.07	6513.97	6397.83	11095.1	10915.8	11589.3
ENSMUSG00000025862	Stag2	X	42149317	42277185	+	8273	7236.21	7019.59	8524.48	10600.4	9911.85	9432.57
ENSMUSG00000066456	Hmgn3	9	83109948	83146685	-	1844	6042.43	6058.91	6932.39	11713.5	10623.6	11337.6
ENSMUSG00000023022	Lima1	15	99778470	99875428	-	7166	10736	10814.4	10724.4	6890.2	6535.98	6927.34
ENSMUSG00000029328	Hnrpdl	5	100033577	100039664	-	4818	6751.34	6374.76	7314.1	10665.3	10454.3	11047.4
ENSMUSG00000030275	Etnk1	6	143167230	143208542	+	6429	9262.99	8749.21	9228.89	8992.65	8506.36	7831.9
ENSMUSG00000039963	Ccdc40	11	119228572	119265236	+	6031	6423.89	6193.53	6283.4	11186.9	11101.6	11369.1
ENSMUSG00000042207	Kdm5b	1	134560171	134632877	+	7760	5137.04	5517.18	5836.44	12118.8	11297.9	12604.8
ENSMUSG00000000605	Clcn4-2	7	7282316	7299511	-	4578	6156.18	6076.64	6133.22	11444.1	11196	11495.7
ENSMUSG00000038696	Mapkap1	2	34406771	34624950	+	4061	6922.54	6976.25	6996.76	10682.4	9958.3	10953.8
ENSMUSG00000025889	Snca	6	60731573	60829855	-	1463	5343.86	5067.37	5503.01	12684.5	12622.4	11266.9
ENSMUSG00000034227	Foxj1	11	116330704	116335399	-	2623	8189.85	8298.09	7013.74	9476.32	8498.87	10939.6
ENSMUSG00000014905	Dnajb9	12	44205897	44210068	-	1865	4032.88	4027.89	5272.37	16044.5	12391.7	10533
ENSMUSG00000031701	Dnaja2	8	85537640	85555271	-	2839	7421.19	7547.54	7921.97	10465.7	9122.2	9766.86
ENSMUSG00000028373	Astn2	4	65380803	66404611	-	4959	3811.13	3763.92	3986.91	14256.7	12062	14353.4
ENSMUSG00000047675	Rps8	4	117153827	117156243	-	1726	9946.63	10797.3	9890.39	7365.3	6868.62	7309.61
ENSMUSG00000023050	Map3k12	15	102497649	102517064	-	8986	5104.87	4928.16	4872.79	11156.3	12800.7	13311.2
ENSMUSG00000003038	Hmgn2	4	133964738	133968650	-	3060	9064.22	9429.5	9785.8	8164.9	7915.99	7804.37
ENSMUSG00000035770	Dync1li2	8	104417674	104443047	-	4633	7978.44	7809.54	8671.97	9238.77	9568.72	8847.36
ENSMUSG00000022601	Rpl24	16	55966275	56008913	+	6029	7068.46	8025.58	7635.02	10496.3	8874.96	9979.24
ENSMUSG00000058070	Eml1	12	108370957	108539617	+	7436	7191.4	7211.34	7466.07	10135.1	9967.29	10042.9
ENSMUSG00000023456	Tpi1	6	124810586	124814296	-	2209	8224.32	8091.25	7076.32	9309.79	9315.49	9917.88
ENSMUSG00000053931	Cnn3	3	121426541	121458205	+	2003	12588.1	13381.9	13624.3	4289.39	4291.39	3759.03
ENSMUSG00000041740	Rnf10	5	115241412	115272898	-	4447	9930.54	11064.6	9400.52	7027.35	7379.57	7115.33
ENSMUSG00000033565	Rbfox2	15	77078990	77307053	-	7358	8027.85	8011.14	8178.53	8979.18	9859.41	8815.11
ENSMUSG00000020267	Hint1	11	54866383	54870501	+	872	5700.04	5736.5	5893.65	12587.8	10464.8	11455.6
ENSMUSG00000041734	Kirrel	3	87078593	87174747	-	7463	5224.36	4929.47	4779.82	11898.4	12349.7	12639.4
ENSMUSG00000039530	Tusc3	8	39005867	39165112	+	1511	5616.16	5638	6134.12	12161.6	10891.8	11321.1
ENSMUSG00000078429	Ctdsp2	10	126978717	126999975	+	5065	10374	10687	9297.72	6565.71	7049.92	7778.41
ENSMUSG00000040697	Dnajc16	4	141760189	141790931	-	6510	5385.22	5367.46	5495.86	12121.2	11519.6	11855.2
ENSMUSG00000046079	Lrrc8d	5	105699969	105832436	+	12573	5982.68	5968.95	6734.84	10923.7	11134.5	10905.8
ENSMUSG00000045917	6330416G13Rik	4	63558781	63586357	+	3974	5623.06	5594.66	5193.71	12039.2	11148	12024.3
ENSMUSG00000022261	Sdc2	15	32920723	33034730	+	3322	4753.29	4516.44	5173.15	13817.1	12047.1	11204.7
ENSMUSG00000022841	Ap2m1	16	20535478	20544909	+	4172	7847.46	8398.56	7201.47	9113.88	8719.13	10218.4
ENSMUSG00000037266	D4Wsu53e	4	134923592	134927671	+	3349	9312.4	8314.51	8052.48	7869.79	6574.93	11372.3
ENSMUSG00000009470	Tnpo1	13	98839019	98926384	-	8579	7802.65	7130.57	8792.65	9934.28	9498.29	8288.11
ENSMUSG00000056999	Ide	19	37268743	37337852	-	5823	7145.44	7280.94	7849.56	11042.4	9120.7	8996.02
ENSMUSG00000024966	Stip1	19	7020696	7040026	-	2173	7159.23	7366.3	7634.13	9744.49	9403.9	10051.6
ENSMUSG00000003346	Abhd17a	10	80583649	80590341	-	1473	6544.53	6756.28	5297.4	10660.4	9598.69	12487.6
ENSMUSG00000040054	Baz2a	10	128092783	128129303	+	8372	6911.05	6908.62	6578.4	10009	10652.1	10282.1
ENSMUSG00000047187	Rab2a	4	8535644	8607778	+	2133	8388.62	8008.51	9043.85	9368.57	8443.43	8085.96
ENSMUSG00000031299	Pdha1	X	160122209	160138413	-	3734	7833.67	8051.19	8341.22	9408.98	8708.64	8916.58
ENSMUSG00000052997	Uba2	7	34140689	34169599	-	4092	6464.1	6572.41	6865.35	11080.4	9712.56	10528.3
ENSMUSG00000026883	Dab2ip	2	35558266	35730994	+	8366	8991.83	9240.39	8168.69	7891.83	8435.94	8486.32
ENSMUSG00000026399	Cd55	1	130439027	130462744	-	4853	5693.14	5594.01	6373.69	11726.9	10977.2	10829.5
ENSMUSG00000017466	Timp2	11	118301069	118355740	-	3896	9766.24	10509	8832.88	7023.67	7252.21	7733.57
ENSMUSG00000075706	Gpx4	10	80047166	80056439	+	1724	9581.25	10449.9	8828.41	7296.73	6655.85	8236.19
ENSMUSG00000029577	Ube3b	5	114380628	114421168	+	5264	6937.48	7060.96	6525.66	9793.47	10051.2	10647.8
ENSMUSG00000053646	Plxnb1	9	109095436	109119911	+	8952	9238.86	9520.77	8316.19	7498.77	7877.04	8445.42
ENSMUSG00000026764	Kif5c	2	49619298	49774778	+	7142	8887.28	9342.17	9775.97	8131.83	7286.67	7470.07
ENSMUSG00000004364	Cul3	1	80264923	80340480	-	4873	6639.89	6752.99	7778.05	10447.3	9697.58	9559.21
ENSMUSG00000022463	Srebf2	15	82147266	82205376	+	4989	8371.39	8717.69	7432.99	8670.61	8978.35	8703.42
ENSMUSG00000037709	Fam13a	6	58932090	59024549	-	6328	4930.23	4760.06	5340.31	11582.4	12009.6	12235.1
ENSMUSG00000040848	Sft2d2	1	165174341	165194433	-	5526	8338.07	8185.8	8371.61	9077.14	8651.7	8199.22
ENSMUSG00000025151	Maged1	X	94535474	94542143	-	4351	10590.1	10972.6	10184.5	6302.45	6312.72	6443.6
ENSMUSG00000018849	Wwc1	11	35838400	35980527	-	4960	9150.39	8835.23	8412.73	7688.57	8566.3	8118.21
ENSMUSG00000022037	Clu	14	65968483	65981548	+	3438	15693.8	16021.6	14195.5	1964.08	1822.04	1047.71
ENSMUSG00000013160	Atp6v0d1	8	105524465	105566047	-	1793	5654.08	6142.97	5439.54	10997.1	10332.9	12147.8
ENSMUSG00000036104	Rab3gap1	1	127868773	127943868	+	7006	5100.27	5276.19	5406.46	12284.1	10589.1	12040.8
ENSMUSG00000026353	Ubxn4	1	128244181	128279377	+	4093	6947.82	7110.87	7812.02	9783.67	9299.01	9710.23
ENSMUSG00000047193	Dync2h1	9	6928503	7184446	-	16161	4700.43	4409.41	4844.18	13245.3	12011.1	11450.1
ENSMUSG00000055531	Cpsf6	10	117344673	117380015	-	10510	9177.97	8068.26	11223.2	7944.49	7526.41	6692.94
ENSMUSG00000038756	Ttll6	11	96133786	96165451	+	3857	5765.53	5116.62	5722.91	10110.6	11753.4	12146.2
ENSMUSG00000044287	Nrn1l	8	105893567	105895023	+	617	4153.52	4272.17	2880.23	12915.9	11236.4	15058.1
ENSMUSG00000045767	B230219D22Rik	13	55693124	55703499	+	4651	8224.32	7764.24	9210.12	9077.14	8770.08	7453.55
ENSMUSG00000022265	Ank	15	27466677	27594909	+	3608	8309.35	8304.66	8012.26	9120	8268.12	8457.22
ENSMUSG00000020290	Xpo1	11	23256041	23298249	+	7181	5988.43	6118.01	7333.77	10299.2	10259.5	10457.5
ENSMUSG00000035545	Leng8	7	4137039	4148173	+	6391	10387.8	9876.68	9893.08	5974.28	7249.21	6998.92
ENSMUSG00000038733	Wdr26	1	181173228	181211552	-	7848	7702.69	7913.95	8241.99	9319.59	8506.36	8648.36
ENSMUSG00000021236	Entpd5	12	84373857	84409029	-	6039	13369.4	13697.1	13654.7	3468.98	3148.12	2929.98
ENSMUSG00000039375	Wdr17	8	54629055	54887184	-	6571	4316.68	4141.49	4745.85	11997.5	12333.2	12611.1
ENSMUSG00000040118	Cacna2d1	5	15934691	16374511	+	7514	4724.56	4535.48	5296.51	12918.4	12029.1	10547.1
ENSMUSG00000029152	Ociad1	5	73292794	73314077	+	4132	5790.81	6398.4	6596.28	10628.6	10186.1	10438.6
ENSMUSG00000027404	Snrpb	2	130171414	130179403	-	1976	7120.16	7211.99	5633.52	9870.61	8996.33	11203.9
ENSMUSG00000037736	Limch1	5	66745835	67057159	+	7411	5687.4	5433.13	5776.55	11163.7	11137.5	10785.5
ENSMUSG00000022548	Apod	16	31296192	31314808	-	2577	15177.9	15815.4	15531.1	1034.69	1415.98	987.148
ENSMUSG00000032086	Bace1	9	45838580	45864399	+	6348	7161.53	7298.01	8137.41	8866.53	9947.81	8550.04
ENSMUSG00000040560	Wdr7	18	63708695	63989760	+	7109	4563.71	4471.79	4556.34	12608.6	11345.8	12397.2
ENSMUSG00000090071	Cdk5r2	1	74855029	74857732	+	2704	5390.96	5345.79	4537.57	11706.1	11166	11769.5
ENSMUSG00000042323	Pbrm1	14	31019138	31121592	+	8846	6914.5	6772.04	7814.7	10026.1	9418.88	8946.47
ENSMUSG00000026790	Odf2	2	29889221	29931746	+	9919	7309.74	7498.29	7660.05	8849.39	9351.45	9212.33
ENSMUSG00000028337	Coro2a	4	46536937	46602202	-	6459	5123.25	5037.17	4846.87	11709.8	11062.6	12059.7
ENSMUSG00000040760	Appl1	14	26918988	26971232	-	8719	5886.17	5894.75	7396.34	10075.1	10556.2	9994.97
ENSMUSG00000000708	Kat2b	17	53566861	53672720	+	4867	6081.49	6186.96	6801.88	10408.2	10007.7	10294.7
ENSMUSG00000020152	Actr2	11	20062304	20112913	-	5204	7623.41	7537.03	8639.79	9397.96	8416.46	8155.18
ENSMUSG00000086503	Xist	X	103460375	103483217	-	17900	16.0856	21.6695	43927.5	1492.65	2139.7	2133.97
ENSMUSG00000026879	Gsn	2	35279663	35307892	+	2977	11087.6	11656.2	9918.11	5712.24	5155.96	6184.03
ENSMUSG00000026341	Actr3	1	125392905	125435727	-	2746	8077.25	7985.53	8418.1	8805.3	8338.54	8084.39
ENSMUSG00000034040	Wbscr17	5	130872082	131308078	-	8989	4145.48	4077.8	3993.17	12893.9	11741.4	12840
ENSMUSG00000019428	Fkbp8	8	70527724	70535328	+	4529	7621.11	8261.32	6682.09	8681.63	8390.98	10042.9
ENSMUSG00000068742	Cry2	2	92403646	92434043	-	6320	3290.65	3409.33	3265.51	12938	11768.4	14954.3
ENSMUSG00000017776	Crk	11	75679259	75706908	+	4730	7187.95	7123.34	7832.58	10099.6	8393.98	8950.4
ENSMUSG00000023118	Sympk	7	19024377	19054618	+	7777	6774.32	6980.85	6404.98	9170.2	9769.5	10469.3
ENSMUSG00000027215	Cd82	2	93419111	93463140	-	3005	8438.03	8127.36	7157.66	7711.83	9063.76	9048.72
ENSMUSG00000031007	Atp6ap2	X	12587801	12617049	+	2618	5901.11	5799.54	6505.99	10904.1	10286.4	10074.4
ENSMUSG00000006676	Usp19	9	108490676	108502333	+	5212	6172.26	6427.29	5753.31	9804.49	10144.1	11166.2
ENSMUSG00000035473	Galm	17	80127471	80185101	+	2476	15244.5	15474.6	15381.8	1424.08	1266.14	663.08
ENSMUSG00000026269	Rnpepl1	1	92910783	92924384	+	9467	6885.77	6979.54	6034.89	9411.43	9824.94	10307.2
ENSMUSG00000042388	Dlgap3	4	127169204	127237022	+	4521	5148.53	4861.84	4039.65	11060.8	11823.8	12482.9
ENSMUSG00000036046	5031439G07Rik	15	84943936	84988551	-	9604	7289.06	7179.16	7352.54	8922.85	9547.74	9123.45
ENSMUSG00000045216	Hs6st1	1	36068400	36106446	+	3719	6944.37	6965.09	6694.61	9339.18	9558.23	9906.87
ENSMUSG00000025410	Dctn2	10	127266262	127281959	+	1918	7509.66	8006.54	7341.81	8540.81	8405.97	9558.42
ENSMUSG00000004771	Rab11a	9	64715299	64737758	-	2992	6412.4	5779.84	7180.01	10703.3	9787.48	9467.18
ENSMUSG00000038650	Rnh1	7	141160328	141172851	-	1911	6801.9	6719.5	6017.91	9050.2	9339.46	11258.2
ENSMUSG00000042079	Hnrnpf	6	117900324	117925622	+	3179	7147.74	7491.73	7370.42	9579.18	8707.14	8869.38
ENSMUSG00000029381	Shroom3	5	92683435	92965318	+	7755	6196.39	6591.46	5824.82	9819.18	9934.33	10782.3
ENSMUSG00000040412	5330417C22Rik	3	108455694	108536526	-	6294	4800.39	4851.33	4765.52	11222.4	11360.8	12127.4
ENSMUSG00000021745	Ptprg	14	11553532	12242041	+	10917	6915.65	6642.02	6233.34	11284.9	9360.44	8669.59
ENSMUSG00000023075	Akirin1	4	123734559	123750345	-	3450	6557.17	6508.72	6848.36	10386.1	8806.04	9989.46
ENSMUSG00000001415	Smg5	3	88336260	88362337	+	4447	6747.9	6870.53	6111.77	9019.59	9474.32	10850
ENSMUSG00000021190	Lgmn	12	102394084	102439813	-	2323	5281.81	5331.35	5285.78	11423.3	10485.7	11225.2
ENSMUSG00000033392	Clasp2	9	113812586	113919697	+	5690	4808.44	4618.88	5146.33	11420.8	11118.1	11911.8
ENSMUSG00000000740	Rpl13	8	123102350	123105244	+	2352	9641	10515.6	8361.78	6794.69	6498.52	7176.68
ENSMUSG00000027706	Sec62	3	30792876	30821263	+	3966	6930.58	6811.44	7997.95	9519.18	9032.29	8605.1
ENSMUSG00000005506	Celf1	2	90940382	91019497	+	8446	7646.39	7579.72	7809.33	8909.39	8594.76	8328.22
ENSMUSG00000054452	Aes	10	81559494	81566362	+	1411	10498.1	10444.7	9242.3	6235.1	5911.15	6522.25
ENSMUSG00000041697	Cox6a1	5	115345642	115348981	-	702	7596.98	7598.1	5749.73	9526.53	8160.23	10148.3
ENSMUSG00000041440	Gk5	9	96119362	96184627	+	6065	7565.96	6989.39	7923.76	8581.22	9081.74	8636.56
ENSMUSG00000024687	Osbp	19	11965844	11994105	+	4578	7534.94	7511.42	7483.95	9105.3	8310.07	8762.41
ENSMUSG00000028656	Cap1	4	122859047	122886056	-	3494	9036.64	9388.79	8901.71	7093.47	7127.84	7117.69
ENSMUSG00000026781	Acbd5	2	23068168	23114510	+	4154	5970.04	5333.32	7437.46	10658	10220.5	9000.74
ENSMUSG00000020953	Coch	12	51593341	51605773	+	2683	11810.3	12054.8	13173.8	4015.1	3831.38	3707.11
ENSMUSG00000027993	Trim2	3	84160439	84305446	-	16677	6357.25	6235.55	6859.99	10207.3	9472.82	9407.4
ENSMUSG00000017760	Ctsa	2	164832873	164841032	+	4715	4894.61	4906.49	4428.51	11449	10905.3	11948.8
ENSMUSG00000032186	Tmod2	9	75565621	75611325	-	10391	6007.96	6190.24	6710.7	10369	10093.2	9121.09
ENSMUSG00000060860	Ube2s	7	4808155	4812351	-	858	6202.14	6492.96	5978.57	9415.1	9189.63	11211
ENSMUSG00000034201	Gas2l1	11	5054132	5065327	-	6100	5858.59	5748.97	4890.67	10038.4	10228	11717.6
ENSMUSG00000028868	Wasf2	4	133130505	133199756	+	6258	7783.12	7812.17	7338.24	8346.12	8590.27	8538.24
ENSMUSG00000030889	Vwa3a	7	120739557	120805742	+	5821	5289.85	5092.98	5024.76	10295.5	11092.6	11601.1
ENSMUSG00000001911	Nfix	8	84699876	84800344	-	7351	7637.2	7494.35	7074.53	9075.92	8665.19	8446.99
ENSMUSG00000025495	Ptdss2	7	141122382	141157021	+	4875	4458	4474.42	4334.65	11495.5	10821.4	12784.2
ENSMUSG00000035064	Eef2k	7	120842831	120907219	+	7166	5602.37	5631.43	5662.13	10754.7	9907.35	10760.3
ENSMUSG00000021096	Ppm1a	12	72761211	72794940	+	2789	6608.87	6758.25	6621.31	9648.98	8906.43	9755.06
ENSMUSG00000061273	Mmgt1	X	56585512	56598069	-	4234	5401.3	5086.41	5830.18	11381.6	10437.8	10108.2
ENSMUSG00000019795	Pcmt1	10	7629373	7681136	-	4718	5319.73	5769.99	5585.25	11583.7	9266.04	10663.6
ENSMUSG00000060743	H3f3a	1	180800832	180813943	-	3504	8776.98	9518.15	8569.17	7226.94	7187.78	6830.59
ENSMUSG00000026426	Arl8a	1	135146824	135156269	+	2299	5731.06	5796.91	5691.62	10044.5	10033.2	10804.4
ENSMUSG00000052135	Foxo6	4	120267079	120287349	-	2615	7245.4	7568.55	6012.54	8425.71	8743.11	10080.7
ENSMUSG00000041415	Dicer1	12	104687742	104751952	-	9851	7585.5	7619.12	8220.54	8291.02	8999.33	7344.22
ENSMUSG00000032096	Arcn1	9	44741564	44767845	-	6084	8498.93	8684.2	8749.74	7692.24	7177.29	7178.25
ENSMUSG00000021250	Fos	12	85473890	85477273	+	2352	214.857	281.703	136.771	15167.8	17667.5	14473.7
ENSMUSG00000059991	Nptx2	5	144545887	144557478	+	2551	4654.47	4066.64	3750.02	11968.2	12426.1	11037.2
ENSMUSG00000022185	Acin1	14	54642161	54686931	-	8649	7814.14	7973.05	7517.02	7983.67	8274.11	8293.61
ENSMUSG00000075254	Heg1	16	33684466	33771576	+	12632	4785.46	4369.35	4195.19	12424.9	9841.42	12194.2
ENSMUSG00000012848	Rps5	7	12922290	12926686	+	1734	9188.31	10228.6	8362.67	6644.08	6020.53	7333.21
ENSMUSG00000029922	Mkrn1	6	39397804	39420462	-	4439	6550.27	6724.1	6183.28	9466.53	9080.24	9742.48
ENSMUSG00000047284	Neurl4	11	69901072	69913820	+	5889	5981.53	6341.93	5798.9	9502.04	9676.6	10434.7
ENSMUSG00000030374	Strn4	7	16815889	16840931	+	7825	6638.74	7030.1	6239.6	8908.16	8779.07	10122.4
ENSMUSG00000031765	Mt1	8	94179089	94180325	+	540	6466.4	6517.26	5544.13	8953.47	10240	9987.1
ENSMUSG00000005417	Mprip	11	59661305	59780860	+	13327	11096.7	11132.9	10382.9	4765.71	5316.29	4964.84
ENSMUSG00000038241	Cep250	2	155956458	155998900	+	10373	8193.3	8156.26	8762.26	7950.61	7520.42	7050.04
ENSMUSG00000042978	Sbk1	7	126272619	126294999	+	4092	10353.4	11448	9471.14	5336.33	5496.09	5509.15
ENSMUSG00000036550	Cnot1	8	95719451	95807462	-	8390	7849.76	8107.66	8107.91	8140.41	7766.15	7639.19
ENSMUSG00000051375	Pcdh1	18	38185915	38212053	-	8454	5466.8	5252.55	5195.5	10239.2	10834.9	10620.3
ENSMUSG00000053510	Nrd1	4	109000655	109061777	+	7140	7289.06	7395.85	7678.82	8326.53	8573.79	8329.01
ENSMUSG00000028879	Stx12	4	132853501	132884509	-	3188	5629.95	5334.63	6006.29	10744.9	9765.01	10003.6
ENSMUSG00000063358	Mapk1	16	16983382	17047453	+	7110	7580.9	7844.35	8195.51	8164.9	7920.49	7756.38
ENSMUSG00000050627	Gpd1l	9	114899341	114933987	-	5077	6889.22	6910.59	7115.65	8680.41	8871.97	8963.77
ENSMUSG00000048388	Fam171b	2	83812636	83883486	+	5744	6195.24	6111.45	6076.91	9935.51	10064.7	9044
ENSMUSG00000005312	Ubqln1	13	58176156	58215653	-	3686	7541.83	7794.44	7948.79	8158.77	7911.5	8039.55
ENSMUSG00000061477	Rps7	12	28630847	28635953	-	961	9154.99	9746.66	9434.49	6988.16	5761.31	6291
ENSMUSG00000052915	Msl1	11	98795516	98807859	+	5433	7875.04	8000.63	7314.1	8232.24	7652.28	8293.61
ENSMUSG00000021156	Zmynd11	13	9684836	9765321	-	7055	7833.67	7820.71	8742.59	7616.32	7793.13	7505.47
ENSMUSG00000025437	Usp33	3	152346478	152393612	+	5950	5590.88	5534.91	6438.95	9944.08	9965.79	9747.2
ENSMUSG00000062397	Zfp706	15	36997031	37007402	-	4413	6365.29	6152.16	6726.79	9783.67	9117.7	9070.75
ENSMUSG00000040857	Erf	7	25242561	25250761	-	3607	4892.31	4810.62	4101.33	10999.6	10424.3	11975.6
ENSMUSG00000037236	Matr3	18	35562158	35592045	+	4472	7920.99	7386	8987.53	8390.2	7692.73	6825.87
ENSMUSG00000017421	Zfp207	11	80383279	80405733	+	6658	7212.08	7055.71	8277.75	8555.51	7854.56	8170.91
ENSMUSG00000057236	Rbbp4	4	129307100	129335370	-	8744	7709.58	7791.81	7684.19	8011.83	7691.24	8236.98
ENSMUSG00000027303	Ptpra	2	130450278	130554026	+	3335	6935.18	7028.79	7093.3	8741.63	8494.37	8763.98
ENSMUSG00000047514	Tspyl1	10	34282190	34284885	+	2696	5192.19	5027.32	5168.68	11355.9	9769.5	10485
ENSMUSG00000028514	Usp24	4	106316213	106441322	+	12350	6140.09	6280.2	6465.76	9296.32	8767.08	10038.2
ENSMUSG00000026043	Col3a1	1	45311538	45349706	+	8378	15811	17025	12814.4	346.531	569.388	409.804
ENSMUSG00000034269	Setd5	6	113077365	113153435	+	12481	6385.97	6571.76	6398.72	9367.34	8979.85	9270.54
ENSMUSG00000043542	Zc2hc1a	3	7503426	7553848	+	3361	4719.97	4354.91	5288.46	12465.3	10473.7	9656.74
ENSMUSG00000066643	Wdr35	12	8973892	9028847	+	7273	4773.97	4718.03	4973.8	10980	10479.7	11030.9
ENSMUSG00000031691	Tnpo2	8	85036915	85057583	+	4990	6513.51	6657.78	6309.33	8960.81	9180.63	9298.07
ENSMUSG00000036565	Ttyh3	5	140620586	140649031	-	4650	8193.3	8411.69	6897.53	7575.92	8050.85	7773.69
ENSMUSG00000020114	Cand1	10	119199255	119240055	-	8357	5760.93	5722.71	5803.37	10269.8	9310.99	9936.76
ENSMUSG00000026924	Sec16a	2	26409431	26445216	-	9189	6441.12	6514.63	6278.93	9429.79	8979.85	9159.63
ENSMUSG00000005089	Slc1a2	2	102658659	102790784	+	13133	4885.42	4259.03	4949.67	10791.4	11495.6	10352.1
ENSMUSG00000052085	Dock8	19	24999529	25202432	+	7810	5117.51	5087.07	4786.97	10349.4	10454.3	10912.1
ENSMUSG00000021957	Tkt	14	30548359	30574722	+	6533	11829.8	12363.4	10937.2	3898.77	3922.78	3745.65
ENSMUSG00000030007	Cct7	6	85451505	85468477	+	2452	7163.82	7454.3	6800.99	8480.81	8100.3	8653.08
ENSMUSG00000023977	Ubr2	17	46928292	47010532	-	7747	5133.59	4943.92	5076.6	10006.5	10739	10717.8
ENSMUSG00000031958	Ldhd	8	111623785	111630374	-	5328	15976.4	15683.4	13804	478.775	474.99	184.844
ENSMUSG00000038467	Chmp4b	2	154651705	154694785	+	2027	7050.08	7410.3	6792.05	8308.16	7838.08	9195.02
ENSMUSG00000024073	Birc6	17	74528295	74703773	+	29247	6832.92	6464.07	6858.2	10062.9	8086.81	8273.95
ENSMUSG00000017978	Cadps2	6	23262773	23839421	-	9572	6087.24	6248.03	6208.31	9570.61	9062.26	9353.91
ENSMUSG00000021771	Vdac2	14	21831269	21845879	+	4658	5930.98	6294.65	5878.46	9817.96	8861.48	9697.64
ENSMUSG00000029359	Tesc	5	118027743	118061878	+	1591	4911.84	5193.45	4838.82	10561.2	9735.04	11234.6
ENSMUSG00000061981	Flot2	11	78037931	78060434	+	2740	5704.63	5928.9	5146.33	10094.7	9281.03	10306.5
ENSMUSG00000037605	Lphn3	5	81020138	81825133	+	13291	4292.55	4290.55	4607.29	11752.6	11077.6	10411.9
ENSMUSG00000002028	Mll1	9	44803355	44881296	-	16670	8178.36	7753.07	7767.32	7688.57	7423.02	7620.31
ENSMUSG00000041870	Ankrd13a	5	114774677	114806200	+	4098	7323.53	7449.04	7090.62	8193.06	8022.38	8351.03
ENSMUSG00000038886	Man2a2	7	80349098	80371375	-	6553	8101.38	8115.54	7217.56	7040.81	7865.05	8078.88
ENSMUSG00000000861	Bcl11a	11	24078056	24174123	+	13175	4556.81	4362.13	5272.37	11374.3	10607.1	10241.2
ENSMUSG00000044252	Osbpl1a	18	12755314	12941841	-	7392	6921.39	7063.59	7466.96	8397.55	8175.22	8384.86
ENSMUSG00000006273	Atp6v1b2	8	69088646	69113711	+	5305	5970.04	6214.54	6014.33	9558.36	8886.95	9762.14
ENSMUSG00000051065	Mb21d2	16	28826176	28929698	-	3080	3537.68	3446.76	3609.67	12274.3	11467.2	12044
ENSMUSG00000028719	Cmpk1	4	114959336	114987241	-	3420	6541.08	6362.29	7463.39	9768.98	8022.38	8207.88
ENSMUSG00000026728	Vim	2	13573927	13582826	+	2335	12203.2	13561.1	11507.5	2993.88	3308.44	2753.79
ENSMUSG00000034187	Nsf	11	103821782	103954056	-	8346	4569.45	4642.52	4648.41	11096.3	10208.5	11130
ENSMUSG00000026663	Atf6	1	170704674	170867771	-	9231	5746	5527.03	5801.58	9860.81	9699.08	9655.17
ENSMUSG00000007670	Khsrp	17	57021058	57031507	-	3990	6124.01	6177.11	5817.67	9293.88	9472.82	9391.67
ENSMUSG00000029697	Fezf1	6	23245047	23248264	-	2308	4883.12	5018.78	5160.63	10997.1	9860.9	10301.7
ENSMUSG00000030754	Copb1	7	114215559	114254680	-	3315	6318.18	6573.07	6823.33	9413.88	8292.09	8789.15
ENSMUSG00000034120	Srsf2	11	116849901	116853094	-	2958	8001.42	7847.63	8306.36	7242.86	7075.4	7644.69
ENSMUSG00000048756	Foxo3	10	42181841	42276755	-	7571	5694.29	6355.72	6430.01	9277.96	9513.28	8845
ENSMUSG00000020585	Laptm4a	12	8921664	8938742	+	1773	11470.2	11559	11309.9	4251.43	4030.67	3471.93
ENSMUSG00000054766	Set	2	30057378	30072577	+	4070	7939.38	8054.47	8541.46	7365.3	7100.87	7044.54
ENSMUSG00000027589	Pcmtd2	2	181837854	181857461	+	4183	5270.32	4903.21	6731.26	10180.4	10464.8	8460.37
ENSMUSG00000007613	Tgfbr1	4	47353222	47414931	+	6534	8446.07	8052.5	9786.7	7185.3	7022.95	5493.42
ENSMUSG00000027189	Trim44	2	102300119	102407828	-	5645	8505.82	8487.21	8557.55	6862.04	6966.01	6607.2
ENSMUSG00000052296	Ppp6r1	7	4631501	4658950	-	3787	7717.63	7684.12	6826.91	7201.22	7944.46	8482.39
ENSMUSG00000031529	Tnks	8	34829179	34965690	-	6444	6121.71	6303.19	6348.66	9061.22	9089.23	8914.22
ENSMUSG00000019978	Epb4.1l2	10	25359798	25523519	+	4464	8142.75	8007.2	8238.42	7157.14	7124.84	7128.7
ENSMUSG00000021366	Hivep1	13	42052021	42185026	+	8753	6985.73	7027.47	7160.34	8342.45	8862.98	7407.15
ENSMUSG00000025234	Arih1	9	59388258	59486618	-	7707	6174.56	5896.06	6363.86	9674.69	8773.07	8894.55
ENSMUSG00000020448	Rnf185	11	3415982	3452363	-	2906	5064.66	6383.3	5477.08	10093.5	8671.18	10083.9
ENSMUSG00000028426	Rad23b	4	55350043	55392237	+	5733	7017.9	7252.7	7535.79	8513.88	7850.06	7600.64
ENSMUSG00000040021	Lats1	10	7681209	7716458	+	7300	6479.04	6041.84	7294.43	9597.55	8453.92	7894.82
ENSMUSG00000056476	Med12l	3	59006978	59318410	+	10408	6227.41	6275.61	6527.45	9602.45	8759.59	8360.47
ENSMUSG00000042032	Mat2b	11	40679314	40695203	-	5001	5736.8	5566.43	5823.03	9579.18	9167.15	9829.79
ENSMUSG00000062444	Ap3b2	7	81460399	81493925	-	6293	4691.24	4993.17	4627.85	9904.9	10252	11227.5
ENSMUSG00000029020	Mfn2	4	147873599	147904704	-	5194	5493.22	5627.49	5215.16	9754.28	9499.79	10104.3
ENSMUSG00000024219	Anks1	17	27909340	28062600	+	7143	5718.42	6103.57	5429.7	8960.81	9844.42	9629.21
ENSMUSG00000004113	Cacna1b	2	24603887	24763152	-	9942	5354.2	5189.51	5108.79	9494.69	10205.5	10316.7
ENSMUSG00000086549	Gm13648	4	156052715	156059802	-	1536	7035.14	6904.68	8643.37	6784.9	8178.21	8089.1
ENSMUSG00000021756	Il6st	13	112475008	112506860	+	5207	7626.86	7740.6	7710.11	7539.18	7802.12	7212.08
ENSMUSG00000046691	Chtf8	8	106883863	106893601	-	3036	6306.69	6658.44	6038.47	8686.53	8689.16	9249.3
ENSMUSG00000001910	Nacc1	8	84670483	84687862	-	4300	7449.92	7428.69	6834.96	8123.26	7818.6	7940.44
ENSMUSG00000005161	Prdx2	8	84969587	84974834	+	3050	8057.72	8568.63	7495.57	7339.59	6780.21	7342.65
CUFFORG_1066	Olfr536	7	140500849	140507396	-	4289	4810.73	5129.75	5460.99	10604.1	10539.7	8997.59
ENSMUSG00000031028	Tub	7	109010825	109034460	+	6919	5790.81	6071.39	6091.21	8251.83	9342.46	9991.04
ENSMUSG00000035851	Ythdc1	5	86804221	86836659	+	10352	5504.71	5318.21	6618.63	10153.5	9048.78	8883.54
ENSMUSG00000018736	Ndel1	11	68821434	68871858	-	3253	4533.83	4635.95	4529.52	10518.4	9517.77	11782.8
ENSMUSG00000017721	Pigt	2	164497520	164508301	+	3856	6371.03	6632.17	5411.83	8920.41	8561.8	9609.55
ENSMUSG00000042772	Smg7	1	152836996	152902646	-	6068	4917.59	5068.68	5091.8	10388.6	9970.29	10067.3
ENSMUSG00000038564	Ift172	5	31253280	31291114	-	5407	5431.18	5264.37	5293.83	9334.28	10192	9972.94
ENSMUSG00000032489	Kif9	9	110476994	110525179	+	4468	4986.53	4882.2	5026.54	9652.65	10724	10197.1
ENSMUSG00000026409	Pfkfb2	1	130689043	130729253	-	9621	5600.08	5286.04	5930.3	9396.73	10151.6	9059.73
ENSMUSG00000042734	Ttc9	12	81631369	81664941	+	2042	5154.28	5062.12	4834.35	10315.1	9717.06	10301.7
ENSMUSG00000046434	Hnrnpa1	15	103240432	103244955	+	1918	7934.78	8061.04	8558.44	7141.22	6747.25	6921.83
ENSMUSG00000020121	Srgap1	10	121780991	122047315	-	9132	5789.66	5613.05	5757.78	9513.06	9483.31	9084.9
ENSMUSG00000036698	Ago2	15	73098592	73184840	-	10957	7089.14	7066.87	6984.24	8392.65	8172.22	7524.35
ENSMUSG00000027288	Zfp106	2	120506820	120563843	-	10429	7989.93	7935.62	8095.39	7219.59	7262.7	6725.19
ENSMUSG00000003660	Snrnp200	2	127208386	127240451	+	7819	5200.24	5205.27	5076.6	9626.94	9703.57	10401.6
ENSMUSG00000040462	Os9	10	127094259	127121160	-	4049	6202.14	6527.76	6046.51	8700	8675.68	9050.3
ENSMUSG00000033184	Tmed7	18	46560235	46597535	-	8839	6658.28	6184.33	7756.59	9139.59	8206.68	7199.49
ENSMUSG00000036299	BC031181	18	75005900	75009933	+	1047	5103.72	4682.57	5034.59	10491.4	9570.22	10251.4
ENSMUSG00000024646	Cyb5	18	84851338	84880401	+	2143	12522.6	12875.6	12646.4	2512.65	2379.44	2114.31
ENSMUSG00000054469	Lclat1	17	73107985	73243368	+	4689	4698.14	4482.95	4607.29	10964.1	10073.7	10222.3
ENSMUSG00000030678	Maz	7	127022143	127026479	-	2365	8346.11	8217.98	6863.56	7128.98	6544.97	7893.25
ENSMUSG00000010492	Gm16119	2	181578480	181585170	+	2522	4182.25	4293.18	4597.46	9309.79	11408.7	11171.7
ENSMUSG00000024294	Mib1	18	10725548	10818704	+	10369	7220.12	6706.37	7427.63	8249.39	8166.23	7172.75
ENSMUSG00000021133	4933426M11Rik	12	80790532	80880832	+	5001	5689.7	5807.42	5682.69	9615.92	9072.75	9045.58
ENSMUSG00000018567	Gabarap	11	69991143	69994951	+	1844	6982.29	7087.23	6731.26	8271.43	7568.37	8258.22
ENSMUSG00000024870	Rab1b	19	5099207	5106996	-	1835	7092.59	7519.96	6248.54	7785.3	7376.57	8875.68
ENSMUSG00000033444	Specc1l	10	75212073	75312399	+	6075	6665.17	6900.74	6870.71	7923.67	8381.99	8139.45
ENSMUSG00000027475	Kif3b	2	153291413	153333390	+	5635	6144.69	6218.48	6321.84	8684.08	8648.71	8849.72
ENSMUSG00000003545	Fosb	7	19302721	19310045	-	3751	73.534	42.0256	45.5902	15091.8	14997.4	14611.4
ENSMUSG00000008035	Mid1ip1	X	10715013	10719690	+	2128	4803.84	5039.79	4382.02	10215.9	9445.85	10953.8
ENSMUSG00000024044	Epb4.1l3	17	69156810	69289985	+	4109	4468.34	4545.99	4834.35	10419.2	10079.7	10446.5
ENSMUSG00000042532	Golga7b	19	42247574	42270348	+	2988	4693.54	4922.25	4220.22	10239.2	10012.2	10695.8
ENSMUSG00000031924	Cyb5b	8	107150661	107187470	+	4294	8304.75	8181.86	8095.39	7094.69	6580.93	6498.66
ENSMUSG00000025969	Nrp2	1	62703285	62818695	+	9509	6633	6697.83	6366.54	8429.39	8782.06	7834.26
ENSMUSG00000018474	Chd3	11	69343273	69369406	-	8443	11809.1	12334.5	10878.2	3126.12	3635.09	2938.63
ENSMUSG00000048154	Mll2	15	98831669	98871204	-	19830	7632.6	7149.61	6514.93	8698.77	7788.63	6917.9
ENSMUSG00000021819	Zswim8	14	20707552	20723618	+	6072	5845.96	6035.93	5184.77	8769.79	9021.81	9799.9
ENSMUSG00000028059	Arhgef2	3	88607454	88648052	+	9496	7426.94	7726.81	7490.2	6978.37	7739.18	7275
ENSMUSG00000093674	Rpl41	10	128548114	128549305	-	1168	8398.97	8984.29	7336.45	6570.61	6203.33	7121.62
ENSMUSG00000014867	Surf4	2	26920040	26933928	-	3281	8246.15	8318.45	7508.08	7299.18	6420.6	6816.43
ENSMUSG00000026775	Yme1l1	2	23156369	23199260	+	8009	5833.32	5554.61	6848.36	9324.49	8963.37	8047.42
ENSMUSG00000034160	Ogt	X	101640060	101684351	+	8045	8418.5	7992.09	8839.14	6199.59	7096.37	6015.7
ENSMUSG00000038807	Rap1gap2	11	74383356	74590186	-	6632	7675.11	7579.06	7450.87	6892.65	7724.2	7175.89
ENSMUSG00000015461	Atf6b	17	34647146	34655074	+	2757	5935.58	6145.59	5232.15	8561.63	8907.93	9647.3
ENSMUSG00000002957	Ap2a2	7	141562180	141633011	+	4639	5802.29	5934.81	5384.11	8992.65	8698.15	9609.55
ENSMUSG00000021427	Ssr1	13	37971401	37994190	-	9306	7637.2	7634.22	7835.26	7643.26	7079.89	6530.12
ENSMUSG00000061315	Naca	10	128035346	128048637	+	7034	7832.52	8257.38	8337.64	6765.3	6550.96	6612.71
ENSMUSG00000037896	Rcor1	12	111039351	111115901	+	5684	8731.02	8176.61	9040.27	6122.45	6431.09	5840.3
ENSMUSG00000032481	Smarcc1	9	110132037	110240178	+	6646	6906.45	7109.55	6952.95	8073.06	7613.32	7676.15
ENSMUSG00000026615	Eprs	1	185363095	185428355	+	4850	5556.42	5773.27	5880.24	9040.41	8786.56	9272.11
ENSMUSG00000029632	Ndufa4	6	11900373	11907446	-	492	5828.72	5917.73	5603.13	9378.36	8548.31	9014.9
ENSMUSG00000016541	Atxn10	15	85336381	85463836	+	2425	5388.67	5773.27	5525.35	9456.73	8438.93	9704.72
ENSMUSG00000020349	Ppp2ca	11	52098681	52127778	+	7490	7835.97	8325.01	7816.49	7108.16	6598.91	6596.19
ENSMUSG00000045039	Megf8	7	25317164	25365917	+	10159	6467.55	6741.83	5395.74	8246.94	8456.91	8964.56
ENSMUSG00000031626	Sorbs2	8	45507788	45827906	+	19438	4907.25	4932.76	5377.86	10129	9144.67	9775.51
ENSMUSG00000022391	Rangap1	15	81704248	81729919	-	3211	6156.18	6513.97	5994.67	8292.24	8209.68	9064.45
ENSMUSG00000035566	Pcdh17	14	84443563	84537060	+	9509	5148.53	5041.11	5655.87	10340.8	9086.24	8955.12
ENSMUSG00000025290	Rps24	14	24490681	24496146	+	840	8202.49	9155.02	9217.27	6000	5834.73	5814.34
ENSMUSG00000001416	Cct3	3	88297116	88321767	+	4689	6305.54	6669.6	6277.15	8539.59	7944.46	8461.15
ENSMUSG00000002413	Braf	6	39603237	39725463	-	13862	5526.54	4991.2	5876.67	9831.43	9021.81	8946.47
ENSMUSG00000002944	Cd36	5	17781690	17888959	-	3927	6598.53	6282.17	7212.19	8794.28	7592.34	7680.87
ENSMUSG00000025728	Pigq	17	25926427	25944510	-	5769	5317.43	5320.84	4785.18	9297.55	9369.43	10046.9
ENSMUSG00000038244	Mical2	7	112225856	112355194	+	11510	6404.35	6581.61	6506.89	7733.88	8381.99	8528.01
ENSMUSG00000039105	Atp6v1g1	4	63544772	63550750	+	1135	6135.5	5990.62	6307.54	8865.3	8145.25	8616.11
ENSMUSG00000056342	Usp34	11	23306895	23490560	+	18474	6469.85	6519.23	7183.59	8605.71	7680.75	7583.34
ENSMUSG00000023805	Synj2	17	5941280	6044290	+	8342	3919.13	4156.6	4060.21	11166.1	10421.3	10316.7
ENSMUSG00000030530	Furin	7	80388585	80405436	-	9178	10202.8	10465	8637.11	4840.41	5072.05	4805.17
ENSMUSG00000024091	Vapa	17	65580056	65613555	-	1640	6734.11	6425.32	6951.17	8718.37	7267.19	7905.05
ENSMUSG00000026688	Mgst3	1	167371966	167393841	-	1097	4916.44	5374.03	4477.67	9843.67	8313.07	10983.7
ENSMUSG00000061032	Rrp1	10	78400362	78413043	-	2008	6295.2	6219.79	6112.66	8160	8450.92	8663.3
ENSMUSG00000028757	Ddost	4	138304730	138312628	+	2120	6743.3	7067.53	6130.54	8047.34	7247.71	8658.58
ENSMUSG00000035011	Zbtb7a	10	81135220	81152995	+	6808	6738.7	6695.21	5873.99	8021.63	7715.21	8760.84
ENSMUSG00000024283	Wac	18	7868832	7973547	+	5962	6124.01	6325.51	6622.2	8627.75	7809.61	8246.42
ENSMUSG00000037432	Fer1l5	1	36372291	36422110	+	6258	4611.96	4618.88	4765.52	9767.75	10039.2	9806.19
ENSMUSG00000029833	Trim24	6	37870811	37966296	+	8521	5388.67	5360.24	5603.13	8811.43	9020.31	9416.05
ENSMUSG00000043962	Thrap3	4	126164082	126202760	-	9234	7015.61	7127.94	7151.41	7480.41	7244.72	7544.8
ENSMUSG00000014959	Gorasp2	2	70661576	70712636	+	4145	5201.38	5269.62	4831.67	9973.47	8386.49	9876.98
ENSMUSG00000045201	Lrrc3b	14	15357519	15438987	-	1835	3371.08	2907.65	3204.72	12390.6	11231.9	10423.6
ENSMUSG00000003341	Atp8b3	10	80519585	80539124	-	4411	2880.47	2690.95	2965.15	10478	12282.3	12120.3
ENSMUSG00000046607	Hrk	5	118169764	118189478	+	5366	4624.6	4448.81	4950.56	9263.26	10247.5	9880.13
ENSMUSG00000027016	Zfp385b	2	77410634	77819639	-	8223	3495.16	3580.06	4003.89	11347.3	10268.5	10716.3
ENSMUSG00000060240	Cend1	7	141426446	141429491	-	1775	4282.21	4194.03	3983.33	10157.1	10054.2	10729.6
ENSMUSG00000027002	Nckap1	2	80500512	80581380	-	4964	7638.35	7588.25	8379.66	6900	6777.22	6043.23
ENSMUSG00000028137	Celf3	3	94478831	94492193	+	2744	7293.66	7675.59	6880.55	6705.3	6940.54	7828.75
ENSMUSG00000034111	Tmed8	12	87166242	87200229	-	7179	5249.64	4984.63	5466.36	9481.22	9237.57	8730.16
ENSMUSG00000027495	Fam210b	2	172345565	172355749	+	3617	5934.43	6008.35	5854.32	8428.16	8707.14	8214.17
ENSMUSG00000026970	Rbms1	2	60750193	60963192	-	5473	5747.14	5407.52	6507.78	8725.71	9340.96	7382.76
ENSMUSG00000031078	Cttn	7	144435733	144471009	-	4192	7555.62	8063.01	7218.45	6613.47	6870.12	6782.61
ENSMUSG00000024587	Nars	18	64499665	64516557	-	2632	6182.6	6056.29	6417.49	8150.2	8019.38	8249.57
ENSMUSG00000024121	Atp6v0c	17	24163866	24169702	-	3384	4775.12	4985.29	4228.27	9374.69	8669.68	11023.8
ENSMUSG00000020462	Ccdc104	11	29221532	29247409	-	2744	4677.45	4630.04	5096.27	9880.41	9023.3	9726.75
ENSMUSG00000037012	Hk1	10	62268855	62379908	-	8532	5904.55	5765.39	5424.34	8685.3	8456.91	8795.45
ENSMUSG00000056076	Eif3b	5	140419305	140443358	+	2966	6504.32	6638.74	6144.85	8387.75	7250.71	8082.03
ENSMUSG00000035885	Cox8a	19	7215158	7217616	-	545	6428.48	6985.45	5119.51	7861.22	7697.23	8899.27
ENSMUSG00000038274	Fau	19	6057888	6059524	+	815	7676.26	8124.74	6284.3	6882.86	6507.51	7462.99
ENSMUSG00000039473	Ubn1	16	5050068	5086285	+	6455	5947.07	6173.17	5593.29	8190.61	8705.65	8321.93
ENSMUSG00000020175	Rab36	10	75037058	75054748	+	6175	5417.39	5377.31	5473.51	8076.73	8788.06	9775.51
ENSMUSG00000027406	Idh3b	2	130279309	130284547	-	3422	5517.35	5693.82	5658.55	8687.75	8298.08	9044.79
ENSMUSG00000029221	Slc30a9	5	67306955	67358565	+	9861	5535.73	5515.21	5730.96	9031.83	8278.6	8786.79
ENSMUSG00000052572	Dlg2	7	91090706	92447003	+	10345	3752.53	3405.39	3482.73	12611	9029.3	10589.6
ENSMUSG00000020708	Psmc5	11	106256154	106263120	+	1394	5803.44	5854.7	5660.34	8669.39	7907	8968.49
ENSMUSG00000019432	Ddx39b	17	35241746	35253707	+	3783	7505.07	7892.94	7441.93	6451.83	6314.22	7251.41
ENSMUSG00000031167	Rbm3	X	8138975	8145880	-	4698	6471	6725.41	6624.88	8068.16	6727.77	8236.19
ENSMUSG00000034075	Zdhhc5	2	84687970	84715180	-	5047	5984.98	5820.55	5957.12	8651.02	8248.64	8150.46
ENSMUSG00000062328	Rpl17	18	75000477	75003381	+	775	8193.3	9153.05	8914.23	5630.2	5259.35	5634.21
ENSMUSG00000030655	Smg1	7	118131308	118243637	-	21225	7362.6	7120.72	7459.81	7291.83	6690.31	6845.53
ENSMUSG00000022949	Clic6	16	92485736	92541243	+	3914	13022.4	13082.4	12345.1	1600.41	1694.68	1023.33
ENSMUSG00000032253	Phip	9	82866159	82975489	-	10729	6592.79	6069.42	7861.18	7889.39	7775.15	6560.01
ENSMUSG00000029823	Luc7l2	6	38551334	38609470	+	12084	6568.66	6327.48	7495.57	8157.55	7121.85	7062.63
ENSMUSG00000039347	Atp6v0e2	6	48537569	48541798	+	1832	4093.78	4308.94	3848.35	10013.9	9685.59	10756.4
ENSMUSG00000025025	Mxi1	19	53310506	53375810	+	5619	4910.69	4953.11	5196.39	9417.55	8611.25	9600.11
ENSMUSG00000027805	Pfn2	3	57841895	57847564	-	3017	4998.02	4760.72	5180.3	9877.96	8879.46	8985.8
ENSMUSG00000045287	Rtn4rl1	11	75193783	75267769	+	3525	3852.49	3849.94	3543.52	10755.9	10335.9	10316.7
ENSMUSG00000047261	Gap43	16	42248442	42340651	-	1523	8980.34	9199.02	9610.6	5275.1	4498.17	5052.15
ENSMUSG00000009073	Nf2	11	4765845	4849536	-	6825	6497.42	6695.21	6875.18	7564.9	7554.88	7407.15
ENSMUSG00000031386	Hcfc1	X	73942792	73966357	-	8360	6310.14	6265.76	5929.41	8259.18	7818.6	7997.08
ENSMUSG00000041530	Ago1	4	126435012	126468583	-	8120	6824.88	6927.66	6618.63	6852.24	8259.13	7088.59
ENSMUSG00000035621	Midn	10	80148272	80158368	+	4307	6713.43	6610.5	5830.18	7942.04	6708.29	8756.9
ENSMUSG00000079477	Rab7	6	87999106	88045270	-	2610	7204.04	7366.96	7637.7	7207.34	6375.65	6737.77
ENSMUSG00000033237	Arid2	15	96287518	96404992	+	10737	6675.51	6880.38	7073.63	7588.16	7423.02	6861.27
ENSMUSG00000030795	Fus	7	127967457	127982368	+	5690	6846.71	6449.62	7390.98	7261.22	7423.02	7109.04
ENSMUSG00000044477	Zfand3	17	30005087	30210019	+	2616	5820.68	5993.25	5772.97	8340	7887.52	8646
ENSMUSG00000039159	Ube2h	6	30211289	30304539	-	4780	6616.91	6617.72	6629.35	7908.98	7286.67	7350.51
ENSMUSG00000029571	Tmem106b	6	13069759	13089269	+	6931	6346.91	5976.18	7850.46	8261.63	7589.34	6364.94
ENSMUSG00000053483	Usp21	1	171281945	171287991	-	4756	3764.02	3693.66	3311.1	9896.32	10229.5	11483.2
ENSMUSG00000027506	Tpd52	3	8928626	9004723	-	4454	7217.83	6953.27	7555.46	6892.65	7213.25	6509.67
ENSMUSG00000019210	Atp6v1e1	6	120795245	120822685	-	1203	5399.01	5668.21	5249.13	8862.85	7987.92	9143.9
ENSMUSG00000038976	Ppp1r9b	11	94991035	95006899	+	5083	6354.95	6385.27	5652.29	7824.49	8389.49	7676.15
ENSMUSG00000031796	Gtl3	8	95420252	95434869	-	1292	4167.31	4285.96	4267.6	9352.65	9367.93	10827.2
ENSMUSG00000031176	Dynlt3	X	9654267	9663003	-	2576	6721.47	6113.42	7312.31	7932.24	7121.85	7061.06
ENSMUSG00000021395	Spin1	13	51100880	51152546	+	4434	6352.65	6326.83	6346.87	8120.81	7736.19	7353.66
ENSMUSG00000044060	A830010M20Rik	5	107497378	107580596	+	9127	3296.39	3401.45	4076.3	9767.75	11477.7	10214.4
ENSMUSG00000003992	Ssbp2	13	91460283	91703429	+	7961	4876.23	5240.07	5387.69	9480	7898.01	9338.18
ENSMUSG00000018548	Trim37	11	87127077	87220683	+	7214	5605.82	5718.11	5815.88	8553.06	8100.3	8399.8
ENSMUSG00000008140	Emc10	7	44489937	44496529	-	2917	5359.94	5462.68	4590.31	8986.53	8247.14	9484.48
ENSMUSG00000020390	Ube2b	11	51985497	52000762	-	2126	5068.1	5322.81	6597.17	9079.59	8352.03	7701.32
ENSMUSG00000095576	Fmo6	1	162916551	162937225	-	1870	13179.8	13270.2	13975.6	737.143	684.764	254.063
ENSMUSG00000029050	Ski	4	155154075	155222592	-	5562	6814.54	6937.51	6317.37	7329.79	7802.12	6856.55
ENSMUSG00000041757	Plekha6	1	133246097	133303435	+	7457	6791.56	6937.51	6566.78	6733.47	7502.44	7522.77
ENSMUSG00000025968	Ndufs1	1	63143596	63176822	-	3667	5223.21	5167.18	5384.11	8910.61	8494.37	8866.24
ENSMUSG00000004071	Cdip1	16	4750348	4790292	-	5746	4646.43	4290.55	4349.84	9058.77	9522.27	10167.2
ENSMUSG00000021065	Fut8	12	77238104	77476338	+	3543	4734.9	4602.46	4854.91	10233.1	8600.76	9007.82
ENSMUSG00000055302	Mrfap1	5	36794867	36796772	-	1648	6584.74	6492.96	6760.76	8370.61	6681.32	7140.5
ENSMUSG00000013921	Clip3	7	30291672	30308367	+	3991	4584.39	4914.37	4593.88	9625.71	8708.64	9553.7
ENSMUSG00000020917	Acly	11	100476353	100528000	-	5279	7147.74	7349.23	6682.99	6962.45	6771.22	7055.55
ENSMUSG00000006464	Bbs1	19	4886898	4906627	-	5581	4213.27	4273.48	4292.63	9244.9	10072.2	9847.88
ENSMUSG00000071226	Cecr2	6	120666369	120771190	+	13306	5312.83	5205.92	5619.22	8953.47	8238.15	8606.67
ENSMUSG00000038462	Uqcrfs1	13	30540308	30545362	-	1363	5386.37	5408.17	5095.38	8962.04	7975.93	9107.72
ENSMUSG00000057177	Gsk3a	7	25228258	25237851	-	2260	5381.77	5722.71	5285.78	8576.32	7812.6	9148.62
ENSMUSG00000025223	Ldb1	19	46032593	46045214	-	3583	7884.23	7915.26	7321.25	6044.08	6117.93	6618.22
ENSMUSG00000024064	Galnt14	17	73493228	73710453	-	5348	4227.06	4405.47	4439.23	9551.02	8859.98	10412.6
ENSMUSG00000030105	Arl8b	6	108783059	108823723	+	2928	5435.77	5489.6	5991.98	8808.98	7968.44	8145.74
ENSMUSG00000030770	Parva	7	112427505	112591692	+	10157	12775.4	13425.2	12932.4	1092.24	1062.36	550.6
ENSMUSG00000017291	Taok1	11	77529162	77607815	-	12421	6056.22	5713.52	6705.34	8344.9	7838.08	7171.96
ENSMUSG00000032120	C2cd2l	9	44309237	44320282	-	4334	5345.01	5442.32	4651.1	8338.77	8961.87	9087.26
ENSMUSG00000028851	Nudc	4	133532542	133545996	-	1425	5743.7	5756.85	5292.04	8183.26	7914.5	8897.7
ENSMUSG00000013858	Tmem259	10	79974948	79984330	-	4663	5990.73	6144.28	5124.88	7807.34	7511.43	9197.38
ENSMUSG00000017376	Nlk	11	78567168	78697373	-	5447	7424.64	7295.39	7421.37	7339.59	6392.13	5891.42
ENSMUSG00000066037	Hnrnpr	4	136310942	136342968	+	5720	5346.15	5038.48	5800.68	8805.3	8504.86	8204.73
ENSMUSG00000040938	Slc16a11	11	70212752	70216417	+	2554	8166.87	8204.85	6492.58	5804.08	6029.52	6982.4
ENSMUSG00000022956	Atp5o	16	91684398	91931687	-	2259	4651.03	4887.45	4526.84	9761.63	8263.62	9585.16
ENSMUSG00000031703	Itfg1	8	85717557	85840949	-	3355	5709.23	5714.17	6201.16	8670.61	7835.08	7519.63
ENSMUSG00000027298	Tyro3	2	119797733	119818104	+	6198	13578.5	13783.1	11877.6	974.694	911.021	513.631
ENSMUSG00000022186	Oxct1	15	4026383	4155344	+	3701	8047.38	8105.04	8142.77	6455.51	5512.58	5340.82
ENSMUSG00000097971	RP23-81C12.1	17	39843013	39846341	+	3329	1466.08	1576.62	1055.73	1296.73	34479.5	1627.42
ENSMUSG00000030058	Copg1	6	87887814	87913595	+	10905	6164.22	6301.22	6070.65	7702.04	7256.7	7999.44
ENSMUSG00000063450	Syne2	12	75818134	76110926	+	26726	7603.88	7437.22	7321.25	6101.63	6443.08	6498.66
ENSMUSG00000068739	Sars	3	108424865	108445209	-	3653	4847.5	5389.79	5152.59	8535.92	8329.55	9135.25
ENSMUSG00000038776	Ephx1	1	180976155	181020904	-	2005	10585.5	12054.1	11591.5	2451.43	2572.74	2115.88
ENSMUSG00000049422	Chchd10	10	75935573	75937725	+	939	4312.08	4635.95	3503.29	9312.24	8677.18	10927.8
ENSMUSG00000021282	Eif5	12	111538101	111546753	+	4061	6545.68	6305.81	7364.16	7217.14	6992.99	6935.2
ENSMUSG00000038502	Ptov1	7	44863068	44869788	-	4212	6940.92	7686.75	6133.22	6542.45	6422.1	7620.31
ENSMUSG00000038855	Itpkb	1	180330485	180424802	+	6235	4322.42	4504.62	3924.33	9923.26	9351.45	9319.3
ENSMUSG00000007739	Cct4	11	22990519	23003780	+	4201	5681.65	5969.61	6132.33	7961.63	7469.47	8112.7
ENSMUSG00000022201	Zfr	15	12117831	12185683	+	5911	5711.53	5641.28	6567.67	7829.39	8016.39	7556.6
ENSMUSG00000031672	Got2	8	95864134	95888547	-	2585	5371.43	6113.42	5562.01	8220	7454.49	8531.16
ENSMUSG00000020841	Cpd	11	76778424	76847018	-	8332	10233.9	9660.64	9892.18	3979.59	4009.69	3473.5
ENSMUSG00000045534	Kcna5	6	126532553	126698192	-	2834	4803.84	4856.59	4665.4	9364.9	9535.75	7978.98
ENSMUSG00000020790	Ankfy1	11	72690006	72772146	+	11332	4831.42	5101.52	4783.4	9445.71	8199.19	8840.28
ENSMUSG00000040415	Dtx3	10	127190378	127195728	-	2572	6603.13	6374.11	5763.14	6470.2	7619.31	8365.19
ENSMUSG00000034156	Bzrap1	11	87760541	87785928	+	9499	7367.19	7102.99	6392.46	5842.04	7205.76	7263.99
ENSMUSG00000025613	Cct8	16	87483326	87495873	-	3088	5994.17	6286.77	6514.93	7833.06	7112.86	7428.38
ENSMUSG00000004056	Akt2	7	27591552	27640826	+	7131	5925.23	5858.64	5429.7	7784.08	8137.76	8030.11
ENSMUSG00000031708	Tecr	8	83571700	83594491	-	1334	5511.61	5806.1	5090.01	8299.59	7652.28	8803.31
ENSMUSG00000063457	Rps15	10	80292453	80294114	+	630	7577.45	8778.1	7414.22	5805.3	5125.99	6453.04
ENSMUSG00000031029	Eif3f	7	108934417	108942951	+	2891	7017.9	7921.17	6624.88	6562.04	6182.36	6825.08
ENSMUSG00000059119	Nap1l4	7	143513579	143549090	-	2283	6215.92	6248.69	6156.47	7829.39	6991.49	7686.38
ENSMUSG00000042682	Selk	14	29968308	29975074	+	1240	5153.13	4958.37	4924.64	8993.88	8374.5	8697.12
ENSMUSG00000062270	Morf4l1	9	90091671	90114820	-	1981	6473.29	6598.02	7452.66	7353.06	6598.91	6611.14
ENSMUSG00000021748	Pdhb	14	8165991	8172992	-	1485	5003.76	4863.15	5512.84	8622.85	8296.58	8767.92
ENSMUSG00000026623	Lpgat1	1	191717834	191784255	+	7610	12127.4	11432.3	12770.6	1732.65	1715.66	1268.74
ENSMUSG00000045128	Rpl18a	8	70894722	70897443	-	1291	8264.54	8944.89	6877.86	5736.73	4941.69	6276.84
ENSMUSG00000066551	Hmgb1	5	149046702	149053513	-	4944	6709.98	6576.35	7480.37	7244.08	6907.58	6118.74
ENSMUSG00000003458	Ncstn	1	172066013	172082795	-	3975	5828.72	5968.3	5732.75	8085.3	7396.05	8025.39
ENSMUSG00000062760	1810041L15Rik	15	84379205	84447097	-	5915	6173.41	6349.15	6073.33	6661.22	8062.84	7695.03
ENSMUSG00000027602	Map1lc3a	2	155276297	155278073	+	1181	6127.45	6378.05	5218.74	7441.22	7289.67	8559.47
ENSMUSG00000032115	Hyou1	9	44379490	44392369	+	7230	6167.67	6426.64	5870.41	7548.98	7220.74	7735.15
ENSMUSG00000038178	Slc43a2	11	75531694	75577575	+	10042	4868.18	4444.87	4448.17	8195.51	9854.91	9150.19
ENSMUSG00000031950	Gabarapl2	8	111940703	111953612	+	2325	4400.55	4536.14	4583.16	9682.04	8546.82	9206.82
ENSMUSG00000021488	Nsd1	13	55209782	55318325	+	12784	7238.51	7172.59	7184.48	6833.88	6526.99	5977.16
ENSMUSG00000055204	Ankrd17	5	90227190	90366185	-	10053	6196.39	6387.9	6564.1	7382.45	6982.5	7414.23
ENSMUSG00000026034	Clk1	1	58410189	58424066	-	8132	3133.24	2595.08	3498.83	11496.7	9765.01	10426
ENSMUSG00000022312	Eif3h	15	51786558	51865481	-	1253	6358.4	6462.1	6403.19	7613.88	6667.84	7394.56
ENSMUSG00000003131	Pafah1b2	9	45965311	45984871	-	4241	6005.66	5601.23	6528.34	8095.1	7842.57	6789.69
ENSMUSG00000041936	Agrn	4	156165290	156197488	-	9285	10029.4	9876.68	8737.23	3859.59	4174.51	4164.11
ENSMUSG00000032458	Copb2	9	98563731	98588375	+	3043	6375.63	6760.87	6955.64	7149.79	6696.3	6889.58
ENSMUSG00000022587	Ly6e	15	74955051	74959905	+	2301	12747.8	13656.4	11443.1	1160.82	1129.79	620.605
ENSMUSG00000026750	Psmb7	2	38588036	38644087	-	1214	5232.41	5265.68	5275.06	8537.14	7766.15	8679.03
ENSMUSG00000027457	Snph	2	151590549	151632593	-	7861	4230.5	4306.97	3755.38	9192.24	9201.61	10045.3
ENSMUSG00000055745	Ldoc1l	15	84553398	84557823	-	4426	5490.92	5715.49	5200.86	8048.57	8440.43	7794.93
ENSMUSG00000091712	Sec14l5	16	5147109	5183934	+	2337	4024.84	3794.13	3531.01	8244.49	10475.2	10508.6
ENSMUSG00000029128	Rab28	5	41624976	41708155	-	1636	4236.25	4069.92	4296.21	9743.26	8492.87	9739.33
ENSMUSG00000040430	Pitpnc1	11	107207892	107470699	-	6612	4532.68	4400.87	4938.05	9859.59	8486.88	8355.75
ENSMUSG00000034245	Hdac11	6	91156665	91174692	+	3849	5356.49	4987.26	4642.16	7642.04	8707.14	9228.85
ENSMUSG00000022822	Abcc5	16	20331303	20426394	-	10592	7439.58	7271.75	7390.08	6228.98	5908.15	6310.67
ENSMUSG00000026213	Stk11ip	1	75521529	75537335	+	5743	4058.16	4133.61	3969.03	8254.28	9995.76	10124.8
ENSMUSG00000038773	Kdm3b	18	34777008	34839370	+	7112	5303.64	5412.11	5418.08	8038.77	8017.88	8314.85
ENSMUSG00000003345	Csnk1g2	10	80622780	80640771	+	2511	7389.02	7756.36	6457.72	6154.28	6065.48	6681.93
ENSMUSG00000041073	Nacad	11	6597823	6606053	-	4892	4204.08	4279.39	3574.81	8728.16	9505.79	10173.5
ENSMUSG00000039844	Rapgef1	2	29619720	29740978	+	7385	7932.48	8040.03	7202.36	5712.24	5723.85	5831.64
ENSMUSG00000034573	Ptpn13	5	103425192	103598359	+	8280	6502.02	6250.66	6510.46	7026.12	7144.32	7002.85
ENSMUSG00000044788	Fads6	11	115279622	115297663	-	6653	3381.42	4407.44	4405.27	8930.2	9045.78	10211.3
ENSMUSG00000023473	Celsr3	9	108826320	108852963	+	11541	5521.95	5856.67	5368.02	7591.83	7886.03	8148.1
ENSMUSG00000022897	Dyrk1a	16	94570010	94695517	+	8251	4354.59	4253.78	4627.85	9634.28	8606.75	8878.04
ENSMUSG00000037235	Mxd4	5	34173887	34187720	-	3882	9550.23	9937.09	8856.12	3950.2	4122.07	3939.15
ENSMUSG00000022865	Cxadr	16	78301496	78359785	+	6309	6265.33	5641.94	6699.97	7713.06	7454.49	6573.38
ENSMUSG00000036707	Cab39	1	85793441	85851576	+	4146	6805.35	6676.82	6996.76	6825.3	6964.52	6067.61
ENSMUSG00000027894	Slc6a17	3	107467543	107518018	-	10283	4241.99	4234.08	3830.47	9371.02	9318.49	9281.55
ENSMUSG00000031508	Ankrd10	8	11611583	11635754	-	3950	4788.9	4706.21	4638.58	9293.88	7707.72	9085.69
ENSMUSG00000028278	Rragd	4	32983037	33022180	+	5173	7401.66	7688.72	7698.49	5490.61	6405.62	5520.16
ENSMUSG00000000711	Rab5b	10	128677193	128696268	-	3166	5621.91	5685.94	5730.96	7720.41	7556.38	7886.17
ENSMUSG00000039523	Cep104	4	153975194	154008732	+	5279	5513.9	5692.5	5221.42	7735.1	7827.59	8188.21
ENSMUSG00000026554	Dcaf8	1	172148015	172196393	+	3743	6474.44	6521.2	6254.8	6761.63	7061.91	7071.28
ENSMUSG00000039753	Fbxl5	5	43744616	43821639	-	9788	4491.32	4297.12	5200.86	9132.24	8513.85	8469.81
ENSMUSG00000063296	Tmem117	15	94629185	95096097	+	2781	3430.82	2662.06	3600.73	11756.3	8856.98	9796.75
ENSMUSG00000038369	Ncoa6	2	155390656	155473894	-	9744	5539.18	5930.87	5803.37	7714.28	7479.96	7629.75
ENSMUSG00000017774	Myo1c	11	75650504	75673910	+	6585	6096.43	5988.65	5515.52	7088.57	7590.84	7805.94
ENSMUSG00000025980	Hspd1	1	55077835	55088243	-	2642	6824.88	6928.98	7397.24	6482.45	6285.75	6160.43
ENSMUSG00000020451	Limk2	11	3344256	3409189	-	6099	7002.97	7234.32	6873.39	5963.26	6399.62	6570.23
ENSMUSG00000031628	Casp3	8	46617449	46638706	+	1455	4013.35	4261	5093.59	9478.77	8566.3	8620.83
ENSMUSG00000043670	Diras1	10	81019589	81025662	-	3035	4147.78	4090.28	3836.73	9418.77	9047.28	9492.35
ENSMUSG00000009013	Dynll1	5	115297110	115300999	-	2926	5822.98	6213.88	5983.04	8156.32	6470.05	7366.25
ENSMUSG00000026229	Psmd1	1	86064387	86139151	+	4544	5488.63	5628.81	5699.67	8063.26	7123.35	8001.01
ENSMUSG00000079020	Slc45a4	15	73577424	73645762	-	8471	5393.26	4999.74	5117.72	7605.3	8017.88	8865.45
ENSMUSG00000011752	Pgam1	19	41911871	41918664	+	1831	4221.31	4153.97	3884.11	9060	9111.71	9518.31
ENSMUSG00000024122	Pdpk1	17	24073680	24150924	-	10935	5297.9	5231.53	5431.49	8419.59	7694.23	7827.96
ENSMUSG00000006127	Inpp5k	11	75630988	75648871	+	5728	4133.99	3993.09	4064.68	8528.57	9054.77	9983.17
ENSMUSG00000039852	Rere	4	150281646	150621966	+	8525	6151.58	6026.74	5721.12	7248.98	7436.51	7154.66
ENSMUSG00000008855	Hdac5	11	102194432	102230166	-	8780	5939.02	6358.35	5297.4	7050.61	7285.17	7803.58
ENSMUSG00000022805	Maats1	16	38297754	38342143	-	4534	3518.14	3563.64	3947.58	9814.28	9197.12	9685.06
ENSMUSG00000022885	St6gal1	16	23224740	23360350	+	4916	8148.49	7981.59	7960.41	5293.47	5161.95	5174.86
ENSMUSG00000039367	Sec24c	14	20674321	20694850	+	4446	6261.88	6503.47	6186.86	6931.83	6771.22	7062.63
ENSMUSG00000030002	Dusp11	6	85942268	85961667	-	7639	5886.17	5601.23	6451.46	7184.08	7292.66	7275
ENSMUSG00000036019	Tmtc2	10	105187663	105574451	-	7779	4329.32	3894.59	4511.64	10742.4	8203.68	7987.64
ENSMUSG00000029804	Herc3	6	58831465	58920398	+	7027	4444.21	4266.26	4556.34	9073.47	8393.98	8926.8
ENSMUSG00000024169	Ift140	17	25016091	25099495	+	7572	4367.23	4610.34	4280.12	8163.67	8946.89	9263.46
ENSMUSG00000021687	Scamp1	13	94201310	94285857	-	4582	5133.59	5105.46	5485.13	8620.41	7808.11	7478.72
ENSMUSG00000022710	Usp7	16	8689595	8792308	-	7766	6115.96	6150.19	6571.25	7144.9	6732.27	6892.73
ENSMUSG00000059070	Rpl18	7	45715457	45720835	+	4042	7952.02	8862.15	7074.53	5505.3	4665.99	5540.61
ENSMUSG00000014592	Camta1	4	150917322	151861876	-	12914	4185.7	3892.62	4551.87	9097.96	9146.17	8693.19
ENSMUSG00000041164	Zmiz2	11	6389074	6406158	+	4655	6645.64	6781.23	5660.34	6765.3	6612.39	7097.24
ENSMUSG00000068039	Tcp1	17	12915701	12925067	+	5030	5933.28	6568.47	6376.37	7264.9	6669.33	6735.41
ENSMUSG00000007458	M6pr	6	122308720	122317680	+	4170	6434.23	6521.2	6508.67	6830.2	6411.61	6822.72
ENSMUSG00000021012	Zc3h14	12	98746968	98787774	+	4184	5123.25	5266.99	5542.34	8117.14	7414.03	8032.47
ENSMUSG00000026131	Dst	1	33908225	34308652	+	37510	7891.12	7850.26	7920.18	5331.43	5639.94	4861.01
ENSMUSG00000075595	Zfp652	11	95712673	95835115	+	15444	6395.16	6359.66	6678.52	7257.55	6669.33	6129.75
ENSMUSG00000024030	Abcg1	17	31057698	31115777	+	4066	4821.08	5105.46	4604.61	8386.53	7874.04	8685.33
ENSMUSG00000002799	Jag2	12	112908590	112929495	-	4054	5430.03	5659.01	4806.64	7382.45	7966.94	8198.44
ENSMUSG00000031592	Pcm1	8	41239759	41334086	+	8380	6087.24	5952.54	7089.72	7000.41	7001.98	6305.16
ENSMUSG00000021660	Btf3	13	98309896	98317006	-	1739	5829.87	5867.83	6067.07	7728.98	6807.19	7131.06
ENSMUSG00000029640	Usp12	5	146734809	146795006	-	4639	5766.68	5819.24	6109.09	7268.57	7315.14	7118.47
ENSMUSG00000024811	Tnks2	19	36834232	36893477	+	10406	7318.93	7303.92	7594.79	5903.26	5725.35	5548.48
ENSMUSG00000046562	Unc119b	5	115122550	115134975	-	4603	5325.47	5179	5024.76	7640.81	7918.99	8303.84
ENSMUSG00000029447	Cct6a	5	129787439	129845820	+	1599	5540.33	5963.04	5705.03	7558.77	6960.02	7660.42
ENSMUSG00000041762	Gpr155	2	73341506	73386572	-	5915	12141.2	10664	13083.5	1348.16	1225.68	910.85
ENSMUSG00000031827	Cotl1	8	119809225	119840579	-	1628	7645.24	8137.87	6884.12	5831.02	5251.86	5594.1
ENSMUSG00000022752	Tomm70a	16	57121714	57154530	+	3778	5447.26	5544.76	5875.77	8002.04	7316.64	7122.41
ENSMUSG00000041997	Tlk1	2	70712407	70825728	-	6474	5341.56	5016.81	5738.11	7987.34	7737.69	7475.58
ENSMUSG00000024899	Papss2	19	32620005	32667187	+	3635	9290.57	9413.08	9686.58	3953.88	3404.34	3520.7
ENSMUSG00000030605	Mfge8	7	79133769	79149060	-	2125	2748.33	2738.23	2545.01	10044.5	9603.18	11570.5
ENSMUSG00000035086	Becn1	11	101285952	101302286	-	7065	5300.2	4956.4	5132.03	7921.22	7959.45	7976.62
ENSMUSG00000022175	Lrp10	14	54464164	54471497	+	4201	5771.27	5971.58	4891.56	7089.79	7641.79	7870.44
ENSMUSG00000046822	Slc39a3	10	81028538	81037426	-	4016	5270.32	5087.73	4507.17	7787.75	7814.1	8750.61
ENSMUSG00000007659	Bcl2l1	2	152780668	152831728	-	4586	5535.73	6022.14	5649.61	7335.92	7444	7210.5
ENSMUSG00000078622	Ccdc47	11	106197408	106216344	-	6414	5909.15	5838.94	6738.41	7236.73	7082.89	6372.02
ENSMUSG00000006498	Ptbp1	10	79854427	79864771	+	4740	7313.19	7864.7	6857.3	5748.98	5424.17	5961.43
ENSMUSG00000074746	Pdzd8	19	59296084	59345780	-	7076	5238.15	5376	5675.53	8220	7653.78	6980.04
ENSMUSG00000005338	Cadm3	1	173334254	173367695	-	6252	3543.42	3712.7	3826.9	9013.47	9499.79	9534.82
ENSMUSG00000069729	Arid1b	17	4994332	5347656	+	12600	5929.83	6106.85	5659.44	7294.28	7028.95	7105.1
ENSMUSG00000028580	Pum1	4	130663321	130781564	+	6008	4607.37	4791.58	4844.18	8779.59	7791.63	8292.04
ENSMUSG00000020463	Smek2	11	29172890	29220797	+	5694	5566.76	5188.85	6365.64	7553.88	7205.76	7202.64
ENSMUSG00000002588	Pon1	6	5168090	5193946	-	2898	12019.4	12193.3	12618.7	1002.86	819.619	425.535
ENSMUSG00000004798	Ulk2	11	61775649	61855073	-	5977	5942.47	5925.61	5928.52	7234.28	7166.8	6876.21
ENSMUSG00000030232	Aebp2	6	140622449	140678472	+	8111	5557.56	5330.69	6253.01	7661.63	7470.97	6783.4
ENSMUSG00000049382	Krt8	15	101996711	102004342	-	1805	11516.1	12041	10619.8	2062.04	1801.06	1017.04
ENSMUSG00000033793	Atp6v1h	1	5083173	5162549	+	1976	4817.63	5005.65	4902.29	8488.16	7481.46	8351.03
ENSMUSG00000036591	Arhgap21	2	20847919	20968881	-	9271	5906.85	6045.78	6021.48	6897.55	7088.88	7080.72
ENSMUSG00000039830	Olig2	16	91225550	91228677	+	2437	4700.43	4976.75	4539.35	8762.45	7361.59	8693.19
ENSMUSG00000032500	Dclk3	9	111439081	111489608	+	3495	3481.38	3098.08	3255.68	9669.79	9430.87	10074.4
ENSMUSG00000051223	Bzw1	1	58393136	58406548	+	2833	8001.42	7822.68	8813.21	5141.63	4907.23	4297.83
ENSMUSG00000014195	Dnajc7	11	100582818	100620168	-	4863	5989.58	6271.67	6540.85	6900	6601.91	6678.78
ENSMUSG00000028435	Aqp3	4	41092722	41098183	-	1829	12590.4	12647.1	11076.6	1062.86	1029.39	571.051
ENSMUSG00000042608	Stk40	4	126103957	126141029	+	4117	4645.28	4696.36	4527.73	8052.24	8154.24	8896.91
ENSMUSG00000022403	St13	15	81363669	81400077	-	3457	5631.1	5707.61	6003.6	7544.08	7313.64	6762.16
ENSMUSG00000015968	Cacna1d	14	30039949	30491156	-	9242	5043.98	4785.01	5072.13	8400	7539.9	8118.21
ENSMUSG00000042943	4922501L14Rik	3	154664096	154757527	+	2793	3187.24	2989.07	3247.63	9624.49	9451.84	10455.1
ENSMUSG00000028796	Phc2	4	128654702	128752881	+	7064	6430.78	6185.65	5947.29	6913.47	6534.48	6931.27
ENSMUSG00000032366	Tpm1	9	67022590	67049406	-	6485	8862	9215.43	8658.56	4214.69	4041.16	3936.79
ENSMUSG00000025332	Kdm5c	X	152233020	152274535	+	7110	4474.09	4587.36	5878.46	7427.75	7878.53	8649.93
ENSMUSG00000031483	Erlin2	8	27023799	27039433	+	3943	5307.09	5161.27	5317.96	7763.26	7718.21	7613.23
ENSMUSG00000031988	Vps26b	9	27004503	27030094	-	6872	5219.77	5463.33	5398.42	7774.28	7375.08	7593.56
ENSMUSG00000026655	Fam107b	2	3613758	3782142	+	3762	4705.03	4582.76	4825.41	8842.04	8143.75	7719.42
ENSMUSG00000000441	Raf1	6	115618067	115676635	-	6363	5458.75	5768.02	5440.43	7295.51	7021.46	7779.98
ENSMUSG00000040565	Btaf1	19	36926079	37012752	+	7204	4424.68	4298.43	5070.35	8734.28	8127.27	8106.41
ENSMUSG00000047388	Atmin	8	116943393	116960445	+	4877	4922.18	5179	4854.91	8033.88	7936.97	7823.24
ENSMUSG00000034586	Hid1	11	115347707	115367756	-	4595	5354.2	5710.89	4778.93	7269.79	7417.03	8212.6
ENSMUSG00000034926	Dhcr24	4	106561038	106589113	+	4028	5727.61	5804.13	4943.41	7228.16	7455.99	7564.46
ENSMUSG00000047248	C2cd3	7	100372233	100470159	+	8942	4695.84	4661.56	4712.78	7769.39	8283.1	8592.51
ENSMUSG00000032867	Fbxw8	5	118064981	118155458	-	4978	4692.39	4846.08	4368.61	7894.28	8076.32	8821.4
ENSMUSG00000032423	Syncrip	9	88449729	88482574	-	7742	6038.98	5526.37	7086.15	7591.83	6687.31	5763.21
ENSMUSG00000039686	Zer1	2	30097283	30124585	-	9784	4709.63	4779.1	4291.74	7567.34	8779.07	8530.37
ENSMUSG00000026276	Sept2	1	93478964	93510260	+	5022	6246.95	6164.63	6800.99	6568.16	6414.61	6446.74
ENSMUSG00000036622	Atp13a2	4	140986873	141007330	+	6000	5840.21	6121.95	4895.14	6739.59	6891.1	8103.26
ENSMUSG00000028478	Clta	4	44004452	44032846	+	1800	6659.43	6923.72	6048.3	6241.22	5981.57	6731.48
ENSMUSG00000022568	Scrib	15	76047158	76069784	-	5736	7038.59	6935.54	5650.5	5959.59	6081.96	6918.69
ENSMUSG00000032777	Gtf3c1	7	125640955	125707780	-	6960	4809.59	4968.22	4490.19	7813.47	7974.43	8523.29
ENSMUSG00000065037	Rn7sk	9	78175303	78175633	-	331	176.941	143.806	171.634	162.857	37728	195.07
ENSMUSG00000029201	Ugdh	5	65413202	65435946	-	6799	10461.4	10249	11282.2	2340	2303.03	1938.11
ENSMUSG00000029777	Gars	6	55038001	55079504	+	2390	4912.99	5112.02	5292.93	7913.88	7659.77	7658.85
ENSMUSG00000060227	Casc4	2	121866970	121936220	+	5858	4371.83	4135.58	5032.8	9315.92	7995.41	7680.87
ENSMUSG00000001729	Akt1	12	112653821	112674884	-	4098	7130.5	6813.41	6415.7	6075.92	5726.85	6361.01
ENSMUSG00000018547	Pip4k2b	11	97715157	97744704	-	5204	5425.43	5406.2	5358.19	7645.71	7452.99	7196.35
ENSMUSG00000047694	Yipf6	X	98936316	98949017	+	7149	4930.23	4595.9	5452.95	8675.51	7668.76	7160.16
ENSMUSG00000026987	Baz2b	2	59899363	60209839	-	17604	5895.36	5756.2	6323.63	6744.49	7085.89	6661.48
ENSMUSG00000031819	Emc8	8	120653914	120668573	-	6295	5295.6	5505.36	5453.84	7547.75	7144.32	7505.47
ENSMUSG00000066720	Cldn9	17	23682584	23684026	-	1443	4168.46	4189.43	3431.78	8396.32	8334.04	9907.66
ENSMUSG00000033732	Sf3b3	8	110810492	110846803	-	4299	4931.38	5043.73	4951.45	8234.69	7250.71	8008.87
ENSMUSG00000032504	Pdcd6ip	9	113651744	113708259	-	6903	6407.8	6439.77	6594.49	6473.88	6239.3	6261.9
ENSMUSG00000021178	Psmc1	12	100110186	100123364	+	1518	5097.98	5247.95	5164.21	7972.65	7046.93	7872.01
ENSMUSG00000034354	Mtmr3	11	4480868	4594863	-	7588	5791.95	6024.11	5531.61	6890.2	6922.56	7239.61
ENSMUSG00000044636	Csrnp2	15	100479570	100495239	-	4126	4030.58	3702.2	3873.38	9423.67	8492.87	8876.46
ENSMUSG00000032966	Fkbp1a	2	151542483	151561692	+	3857	6323.93	6249.34	6171.66	7092.24	6257.28	6287.86
ENSMUSG00000061751	Kalrn	16	33974258	34573532	-	18660	5354.2	5249.26	5216.95	7536.73	7830.59	7181.4
ENSMUSG00000037608	Bclaf1	10	20312469	20342501	+	5454	5993.02	5804.79	6594.49	7033.47	6672.33	6264.26
ENSMUSG00000001847	Rac1	5	143505478	143528036	-	2652	8184.11	8376.89	8634.43	4694.69	4277.9	4173.55
ENSMUSG00000028603	Scp2	4	108043839	108144998	-	3478	5425.43	5310.33	6333.46	7766.94	6912.07	6589.9
ENSMUSG00000049620	Prss33	17	23833360	23836056	-	1775	13193.6	13323.4	9910.95	743.265	710.237	389.353
ENSMUSG00000032259	Drd2	9	49340662	49407214	+	1549	2937.91	2821.63	2828.38	9584.08	9627.16	10449.6
ENSMUSG00000025809	Itgb1	8	128685654	128733200	+	4081	9314.69	9474.81	9761.67	3495.92	3202.06	2963.8
ENSMUSG00000018395	Kif3a	11	53567379	53601967	+	3586	4369.53	4484.27	4836.14	8155.1	8139.25	8210.24
ENSMUSG00000022451	Twf1	15	94577951	94589889	-	3054	6966.2	6173.83	7266.72	6497.14	5938.12	5334.53
ENSMUSG00000017670	Elmo2	2	165288031	165326479	-	6652	4595.88	4719.35	4271.18	7813.47	8317.56	8446.99
ENSMUSG00000004460	Dnajb11	16	22857845	22879634	+	3236	5101.42	5194.11	5212.48	7766.94	7493.45	7382.76
ENSMUSG00000028790	Khdrbs1	4	129703164	129742303	-	6419	6403.21	6328.14	6781.32	6281.63	6648.36	5685.34
ENSMUSG00000025132	Arhgdia	11	120578104	120581624	-	2258	8490.88	8638.24	7369.52	4533.06	4610.55	4474.02
ENSMUSG00000031065	Cdk16	X	20687954	20699880	+	4378	6369.89	6450.28	5906.17	6026.94	6585.42	6755.87
ENSMUSG00000022389	Tef	15	81802421	81826861	+	7865	7886.53	7231.03	6775.96	5129.39	5199.41	5843.44
ENSMUSG00000030835	Nomo1	7	46033698	46084212	+	5936	5232.41	5423.28	4868.32	7575.92	7252.21	7700.54
ENSMUSG00000002748	Baz1b	5	135187264	135246129	+	10794	5921.79	6170.54	6152	6551.02	6318.71	6933.63
ENSMUSG00000018585	Atox1	11	55446641	55461239	-	541	5139.34	5360.89	4569.75	7463.26	7196.77	8290.47
ENSMUSG00000024735	Prpf19	19	10888156	10909559	+	6352	6176.86	6448.31	6091.21	6318.37	6254.28	6662.26
ENSMUSG00000024304	Cdh2	18	16588877	16809246	-	8066	4848.65	4882.85	5242.87	8109.79	7261.2	7584.91
ENSMUSG00000015149	Sirt2	7	28766735	28788665	+	3568	4284.51	4450.12	4067.36	8344.9	8011.89	8757.69
ENSMUSG00000036644	Tbc1d9b	11	50131396	50172785	+	6429	6167.67	6238.84	5534.29	6384.49	6586.92	7002.06
ENSMUSG00000034297	Med13	11	86267033	86357602	-	10840	5658.67	5394.38	6399.61	7765.71	6765.23	5912.66
ENSMUSG00000023232	Serinc2	4	130253495	130279205	-	2319	3839.86	3802.66	3392.45	9373.47	7838.08	9645.73
ENSMUSG00000022263	Trio	15	27730652	28025848	-	11494	5881.57	5921.67	5548.6	6575.51	7210.25	6709.46
ENSMUSG00000018042	Cyb5r3	15	83153494	83172592	-	4298	10129.3	10496.6	9210.12	2831.02	2607.2	2557.14
ENSMUSG00000029550	Sppl3	5	115011137	115098790	+	4240	4941.72	4709.5	4881.73	7578.37	7959.45	7736.72
ENSMUSG00000037989	Wnk2	13	49036303	49148014	-	8481	5178.4	5115.96	4785.18	7610.2	7309.15	7800.43
ENSMUSG00000060938	Rpl26	11	68901583	68906989	+	1444	6960.46	7590.88	6673.16	5646.12	4998.63	5907.15
ENSMUSG00000021877	Arf4	14	26638074	26665084	+	2813	6554.87	6886.29	7045.92	6285.3	5424.17	5572.07
ENSMUSG00000024483	Ankhd1	18	36559987	36665917	+	9845	4706.18	4679.29	5187.45	7741.22	7596.84	7807.51
ENSMUSG00000003380	Rabac1	7	24969750	24972728	-	875	5871.23	5831.06	4471.42	7066.53	6218.32	8255.07
ENSMUSG00000096210	H1f0	15	79028212	79030498	+	2287	9211.29	8615.25	9118.94	3551.02	4074.12	3137.63
ENSMUSG00000019777	Hdac2	10	36974544	37001889	+	4474	7360.3	8124.74	8872.21	4867.35	4379.79	4087.03
ENSMUSG00000025190	Got1	19	43499752	43524605	-	2539	3980.03	3987.18	3935.95	8475.92	8349.03	8951.19
ENSMUSG00000039515	Ppp2r4	2	30416039	30447806	+	5188	5347.3	5666.24	4960.39	7038.37	6939.04	7677.73
ENSMUSG00000029407	Uso1	5	92137938	92202794	+	3897	5750.59	5727.31	5929.41	6908.57	6485.03	6817.22
ENSMUSG00000047945	Marcksl1	4	129513581	129515985	+	1605	8776.98	9449.86	7815.59	4229.39	3549.69	3751.95
ENSMUSG00000019188	H13	2	152669461	152708670	+	8884	6822.58	7260.58	6289.66	5696.32	5409.19	6085.71
ENSMUSG00000038212	Hiatl1	13	65064663	65112982	-	3925	4305.19	4025.27	4428.51	8745.3	8109.29	7947.52
ENSMUSG00000024213	Nudt3	17	27579382	27623465	-	2985	5852.85	6102.91	5589.72	6879.18	6357.67	6766.88
ENSMUSG00000056211	R3hdm1	1	128103306	128237735	+	4812	5215.17	5163.24	5599.55	7482.86	6888.1	7193.2
ENSMUSG00000024290	Rock1	18	10064401	10181792	-	6187	5634.55	5507.98	6548.01	7000.41	6631.87	6217.06
ENSMUSG00000040325	Vprbp	9	106821874	106883318	+	8091	5534.59	5452.83	5619.22	7454.69	6762.23	6715.75
ENSMUSG00000055013	Agap1	1	89454811	89895282	+	9581	6539.93	6494.93	6346.87	6494.69	5962.09	5676.69
ENSMUSG00000020088	Sar1a	10	61680310	61693295	+	2611	6356.1	6352.44	6603.43	6500.81	5891.67	5756.92
ENSMUSG00000029245	Epha5	5	84057791	84417382	-	10032	3390.61	3187.38	4028.92	8589.79	9925.33	8338.45
ENSMUSG00000085139	A730046J19Rik	X	144153695	144166274	+	4707	3775.51	3385.03	4288.16	8928.98	9958.3	7108.25
ENSMUSG00000061887	Ssbp3	4	106910701	107049694	+	6582	5302.49	5232.19	5114.15	7275.92	7066.41	7426.81
ENSMUSG00000027312	Atrn	2	130906495	131030333	+	13208	4883.12	4632.67	4753.9	7515.92	7901.01	7720.99
ENSMUSG00000047714	Ppp1r2	16	31251537	31275277	-	4440	5126.7	4798.8	5364.45	8080.41	6928.55	7100.38
ENSMUSG00000053279	Aldh1a1	19	20601961	20643462	+	2053	12762.8	11436.2	11799.8	554.694	563.395	280.806
ENSMUSG00000068663	Clec16a	16	10545339	10744878	+	8368	4557.96	4628.07	4581.37	7705.71	8112.28	7806.73
ENSMUSG00000025794	Rpl14	9	120571517	120574653	+	935	6650.23	7206.74	6554.26	5679.18	5422.67	5830.86
ENSMUSG00000030660	Pik3c2a	7	116337276	116443458	-	8042	4773.97	4732.48	5678.22	8040	7018.46	7100.38
ENSMUSG00000020794	Ube2g1	11	72607283	72686481	+	4579	4332.76	4002.28	5004.2	9445.71	7601.33	6912.39
ENSMUSG00000070473	Cldn3	5	134986214	134987476	+	1263	5971.19	6395.12	5186.56	6617.14	6140.4	6956.44
ENSMUSG00000040407	Akap9	5	3928054	4080209	+	15848	7434.98	7245.48	7755.7	5084.08	5161.95	4521.21
ENSMUSG00000041037	Irgq	7	24530648	24538599	+	6123	6209.03	6309.75	5760.46	6123.67	6296.23	6503.38
ENSMUSG00000025224	Gbf1	19	46152509	46286510	+	9062	4392.51	4396.93	4150.5	7999.59	7671.76	8590.15
ENSMUSG00000079523	Tmsb10	6	72957347	72958748	-	1276	8108.28	9113.65	8287.59	4433.88	3311.44	3924.99
ENSMUSG00000038084	Opa1	16	29579334	29654884	+	7875	4701.58	4620.19	5216.06	7785.3	7447	7404.79
ENSMUSG00000031284	Pak3	X	143518591	143797796	+	9552	3172.3	2675.85	3514.92	10154.7	9403.9	8247.99
ENSMUSG00000006304	Arpc2	1	74236497	74268209	+	1794	5431.18	5765.39	5462.78	7257.55	6290.24	6958.8
ENSMUSG00000040785	Ttc3	16	94370618	94469222	+	15134	7076.5	7412.27	7664.52	4905.3	5233.88	4802.02
ENSMUSG00000031328	Flna	X	74223461	74249820	-	9400	11123.2	11365.3	9883.24	1556.33	1820.54	1345.04
ENSMUSG00000039126	Prune2	19	16956118	17223932	+	12512	3835.26	3769.83	4119.21	9007.34	8194.69	8137.87
ENSMUSG00000023067	Cdkn1a	17	29090979	29100722	+	2223	3473.33	3473.68	3306.63	8172.24	9218.09	9401.11
ENSMUSG00000063810	Alms1	6	85587531	85702753	+	9986	5525.39	5432.47	6029.53	6247.35	7408.04	6395.62
ENSMUSG00000034902	Pip5k1c	10	81292963	81319973	+	5730	5787.36	5944	4973.8	6497.14	6799.69	7028.81
ENSMUSG00000024026	Glo1	17	30592866	30612659	-	1935	4333.91	4381.17	4474.1	7956.73	7835.08	8036.4
ENSMUSG00000028745	Capzb	4	139192899	139291818	+	3299	5399.01	5685.94	5283.99	7092.24	6411.61	7142.86
ENSMUSG00000018583	G3bp1	11	55469685	55504838	+	7064	6337.71	6173.17	6120.71	6176.32	6137.41	6063.68
ENSMUSG00000028138	Adh5	3	138443093	138455499	+	2801	4919.89	5112.02	4931.79	7211.02	7105.36	7706.83
ENSMUSG00000034171	Faah	4	115967145	116017926	-	7834	5301.34	5259.11	4845.08	6810.61	7016.96	7716.27
ENSMUSG00000058076	Sdhc	1	171127165	171150603	-	3250	4994.57	5139.6	4629.64	7519.59	6820.67	7828.75
ENSMUSG00000017493	Igfbp4	11	99041244	99054392	+	4416	11802.2	12758.1	10004.8	840	918.513	591.502
ENSMUSG00000027540	Ptpn1	2	167932057	167979385	+	5533	5407.05	5517.83	5168.68	6711.43	6817.67	7271.86
ENSMUSG00000042444	Fam63b	9	70599014	70657174	-	8081	5958.55	5221.68	6340.61	6972.24	6777.22	5583.09
ENSMUSG00000037894	H2afz	3	137864487	137866922	+	1776	5879.28	6615.1	5612.07	6323.26	5809.26	6598.55
ENSMUSG00000020460	Rps27a	11	29545846	29548109	-	1972	6906.45	7082.63	6142.16	5659.59	5403.19	5636.57
ENSMUSG00000071644	Eef1g	19	8967041	8978479	+	2600	6900.71	7701.2	6918.09	5229.79	4871.27	5183.51
ENSMUSG00000029875	AI836003	15	98167806	98170134	+	2329	3468.74	4080.43	3250.31	8254.28	8311.57	9434.14
ENSMUSG00000041609	Ccdc64	5	115648175	115731621	-	5932	5472.54	5485	4921.95	6607.35	6994.48	7241.18
ENSMUSG00000021451	Sema4d	13	51701246	51793747	-	6449	3943.26	3954.35	3774.15	9003.67	8010.39	8014.38
ENSMUSG00000026103	Gls	1	52163448	52233232	-	15057	5084.19	4823.75	5190.13	7640.81	6879.11	7054.76
ENSMUSG00000022553	Maf1	15	76351294	76354380	+	2412	4423.53	4514.47	3977.97	7687.34	7187.78	8870.17
ENSMUSG00000021027	Ralgapa1	12	55602929	55821167	-	7874	4617.71	4576.2	5108.79	7635.92	7087.38	7571.54
ENSMUSG00000043733	Ptpn11	5	121130533	121191397	-	7492	6784.66	6881.04	6380.84	5728.16	5262.35	5546.12
ENSMUSG00000021936	Mapk8	14	33377898	33447158	-	9255	4429.28	4596.55	5361.77	7420.41	7460.48	7278.15
ENSMUSG00000003429	Rps11	7	45122388	45124389	-	602	6976.54	7185.73	6521.19	5602.04	4704.94	5528.81
ENSMUSG00000074207	Adh1	3	138260991	138290698	+	2233	12118.2	11325.9	11834.7	475.102	546.912	203.722
ENSMUSG00000017548	Suz12	11	79993106	80034123	+	4945	5255.39	5424.59	6496.16	7053.06	6399.62	5871.76
ENSMUSG00000005609	Ctr9	7	111028951	111056377	+	6544	4377.57	4358.19	4587.63	7863.67	7590.84	7684.81
ENSMUSG00000023017	Asic1	15	99670718	99701127	+	3763	4161.57	4293.84	3795.61	8272.65	7776.64	8159.9
ENSMUSG00000022105	Rb1	14	73183673	73325822	-	6015	4528.09	4280.05	5251.81	7526.94	7770.65	7097.24
ENSMUSG00000026153	Fam135a	1	24010758	24100341	-	6467	4245.44	4110.63	5241.98	7515.92	8029.87	7309.61
ENSMUSG00000073639	Rab18	18	6765205	6790231	+	2257	5168.06	5203.3	6048.3	7291.83	6417.6	6322.46
ENSMUSG00000036555	Iqce	5	140661827	140702378	-	12037	4538.43	4450.12	4440.13	6715.1	8005.9	8297.55
ENSMUSG00000029478	Ncor2	5	125017153	125179219	-	10479	6150.43	6284.14	5512.84	6396.73	6252.78	5821.42
ENSMUSG00000058558	Rpl5	5	107900502	107909005	+	3920	6812.24	7309.83	7129.06	5327.75	4875.76	4960.91
ENSMUSG00000048874	Phf3	1	30802342	30863256	-	7561	5416.24	5571.02	6025.95	6453.06	6437.08	6507.31
ENSMUSG00000034566	Atp5h	11	115415689	115419962	-	1465	4667.11	4926.19	4708.31	7577.14	6975.01	7538.5
ENSMUSG00000027593	Raly	2	154791096	154867261	+	3292	6558.32	6892.86	6186.86	5578.77	5167.95	6000.76
ENSMUSG00000062232	Rapgef2	3	79062516	79181340	-	13785	3844.45	3909.7	4249.72	8480.81	7595.34	8305.41
ENSMUSG00000027777	Schip1	3	68064802	68626481	+	5102	3471.04	3164.4	3365.63	9735.92	8119.77	8515.43
ENSMUSG00000039703	Nploc4	11	120380370	120437708	-	4776	4687.79	4803.4	4569.75	7709.39	6753.24	7846.84
ENSMUSG00000021076	Actr10	12	70937857	70964718	+	4022	4059.31	4269.54	4508.07	8507.75	7339.11	7684.81
ENSMUSG00000024096	Ralbp1	17	65848433	65885755	-	4335	5970.04	6077.96	5939.24	5894.69	6411.61	6072.33
ENSMUSG00000014725	Adam28	14	68606027	68655842	-	3680	6510.06	6533.67	6920.77	5300.81	5654.92	5445.44
ENSMUSG00000040651	D14Abb1e	14	27428847	27483552	+	7574	4436.17	4109.32	4812	9057.55	7246.21	6685.07
ENSMUSG00000029578	Wipi2	5	142629542	142670588	+	8041	5390.96	5469.24	5341.21	6456.73	6855.13	6819.58
ENSMUSG00000040297	Suco	1	161816112	161876661	-	6308	4151.23	4090.93	4609.08	8349.79	7578.86	7551.88
ENSMUSG00000048578	Mlec	5	115142981	115158179	-	6010	10425.7	10607.5	9258.39	1905.31	2304.52	1827.99
ENSMUSG00000039100	March6	15	31455899	31531037	-	6236	5313.98	5119.25	5625.47	7610.2	6456.56	6197.4
ENSMUSG00000030591	Psmd8	7	29174188	29180701	-	1540	4993.42	5058.84	4683.28	7495.1	6507.51	7580.98
ENSMUSG00000041923	Nol4	18	22693181	23041653	-	5692	4350	4105.38	4516.11	8208.98	7601.33	7500.75
ENSMUSG00000053641	Dennd4a	9	64811340	64919667	+	8645	3929.47	3731.74	4274.75	8186.94	8178.21	7965.61
ENSMUSG00000027365	Trpm7	2	126791565	126876230	-	11315	4989.97	4777.13	5463.67	7511.02	6801.19	6723.62
ENSMUSG00000030016	Zfml	6	83914353	83986869	+	6470	5261.13	5491.57	6179.71	6396.73	6541.97	6364.15
ENSMUSG00000033917	Gde1	7	118688545	118705778	-	1692	4710.77	5045.7	4573.32	7255.1	6922.56	7684.81
ENSMUSG00000042744	Gm15800	5	121220219	121368577	+	16416	5407.05	5498.79	4921.06	7225.71	6408.61	6688.22
ENSMUSG00000004655	Aqp1	6	55336432	55348555	+	2627	11159.9	11031.1	10095.1	1496.33	1468.42	868.375
ENSMUSG00000019998	Stx7	10	24149317	24188959	+	2500	4610.81	4669.44	5125.77	7666.53	7127.84	6911.61
ENSMUSG00000021917	Spcs1	14	30999826	31001672	-	1546	4421.23	4407.44	4198.77	8191.83	6861.13	8007.3
ENSMUSG00000020109	Dnajb12	10	59879556	59899302	+	3369	4327.02	4251.81	4166.59	7719.18	7379.57	8229.11
ENSMUSG00000056770	Setd3	12	108106431	108179314	-	6035	5171.51	5043.73	5376.96	7092.24	6568.94	6814.07
ENSMUSG00000031731	Ap1g1	8	109778554	109861358	+	4835	4749.84	4934.73	4789.65	7436.32	6723.28	7402.43
ENSMUSG00000062901	Klhl24	16	20097554	20127744	+	6683	4938.27	4884.82	5915.11	7151.02	6589.92	6541.13
ENSMUSG00000053253	Ndfip2	14	105258573	105309298	+	11553	4107.57	4071.23	4627.85	8408.57	7228.23	7565.25
ENSMUSG00000030432	Rpl28	7	4792874	4794562	+	1138	5976.94	6621.66	5946.39	6270.61	5061.56	6116.38
ENSMUSG00000024308	Tapbp	17	33915899	33929288	+	3296	4972.74	4967.56	4323.92	7307.75	6772.72	7647.05
ENSMUSG00000029121	Crmp1	5	37242080	37292132	+	3355	4431.57	4830.32	4432.98	7203.67	7070.9	8016.74
ENSMUSG00000040681	Hmgn1	16	96120618	96127729	-	3221	7672.82	7595.48	8127.57	4350.61	4072.62	4165.68
ENSMUSG00000061983	Rps12	10	23785211	23787195	-	476	6508.91	7540.97	6543.54	5106.12	4788.85	5483.19
ENSMUSG00000027010	Slc25a12	2	71271063	71367749	-	7342	4090.33	4108.01	3905.56	8150.2	7716.71	7987.64
ENSMUSG00000029673	Auts2	5	131437333	132543344	-	16193	4894.61	4875.63	4645.73	8183.26	6624.38	6718.9
ENSMUSG00000037071	Scd1	19	44394451	44407709	-	4836	11526.5	11457.2	10749.5	746.939	1078.84	370.475
ENSMUSG00000000088	Cox5a	9	57521232	57532424	+	690	3907.64	4373.29	4137.09	8494.28	7078.39	7933.36
ENSMUSG00000097163	AC110234.1	5	117312520	117315539	-	1936	3136.69	2958.87	3291.43	8917.96	8323.56	9283.91
ENSMUSG00000038612	Mcl1	3	95658721	95663176	+	3485	6259.58	5914.45	5586.14	6379.59	6049	5713.66
ENSMUSG00000030000	Add2	6	86078084	86119555	+	3119	4764.78	4959.68	4346.27	6841.22	7402.05	7586.49
ENSMUSG00000019189	Rnf145	11	44518964	44565520	+	7786	7176.46	7297.36	6950.27	4612.65	5094.53	4765.05
ENSMUSG00000020777	Acox1	11	116171888	116199045	-	5082	6693.9	6788.45	6605.22	5248.16	5274.33	5270.82
ENSMUSG00000061518	Cox5b	1	36691487	36693385	+	566	4344.25	4622.82	3843.88	7777.96	6832.66	8427.33
ENSMUSG00000020696	Rffl	11	82802449	82871210	-	5922	3625	3342.35	3522.96	8049.79	8077.82	9228.85
ENSMUSG00000002052	Supt6	11	78206746	78245987	-	7095	5597.78	5767.36	5496.75	6177.55	6413.11	6369.66
ENSMUSG00000014077	Chp1	2	119547697	119587027	+	3499	5636.84	5778.52	5941.03	6372.24	6086.46	6005.48
ENSMUSG00000057335	Cep170	1	176733653	176807124	-	6930	4539.58	4660.9	5130.24	7539.18	7295.66	6650.46
ENSMUSG00000029190	D5Ertd579e	5	36584788	36696024	-	8215	5930.98	5674.12	5729.17	6124.9	6140.4	6214.7
ENSMUSG00000038324	Trpc4ap	2	155634271	155692384	-	8753	5265.73	5355.64	5073.92	6685.71	6495.52	6933.63
ENSMUSG00000027206	Cops2	2	125830304	125859139	-	3549	4098.37	4207.16	5089.12	7968.98	7013.96	7429.17
ENSMUSG00000089682	Bcl2l2	14	54883377	54888234	+	4462	4888.86	4719.35	4869.21	7044.49	7267.19	7008.35
ENSMUSG00000051166	Eml5	12	98786604	98901484	-	10136	4071.95	3879.49	4187.15	7504.9	8349.03	7776.84
ENSMUSG00000036377	C530008M17Rik	5	76657683	76873554	+	9879	6616.91	6121.95	6366.54	5206.53	6309.72	5135.53
ENSMUSG00000022332	Khdrbs3	15	68928420	69093512	+	1887	4124.8	3620.77	4331.07	8221.22	7755.67	7687.17
ENSMUSG00000023043	Krt18	15	102028216	102032026	+	1400	9771.98	10654.8	9903.8	2249.39	2018.33	1131.88
ENSMUSG00000061306	Slc38a10	11	120103960	120151346	-	6421	5860.89	6136.4	5155.27	5722.04	6431.09	6404.27
ENSMUSG00000051344	Plekhm3	1	64785983	64956824	-	10826	3727.26	3521.62	4056.63	8213.88	8220.17	7939.66
ENSMUSG00000029203	Ube2k	5	65537233	65598988	+	5173	5184.15	5154.71	5808.73	7128.98	6588.42	5806.47
ENSMUSG00000056004	9330182L06Rik	5	9266118	9481825	+	7918	3392.91	3002.86	3680.29	8987.75	8554.31	8043.48
ENSMUSG00000041771	Slc24a4	12	102128733	102267091	+	4522	3939.82	3829.59	3820.64	7486.53	8152.74	8410.81
ENSMUSG00000003731	Kpna6	4	129643980	129672767	-	6729	5060.06	5039.79	5233.93	6817.96	6897.09	6574.95
ENSMUSG00000037470	Uggt1	1	36141530	36244305	-	9855	4448.81	4503.97	4465.16	7677.55	7348.1	7149.94
ENSMUSG00000039234	Sec24d	3	123267496	123365635	+	3856	4579.79	4396.93	4498.23	7638.37	6819.17	7660.42
ENSMUSG00000021273	Fdft1	14	63145153	63177793	-	2860	4055.86	4145.43	3970.82	8194.28	7000.48	8219.68
ENSMUSG00000061411	8430427H17Rik	2	153407462	153529971	-	9083	5430.03	5632.75	5617.43	5679.18	6765.23	6409.77
ENSMUSG00000078566	Bnip3	7	138890836	138909519	-	2265	3261.92	3311.49	3634.7	8866.53	8182.71	8247.21
ENSMUSG00000022508	Bcl6	16	23965052	23988852	-	6700	3230.9	3180.81	3202.94	8851.83	8007.4	8992.88
ENSMUSG00000043019	Edem3	1	151755374	151822328	+	6604	5110.62	4985.95	5526.25	6969.79	6766.73	6091.21
ENSMUSG00000055447	Cd47	16	49855618	49915010	+	5277	4804.99	4946.55	4984.53	7226.94	6888.1	6585.97
ENSMUSG00000025035	Arl3	19	46531109	46573085	-	822	3735.3	3729.77	3995.85	8702.45	7406.54	7856.28
ENSMUSG00000042105	Inpp5f	7	128611328	128696425	+	8323	3515.85	3402.11	3424.63	8393.88	8379	8293.61
ENSMUSG00000038406	Scaf1	7	45002948	45016363	-	8368	5366.84	5450.2	4427.61	6368.57	6579.43	7208.93
ENSMUSG00000031229	Atrx	X	105797615	105929397	-	15190	6685.85	6189.59	7497.35	5178.37	5416.68	4432.33
ENSMUSG00000033096	Apmap	2	150583080	150608567	-	2428	4079.99	4152.66	4171.95	7884.49	6976.5	8130.79
ENSMUSG00000070738	Dgkd	1	87853287	87944489	+	5694	5129	5362.86	5075.71	6448.16	6610.9	6748.79
ENSMUSG00000020782	Llgl2	11	115824049	115855780	+	4844	5507.01	5463.99	4517.01	6275.51	6459.56	7145.22
ENSMUSG00000029430	Ran	5	129020069	129024323	+	2646	5737.95	6081.9	5930.3	5958.37	5407.69	6207.62
ENSMUSG00000020029	Nudt4	10	95547007	95564167	-	3231	8618.42	8581.11	9100.16	3231.43	3097.17	2693.22
ENSMUSG00000071415	Rpl23	11	97777527	97782437	-	1770	6870.84	7160.77	6448.78	5087.75	4543.12	5203.17
ENSMUSG00000035781	R3hdm4	10	79910053	79917006	-	1897	5041.68	5284.07	4489.29	7044.49	6408.61	7025.66
ENSMUSG00000024515	Smad4	18	73639009	73703780	-	3712	5464.5	4827.69	5311.71	6358.77	6425.1	6899.02
ENSMUSG00000034868	Myl12b	17	70973920	70990787	-	1711	5467.94	6106.85	5651.4	6371.02	5544.04	6139.19
ENSMUSG00000001630	Stk38l	6	146724995	146778812	+	4571	3218.26	2954.93	3401.39	8964.49	8722.13	7973.48
ENSMUSG00000035227	Spcs2	7	99837569	99858883	-	2815	5515.05	5445.6	5866.83	6405.3	5909.65	6084.92
ENSMUSG00000030180	Kdm5a	6	120364099	120444574	+	14185	4647.58	4606.4	5173.15	7282.04	6847.64	6668.56
ENSMUSG00000075590	Nrbp2	15	76085595	76090013	-	2495	7231.61	6898.11	6876.08	4578.37	4670.48	4960.12
ENSMUSG00000029364	Wsb2	5	117357304	117378601	+	5857	5485.18	5273.56	4678.81	6947.75	6089.46	6732.27
ENSMUSG00000018076	Med13l	5	118560719	118765435	+	9293	4991.12	4853.96	4906.76	6879.18	7066.41	6497.08
ENSMUSG00000026977	March7	2	60209887	60250676	+	10391	3614.66	3459.89	4944.3	8433.06	8065.83	6673.28
ENSMUSG00000008668	Rps18	17	33951999	33956001	-	2491	6958.16	7643.41	6937.76	4628.57	4346.83	4672.24
ENSMUSG00000039671	Zmynd8	2	165784152	165899016	-	11032	5467.94	5527.68	5671.06	5965.71	6383.14	6151.78
ENSMUSG00000040537	Adam22	5	8072352	8368160	-	12231	3782.41	3606.98	3834.94	8532.24	7893.52	7510.97
ENSMUSG00000027195	Hsd17b12	2	94032689	94157964	-	2407	4387.91	4482.95	4775.35	7365.3	6795.2	7347.37
ENSMUSG00000031835	Mbtps1	8	119508156	119558761	-	4370	6229.71	6544.84	6061.71	5276.33	5377.72	5590.17
ENSMUSG00000022136	Dnajc3	14	118937932	118981702	+	5190	7457.96	7766.2	8476.2	4029.79	4086.11	3254.05
ENSMUSG00000044986	Tst	15	78399556	78405859	-	1096	10596.9	11240.5	9682.11	1271.02	1201.71	1068.16
ENSMUSG00000022540	Rogdi	16	5008730	5013517	-	1421	4262.68	4044.31	3694.59	7097.14	7497.94	8461.15
ENSMUSG00000042520	Ubap2l	3	89999589	90052475	-	5446	5502.41	5680.68	5477.98	6330.61	5917.14	6122.67
ENSMUSG00000027797	Dclk1	3	55242526	55539064	+	12991	6584.74	6787.14	7253.31	4932.24	5010.62	4449.64
ENSMUSG00000018765	Fxr2	11	69632990	69653297	+	3766	5216.32	5376.65	4840.61	6586.53	6068.48	6928.12
ENSMUSG00000003402	Prkcsh	9	22003035	22014219	+	2013	4125.95	4433.7	3804.55	7187.75	7133.83	8329.8
ENSMUSG00000028809	Srrm1	4	135320484	135353321	-	7299	4977.33	4990.54	5191.92	6641.63	6455.06	6744.85
ENSMUSG00000034292	Traf3ip1	1	91494668	91529303	+	3496	5083.04	5059.49	5067.66	5992.65	7139.83	6656.76
ENSMUSG00000020733	Slc9a3r1	11	115163341	115181181	+	1925	7329.28	7393.88	6589.13	4964.08	4213.47	4470.87
ENSMUSG00000031824	6430548M08Rik	8	120114152	120165306	+	6626	3716.92	3698.26	3351.33	7956.73	8139.25	8088.32
ENSMUSG00000001891	Ugp2	11	21321138	21371201	-	3069	6970.8	6710.97	7965.77	4798.77	4141.55	4356.82
ENSMUSG00000026028	Trak2	1	58900449	58973430	-	7088	6157.33	6112.76	6320.05	5624.08	5717.86	4991.58
ENSMUSG00000044072	Eml6	11	29743048	30026033	-	9279	3937.52	4051.53	4156.75	7715.51	7346.61	7702.9
ENSMUSG00000018398	Sept8	11	53519257	53549565	+	6087	4341.95	4236.71	4259.56	6846.12	7643.29	7555.81
ENSMUSG00000039395	Mreg	1	72159233	72212307	-	2493	2658.71	2813.75	3011.64	9481.22	8310.07	8603.52
ENSMUSG00000040596	Pogk	1	166384622	166409863	-	8204	5773.57	6023.45	5969.64	5742.86	5801.77	5523.31
ENSMUSG00000029787	Avl9	6	56714927	56761911	+	7463	5335.81	5139.6	5734.53	6532.65	6501.51	5590.17
ENSMUSG00000022800	Fyttd1	16	32877500	32908963	+	6076	4329.32	4059.41	5030.12	7977.55	6889.6	6531.69
ENSMUSG00000032580	Rbm5	9	107740371	107770996	-	15262	5593.18	5576.28	5817.67	5881.22	6296.23	5644.44
ENSMUSG00000002015	Bcap31	X	73686178	73716175	-	1219	4348.85	4431.08	4622.49	7346.94	6919.56	7138.93
ENSMUSG00000049659	Aftph	11	20685084	20741589	-	6979	5191.04	5058.18	5547.7	6435.92	6540.47	5956.71
ENSMUSG00000025409	Mbd6	10	127281956	127289018	-	4455	4399.4	4410.72	3774.15	6977.14	6852.14	8313.28
ENSMUSG00000025793	Hgs	11	120467635	120483984	+	2991	4521.19	4712.78	4101.33	7102.04	6619.89	7648.62
ENSMUSG00000057113	Npm1	11	33152287	33163206	-	2665	6619.21	6861.34	7593.9	4900.41	4195.49	4517.28
ENSMUSG00000013593	Ndufs2	1	171234853	171247122	-	2142	5200.24	5256.49	4814.68	6489.79	6038.51	6873.85
ENSMUSG00000018293	Pfn1	11	70651850	70654644	-	2405	6960.46	6979.54	6273.57	5379.18	4435.23	4639.2
ENSMUSG00000011877	Git1	11	77493562	77507786	+	4838	4765.92	4959.68	4520.58	6540	6687.31	7155.44
ENSMUSG00000024302	Dtna	18	23415415	23659714	+	6587	4620.01	4658.28	4750.32	6585.3	7112.86	6881.72
ENSMUSG00000037916	Ndufv1	19	4007497	4012806	-	2521	4483.28	4574.23	4011.94	6971.02	6792.2	7766.61
ENSMUSG00000056612	Ppp1r14b	19	6975048	6977324	+	919	4879.67	4445.52	4304.25	7188.98	6014.54	7763.46
ENSMUSG00000035569	Ankrd11	8	122883337	122974793	-	11637	7406.26	7581.69	6903.79	4421.63	4208.98	4061.86
ENSMUSG00000062604	Srpk2	5	23503356	23616571	-	6436	4641.84	4539.42	5273.27	6950.2	6736.76	6419.21
ENSMUSG00000033228	Scaf11	15	96411698	96460843	-	7724	5193.34	4916.34	5256.28	6598.77	6459.56	6127.39
ENSMUSG00000033819	Ppp1r16a	15	76671615	76694919	+	4119	4978.48	4950.49	4239.89	6176.32	6808.68	7376.47
ENSMUSG00000030315	Vgll4	6	114860628	114969994	-	4133	4597.03	4697.02	4126.36	6953.88	7027.45	7122.41
ENSMUSG00000030276	Ttll3	6	113389260	113414583	+	5059	5084.19	4677.98	4772.67	5997.55	6841.65	7144.43
ENSMUSG00000002546	Golga2	2	32287384	32307921	+	5500	4821.08	5106.11	4693.11	6356.32	6820.67	6718.11
ENSMUSG00000032786	Alas1	9	106233455	106248126	-	4310	9649.04	9528	9726.81	2005.71	2000.35	1592.81
ENSMUSG00000025240	Sacm1l	9	123529882	123592598	+	3433	5436.92	5106.77	6143.95	6466.53	5962.09	5358.13
ENSMUSG00000029686	Cul1	6	47453398	47526139	+	4058	4693.54	4895.33	5367.13	6773.88	6179.36	6556.08
ENSMUSG00000091896	Ube2d2a	18	35771559	35807172	+	2483	4883.12	4840.83	5138.28	6825.3	6374.15	6371.23
ENSMUSG00000041815	Poldip3	15	83125978	83149384	-	5679	4731.46	4960.99	4690.43	6826.53	6509.01	6707.88
ENSMUSG00000053477	Tcf4	18	69344146	69687967	+	12250	7330.42	7218.56	8633.53	4053.06	3838.87	3347.65
ENSMUSG00000002129	Sf3a1	11	4160350	4182541	+	6147	4680.9	4897.3	4642.16	6948.98	6628.88	6595.4
ENSMUSG00000037058	Paip2	18	35598617	35617186	+	2789	5618.46	5332.66	5755.99	6325.71	5714.86	5636.57
ENSMUSG00000003072	Atp5d	10	80138632	80145818	+	1928	5262.28	5747	4370.4	6176.32	5623.46	7201.06
ENSMUSG00000002475	Abhd3	18	10644411	10706771	-	1962	3218.26	3052.77	3505.08	8883.67	7878.53	7839.76
ENSMUSG00000034135	Sik3	9	46012820	46224194	+	7102	3947.86	3976.02	4118.32	7618.77	7093.38	7598.28
ENSMUSG00000054619	Mettl7a1	15	100304817	100314348	+	1883	10379.8	10428.9	9720.55	1268.57	1296.11	1257.73
ENSMUSG00000032536	Trak1	9	121366958	121474916	+	4883	4782.01	4668.78	4612.66	6874.28	6807.19	6583.61
ENSMUSG00000040242	Fgfr1op2	6	146577203	146599198	+	4619	4654.47	4356.22	5220.53	6694.28	6986.99	6415.28
ENSMUSG00000024622	Hmgxb3	18	61131279	61177050	-	5101	3462.99	3419.18	3092.98	7906.53	7880.03	8560.26
ENSMUSG00000030956	Fam53b	7	132712082	132813886	-	6911	3720.36	3568.9	3291.43	8172.24	7791.63	7760.32
ENSMUSG00000028528	Dnajc6	4	101496648	101642799	+	5909	4669.41	4764.66	4826.3	7244.08	6395.13	6391.68
ENSMUSG00000037513	Samd4b	7	28399549	28598144	-	4349	4656.77	4775.16	4287.27	6634.28	6709.79	7215.22
ENSMUSG00000021275	Tecpr2	12	110889264	110972394	+	7830	5335.81	5274.87	5341.21	5752.65	6245.29	6295.72
ENSMUSG00000019471	Cdc37	9	21138541	21149906	-	2456	5266.88	5652.45	4930	6164.08	5476.62	6714.96
ENSMUSG00000025777	Gdap1	1	17145362	17164271	+	5464	3878.92	3720.58	4474.1	7646.94	7291.17	7190.05
ENSMUSG00000038766	Gabpb2	3	95181766	95217916	-	15465	5637.99	5555.92	5588.82	5651.02	6149.39	5605.11
ENSMUSG00000038025	Phf2	13	48801750	48870885	-	5260	5626.5	5716.8	5180.3	5795.51	5830.24	6007.84
ENSMUSG00000035285	Nat14	7	4922251	4925006	+	1612	3410.14	3313.46	2804.24	7950.61	7749.67	8917.36
ENSMUSG00000035133	Arhgap5	12	52516077	52567852	+	5197	4852.1	4694.39	5438.64	6806.94	6423.6	5896.14
ENSMUSG00000030345	Dyrk4	6	126876020	126921839	-	2490	3562.95	3575.46	3539.95	7798.77	7536.9	8095.4
ENSMUSG00000030035	Wbp1	6	83119044	83121559	-	2079	4822.22	4685.2	4287.27	6524.08	6567.44	7212.86
ENSMUSG00000045083	Lingo2	4	35706647	36951747	-	8297	3273.41	3145.36	3657.94	8892.24	7667.26	7446.48
ENSMUSG00000026434	Nucks1	1	131910458	131936321	+	6096	5174.96	5097.58	6108.19	6484.9	5960.6	5241.71
ENSMUSG00000054640	Slc8a1	17	81388691	81649607	-	2934	2636.88	2620.04	2791.73	8676.73	8910.92	8427.33
ENSMUSG00000013089	Etv5	16	22381309	22439719	-	4103	3559.51	3236.63	3632.02	8341.22	7454.49	7831.9
ENSMUSG00000034252	Senp6	9	80066903	80144953	+	7016	5317.43	5565.11	5861.47	6072.24	5612.97	5609.04
ENSMUSG00000004264	Phb2	6	124712336	124716950	+	3718	6266.48	6420.73	5815.88	5270.2	4847.29	5414.76
ENSMUSG00000020070	Rufy2	10	62980223	63017210	+	8108	3739.9	3517.68	4267.6	7191.43	7739.18	7547.16
ENSMUSG00000044147	Arf6	12	69372150	69375979	+	3730	6142.39	6085.84	5554.85	5630.2	5164.95	5411.61
ENSMUSG00000027479	Mapre1	2	153741274	153773310	+	7811	6076.9	6148.87	6452.36	5369.39	5254.85	4680.89
ENSMUSG00000032279	Idh3a	9	54586511	54604661	+	2403	3808.83	3718.61	3911.82	8064.49	7449.99	7013.86
ENSMUSG00000022387	Brd1	15	88687300	88734233	-	8138	6354.95	6237.52	6379.05	5027.75	5096.02	4857.87
ENSMUSG00000050017	Pitpnb	5	111330763	111388359	+	2761	4215.57	4249.84	4526.84	7158.37	6534.48	7265.56
ENSMUSG00000028552	Eps15	4	109280268	109387817	+	6931	5228.96	5047.02	5982.15	6127.35	6209.33	5347.9
ENSMUSG00000028234	Rps20	4	3831334	3835665	-	4080	7213.23	7624.37	6756.29	4223.26	3819.4	4304.12
ENSMUSG00000043969	Emx2	19	59458372	59465357	+	3002	4097.22	4032.49	4576.01	7583.26	6940.54	6702.38
ENSMUSG00000022141	Nipbl	15	8291225	8444463	-	8815	5755.19	5699.07	6189.54	5529.79	5833.23	4916.86
ENSMUSG00000033953	Ppp3r1	11	17159263	17200375	+	3228	5685.1	6051.03	6777.74	5587.35	5353.75	4454.36
ENSMUSG00000029992	Gfpt1	6	87042846	87092197	+	7419	5920.64	5775.24	5902.59	5938.77	5557.53	4795.73
ENSMUSG00000055943	Emc7	2	112454997	112472162	+	5826	3767.47	3758.01	3951.15	7733.88	7126.34	7547.94
ENSMUSG00000028294	1700003M02Rik	4	34688559	34730206	-	2484	3602.02	3600.41	3791.14	7610.2	7408.04	7855.49
ENSMUSG00000030751	Psma1	7	114264606	114276118	-	2103	4811.88	5050.96	5281.31	6588.98	5816.75	6291.79
ENSMUSG00000030516	Tjp1	7	65296165	65371239	-	7360	6271.07	6253.28	6541.75	5010.61	4944.69	4813.03
ENSMUSG00000018209	Stk4	2	164070322	164155524	+	5860	4470.64	4521.7	4656.46	7038.37	6673.83	6431.8
ENSMUSG00000031391	L1cam	X	73853778	73896105	-	7347	3495.16	3534.09	3405.86	7354.28	7803.61	8195.29
ENSMUSG00000036940	Kdm1a	4	136550540	136602723	-	5179	5796.55	6118.01	5578.99	5289.79	5302.8	5684.55
ENSMUSG00000021559	Dapk1	13	60601947	60763185	+	5934	4609.66	4568.32	4414.21	6582.86	7013.96	6580.46
ENSMUSG00000056579	Tug1	11	3639785	3649673	-	8325	5701.19	5594.66	6325.42	5980.41	5481.11	4681.68
ENSMUSG00000017837	Nkiras2	11	100619244	100627607	+	3578	4453.4	4603.78	4090.6	6746.94	6615.39	7252.98
ENSMUSG00000055932	Fto	8	91313532	91668439	+	13026	4431.57	4963.62	4841.5	6509.39	6294.74	6707.1
ENSMUSG00000048307	Ankrd46	15	36477668	36496791	-	2480	4343.1	4230.8	4299.78	6844.9	6822.17	7206.57
ENSMUSG00000020074	Ccar1	10	62743928	62792368	-	4478	4768.22	5008.27	5706.82	6230.2	5933.62	6092
ENSMUSG00000038056	Mll3	5	25271798	25498783	-	20291	6125.16	6089.12	6074.23	5363.26	5181.43	4884.61
ENSMUSG00000053907	Mat2a	6	72432799	72439558	-	2804	6574.4	6586.2	6797.41	4678.77	5018.11	4061.86
ENSMUSG00000022191	Drosha	15	12824815	12935290	+	5934	4101.82	4327.98	4193.41	6944.08	6691.81	7448.84
ENSMUSG00000046364	Rpl27a	7	109519147	109522367	+	2774	6289.46	7120.72	6465.76	4656.73	4280.9	4881.46
ENSMUSG00000050640	Tmem150c	5	100077872	100159808	-	5555	3481.38	3302.95	3821.53	7586.94	8136.26	7319.84
ENSMUSG00000031927	1700012B09Rik	9	14758200	14771030	-	679	3053.96	2843.95	2879.33	8419.59	7680.75	8769.49
ENSMUSG00000024491	Rbm27	18	42275353	42341542	+	6431	5130.15	5271.59	6009.86	6176.32	5732.84	5313.29
ENSMUSG00000026965	Anapc2	2	25272478	25285915	+	3445	4412.04	4509.88	4086.13	6693.06	6543.47	7378.04
ENSMUSG00000029621	Arpc1a	5	145083830	145108761	+	2567	5103.72	5538.19	5223.21	5973.06	5524.56	6249.31
ENSMUSG00000018677	Slc25a39	11	102402985	102407946	-	2756	4663.67	5001.05	4183.57	6303.67	6237.8	7216.01
ENSMUSG00000004319	Clcn3	8	60910389	60983300	-	17071	5268.02	5306.39	5718.44	6140.81	5777.79	5391.16
ENSMUSG00000060073	Psma3	12	70974621	70996347	+	3894	4551.07	4590.64	4870.11	7020	6164.38	6395.62
ENSMUSG00000024050	Wiz	17	32354055	32389401	-	9204	4745.24	4767.94	4173.74	6650.2	6279.75	6971.39
ENSMUSG00000052852	Reep1	6	71707561	71810710	+	3924	3442.31	3453.32	3706.22	7503.67	7737.69	7707.62
ENSMUSG00000030323	Ift122	6	115853470	115926699	+	7953	3666.36	3631.93	3600.73	6871.83	7859.06	7897.18
ENSMUSG00000033047	Eif3l	15	79075223	79094400	+	1893	4438.47	4681.26	4437.45	6895.1	6249.78	6821.15
ENSMUSG00000028961	Pgd	4	149149991	149166771	-	6447	5273.77	5388.47	5189.24	5942.45	5478.11	6218.64
ENSMUSG00000044792	Isca1	13	59755409	59769810	-	4288	3880.07	3916.26	4077.2	7515.92	6485.03	7610.87
ENSMUSG00000040729	AK129341	9	8076633	8134294	-	3647	4337.36	4320.76	4644.84	6748.16	6540.47	6884.86
ENSMUSG00000007038	Neu1	17	34931253	34935953	+	3733	2972.38	3083.63	2780.11	7557.55	8250.13	8831.63
ENSMUSG00000022905	Kpna1	16	35978750	36037131	+	8486	4156.97	4193.37	4534.89	7220.81	6519.49	6841.6
ENSMUSG00000038393	Txnip	3	96557957	96561883	+	3031	9158.43	7011.71	8978.59	2937.55	2993.78	2366.01
ENSMUSG00000060279	Ap2a1	7	44900373	44929496	-	4301	4582.09	4778.45	4162.12	6443.26	6458.06	7020.15
ENSMUSG00000025237	Parp6	9	59617284	59650290	+	2714	4336.21	4558.47	4460.69	6647.75	6491.03	6917.11
ENSMUSG00000020571	Pdia6	12	17266545	17284770	+	3745	7313.19	7749.79	7410.64	3852.24	3495.74	3580.47
ENSMUSG00000053929	Cyhr1	15	76643395	76660117	-	6210	6115.96	5790.34	5453.84	5133.06	5347.75	5559.49
ENSMUSG00000061603	Akap6	12	52699383	53151015	+	10263	3419.33	3530.81	3933.27	7896.73	7821.6	6796.77
ENSMUSG00000060904	Arl1	10	88730858	88744094	+	2369	5130.15	4735.76	5730.06	6503.26	5839.23	5457.24
ENSMUSG00000041229	Phf8	X	151520672	151633859	+	9318	3336.61	3505.2	3716.05	7691.02	7575.86	7555.81
ENSMUSG00000020886	Dlg4	11	70017085	70045532	+	4982	3915.69	3930.05	3573.91	6993.06	7482.96	7481.08
ENSMUSG00000068882	Ssb	2	69861562	69871846	+	2160	5014.1	5184.26	6317.37	6133.47	5545.54	5177.22
ENSMUSG00000030718	Ppme1	7	100326737	100371896	-	2361	3673.25	3939.25	3737.5	7458.37	6730.77	7824.82
ENSMUSG00000048251	Bcl11b	12	107910403	108003602	-	8111	5538.03	5506.67	5742.58	5457.55	6008.54	5096.2
ENSMUSG00000059291	Rpl11	4	136028265	136053428	-	2697	6724.92	7267.81	6759.87	4491.43	3807.41	4289.18
ENSMUSG00000048264	Dip2c	13	9276528	9668928	+	8223	4070.8	3953.04	4205.92	7691.02	6543.47	6869.13
ENSMUSG00000019929	Dcn	10	97479500	97518162	+	2084	10591.2	10136.1	10809.3	700.408	609.845	468.01
ENSMUSG00000070544	Top1	2	160645888	160722764	+	10426	5561.01	5614.36	6288.77	5616.73	5416.68	4816.18
ENSMUSG00000029247	Paics	5	76951307	76967509	+	3139	5680.5	5630.78	6115.35	5556.73	5067.55	5262.17
ENSMUSG00000089872	Rps6kc1	1	190700202	190911770	-	9741	3809.98	3840.75	3643.64	6973.47	7421.53	7617.16
ENSMUSG00000010453	Kansl3	1	36335730	36369181	-	4663	4759.03	4874.32	4628.75	5909.39	6293.24	6830.59
ENSMUSG00000028977	Casz1	4	148804429	148954889	+	12224	3348.1	3207.08	3130.53	7855.1	7560.88	8191.36
ENSMUSG00000029775	Klhdc10	6	30401868	30455179	+	8443	5242.75	5071.97	5110.57	6048.98	6037.01	5775.01
ENSMUSG00000029469	Ift81	5	122550204	122614518	-	3453	4004.16	4161.85	4558.13	6646.53	6973.51	6899.81
ENSMUSG00000004040	Stat3	11	100885098	100939540	-	9527	5979.24	6028.71	5542.34	5085.3	5103.52	5496.56
ENSMUSG00000029063	Nadk	4	155562378	155591001	+	3747	5590.88	5817.92	5427.02	5288.57	5262.35	5841.08
ENSMUSG00000068036	Mllt4	17	13760539	13906150	+	10223	5543.78	5291.95	5636.2	5575.1	5741.83	5417.12
ENSMUSG00000035325	Sec31a	5	100361649	100416234	-	7884	5089.93	5337.91	4825.41	5992.65	5639.94	6316.96
ENSMUSG00000027122	Arl14ep	2	106962527	106974424	-	5313	3929.47	3746.85	4736.91	7406.94	6588.42	6793.62
ENSMUSG00000020183	Cpm	10	117629500	117687352	+	5964	9996.03	11218.2	9977.1	794.694	780.661	431.828
ENSMUSG00000055670	Zzef1	11	72796226	72927120	+	16363	4281.06	4273.48	4281.9	7059.18	6225.81	7068.92
ENSMUSG00000000420	Galnt1	18	24205344	24286818	+	5519	5343.86	4973.47	5435.07	5924.08	5978.58	5524.09
ENSMUSG00000009394	Syn2	6	115134902	115282626	+	5646	2574.84	2849.21	2558.42	8109.79	8161.73	8919.72
ENSMUSG00000071072	Ptges3	10	128058954	128077272	+	2217	4609.66	4588.67	5306.34	6811.83	5756.81	6081.77
ENSMUSG00000022390	Zc3h7b	15	81744848	81796269	+	5958	5686.25	5817.92	5231.25	5196.73	5520.07	5698.71
CUFFORG_0244	Olfr1507	14	52486908	52495754	-	4710	4089.18	4153.97	4025.35	6217.96	8305.58	6346.06
ENSMUSG00000024750	Zfand5	19	21272278	21282289	+	6193	4522.34	4479.67	4898.71	6804.49	6165.87	6252.46
ENSMUSG00000049517	Rps23	13	90923131	90924942	+	756	5981.53	6781.23	6387.1	4879.59	4331.85	4757.97
ENSMUSG00000032612	Usp4	9	108347831	108392529	+	3668	4684.35	4968.87	4581.37	6320.81	6063.98	6485.28
ENSMUSG00000029657	Hsph1	5	149614287	149636376	-	7042	4946.31	5087.07	5011.35	6182.45	5938.12	5927.61
ENSMUSG00000074238	Ap1ar	3	127807264	127837492	-	2391	4881.97	4651.06	4989	6471.43	5948.61	6119.53
ENSMUSG00000021140	Pcnx	12	81860030	82000924	+	12139	5665.57	5656.39	5329.58	5597.14	5338.76	5441.5
ENSMUSG00000019802	Sec63	10	42761496	42832514	+	8787	5564.46	5683.97	6166.3	5386.53	5278.83	4932.59
ENSMUSG00000039747	Orai2	5	136147464	136170656	-	3846	4069.65	4000.97	3896.62	7093.47	6840.15	7082.29
ENSMUSG00000021097	Clmn	12	104763114	104865076	-	11962	7027.1	7127.28	6977.98	4072.65	4156.53	3615.87
ENSMUSG00000021484	Lman2	13	55343833	55362783	-	4315	6388.27	6702.43	5834.65	4866.12	4595.56	4573.13
ENSMUSG00000078652	Psme3	11	101316213	101323537	+	2949	4394.81	4591.3	4435.66	6590.2	6119.42	6818
ENSMUSG00000053470	Kdm3a	6	71588974	71632905	-	4921	3793.9	3995.72	4360.57	6439.59	7303.15	7056.34
ENSMUSG00000022995	Enah	1	181904445	182019980	-	4300	6227.41	6261.82	6421.96	4710.61	4829.31	4495.26
ENSMUSG00000042873	Lhfpl4	6	113168090	113195384	-	4762	3583.64	3341.04	3303.06	7321.22	7962.44	7423.66
ENSMUSG00000033671	Cep350	1	155844966	155972890	-	13249	5673.61	5950.57	6036.68	5433.06	5106.51	4728.08
ENSMUSG00000026490	Cdc42bpa	1	179960472	180165603	+	18889	5281.81	5148.8	5489.6	5688.98	5834.73	5467.46
ENSMUSG00000032244	Fem1b	9	62791832	62811648	-	6488	5578.25	5590.07	5840.02	5773.47	5329.77	4788.65
ENSMUSG00000027067	Ssrp1	2	85037234	85047109	+	3737	5711.53	5956.48	5483.34	5183.26	5052.57	5510.72
ENSMUSG00000012405	Rpl15	14	18267823	18271391	-	2397	5518.5	5994.56	6047.41	4811.02	4905.73	5587.02
ENSMUSG00000019806	Aig1	10	13647054	13868980	-	9196	3168.86	3165.71	3219.03	7793.88	7491.95	8012.02
ENSMUSG00000028433	Ubap2	4	41194313	41275144	-	4802	4555.66	4798.8	4549.19	6527.75	5950.11	6469.55
ENSMUSG00000074794	Arrdc3	13	80883384	80896035	+	6259	6974.24	4897.3	7344.49	4346.94	4995.63	4289.18
ENSMUSG00000030286	Emc3	6	113514874	113531638	-	2422	4430.43	4328.64	4348.95	6642.86	6239.3	6838.46
ENSMUSG00000025207	Sema4g	19	44989101	45003397	+	4872	3808.83	3821.05	3329.87	7291.83	7094.88	7465.35
ENSMUSG00000020893	Per1	11	69095217	69109960	+	5631	2912.64	2332.42	2087.32	8857.96	7683.74	8871.74
ENSMUSG00000031422	Morf4l2	X	136732942	136743690	-	3135	5618.46	5735.84	6200.27	5408.57	4799.34	4979
ENSMUSG00000039158	Akna	4	63367125	63403354	-	5765	4358.04	4295.81	4063.79	6255.92	7117.35	6645.75
ENSMUSG00000042834	Nrep	18	33437019	33464029	-	2513	6326.22	6565.19	6977.98	4631.02	4126.57	4097.25
ENSMUSG00000040728	Esrp1	4	11331933	11386783	-	6305	5930.98	5674.12	5735.43	5277.55	4889.25	5208.68
ENSMUSG00000029547	Ints1	5	139751282	139775678	-	7113	3928.33	4044.97	3442.51	6620.81	6994.48	7675.37
ENSMUSG00000027429	Sec23b	2	144556229	144590749	+	6302	4644.13	4920.94	4584.94	6366.12	5785.28	6400.33
ENSMUSG00000079562	Maea	5	33335572	33373294	+	2128	4935.97	5226.28	4558.13	6186.12	5287.82	6484.5
ENSMUSG00000037253	Mex3c	18	73573044	73592575	+	3738	4283.36	4159.88	4803.06	6656.32	6426.59	6331.9
ENSMUSG00000038172	Ttc39b	4	83220300	83324255	-	10199	4459.15	4061.38	4570.64	6935.51	6483.53	6129.75
ENSMUSG00000010205	Raver1	9	21074168	21091988	-	3440	4885.42	5039.14	4232.74	5975.51	6013.04	6460.11
ENSMUSG00000021870	Slmap	14	26413168	26534931	-	8054	5974.64	5681.34	6286.09	4888.16	5286.32	4447.28
ENSMUSG00000048644	Ctxn1	8	4257648	4259274	-	1224	4927.93	4981.35	4105.8	6318.37	5437.66	6784.18
ENSMUSG00000059263	Usp47	7	112023506	112111386	+	5540	5203.68	5165.87	5287.57	5832.24	5382.22	5682.19
ENSMUSG00000059810	Rgs3	4	62559847	62703018	+	9818	3914.54	3703.51	3489.89	7344.49	6720.28	7374.11
ENSMUSG00000039157	Fam102a	2	32535332	32569756	+	6066	5643.74	5608.45	4958.61	5299.59	5861.7	5168.56
ENSMUSG00000048701	Ccdc6	10	70097121	70193200	+	6385	4831.42	4932.76	4971.12	6040.41	6170.37	5591.74
ENSMUSG00000027957	Slc35a3	3	116669469	116712831	-	10173	7155.78	6605.25	8114.16	3860.82	3707.02	3079.43
ENSMUSG00000036112	Metap2	10	93858489	93897093	-	7588	4844.05	4991.2	5349.25	6187.35	5527.56	5612.19
ENSMUSG00000005299	Letm1	5	33739673	33782817	-	9650	4348.85	4484.92	3996.74	6399.18	6332.2	6923.41
ENSMUSG00000030032	Wdr54	6	83149361	83156397	-	6562	2968.94	2804.55	2695.19	7033.47	8163.23	8819.04
ENSMUSG00000070047	Fat1	8	44950208	45052257	+	14627	5642.59	5766.05	5481.55	5872.65	4788.85	4926.3
ENSMUSG00000045098	Suv420h1	19	3767421	3818303	+	14116	4546.47	4525.63	4820.05	6360	6318.71	5897.72
ENSMUSG00000009927	Rps25	9	44407714	44410405	+	683	5573.65	5933.49	5542.34	5317.96	4740.91	5358.91
ENSMUSG00000029403	Cdkl2	5	92006074	92043042	-	4967	3884.67	3616.17	4333.75	7234.28	6628.88	6751.93
ENSMUSG00000057841	Rpl32	6	115805505	115808747	-	517	6468.7	7035.35	5686.26	4561.22	4165.52	4515.71
ENSMUSG00000040548	Tex2	11	106502147	106613423	-	5576	5782.76	5799.54	5814.99	4967.75	5152.96	4876.75
ENSMUSG00000020538	Srebf1	11	60199089	60222581	-	5634	7768.18	7923.8	6380.84	3336.73	3330.92	3653.63
ENSMUSG00000054611	Kdm2a	19	4316144	4398285	-	12569	5228.96	5205.92	5212.48	5534.69	5275.83	5921.31
ENSMUSG00000038095	Sbno1	5	124368702	124425914	-	10197	5031.34	5215.77	5556.64	5510.2	5812.25	5169.35
ENSMUSG00000022858	Tra2b	16	22244549	22266005	-	5383	4014.5	4139.52	4462.48	7157.14	5977.08	6541.13
ENSMUSG00000025266	Gnl3l	X	150983141	151017322	-	5570	4299.44	4144.12	4294.42	6784.9	6389.13	6370.45
ENSMUSG00000019726	Lyst	13	13590409	13777440	+	11806	4011.05	3939.9	4186.25	7111.83	6339.69	6687.43
ENSMUSG00000037541	Shank2	7	144001928	144424494	+	10660	4114.46	4258.38	3684.76	7059.18	6060.99	7070.49
ENSMUSG00000014349	Ube2z	11	96047432	96065388	-	3997	5789.66	5714.83	4971.12	5348.57	5187.43	5200.03
ENSMUSG00000073433	Arhgdig	17	26196226	26207786	-	3252	6014.85	5431.81	5341.21	5028.98	4639.02	5739.61
ENSMUSG00000074575	Kcng1	2	168260117	168281736	-	4508	2717.31	2103.25	1961.27	10242.9	7883.03	7282.08
ENSMUSG00000028246	Faxc	4	21931329	21996839	+	8362	4597.03	4862.5	4810.21	6142.04	6011.54	5759.28
ENSMUSG00000009863	Sdhb	4	140961203	140979193	+	2239	4407.45	4502	4111.16	6313.47	6083.46	6740.92
ENSMUSG00000054728	Phactr1	13	42680623	43138526	+	9611	4601.62	4709.5	4694.9	5930.2	6011.54	6207.62
ENSMUSG00000039000	Ube3c	5	29569242	29676077	+	5033	4145.48	4167.1	4161.22	6996.73	5968.09	6704.74
ENSMUSG00000040389	Wdr47	3	108591279	108645719	+	4394	3730.7	3757.35	4003	6831.43	6967.51	6847.11
ENSMUSG00000021414	Fam217a	13	34909964	34919992	-	2395	2968.94	2961.49	3204.72	7496.32	7658.27	7840.55
ENSMUSG00000029227	Fip1l1	5	74535449	74598790	+	10442	4274.17	4543.36	4751.22	6517.96	5926.13	6097.5
ENSMUSG00000034210	Efcab14	4	115737744	115777327	+	8201	4902.65	4769.25	5274.16	5887.35	5876.69	5399.03
ENSMUSG00000033065	Pfkm	15	98092589	98132447	+	2957	3921.43	4353.59	3596.26	6418.77	6765.23	6997.34
ENSMUSG00000026796	Fam129b	2	32876114	32925254	+	4672	7181.06	7776.71	6490.79	3380.82	3582.65	3619.8
ENSMUSG00000000983	Wfdc18	11	83709015	83711348	+	1220	11765.4	9097.24	8022.09	1162.04	1212.2	763.761
ENSMUSG00000025245	Lztfl1	9	123694416	123717625	-	9249	3753.68	3671.33	4450.86	6773.88	7006.47	6348.42
ENSMUSG00000040481	Bptf	11	107033081	107132127	-	13907	5957.41	6031.99	6146.63	4650.61	4935.7	4248.27
ENSMUSG00000029279	Brdt	5	107331159	107387058	+	5115	3215.97	3265.52	3706.22	7110.61	7108.36	7562.89
ENSMUSG00000024474	Ik	18	36744656	36757639	+	1996	4474.09	4672.72	4804.85	6285.3	5822.74	5909.51
ENSMUSG00000034928	Rnf44	13	54679399	54693907	-	5202	5583.99	5695.79	5361.77	5382.86	4904.23	5016.76
ENSMUSG00000017221	Psmd3	11	98682554	98695979	+	4967	5542.63	6035.27	5097.16	4953.06	4904.23	5403.75
ENSMUSG00000000149	Gna12	5	140758408	140830431	-	3416	5513.9	5459.39	4805.74	5411.02	5263.84	5481.62
ENSMUSG00000003477	Inmt	6	55170626	55175043	-	1600	10387.8	10641.7	9820.67	273.061	494.469	315.415
ENSMUSG00000059149	Mfsd4	1	132022806	132068062	-	7187	4873.93	4131.64	3957.41	6335.51	6231.8	6396.4
ENSMUSG00000030967	Zranb1	7	132931142	132986391	+	5431	4062.76	3944.5	4331.96	6994.28	6060.99	6490.79
ENSMUSG00000027763	Mbnl1	3	60501252	60629748	+	5580	3784.7	3280.63	4485.72	7942.04	6573.44	5816.7
ENSMUSG00000013662	Atad1	19	32672563	32712298	-	2813	4392.51	4346.37	4963.08	6639.18	6026.52	5476.11
ENSMUSG00000044768	D1Ertd622e	1	97643903	97662074	-	3739	3656.02	3554.45	4026.24	7284.49	6942.04	6370.45
ENSMUSG00000021277	Traf3	12	111166370	111267153	+	7350	4482.13	4603.12	4304.25	6055.1	6252.78	6132.9
ENSMUSG00000004937	Sgta	10	81044075	81060178	-	1969	4401.7	4654.34	4054.85	6060	5899.16	6742.49
ENSMUSG00000021109	Hif1a	12	73901375	73947530	+	5896	5253.09	4863.81	5886.5	5802.86	5137.98	4846.07
ENSMUSG00000005698	Ctcf	8	105636568	105682922	+	4860	4471.79	4505.94	4886.2	6089.39	5954.6	5881.98
ENSMUSG00000037364	Srrt	5	137295704	137307674	-	3024	5202.53	5546.07	5116.83	5388.98	5090.03	5442.29
ENSMUSG00000047888	Tnrc6b	15	80711319	80941086	+	17327	5583.99	4892.7	5446.69	5461.22	5633.95	4766.63
ENSMUSG00000057101	Zfp180	7	24081924	24107698	+	3886	3381.42	3733.06	3739.29	6838.77	6771.22	7313.54
ENSMUSG00000038366	Lasp1	11	97799000	97838764	+	6495	6097.58	6139.03	5559.32	4523.26	4838.3	4615.6
ENSMUSG00000038970	Lmtk2	5	144100436	144188204	+	8114	4731.46	4859.87	4489.29	6460.41	5813.75	5413.97
ENSMUSG00000053774	Ubxn7	16	32332252	32393747	+	10318	4190.29	4093.56	4760.15	6874.28	5999.55	5839.51
ENSMUSG00000046138	9930021J03Rik	19	29714402	29806009	-	8154	4263.83	4536.8	4913.02	6471.43	5842.22	5716.8
ENSMUSG00000039662	Icmt	4	152297227	152307121	+	5287	4763.63	4784.36	4504.49	5965.71	5861.7	5816.7
ENSMUSG00000041571	Sepw1	7	15917208	15922402	-	736	5088.79	5116.62	4095.07	5903.26	5313.29	6156.5
ENSMUSG00000090150	Acad11	9	104040662	104127463	+	3813	5134.74	5192.79	5189.24	5507.75	5152.96	5487.91
ENSMUSG00000029004	Mll5	5	23434441	23504235	+	7494	5450.71	5745.69	6033.1	4904.08	4823.32	4703.7
ENSMUSG00000000303	Cdh1	8	106603351	106670246	+	4574	9799.56	9692.16	9397.84	1202.45	961.966	574.197
ENSMUSG00000033557	Fam20b	1	156678545	156719001	-	8389	5129	5133.04	5119.51	5259.18	5544.04	5428.92
ENSMUSG00000001521	Tulp3	6	128321140	128355851	-	6704	3556.06	3693.66	3449.66	6813.06	7045.43	7048.47
ENSMUSG00000033813	Tcea1	1	4857814	4897909	+	3017	4238.55	4304.34	5205.33	6477.55	5795.77	5561.85
ENSMUSG00000061136	Prpf40a	2	53134704	53191284	-	10273	4827.97	4668.78	5698.78	5995.1	5469.12	4910.57
ENSMUSG00000003269	Cyth2	7	45806637	45814581	-	3515	4386.76	4624.79	4121	6151.84	5879.68	6363.37
ENSMUSG00000051495	Irf2bp2	8	126588296	126593436	-	4530	4552.22	4556.5	4338.22	6102.86	5884.18	6091.21
ENSMUSG00000035722	Abca7	10	79996494	80015572	+	6752	3625	3582.03	3124.27	6737.14	6879.11	7566.82
ENSMUSG00000062127	Cttnbp2nl	3	105001915	105053146	-	5000	4076.54	3983.9	4190.72	6428.57	6441.58	6358.65
ENSMUSG00000057637	Prdm2	4	143107391	143212995	-	7420	4213.27	4216.35	4667.19	6041.63	6147.89	6184.81
ENSMUSG00000026074	Map4k4	1	39900913	40026310	+	5791	7171.87	7301.3	6493.48	3315.92	3681.54	3489.23
ENSMUSG00000008575	Nfib	4	82290173	82705750	-	14957	6418.14	6310.41	7402.6	4590.61	3720.5	3008.64
ENSMUSG00000033282	Rpgrip1l	8	91217030	91313262	-	9855	3479.08	3169	3816.17	7024.9	7427.52	6530.12
ENSMUSG00000001419	Mef2d	3	88142372	88172086	+	5985	4086.88	3903.13	3562.29	6705.3	6679.82	6473.49
ENSMUSG00000009907	Vps4b	1	106764071	106796728	-	8384	4927.93	4811.93	5175.83	5715.92	5511.08	5210.25
ENSMUSG00000032393	Dpp8	9	65032458	65082650	+	4968	5575.95	5531.62	6146.63	4791.43	4800.84	4498.4
ENSMUSG00000030881	Arfip2	7	105634203	105640416	-	4902	4390.21	4260.35	4068.26	6149.39	6063.98	6378.31
ENSMUSG00000030682	Cdipt	7	126976349	126980499	+	1876	4066.2	4146.09	3681.19	6472.65	6063.98	6874.64
ENSMUSG00000038718	Pbx3	2	34171457	34373140	-	6683	3466.44	3267.49	3576.6	7348.16	6102.94	7533
ENSMUSG00000078676	Casc3	11	98804905	98833814	+	4303	4472.94	4436.99	4500.02	5843.26	5981.57	6040.87
ENSMUSG00000019841	Rev3l	10	39732118	39875211	+	13293	6070	5965.01	6575.72	4278.37	4379.79	3990.28
ENSMUSG00000041133	Smc1a	X	152016428	152062694	+	5769	4855.54	5013.53	5286.68	5439.18	5385.21	5273.18
ENSMUSG00000004394	Tmed4	11	6270369	6274870	-	2178	4035.18	4029.86	4030.71	6465.3	5936.62	6744.85
ENSMUSG00000028822	Tmem50a	4	134897849	134915024	-	1270	3750.24	4076.49	3674.03	6540	6206.33	6962.73
ENSMUSG00000006169	Clint1	11	45852051	45910625	+	6946	5188.75	5154.71	5295.62	5548.16	4899.74	5121.37
ENSMUSG00000037149	Ddx1	12	13219308	13249213	-	2507	4269.57	4454.06	4516.11	5982.86	5942.61	6033.01
ENSMUSG00000031858	Mau2	8	70016123	70042734	-	5390	5418.54	5471.87	5272.37	4755.92	5236.87	5033.27
ENSMUSG00000010608	Rbm25	12	83631236	83683123	+	18784	4878.52	4551.9	5454.73	5599.59	5436.16	5229.92
ENSMUSG00000029505	Ep400	5	110664373	110770717	-	13971	5185.3	5291.29	5125.77	5341.22	5027.1	5167.78
ENSMUSG00000028456	Unc13b	4	43058953	43264871	+	13497	6132.05	6400.37	6206.53	4105.71	4234.45	4024.89
ENSMUSG00000029147	Ppm1g	5	31202668	31220545	-	2165	4414.34	4544.02	4561.7	5914.28	5645.93	6016.49
ENSMUSG00000032745	Gpbp1	13	111425680	111490111	-	3905	4329.32	4341.12	5425.23	6064.9	5550.04	5383.3
ENSMUSG00000019578	Ubxn6	17	56067045	56075028	-	5685	4120.2	4264.29	3671.35	5957.14	6077.47	6959.59
ENSMUSG00000033055	Ankrd54	15	79053094	79062893	-	4270	2882.76	3014.03	2737.2	7702.04	6903.08	7802.01
ENSMUSG00000047181	Samd14	11	95009879	95026087	+	3379	4918.74	5296.54	4419.57	5222.45	5352.25	5825.35
ENSMUSG00000020978	Klhdc2	12	69296681	69310687	+	5438	4502.81	4693.08	4730.65	5774.69	5617.46	5708.15
ENSMUSG00000024188	Luc7l	17	26252910	26285504	+	7509	4304.04	4225.55	4474.1	6069.79	5792.78	6150.21
ENSMUSG00000028034	Fubp1	3	152210458	152236830	+	6491	5805.74	5732.56	6952.06	4289.39	4276.4	3934.43
ENSMUSG00000032480	Dhx30	9	110084320	110117830	-	9643	4270.72	4268.88	3875.17	5935.1	5992.06	6645.75
ENSMUSG00000002496	Tsc2	17	24595937	24632629	-	6018	4276.46	4297.78	3840.3	6069.79	6081.96	6415.28
ENSMUSG00000037610	Kcnmb2	3	31902507	32200180	+	3128	2733.4	2348.84	3297.69	8581.22	6738.26	7244.33
ENSMUSG00000066108	Muc5b	7	141839072	141873085	+	14963	11182.9	9467.59	8202.66	831.428	900.532	345.305
ENSMUSG00000081534	Slc48a1	15	97784355	97792692	+	2690	3849.05	4149.37	3598.05	6203.26	6266.27	6861.27
ENSMUSG00000021495	Fam193b	13	55539319	55571120	-	4338	5475.99	5159.96	5041.74	4413.06	5118.5	5691.63
ENSMUSG00000066900	Suds3	5	117091682	117115993	-	2418	4827.97	4939.98	4365.93	5611.84	5212.9	5911.87
ENSMUSG00000027180	Fbxo3	2	104027721	104063240	+	7237	4756.73	4528.92	5376.96	5866.53	5254.85	5078.11
ENSMUSG00000014769	Psmb1	17	15475721	15498276	-	1036	4968.14	5029.94	4881.73	5521.22	4922.21	5534.32
ENSMUSG00000038170	Pde4dip	3	97689824	97888707	-	16508	4536.13	4735.76	4813.79	5687.75	5630.95	5446.22
ENSMUSG00000034707	Gns	10	121365090	121397245	+	3855	5094.53	5187.54	4884.41	4962.86	5404.69	5309.36
ENSMUSG00000048758	Rpl29	9	106429454	106431568	+	796	5411.65	6559.28	5233.93	4596.73	3973.73	5067.1
ENSMUSG00000028496	Mllt3	4	87769925	88033364	-	12004	4204.08	3987.18	4714.56	6515.51	5804.76	5612.19
ENSMUSG00000061787	Rps17	7	81342732	81345254	-	1274	5949.36	6548.78	5326.01	4487.75	3979.72	4536.95
ENSMUSG00000022629	Kif21a	15	90933276	91049948	-	6475	4614.26	4279.39	4951.45	5715.92	5831.73	5426.56
ENSMUSG00000052949	Rnf157	11	116336353	116413032	-	9537	4016.8	4199.28	4297.99	5846.94	6233.3	6174.59
ENSMUSG00000022551	Cyc1	15	76343523	76345934	+	1194	4636.09	4780.42	3864.44	5737.96	5280.33	6467.19
ENSMUSG00000037503	Fam168b	1	34813219	34843065	-	5219	7078.8	6863.97	6491.69	3288.98	3862.85	3108.53
ENSMUSG00000058881	Zfp516	18	82910879	83005314	+	7817	4371.83	4059.41	4171.95	5897.14	6276.76	5894.57
ENSMUSG00000051510	Mafg	11	120625117	120633600	-	5613	4145.48	3910.35	3958.3	6090.61	5896.16	6667.77
ENSMUSG00000024261	Syt4	18	31437808	31447415	-	3901	2242.79	2045.47	2561.99	9288.98	7554.88	6972.17
ENSMUSG00000015749	Anp32e	3	95929246	95947390	+	3566	4947.46	4559.78	5514.63	5533.47	5391.21	4713.14
ENSMUSG00000019996	Map7	10	20148471	20281589	+	4351	4948.61	4758.09	4837.93	5309.39	5457.14	5319.59
ENSMUSG00000022110	Sucla2	14	73525319	73596142	+	3988	3969.69	4035.77	4383.81	6356.32	5861.7	6003.12
ENSMUSG00000020863	Luc7l3	11	94287890	94321988	-	7278	5110.62	4943.26	5708.61	4855.1	5158.96	4824.83
ENSMUSG00000075701	Vimp	7	66079649	66089412	+	1198	4076.54	4168.42	3962.77	6135.92	5621.96	6611.14
ENSMUSG00000017831	Rab5a	17	53479234	53507671	+	2357	4128.25	4014.76	4612.66	6269.39	5779.29	5757.71
ENSMUSG00000038619	Ensa	3	95624980	95632102	+	2947	5065.81	5056.87	4886.2	5119.59	5380.72	5045.07
ENSMUSG00000037563	Rps16	7	28350652	28352696	+	807	5895.36	6722.13	5765.82	4174.28	3639.59	4356.03
ENSMUSG00000036646	Man1b1	2	25332338	25352212	+	5391	4381.02	4469.16	4058.42	5591.02	5861.7	6171.44
ENSMUSG00000025103	Btbd1	7	81792075	81829431	-	3000	4633.79	4713.44	4944.3	5802.86	5184.43	5228.34
ENSMUSG00000037013	Ss18	18	14624198	14682914	-	4523	5241.6	5353.01	5696.99	4967.75	4532.63	4698.19
ENSMUSG00000037098	Rab11fip3	17	25989036	26069409	-	6789	4917.59	4917	4332.86	5306.94	5481.11	5525.67
ENSMUSG00000010025	Aldh3a2	11	61223417	61267464	-	5619	5600.08	5955.16	5607.6	4411.84	4310.87	4588.86
ENSMUSG00000015290	Ubl4	X	74365718	74373218	-	3142	3878.92	3878.83	3617.72	6389.39	6137.41	6542.7
ENSMUSG00000067336	Bmpr2	1	59764279	59870549	+	3555	3475.63	3493.38	3627.55	6707.75	6831.16	6305.95
ENSMUSG00000037622	Wdtc1	4	133292459	133353481	-	4800	4196.04	4505.28	3932.38	5414.69	6125.42	6267.4
ENSMUSG00000024259	Slc25a46	18	31580168	31609902	-	4371	3535.38	3490.1	4268.5	6924.49	6372.65	5827.71
ENSMUSG00000020664	Dld	12	31331564	31351437	-	2241	4540.73	4364.1	4845.08	5748.98	5563.52	5343.97
ENSMUSG00000037805	Rpl10a	17	28328471	28331032	+	2349	6207.88	6839.67	5836.44	3742.04	3629.1	4149.95
ENSMUSG00000027782	Kpna4	3	69067149	69127113	-	8940	4421.23	4022.64	4827.2	6181.22	5485.61	5465.1
ENSMUSG00000019804	Snx3	10	42502030	42535381	+	1413	4856.69	4872.35	4613.55	5681.63	4887.75	5487.12
[truncated: 36,556 more rows]

## Sheet: DE analysis
Differential Expression analysis between the 10 million sorted OSNs and the WOM
geneID	gene	chr	start	end	strand	length	baseMean	log2FoldChange	lfcSE	stat	pvalue	padj
ENSMUSG00000031673	Cdh11	8	102632995	102785111	-	4216	2613.37	-5.56735	0.142835	-38.9776	0	0
ENSMUSG00000003545	Fosb	7	19302721	19310045	-	3751	7476.95	8.1524	0.143186	56.9358	0	0
ENSMUSG00000054619	Mettl7a1	15	100304817	100314348	+	1883	5725.28	-2.99682	0.0729224	-41.0961	0	0
ENSMUSG00000054134	Umodl1	17	30954679	31010708	+	5045	105557	2.50577	0.0672194	37.2775	3.80339e-304	2.12257e-300
ENSMUSG00000036446	Lum	10	97565501	97572703	+	2075	1859.58	-5.88796	0.159394	-36.9397	1.06488e-298	4.75429e-295
ENSMUSG00000064294	Aox3	1	58113130	58200698	+	7033	1633.04	-4.74944	0.128763	-36.8851	8.0133e-298	2.98135e-294
ENSMUSG00000032289	Thsd4	9	59966931	60522046	-	13986	1556.31	-4.59435	0.129577	-35.4565	2.3031e-275	7.34459e-272
ENSMUSG00000048583	Igf2	7	142650766	142666816	-	5723	3198.27	-4.61564	0.130297	-35.424	7.30256e-275	2.03769e-271
ENSMUSG00000040998	Npnt	3	132881745	132950291	-	5026	3022.49	-4.92577	0.142562	-34.5519	1.33662e-261	3.31526e-258
ENSMUSG00000028399	Ptprd	4	75941238	78211961	-	22702	1300.35	-4.3552	0.127265	-34.2216	1.15401e-256	2.5761e-253
ENSMUSG00000045294	Insig1	5	28071363	28078662	+	2697	4561.95	-3.82718	0.113595	-33.6915	7.70864e-249	1.56436e-245
ENSMUSG00000053110	Yap1	9	7931999	8004596	-	9257	1604.1	-3.59826	0.108098	-33.2869	5.96452e-243	1.10955e-239
ENSMUSG00000027848	Olfml3	3	103722222	103738001	-	4371	1042.63	-4.81944	0.146073	-32.9933	1.01406e-238	1.74131e-235
ENSMUSG00000037625	Cldn11	3	31149946	31164324	+	1844	1629.66	-5.19116	0.159986	-32.4477	5.84488e-231	9.31966e-228
ENSMUSG00000044986	Tst	15	78399556	78405859	-	1096	5843.41	-3.15327	0.0997588	-31.609	2.78126e-219	4.13907e-216
ENSMUSG00000021250	Fos	12	85473890	85477273	+	2352	7990.38	6.19069	0.196491	31.5063	7.12569e-218	9.94167e-215
ENSMUSG00000031740	Mmp2	8	92827328	92853417	+	3038	2692.43	-3.22135	0.102969	-31.2846	7.56058e-215	9.92793e-212
ENSMUSG00000022262	Dnahc5	15	28203752	28472045	+	15630	1660.51	-2.84236	0.0914878	-31.0682	6.48374e-212	8.04092e-209
ENSMUSG00000019929	Dcn	10	97479500	97518162	+	2084	5552.48	-4.1463	0.133959	-30.9519	2.39377e-210	2.81243e-207
ENSMUSG00000029661	Col1a2	6	4504814	4541543	+	12136	14305.7	-5.3716	0.174421	-30.7967	2.90181e-208	3.23885e-205
ENSMUSG00000022816	Fstl1	16	37776873	37836514	+	4914	3144.68	-4.88569	0.158963	-30.7348	1.95106e-207	2.07398e-204
ENSMUSG00000015134	Aldh1a3	7	66390892	66427517	-	4615	790.462	-4.62742	0.150987	-30.6477	2.83433e-206	2.87594e-203
ENSMUSG00000006345	Ggt1	10	75561604	75586200	+	3411	827.208	-4.87252	0.159004	-30.6439	3.1854e-206	3.09164e-203
ENSMUSG00000027187	Cat	2	103453849	103485160	-	2613	1491.62	-2.88274	0.095077	-30.3201	6.23087e-202	5.79548e-199
ENSMUSG00000026043	Col3a1	1	45311538	45349706	+	8378	7829.35	-5.09524	0.16855	-30.2299	9.59685e-201	8.56922e-198
ENSMUSG00000074796	Slc4a11	2	130684113	130697519	-	4998	920.828	-3.60719	0.119952	-30.0719	1.12936e-198	9.69641e-196
ENSMUSG00000029070	Mxra8	4	155839680	155844088	+	2918	809.424	-5.10217	0.169868	-30.0361	3.3162e-198	2.74176e-195
ENSMUSG00000006567	Atp7b	8	21992785	22060305	-	6505	1222.05	-3.47225	0.115694	-30.0123	6.79216e-198	5.41505e-195
ENSMUSG00000044080	S100a1	3	90511034	90514392	-	694	1647.68	-3.27163	0.10915	-29.9737	2.15985e-197	1.66257e-194
ENSMUSG00000058254	Tspan7	X	10485158	10596605	+	7067	35586.9	1.91393	0.0640166	29.8974	2.12404e-196	1.5805e-193
ENSMUSG00000063564	Col23a1	11	51289920	51583918	+	5736	1063.88	-4.81361	0.161571	-29.7926	4.87271e-195	3.50882e-192
ENSMUSG00000029761	Cald1	6	34598500	34775473	+	7687	2450.64	-4.71555	0.158464	-29.7579	1.36975e-194	9.5553e-192
ENSMUSG00000038521	C1s	6	124530345	124542359	-	3129	902.435	-4.16802	0.140099	-29.7506	1.70327e-194	1.15218e-191
ENSMUSG00000026768	Itga8	2	12106632	12301920	-	7273	978.5	-5.19143	0.174598	-29.7336	2.82413e-194	1.85421e-191
ENSMUSG00000095276	Gm581	7	45176349	45179597	-	1877	168962	2.25736	0.0760606	29.6784	1.45784e-193	9.29811e-191
ENSMUSG00000026880	Stom	2	35313986	35336976	-	2787	240233	1.97794	0.0667475	29.6331	5.59776e-193	3.47108e-190
ENSMUSG00000046808	Atp10d	5	72203329	72298775	+	7848	11893.5	3.10211	0.10509	29.5185	1.66636e-191	1.00536e-188
ENSMUSG00000029727	Cyp3a13	5	137892932	137921619	-	2956	746.485	-4.69521	0.159707	-29.399	5.66398e-190	3.32729e-187
ENSMUSG00000024236	Svil	18	4920540	5119299	+	10640	881.864	-4.15983	0.142429	-29.2062	1.61688e-187	9.25477e-185
ENSMUSG00000027744	Stoml3	3	53488727	53508502	+	2076	190549	1.77401	0.0608676	29.1454	9.54734e-187	5.32813e-184
ENSMUSG00000056174	Col8a2	4	126286793	126314330	+	4489	1837.84	-5.98143	0.205472	-29.1107	2.62536e-186	1.42941e-183
ENSMUSG00000027483	Bpifa1	2	154142880	154149219	+	1545	109176	-4.97055	0.170867	-29.0902	4.78249e-186	2.54189e-183
ENSMUSG00000042436	Mfap4	11	61485431	61488900	+	1922	1116.64	-4.09464	0.141458	-28.9459	3.15627e-184	1.63855e-181
ENSMUSG00000084128	Esrp2	8	106130319	106136974	-	4340	720.469	-4.16025	0.143748	-28.9412	3.61942e-184	1.83628e-181
ENSMUSG00000023885	Thbs2	17	14665500	14694262	-	5922	861.768	-4.90495	0.16975	-28.8951	1.37671e-183	6.82941e-181
ENSMUSG00000042073	Abhd14b	9	106448640	106452915	+	1472	2722.71	-3.03889	0.105621	-28.7716	4.86703e-182	2.3479e-179
ENSMUSG00000031565	Fgfr1	8	25513654	25575714	+	8120	2302.88	-4.03743	0.14033	-28.771	4.9434e-182	2.3479e-179
ENSMUSG00000022548	Apod	16	31296192	31314808	-	2577	8327.03	-3.75542	0.131068	-28.6525	1.49167e-180	6.93721e-178
ENSMUSG00000033149	Phldb2	16	45746243	45953598	-	7577	751.971	-5.41002	0.189145	-28.6026	6.23915e-180	2.84238e-177
ENSMUSG00000003585	Sec14l2	11	4097039	4123415	-	3505	12173.1	-2.04386	0.0716072	-28.5427	3.46509e-179	1.54702e-176
ENSMUSG00000024646	Cyb5	18	84851338	84880401	+	2143	7508.5	-2.4408	0.0857868	-28.4519	4.61677e-178	2.02079e-175
ENSMUSG00000023262	Acy1	9	106432996	106438236	-	1431	1389.71	-4.35859	0.15378	-28.3431	1.01894e-176	4.37418e-174
ENSMUSG00000037206	Islr	9	58156265	58159221	-	2354	1257	-4.87636	0.172416	-28.2825	5.67584e-176	2.3906e-173
ENSMUSG00000018166	Erbb3	10	128567523	128589652	-	6016	2369.47	-3.43339	0.121764	-28.1971	6.3535e-175	2.62647e-172
ENSMUSG00000039031	Arhgap18	10	26753421	26918648	+	3884	640.009	-4.36611	0.154947	-28.178	1.08686e-174	4.41127e-172
ENSMUSG00000026509	Capn2	1	182467256	182517495	-	3200	1812.92	-2.5295	0.0900063	-28.1036	8.85122e-174	3.52832e-171
ENSMUSG00000020656	Grhl1	12	24572287	24617391	+	3500	2136.87	-2.35527	0.0838432	-28.0913	1.25013e-173	4.8959e-171
ENSMUSG00000062980	Cped1	6	21985916	22256404	+	8279	679.72	-5.29865	0.189222	-28.0023	1.52264e-172	5.86034e-170
ENSMUSG00000034390	Cmip	8	117257019	117461503	+	4732	83215.4	1.72107	0.0618277	27.8365	1.56786e-170	5.88394e-168
ENSMUSG00000027408	Cpxm1	2	130390775	130397574	-	2432	1055.24	-3.78975	0.136144	-27.8362	1.58149e-170	5.88394e-168
ENSMUSG00000003477	Inmt	6	55170626	55175043	-	1600	5322.19	-4.82504	0.173461	-27.8163	2.75641e-170	1.00871e-167
ENSMUSG00000000031	H19	7	142575529	142578143	-	2372	687.234	-5.47202	0.198061	-27.628	5.13261e-168	1.84799e-165
ENSMUSG00000032841	Prr5l	2	101714285	101883027	-	4967	600.917	-4.93536	0.179182	-27.5438	5.24843e-167	1.8597e-164
ENSMUSG00000032024	Clmp	9	40685962	40785319	+	4591	559.138	-4.94613	0.179715	-27.5221	9.55721e-167	3.33353e-164
ENSMUSG00000032327	Stra6	9	58063788	58153996	+	5829	755.952	-4.61711	0.168406	-27.4165	1.74266e-165	5.98482e-163
ENSMUSG00000013584	Aldh1a2	9	71215789	71296243	+	2264	2049.01	-5.1103	0.187085	-27.3154	2.78319e-164	9.41352e-162
ENSMUSG00000038175	Mylip	13	45389742	45412019	+	3062	931.254	-3.75574	0.137532	-27.3082	3.39423e-164	1.13089e-161
ENSMUSG00000030772	Dkk3	7	112116019	112159057	-	3357	880.846	-3.17894	0.116428	-27.3039	3.81098e-164	1.25107e-161
ENSMUSG00000032085	Tagln	9	45929628	45936058	-	1586	2838.57	-3.51981	0.128939	-27.2984	4.43718e-164	1.43552e-161
ENSMUSG00000000392	Fap	2	62500943	62574075	-	5662	682.959	-4.30223	0.157671	-27.2862	6.18538e-164	1.97252e-161
ENSMUSG00000000385	Tmprss2	16	97564684	97611195	-	3159	1198.18	-4.2958	0.157534	-27.2691	9.86943e-164	3.10303e-161
ENSMUSG00000045733	Sprn	7	140150628	140154877	-	3374	842.027	-4.3577	0.159866	-27.2585	1.31808e-163	4.08661e-161
ENSMUSG00000022091	Sorbs3	14	70180468	70207637	-	2914	1424.96	-3.74065	0.137364	-27.2317	2.74072e-163	8.38096e-161
ENSMUSG00000032315	Cyp1a1	9	57697613	57703822	+	2619	2381.27	-5.40781	0.199246	-27.1414	3.20067e-162	9.65522e-160
ENSMUSG00000046743	Fat4	3	38886940	39011985	+	17165	658.527	-5.02357	0.185708	-27.051	3.71826e-161	1.1067e-158
ENSMUSG00000028088	Fmo5	3	97628804	97655282	+	5675	3591.05	-4.06501	0.151159	-26.8923	2.69917e-159	7.92811e-157
ENSMUSG00000014329	Bicc1	10	70922832	71159700	-	7441	620.714	-5.24433	0.195742	-26.7921	3.9926e-158	1.15749e-155
ENSMUSG00000031004	Mki67	7	135689788	135716379	-	10075	1154.32	-5.6272	0.210131	-26.7795	5.60225e-158	1.60332e-155
ENSMUSG00000026303	Mlph	1	90915085	90951142	+	5357	1305.32	-4.87177	0.18198	-26.771	7.04121e-158	1.98963e-155
ENSMUSG00000055538	Zcchc24	14	25711640	25768856	-	4375	665.54	-5.01439	0.187376	-26.7611	9.18204e-158	2.56213e-155
ENSMUSG00000029231	Pdgfra	5	75152291	75198204	+	6737	651.535	-3.90067	0.145875	-26.7399	1.61928e-157	4.46262e-155
ENSMUSG00000036103	Colec12	18	9707648	9877995	+	3322	820.248	-4.74852	0.177819	-26.7042	4.20213e-157	1.14395e-154
ENSMUSG00000018339	Gpx3	11	54902453	54910377	+	1813	1324.24	-4.87427	0.183127	-26.6169	4.32462e-156	1.16311e-153
ENSMUSG00000073608	Gm6086	1	93990509	94011541	+	4061	712.923	-4.42371	0.166459	-26.5754	1.30596e-155	3.4706e-153
ENSMUSG00000028766	Alpl	4	137741733	137796384	-	4033	727.021	-4.44514	0.167336	-26.5641	1.76432e-155	4.63352e-153
ENSMUSG00000028082	Sh3d19	3	85971109	86130526	+	8888	1160.77	-3.30163	0.124437	-26.5324	4.09603e-155	1.06321e-152
ENSMUSG00000039155	Cdh26	2	178430531	178487366	+	3012	3645.43	-2.9748	0.112346	-26.479	1.69227e-154	4.34212e-152
ENSMUSG00000038264	Sema7a	9	57940113	57962864	+	3296	27135.7	2.32776	0.0880035	26.4508	3.57467e-154	9.06788e-152
ENSMUSG00000022010	Tsc22d1	14	76414961	76507765	+	8994	57840.2	2.20759	0.0835113	26.4347	5.47759e-154	1.37389e-151
ENSMUSG00000046314	Stxbp6	12	44852488	45074493	-	4855	875.332	-3.93658	0.149148	-26.3937	1.6181e-153	4.01342e-151
ENSMUSG00000010307	Tmem86a	7	47050640	47054776	+	1791	1454.82	-3.83507	0.145405	-26.3751	2.64507e-153	6.48855e-151
ENSMUSG00000027422	Rrbp1	2	143947395	144011263	-	8786	2574.55	-2.69286	0.102118	-26.3701	3.01832e-153	7.32369e-151
ENSMUSG00000015133	Lrrk1	7	66226912	66388350	-	9487	669.791	-4.5572	0.172987	-26.3441	5.9934e-153	1.43861e-150
ENSMUSG00000024212	Mllt1	17	56892612	56935388	-	3608	1024.92	-3.8778	0.147456	-26.298	2.02324e-152	4.80475e-150
ENSMUSG00000040690	Col16a1	4	130047840	130099283	+	6750	1246.45	-5.18625	0.197236	-26.2947	2.20767e-152	5.18757e-150
ENSMUSG00000036904	Fzd8	18	9212856	9216201	+	3346	831.141	-4.28804	0.163241	-26.2682	4.43262e-152	1.03072e-149
ENSMUSG00000032452	Clstn2	9	97444395	98033181	-	5691	31715.7	1.86708	0.0710866	26.2649	4.83641e-152	1.11302e-149
ENSMUSG00000039462	Col10a1	10	34389981	34397085	+	3130	582.793	-4.09889	0.156275	-26.2286	1.25301e-151	2.85417e-149
ENSMUSG00000020263	Appl2	10	83600033	83648738	-	5949	727.374	-4.31235	0.164685	-26.1854	3.89575e-151	8.78434e-149
ENSMUSG00000041120	Nbl1	4	139082284	139092993	-	2033	1522.33	-4.32524	0.165392	-26.1514	9.49588e-151	2.11977e-148
ENSMUSG00000045318	Adra2c	5	35278566	35281761	+	3196	824.709	-5.46925	0.209373	-26.122	2.04863e-150	4.52789e-148
ENSMUSG00000026833	Olfm1	2	28192992	28230736	+	3553	43769.3	1.82845	0.0700469	26.1032	3.35697e-150	7.34682e-148
ENSMUSG00000051065	Mb21d2	16	28826176	28929698	-	3080	7729.93	1.75568	0.0673061	26.085	5.39309e-150	1.16883e-147
ENSMUSG00000019102	Aldh3a1	11	61207537	61218421	+	1942	1042.52	-3.92505	0.15078	-26.0317	2.16922e-149	4.6561e-147
CUFFORG_0931	Olfr523	7	140173217	140178758	+	5279	2629.55	2.22115	0.0853646	26.0196	2.97303e-149	6.32066e-147
ENSMUSG00000060548	Tnfrsf19	14	60963834	61046855	-	4777	1412.38	-4.70147	0.181055	-25.9672	1.16414e-148	2.45161e-146
ENSMUSG00000041842	Fhdc1	3	84444035	84480429	-	4433	751.396	-3.38312	0.130307	-25.9627	1.30686e-148	2.72646e-146
ENSMUSG00000027332	Ivd	2	118861954	118882909	+	5505	2302.68	-2.09428	0.0807795	-25.9258	3.4065e-148	7.04105e-146
ENSMUSG00000022103	Gfra2	14	70890130	70979838	+	3462	984.124	-4.80984	0.185544	-25.9228	3.68101e-148	7.53864e-146
ENSMUSG00000035498	Cdcp1	9	123170824	123216038	-	6765	1257.32	-3.04754	0.117617	-25.9106	5.0592e-148	1.0267e-145
ENSMUSG00000019889	Ptprk	10	28074820	28597397	+	6177	880.626	-3.98463	0.153886	-25.8933	7.92505e-148	1.59379e-145
ENSMUSG00000026674	Ddr2	1	169972308	170110501	-	8424	875.143	-4.83995	0.18697	-25.8863	9.50142e-148	1.89375e-145
ENSMUSG00000028159	Dapp1	3	137931007	137981545	-	3245	775.685	-3.20369	0.123859	-25.8657	1.62093e-147	3.20213e-145
ENSMUSG00000055435	Maf	8	115682942	115707794	-	8241	550.603	-4.7308	0.183215	-25.8211	5.13924e-147	1.00634e-144
ENSMUSG00000052942	Glis3	19	28258851	28680077	-	8842	928.492	-2.89737	0.112525	-25.7487	3.33665e-146	6.47688e-144
ENSMUSG00000027340	Slc23a2	2	132052496	132145108	-	7951	4885.65	-2.49334	0.0969996	-25.7046	1.03758e-145	1.99672e-143
ENSMUSG00000027864	Ptgfrn	3	101040232	101110278	-	5902	993.936	-3.27527	0.127447	-25.699	1.20079e-145	2.29104e-143
ENSMUSG00000026640	Plxna2	1	194619829	194816869	+	15093	859.696	-2.99685	0.116836	-25.65	4.22635e-145	7.89503e-143
ENSMUSG00000001761	Smo	6	29735694	29761365	+	3779	1036.77	-4.75035	0.1852	-25.6499	4.24225e-145	7.89503e-143
ENSMUSG00000034485	Uaca	9	60794548	60880370	+	4428	836.356	-3.22727	0.12582	-25.6499	4.24407e-145	7.89503e-143
ENSMUSG00000037110	Ralgapa2	2	146239879	146512026	-	18352	1759.99	-2.18263	0.0852967	-25.5887	2.03687e-144	3.75778e-142
ENSMUSG00000031596	Slc7a2	8	40862396	40922308	+	9135	842.986	-4.10428	0.160485	-25.5742	2.95362e-144	5.4044e-142
ENSMUSG00000022665	Ccdc80	16	45093402	45127924	+	4140	592.943	-4.82067	0.188701	-25.5466	5.99024e-144	1.08716e-141
ENSMUSG00000038418	Egr1	18	34859823	34864984	+	4484	3900.31	4.31729	0.168999	25.5463	6.04057e-144	1.08745e-141
ENSMUSG00000000753	Serpinf1	11	75409769	75422701	-	2359	1478.67	-3.9209	0.153928	-25.4724	3.99231e-143	7.12963e-141
ENSMUSG00000005864	Cnga2	X	71991849	72010218	+	3095	61610.2	1.74564	0.0686041	25.4452	7.97998e-143	1.41379e-140
ENSMUSG00000015714	Cers2	3	95314792	95323588	+	3665	1505.44	-2.82731	0.111237	-25.417	1.63666e-142	2.87679e-140
ENSMUSG00000005873	Reep5	18	34344889	34373415	-	2894	1998.56	-3.16587	0.124656	-25.3969	2.73049e-142	4.76194e-140
ENSMUSG00000051359	Ncald	15	37366175	37792570	-	6987	1236.85	-3.44595	0.135726	-25.389	3.33375e-142	5.76895e-140
ENSMUSG00000021186	Fbln5	12	101746565	101819055	-	5829	663.01	-4.30043	0.16951	-25.3697	5.44332e-142	9.34702e-140
ENSMUSG00000030729	Pgm2l1	7	100227394	100278868	+	7036	1465.65	-4.21023	0.166086	-25.3496	9.07195e-142	1.5459e-139
ENSMUSG00000033174	Mgll	6	88724412	88828360	+	4868	2701.45	-4.12595	0.162873	-25.3323	1.40738e-141	2.38007e-139
ENSMUSG00000093460	Six3os1	17	85600203	85619411	-	13345	647.812	-4.70247	0.185786	-25.3113	2.40157e-141	4.03084e-139
ENSMUSG00000030222	Rerg	6	137054825	137170497	-	2563	503.147	-4.47881	0.176998	-25.3044	2.8593e-141	4.76329e-139
ENSMUSG00000020642	Rnf144a	12	26306797	26415256	-	5163	3474.8	-1.74022	0.0687809	-25.301	3.11686e-141	5.1539e-139
ENSMUSG00000024538	Ppic	18	53406341	53418007	-	1286	688.342	-4.26525	0.168731	-25.2785	5.50923e-141	9.04283e-139
ENSMUSG00000026586	Prrx1	1	163245116	163313710	-	10984	1083.55	-5.27599	0.20878	-25.2706	6.7257e-141	1.0959e-138
ENSMUSG00000027007	Ssfa2	2	79635352	79672966	+	5599	1890.77	-2.90378	0.115082	-25.2323	1.77388e-140	2.86944e-138
ENSMUSG00000056091	St3gal5	6	72097613	72154570	+	2448	864.551	-3.80041	0.150847	-25.1938	4.68195e-140	7.51908e-138
ENSMUSG00000029622	Arpc1b	5	145114215	145130705	+	5103	1631.74	-3.59768	0.142812	-25.1917	4.94365e-140	7.88265e-138
ENSMUSG00000027603	Ggt7	2	155490379	155518237	-	3264	4668.7	-2.45355	0.0974438	-25.1791	6.7822e-140	1.07375e-137
ENSMUSG00000033060	Lmo7	14	101729957	101934710	+	11951	2437.28	-4.72088	0.187565	-25.1693	8.69619e-140	1.36708e-137
ENSMUSG00000039616	Mocos	18	24653691	24701556	+	2884	676.026	-4.30989	0.171313	-25.1579	1.15713e-139	1.80633e-137
ENSMUSG00000016918	Sulf1	1	12692430	12860371	+	4863	1116.34	-4.58376	0.182422	-25.1273	2.50206e-139	3.87871e-137
ENSMUSG00000034981	Parm1	5	91517615	91626894	+	5068	734.464	-3.06014	0.122108	-25.061	1.32459e-138	2.03922e-136
ENSMUSG00000022246	Rai14	15	10568979	10714631	-	5008	1049.15	-4.18265	0.167092	-25.0321	2.73681e-138	4.18451e-136
ENSMUSG00000020821	Kif1c	11	70700548	70731964	+	7276	3237.68	-2.80686	0.11223	-25.0099	4.76787e-138	7.24034e-136
ENSMUSG00000025927	Tfap2b	1	19208914	19238734	+	6391	555.87	-5.07892	0.203142	-25.0018	5.85003e-138	8.82367e-136
ENSMUSG00000062908	Acadm	3	153922357	153944632	-	2932	3036.8	-2.57278	0.102963	-24.9874	8.37997e-138	1.25548e-135
ENSMUSG00000094686	Ccl21a	4	42772860	42773993	-	870	547.729	-4.45839	0.178604	-24.9624	1.567e-137	2.33201e-135
ENSMUSG00000033233	Trim45	3	100922202	100936925	+	6005	14424.3	1.73319	0.0694747	24.947	2.29951e-137	3.39946e-135
ENSMUSG00000028111	Ctsk	3	95499286	95509362	+	1482	667.367	-4.83384	0.193843	-24.9369	2.96259e-137	4.35091e-135
ENSMUSG00000021388	Aspn	13	49544443	49567557	+	2346	646.603	-5.53032	0.221794	-24.9344	3.15016e-137	4.59614e-135
ENSMUSG00000026837	Col5a1	2	27886425	28039514	+	8490	1056.42	-4.89984	0.196512	-24.9341	3.18027e-137	4.60994e-135
ENSMUSG00000034463	Scara3	14	65919395	65953744	-	3405	710.361	-4.83442	0.193915	-24.9306	3.46418e-137	4.98909e-135
ENSMUSG00000031144	Syp	X	7638471	7653256	+	5211	20007.8	1.74697	0.0700831	24.927	3.78881e-137	5.42164e-135
ENSMUSG00000030935	Acsm3	7	119760923	119787513	+	4936	1024.51	-5.04171	0.202282	-24.9242	4.07058e-137	5.78775e-135
ENSMUSG00000020097	Sgpl1	10	61098642	61147703	-	6143	67651.5	1.70136	0.0683162	24.9043	6.68893e-137	9.45045e-135
ENSMUSG00000032332	Col12a1	9	79598991	79718831	-	15234	1612.98	-4.62409	0.185814	-24.8855	1.06695e-136	1.49796e-134
ENSMUSG00000021236	Entpd5	12	84373857	84409029	-	6039	8378.04	-2.092	0.0841291	-24.8666	1.71216e-136	2.38878e-134
ENSMUSG00000021390	Ogn	13	49608071	49624500	+	2540	1276.77	-4.97935	0.200549	-24.8287	4.39776e-136	6.09759e-134
ENSMUSG00000032925	Itgbl1	14	123659971	123975618	+	4229	535.194	-4.99255	0.20143	-24.7855	1.28411e-135	1.76628e-133
ENSMUSG00000024247	Pkdcc	17	83215292	83225070	+	2712	701.835	-5.33854	0.215391	-24.7854	1.28972e-135	1.76628e-133
ENSMUSG00000052271	Bhlha15	5	144190286	144194441	+	3494	725.677	-5.18509	0.209409	-24.7606	2.38335e-135	3.24412e-133
ENSMUSG00000026062	Slc9a2	1	40681712	40768885	+	3493	651.62	-3.9149	0.158142	-24.7556	2.70091e-135	3.65408e-133
ENSMUSG00000023224	Serping1	2	84765387	84775444	-	2325	1591.62	-2.48101	0.100321	-24.7307	4.99552e-135	6.71777e-133
ENSMUSG00000021804	Rgr	14	37037490	37048964	-	1659	1165.24	-4.83549	0.195575	-24.7245	5.83347e-135	7.79764e-133
CUFFORG_0163	Olfr222	11	59570258	59576050	-	2347	1504.93	2.20518	0.0892515	24.7075	8.88099e-135	1.18006e-132
ENSMUSG00000033684	Qsox1	1	155778155	155812883	-	6159	4066.66	-2.56896	0.103992	-24.7034	9.83781e-135	1.29946e-132
ENSMUSG00000030218	Mgp	6	136872436	136875805	-	598	1463.27	-3.87843	0.157188	-24.6739	2.04014e-134	2.67895e-132
ENSMUSG00000068196	Col8a1	16	57624258	57754737	-	5108	1083.89	-4.67962	0.190106	-24.6158	8.5579e-134	1.11718e-131
ENSMUSG00000032259	Drd2	9	49340662	49407214	+	1549	6374.79	1.788	0.0726944	24.5961	1.39162e-133	1.80611e-131
ENSMUSG00000033383	Rtp1	16	23429133	23433960	+	3120	54294.7	1.5531	0.0631999	24.5744	2.3751e-133	3.0647e-131
ENSMUSG00000054580	Pla2r1	2	60417543	60553308	-	9618	1622.2	-2.27067	0.0924128	-24.5709	2.58557e-133	3.31711e-131
ENSMUSG00000030897	Cnga4	7	105404568	105408738	+	2480	26097.8	1.89777	0.0773328	24.5403	5.48762e-133	7.00001e-131
ENSMUSG00000029163	Emilin1	5	30913402	30921278	+	4938	764.806	-4.75465	0.19392	-24.5186	9.35823e-133	1.18695e-130
ENSMUSG00000052861	Dnahc6	6	73017606	73221651	-	13247	575.229	-5.57897	0.227581	-24.5142	1.04255e-132	1.31485e-130
ENSMUSG00000015305	Sash1	10	8722219	8886070	-	7183	924.988	-4.54737	0.185524	-24.511	1.12724e-132	1.41367e-130
ENSMUSG00000012017	Scarf2	16	17797282	17808287	+	3302	818.478	-4.97122	0.202824	-24.51	1.15637e-132	1.4421e-130
ENSMUSG00000028664	Ephb2	4	136647539	136835988	-	12608	762.834	-3.5315	0.144139	-24.5007	1.453e-132	1.80196e-130
ENSMUSG00000017493	Igfbp4	11	99041244	99054392	+	4416	6152.52	-3.87302	0.158165	-24.4873	2.01896e-132	2.49002e-130
ENSMUSG00000001497	Pax9	12	56691767	56712822	+	5056	488.39	-5.04896	0.206221	-24.4832	2.22934e-132	2.73437e-130
ENSMUSG00000034522	Zfp395	14	65358676	65398930	+	4229	735.018	-3.77268	0.154214	-24.4639	3.57602e-132	4.36216e-130
ENSMUSG00000027996	Sfrp2	3	83766321	83774316	+	2153	2502.49	-5.08123	0.207737	-24.46	3.94293e-132	4.78358e-130
ENSMUSG00000032034	Kcnj5	9	32314783	32344237	-	4496	2216.23	-4.20661	0.172055	-24.4493	5.12293e-132	6.18157e-130
ENSMUSG00000031563	Wwc2	8	47826083	47990543	-	6546	1426.74	-2.53727	0.103785	-24.4475	5.34861e-132	6.4192e-130
ENSMUSG00000052512	Nav2	7	49246189	49610087	+	12866	1102.83	-2.50467	0.102525	-24.4298	8.24758e-132	9.8455e-130
ENSMUSG00000046807	Fam211b	10	75550125	75560330	-	4601	493.254	-5.49793	0.225091	-24.4254	9.19365e-132	1.09165e-129
ENSMUSG00000022098	Bmp1	14	70474557	70520260	-	3757	626.512	-4.10738	0.168322	-24.4019	1.63111e-131	1.92653e-129
ENSMUSG00000040713	Creg1	1	165763746	165775308	+	2362	3379.52	-1.90466	0.0781041	-24.3862	2.39889e-131	2.81844e-129
ENSMUSG00000054252	Fgfr3	5	33721724	33737068	+	6907	1260.57	-3.63328	0.149078	-24.3717	3.41169e-131	3.98739e-129
ENSMUSG00000000957	Mmp14	14	54431604	54441258	+	2597	1806.72	-4.24206	0.174082	-24.3681	3.7265e-131	4.33264e-129
ENSMUSG00000021994	Wnt5a	14	28504750	28527447	+	7822	576.515	-3.97639	0.163208	-24.3639	4.12902e-131	4.77576e-129
ENSMUSG00000054640	Slc8a1	17	81388691	81649607	-	2934	5677.27	1.69137	0.0694312	24.3604	4.49431e-131	5.17146e-129
ENSMUSG00000021506	Pitx1	13	55825054	55836192	-	2653	1408.53	-3.96956	0.163011	-24.3515	5.59106e-131	6.40048e-129
ENSMUSG00000020654	Adcy3	12	4133103	4213525	+	6246	87492.6	1.87083	0.0768902	24.3312	9.16087e-131	1.04336e-128
ENSMUSG00000032334	Loxl1	9	58287723	58313212	-	3338	1014.42	-3.69107	0.151837	-24.3094	1.55861e-130	1.76613e-128
ENSMUSG00000026628	Atf3	1	191170296	191183340	-	1984	1364.87	3.86077	0.159028	24.2773	3.4066e-130	3.84068e-128
ENSMUSG00000033278	Ptprm	17	66666848	67354459	-	5569	904.667	-3.62109	0.149168	-24.2752	3.58012e-130	4.01603e-128
ENSMUSG00000048200	Efcab4a	7	141461094	141466613	+	2764	1146.26	-4.15488	0.171213	-24.2674	4.33656e-130	4.84026e-128
CUFFORG_0685	Olfr1222	2	89122885	89133052	-	3948	1524	2.27407	0.0937865	24.2473	7.05429e-130	7.83447e-128
ENSMUSG00000052273	Dnahc3	7	119922717	120095177	-	12252	485.674	-5.18779	0.214004	-24.2416	8.11112e-130	8.96359e-128
ENSMUSG00000021838	Samd4	14	46882854	47105817	+	8529	458.998	-4.16695	0.171971	-24.2305	1.06112e-129	1.16686e-127
ENSMUSG00000079017	Ifi27l2a	12	103442167	103443680	-	463	514.241	-4.31319	0.178049	-24.2247	1.22274e-129	1.338e-127
ENSMUSG00000023186	Vwa5a	9	38718268	38743337	+	4899	785.285	-3.70029	0.152809	-24.2151	1.54212e-129	1.67926e-127
ENSMUSG00000026483	Fam129a	1	151571186	151721939	+	7380	2424.12	-2.40809	0.099644	-24.1669	4.95776e-129	5.37244e-127
ENSMUSG00000005514	Por	5	135670033	135735326	+	4021	19973	-1.65762	0.0686821	-24.1347	1.07982e-128	1.16449e-126
ENSMUSG00000039323	Igfbp2	1	72824503	72852474	+	1847	1655.15	-4.06639	0.168514	-24.1309	1.18531e-128	1.2721e-126
ENSMUSG00000046480	Scn4b	9	45138437	45154152	+	4940	32860.2	1.67134	0.0692704	24.1278	1.27686e-128	1.36379e-126
ENSMUSG00000030701	Plekhb1	7	100642892	100662414	-	3554	114584	1.8489	0.0766382	24.1251	1.36406e-128	1.45e-126
ENSMUSG00000022595	Lypd2	15	74732253	74734313	-	491	1695.46	-3.99873	0.166033	-24.084	3.68097e-128	3.89433e-126
ENSMUSG00000033577	Myo6	9	80165031	80311729	+	9361	54754.8	1.6268	0.0675597	24.0795	4.10108e-128	4.31832e-126
ENSMUSG00000052914	Cyp2j6	4	96516138	96553661	-	3605	2857.12	-2.91382	0.121211	-24.0393	1.08019e-127	1.13207e-125
ENSMUSG00000022994	Adcy6	15	98589994	98607633	-	6017	1262.67	-4.44105	0.184838	-24.0268	1.45969e-127	1.52265e-125
ENSMUSG00000033542	Arhgef5	6	43265582	43289320	+	9977	902.945	-4.67347	0.194624	-24.0128	2.04593e-127	2.12424e-125
ENSMUSG00000022610	Mapk12	15	89130585	89140703	-	1889	612.261	-3.1871	0.132896	-23.9819	4.3007e-127	4.44466e-125
ENSMUSG00000035860	Cdhr3	12	33033796	33092875	-	2953	674.386	-5.89508	0.245954	-23.9682	5.97382e-127	6.14533e-125
ENSMUSG00000042363	Lgalsl	11	20823576	20831056	-	4115	1112.9	-3.71731	0.155167	-23.9568	7.84283e-127	8.03098e-125
ENSMUSG00000020159	Gabrp	11	33550781	33578959	-	3377	1471.45	-4.30255	0.179675	-23.9462	1.01193e-126	1.03148e-124
ENSMUSG00000078597	Cyp4a12b	4	115411624	115439034	+	2395	397.042	-4.49868	0.187917	-23.9397	1.18172e-126	1.19907e-124
ENSMUSG00000046402	Rbp1	9	98422961	98446551	+	2628	538.011	-4.17204	0.174551	-23.9016	2.95001e-126	2.97978e-124
ENSMUSG00000031938	4931406C07Rik	9	15283337	15306448	-	2981	4117.76	-3.07092	0.128517	-23.895	3.44877e-126	3.46788e-124
ENSMUSG00000003617	Cp	3	19957054	20009145	+	9566	888.534	-4.19166	0.175431	-23.8935	3.57851e-126	3.5822e-124
ENSMUSG00000029155	Spata18	5	73651380	73679484	+	2001	552.92	-4.8282	0.202084	-23.892	3.70939e-126	3.69664e-124
ENSMUSG00000030017	Reg3g	6	78466269	78468872	-	2114	9800.16	-4.84408	0.202794	-23.8866	4.21599e-126	4.18282e-124
ENSMUSG00000026417	Pigr	1	130826684	130852249	+	4025	1348.32	-3.35341	0.140592	-23.8522	9.61609e-126	9.49823e-124
ENSMUSG00000025139	Tollip	7	141874813	141918507	-	4333	26507.1	1.58474	0.0664417	23.8516	9.75775e-126	9.59569e-124
ENSMUSG00000020393	Kremen1	11	5191552	5261558	-	7722	2208.24	-2.80254	0.117572	-23.8368	1.387e-125	1.35798e-123
ENSMUSG00000026042	Col5a2	1	45374321	45503282	-	9591	1830.1	-4.89536	0.205462	-23.8262	1.78937e-125	1.74429e-123
ENSMUSG00000034917	Tjp3	10	81273207	81291267	-	3024	1506.75	-3.97784	0.16713	-23.8009	3.26515e-125	3.16904e-123
ENSMUSG00000010080	Epn3	11	94489599	94499974	-	4067	854.423	-3.70522	0.15588	-23.7696	6.88725e-125	6.65559e-123
ENSMUSG00000016349	Eef1a2	2	181147653	181157014	-	2084	26177.3	1.82275	0.076729	23.7557	9.5917e-125	9.22912e-123
ENSMUSG00000022371	Col14a1	15	55307750	55520803	+	7013	951.096	-4.19625	0.176668	-23.7522	1.04177e-124	9.98087e-123
ENSMUSG00000048332	Lhfp	3	53041528	53261679	+	2108	475.193	-4.21742	0.177591	-23.748	1.15296e-124	1.09989e-122
ENSMUSG00000042581	Thsd7b	1	129273302	130219278	+	9486	924.086	-2.67244	0.112619	-23.7299	1.77274e-124	1.68396e-122
ENSMUSG00000028532	Cachd1	4	100776675	101029220	+	6020	864.304	-3.92195	0.165391	-23.7131	2.63924e-124	2.49643e-122
ENSMUSG00000047861	Foxi1	11	34204338	34208089	-	2357	536.787	-4.05414	0.170985	-23.7105	2.80858e-124	2.6454e-122
ENSMUSG00000003948	Mmd	11	90187684	90278589	+	5386	1182.51	-4.23015	0.178423	-23.7086	2.94052e-124	2.75803e-122
ENSMUSG00000032827	Ppp1r9a	6	4902917	5165661	+	14531	731.02	-3.78998	0.159954	-23.6942	4.13801e-124	3.86497e-122
ENSMUSG00000068874	Selenbp1	3	94933056	94944758	+	2273	1683.07	-4.38772	0.185234	-23.6875	4.85126e-124	4.51228e-122
ENSMUSG00000025792	Slc25a10	11	120491840	120499187	+	3455	1860.91	-2.93932	0.124182	-23.6695	7.4355e-124	6.88725e-122
ENSMUSG00000043621	Ubxn10	4	138709837	138737167	-	4564	666.736	-3.76262	0.159159	-23.6406	1.47405e-123	1.35972e-121
ENSMUSG00000074637	Sox2	3	34650005	34652461	+	2457	2054.03	-4.91629	0.208006	-23.6353	1.67264e-123	1.53656e-121
ENSMUSG00000028517	Ppap2b	4	105157347	105232764	+	3159	2718.43	-3.96823	0.167976	-23.6238	2.19698e-123	2.00997e-121
ENSMUSG00000013698	Pea15a	1	172196728	172206804	-	3861	2801.4	-3.07925	0.130366	-23.62	2.40208e-123	2.18864e-121
ENSMUSG00000027015	Cybrd1	2	71117923	71142926	+	5339	952.355	-3.17671	0.134563	-23.6076	3.22103e-123	2.92289e-121
ENSMUSG00000027339	Rassf2	2	131989415	132030258	-	11993	2690.66	-2.80329	0.118768	-23.6031	3.58491e-123	3.23992e-121
ENSMUSG00000027485	Bpifb1	2	154190818	154220369	+	3617	815.921	-5.18942	0.219882	-23.601	3.76424e-123	3.38827e-121
ENSMUSG00000045658	Pid1	1	84036296	84364180	-	7024	446.627	-4.08395	0.173108	-23.5919	4.67e-123	4.18668e-121
ENSMUSG00000074006	Omp	7	98143360	98145502	-	2143	281722	1.85176	0.0785149	23.5849	5.51147e-123	4.9213e-121
ENSMUSG00000030055	Rab43	6	87788853	87812164	-	5526	2214.98	-2.11936	0.0898646	-23.584	5.6317e-123	5.00862e-121
ENSMUSG00000034127	Tspan8	10	115817284	115849893	+	1522	1056.02	-4.25009	0.180291	-23.5735	7.21457e-123	6.39091e-121
ENSMUSG00000079554	Aox3l1	1	58278326	58379264	+	4776	9085.69	-4.77481	0.202586	-23.5693	7.96664e-123	7.02922e-121
ENSMUSG00000056880	Gadl1	9	115909455	116076176	+	3966	11391.5	1.49499	0.0634635	23.5568	1.06999e-122	9.40372e-121
ENSMUSG00000024070	Prkd3	17	78949405	79020816	-	11017	866.238	-3.76211	0.159729	-23.5531	1.16627e-122	1.02097e-120
ENSMUSG00000030800	Prss8	7	127925725	127930113	-	1852	893.18	-3.73312	0.158681	-23.5259	2.21476e-122	1.93125e-120
ENSMUSG00000031616	Ednra	8	77663031	77724464	-	5476	564.818	-4.62246	0.196573	-23.5152	2.84816e-122	2.47391e-120
ENSMUSG00000042249	Adrbk2	5	112910478	113015514	-	6537	668.557	-4.6023	0.195719	-23.5148	2.8774e-122	2.48962e-120
ENSMUSG00000024197	Plin3	17	56278962	56290511	-	2159	809.653	-3.57479	0.152177	-23.4911	5.03327e-122	4.33814e-120
ENSMUSG00000037703	Lzts3	2	130632839	130642803	-	4252	2738.52	-2.05735	0.0876358	-23.4762	7.14472e-122	6.13429e-120
ENSMUSG00000058921	Slc10a5	3	10331734	10335656	-	3923	389.067	-4.74281	0.202104	-23.4671	8.83854e-122	7.55949e-120
ENSMUSG00000026828	Galnt5	2	57997884	58045860	+	4462	511.185	-5.00948	0.213518	-23.4616	1.00629e-121	8.57379e-120
ENSMUSG00000005917	Otx1	11	21994764	22002897	-	5422	737.241	-3.9066	0.166519	-23.4604	1.03627e-121	8.79566e-120
ENSMUSG00000026471	Mr1	1	155127878	155146780	-	2509	592.675	-3.68416	0.157172	-23.4403	1.65894e-121	1.40274e-119
ENSMUSG00000026335	Pam	1	97795114	98095646	-	7998	2379.91	-2.55836	0.109156	-23.4376	1.77054e-121	1.49146e-119
ENSMUSG00000046668	Cxxc5	18	35829818	35861687	+	2271	995.849	-2.64266	0.112924	-23.4021	4.07128e-121	3.41666e-119
ENSMUSG00000001119	Col6a1	10	76708792	76726168	-	4380	1998.95	-4.08846	0.174823	-23.3864	5.88349e-121	4.91899e-119
CUFFORG_1194	Olfr957	9	39510234	39515809	-	1726	671.413	2.73521	0.116966	23.3847	6.12256e-121	5.09977e-119
ENSMUSG00000074625	Arhgap40	2	158512796	158550762	+	2206	724.038	-4.41361	0.188872	-23.3682	8.99233e-121	7.4623e-119
ENSMUSG00000027469	Tpx2	2	152847964	152895321	+	4677	539.092	-4.17374	0.178647	-23.363	1.01572e-120	8.39772e-119
ENSMUSG00000084902	Gm281	14	13814949	13914478	-	2510	458.947	-5.17634	0.221565	-23.3627	1.02491e-120	8.44244e-119
ENSMUSG00000024998	Plce1	19	38481109	38785030	+	15998	1032.72	-4.26203	0.182439	-23.3614	1.05498e-120	8.65822e-119
ENSMUSG00000030087	Klf15	6	90462576	90475238	+	2527	657.87	-4.04281	0.173094	-23.3561	1.19547e-120	9.7753e-119
ENSMUSG00000078234	Klhdc7a	4	139962173	139968026	-	5854	538.462	-5.7926	0.248033	-23.3541	1.25087e-120	1.0191e-118
ENSMUSG00000030257	Srgap3	6	112717971	112947266	-	9852	1738.11	-3.53552	0.151441	-23.3459	1.51802e-120	1.23225e-118
ENSMUSG00000026623	Lpgat1	1	191717834	191784255	+	7610	6841.22	-2.94288	0.126073	-23.3427	1.63505e-120	1.32243e-118
ENSMUSG00000024981	Acsl5	19	55253369	55296627	+	3150	1964.11	-3.27648	0.140397	-23.3373	1.85565e-120	1.49544e-118
ENSMUSG00000026185	Igfbp5	1	72857932	72874884	-	6006	14684.1	-3.41675	0.146435	-23.3329	2.05394e-120	1.64929e-118
ENSMUSG00000029201	Ugdh	5	65413202	65435946	-	6799	6428.96	-2.28092	0.097759	-23.3321	2.09535e-120	1.6765e-118
ENSMUSG00000029552	Tes	6	17065149	17105828	+	3199	1084.47	-2.77903	0.119312	-23.292	5.34027e-120	4.25753e-118
ENSMUSG00000021947	Cryl1	14	57275034	57398483	-	1410	2166.13	-3.17298	0.136393	-23.2635	1.03823e-119	8.24784e-118
ENSMUSG00000073747	Gm7534	4	134190804	134203004	-	2338	1012.41	2.5074	0.107805	23.2586	1.16558e-119	9.22669e-118
ENSMUSG00000028906	Epb4.1	4	131923413	132075321	-	8809	4873.51	-1.99718	0.0858719	-23.2577	1.18974e-119	9.38465e-118
ENSMUSG00000021760	Gpx8	13	113042763	113046388	-	1016	390.508	-4.18107	0.179886	-23.243	1.6761e-119	1.31745e-117
ENSMUSG00000005973	Rcn1	2	105386291	105399319	-	3196	1076.62	-4.30637	0.185438	-23.2226	2.68971e-119	2.10675e-117
ENSMUSG00000026748	Plxdc2	2	16356304	16755839	+	6947	417.148	-3.95767	0.170521	-23.2093	3.66689e-119	2.8621e-117
ENSMUSG00000068923	Syt11	3	88744700	88775164	-	5205	36509.3	1.37784	0.0593787	23.2043	4.12036e-119	3.20483e-117
ENSMUSG00000041762	Gpr155	2	73341506	73386572	-	5915	6562.23	-3.35952	0.144861	-23.1912	5.58024e-119	4.32527e-117
ENSMUSG00000016128	Stard13	5	151037628	151233836	-	8044	837.913	-3.81371	0.164506	-23.1829	6.77605e-119	5.23397e-117
ENSMUSG00000027684	Mecom	3	29951299	30548008	-	10579	941.672	-4.13745	0.178588	-23.1675	9.67848e-119	7.45009e-117
ENSMUSG00000025950	Idh1	1	65158616	65186479	-	2530	4315.62	-2.53916	0.109612	-23.1649	1.02772e-118	7.88377e-117
ENSMUSG00000022763	Aifm3	16	17489611	17507485	+	4688	649.254	-3.31509	0.143303	-23.1335	2.13351e-118	1.63104e-116
ENSMUSG00000052609	Plekhg3	12	76533560	76579039	+	4955	518.209	-3.78436	0.163616	-23.1295	2.33751e-118	1.7809e-116
ENSMUSG00000038115	Ano2	6	125690419	126040126	+	5385	27459.1	1.6869	0.0729698	23.1178	3.0671e-118	2.3288e-116
ENSMUSG00000034765	Dusp5	19	53529109	53542431	+	2473	2483.55	1.95024	0.0844384	23.0966	5.01103e-118	3.79191e-116
ENSMUSG00000069372	Ctxn3	18	57468486	57478134	+	1472	21726.3	1.82703	0.0791792	23.0747	8.31771e-118	6.27284e-116
ENSMUSG00000031375	Bgn	X	73483602	73495933	+	6099	4018.23	-4.18274	0.181327	-23.0674	9.84533e-118	7.37508e-116
ENSMUSG00000031613	Hpgd	8	56294552	56321046	+	1719	943.466	-5.07144	0.219853	-23.0674	9.84231e-118	7.37508e-116
ENSMUSG00000031328	Flna	X	74223461	74249820	-	9400	6182.27	-2.77592	0.120373	-23.061	1.13967e-117	8.50863e-116
ENSMUSG00000022619	Mapk8ip2	15	89453913	89464468	+	5700	36434.5	1.39051	0.0602991	23.0601	1.16403e-117	8.66158e-116
ENSMUSG00000051497	Kcnj16	11	110968033	111027968	+	3936	464.629	-5.27194	0.228746	-23.0471	1.57119e-117	1.16524e-115
ENSMUSG00000020052	Ascl1	10	87490819	87493660	-	2481	485.395	-6.35025	0.275766	-23.0277	2.46378e-117	1.82116e-115
ENSMUSG00000018411	Mapt	11	104231390	104332090	+	7531	1887.12	-2.28027	0.0991047	-23.0087	3.81143e-117	2.808e-115
ENSMUSG00000031789	Cngb1	8	95239045	95284181	-	5024	31571.1	1.52037	0.0661685	22.9772	7.88275e-117	5.78838e-115
ENSMUSG00000025911	Adhfe1	1	9547948	9577970	+	3326	396.837	-4.61883	0.201078	-22.9703	9.23214e-117	6.75702e-115
ENSMUSG00000021950	Anxa8	14	34085981	34100571	+	1880	609.397	-4.5494	0.198154	-22.9589	1.20101e-116	8.76152e-115
ENSMUSG00000070348	Ccnd1	7	144929931	144939869	-	3835	3109.86	-3.80938	0.165986	-22.95	1.47352e-116	1.07144e-114
ENSMUSG00000057706	Mex3b	7	82867333	82871563	+	3403	765.127	-2.40053	0.104628	-22.9434	1.71624e-116	1.24388e-114
ENSMUSG00000009585	Apobec3	15	79891659	79915906	+	6083	645.122	-4.3843	0.191249	-22.9245	2.64522e-116	1.91098e-114
ENSMUSG00000020902	Ntn1	11	68209364	68400823	-	6277	1308.23	-4.12025	0.179755	-22.9215	2.83533e-116	2.04172e-114
ENSMUSG00000022132	Cldn10	14	118787871	118875489	+	2628	1134.04	-4.06605	0.177402	-22.9199	2.93943e-116	2.10987e-114
ENSMUSG00000040147	Maob	X	16709282	16817366	-	2789	1959.34	-4.48947	0.196157	-22.8871	6.24334e-116	4.46699e-114
ENSMUSG00000039682	Lap3	5	45493374	45512674	+	3072	2388.44	-2.08385	0.0910837	-22.8784	7.62939e-116	5.44124e-114
ENSMUSG00000020866	Cacna1g	11	94408391	94474198	-	10137	529.015	-5.19973	0.227377	-22.8683	9.6019e-116	6.82622e-114
ENSMUSG00000008393	Carhsp1	16	8658587	8672153	-	2849	1759.32	-2.56197	0.112043	-22.866	1.01355e-115	7.18266e-114
ENSMUSG00000030934	Oat	7	132557475	132576398	-	2155	2630.08	-3.06629	0.134131	-22.8604	1.15171e-115	8.13594e-114
ENSMUSG00000051663	Pcdhb1	18	37264998	37267454	+	2457	17980.7	1.70659	0.0746748	22.8536	1.34491e-115	9.47083e-114
CUFFORG_0792	Olfr448	6	42890437	42899085	+	3315	791.227	2.57998	0.112926	22.8467	1.5758e-115	1.10618e-113
ENSMUSG00000037973	Ccdc129	6	55836895	55978735	+	3589	425.32	-4.37258	0.191434	-22.8413	1.78459e-115	1.24882e-113
ENSMUSG00000035258	Abi3bp	16	56477846	56690128	+	4735	662.842	-4.50107	0.197142	-22.8316	2.22569e-115	1.55263e-113
ENSMUSG00000030102	Itpr1	6	108213118	108551109	+	9848	1968.13	-2.2774	0.0997588	-22.8291	2.36011e-115	1.64127e-113
ENSMUSG00000022032	Scara5	14	65666403	65764826	+	6093	541.723	-5.14154	0.225504	-22.8002	4.55978e-115	3.16111e-113
ENSMUSG00000003849	Nqo1	8	107388225	107403206	-	1553	19652.9	2.25838	0.099052	22.8	4.58824e-115	3.171e-113
ENSMUSG00000015709	Arnt2	7	84246281	84409959	-	5988	709.31	-2.95968	0.12983	-22.7965	4.96515e-115	3.4209e-113
ENSMUSG00000028654	Mycl1	4	122995652	123002485	+	4038	1915.15	-3.12194	0.137003	-22.7875	6.10686e-115	4.19457e-113
ENSMUSG00000025396	Hsd17b6	10	127990941	128000678	-	1392	1445.6	-4.74311	0.208156	-22.7863	6.26338e-115	4.28888e-113
ENSMUSG00000025026	Add3	19	53140445	53247399	+	4938	1303.36	-3.08853	0.135751	-22.7514	1.38997e-114	9.48875e-113
CUFFORG_1233	Olfr239	17	33191302	33204011	+	5278	1644.12	2.3249	0.102216	22.7451	1.60534e-114	1.09256e-112
ENSMUSG00000053279	Aldh1a1	19	20601961	20643462	+	2053	6232.95	-4.6713	0.2054	-22.7424	1.70581e-114	1.15741e-112
ENSMUSG00000032786	Alas1	9	106233455	106248126	-	4310	5750.45	-2.36791	0.104149	-22.7358	1.98157e-114	1.34045e-112
ENSMUSG00000070371	Prss36	7	127932638	127946725	-	3221	1072.71	-2.48385	0.109278	-22.7297	2.28099e-114	1.53833e-112
ENSMUSG00000017314	Mpp2	11	102057015	102088515	-	4807	13016.5	1.57381	0.0692826	22.7158	3.12427e-114	2.1007e-112
ENSMUSG00000025795	Rassf3	10	121410350	121476250	-	3425	2458.22	-2.46383	0.10848	-22.7123	3.38494e-114	2.26913e-112
ENSMUSG00000036545	Adamts2	11	50602084	50807573	+	9336	574.534	-5.03954	0.221947	-22.706	3.90488e-114	2.60984e-112
ENSMUSG00000028713	Cyp4b1	4	115624725	115647709	-	2242	1319.9	-3.41569	0.150437	-22.705	3.9949e-114	2.66204e-112
ENSMUSG00000028464	Tpm2	4	43514711	43523765	-	2909	995.614	-4.13345	0.18215	-22.6925	5.30757e-114	3.52622e-112
CUFFORG_0797	Olfr237-ps1	6	43146592	43157169	+	4200	1677.73	2.73501	0.120622	22.6742	8.05445e-114	5.3353e-112
ENSMUSG00000062115	Rai1	11	60105013	60199197	+	9591	1065.45	-3.03489	0.133859	-22.6723	8.40115e-114	5.54849e-112
ENSMUSG00000048327	Ckap2l	2	129268210	129297212	-	3137	393.498	-4.35612	0.192403	-22.6406	1.72524e-113	1.13606e-111
ENSMUSG00000024134	Six2	17	85684268	85688274	-	2128	1201.82	-3.87574	0.171299	-22.6256	2.42396e-113	1.59147e-111
ENSMUSG00000049281	Scn3b	9	40269216	40291618	+	5546	20063.2	1.55634	0.0687938	22.6232	2.56218e-113	1.67729e-111
ENSMUSG00000001175	Calm1	12	100199435	100209806	+	4698	333478	1.54237	0.0681881	22.6194	2.79474e-113	1.82418e-111
ENSMUSG00000026604	Ptpn14	1	189728268	189876695	+	11573	539.657	-4.1591	0.183979	-22.6064	3.75132e-113	2.44142e-111
ENSMUSG00000078202	Nrarp	2	25180758	25183330	+	2573	624.091	-3.28511	0.145363	-22.5993	4.39803e-113	2.85399e-111
ENSMUSG00000025473	Adam8	7	139978932	139992562	-	4638	538.546	-3.83008	0.169529	-22.5925	5.13039e-113	3.31958e-111
ENSMUSG00000042745	Id1	2	152736251	152737410	+	1160	1239.56	-3.28863	0.145565	-22.5922	5.16792e-113	3.33421e-111
ENSMUSG00000058013	Sept11	5	93093457	93174958	+	5008	2515.86	-1.92466	0.0852543	-22.5755	7.53813e-113	4.84938e-111
ENSMUSG00000038776	Ephx1	1	180976155	181020904	-	2005	6895.19	-2.26094	0.100153	-22.5749	7.64186e-113	4.90199e-111
ENSMUSG00000040451	Sgms1	19	32122727	32389714	-	10299	991.798	-3.07273	0.136343	-22.5367	1.81317e-112	1.15975e-110
ENSMUSG00000032068	1600029D21Rik	9	50494525	50505639	+	1846	544.297	-4.17061	0.185383	-22.4973	4.41281e-112	2.81449e-110
ENSMUSG00000020241	Col6a2	10	76595762	76623630	-	8326	1498.41	-4.139	0.184013	-22.493	4.86294e-112	3.09275e-110
ENSMUSG00000036885	Arhgef26	3	62338344	62462221	+	7374	556.447	-4.39113	0.195647	-22.4441	1.46061e-111	9.26285e-110
ENSMUSG00000028127	Abcd3	3	121758909	121815302	-	4089	3013.68	-2.04049	0.0909315	-22.4399	1.6064e-111	1.01585e-109
ENSMUSG00000026385	Dbi	1	120113280	120121078	-	1422	1128.96	-2.7357	0.121951	-22.4328	1.88443e-111	1.18831e-109
ENSMUSG00000020581	Agr2	12	35992907	36004087	+	1291	3230.98	-4.36436	0.194588	-22.4288	2.06172e-111	1.29645e-109
ENSMUSG00000045763	Basp1	15	25363285	25413764	-	1847	2886.28	-1.81991	0.0811898	-22.4156	2.77435e-111	1.73966e-109
ENSMUSG00000016262	Sertad4	1	192844431	192855752	-	3903	425.522	-3.44941	0.153992	-22.3999	3.94151e-111	2.4646e-109
ENSMUSG00000034040	Wbscr17	5	130872082	131308078	-	8989	8281.95	1.61662	0.072174	22.3989	4.03584e-111	2.51654e-109
ENSMUSG00000026327	Serpinb11	1	107361929	107380475	+	2084	1653.81	-4.30565	0.192253	-22.3958	4.3263e-111	2.69014e-109
ENSMUSG00000016028	Celsr1	15	85898758	86033777	-	11050	2340.88	-4.50254	0.201046	-22.3956	4.34435e-111	2.69386e-109
ENSMUSG00000030428	Ttyh1	7	4119408	4136706	+	6345	772.07	-3.21275	0.143545	-22.3816	5.95383e-111	3.68164e-109
CUFFORG_1060	Olfr522	7	140159999	140164764	-	4766	1368.33	2.15996	0.0965079	22.3812	6.00114e-111	3.70065e-109
ENSMUSG00000033805	Ephx4	5	107402736	107430035	+	1646	3987.9	1.85255	0.0828642	22.3565	1.04321e-110	6.41529e-109
ENSMUSG00000018340	Anxa6	11	54979108	55033445	-	2930	1985.96	-3.37504	0.151013	-22.3494	1.22384e-110	7.50544e-109
ENSMUSG00000024887	Asah2	19	31984654	32061469	-	4682	423.058	-4.76755	0.213493	-22.3311	1.84219e-110	1.12666e-108
ENSMUSG00000024913	Lrp5	19	3584828	3686564	-	9738	1592.04	-2.79177	0.125069	-22.3219	2.26457e-110	1.3812e-108
ENSMUSG00000015806	Qdpr	5	45434032	45450235	-	1914	3547.93	-1.74429	0.0781537	-22.3187	2.43195e-110	1.47925e-108
CUFFORG_0026	Olfr1408	1	173128049	173137374	-	3453	1010.84	2.35369	0.105531	22.3034	3.42199e-110	2.07579e-108
ENSMUSG00000074469	Gm15348	8	12706944	12719127	-	3655	378.207	-5.01999	0.22511	-22.3002	3.6797e-110	2.22607e-108
ENSMUSG00000017057	Il13ra1	X	36112110	36171259	+	3712	1541.77	-3.05175	0.1369	-22.2918	4.43786e-110	2.67747e-108
ENSMUSG00000008734	Gprc5b	7	118972040	118995211	-	4525	906.184	-4.35758	0.195607	-22.2772	6.14768e-110	3.69905e-108
ENSMUSG00000027984	Hadh	3	131233419	131272101	-	4977	1485.72	-2.06164	0.092572	-22.2707	7.10824e-110	4.26552e-108
ENSMUSG00000039115	Itga9	9	118606690	118901003	+	7691	1130.27	-2.53346	0.113817	-22.2591	9.20497e-110	5.50891e-108
ENSMUSG00000043673	Kcns3	12	11090202	11150842	-	3059	3522.23	1.67942	0.0754598	22.2559	9.89594e-110	5.9066e-108
ENSMUSG00000021876	Rnase4	14	51091077	51106151	+	1996	582.415	-4.0612	0.182502	-22.253	1.05596e-109	6.28591e-108
ENSMUSG00000026817	Ak1	2	32621758	32646805	+	2793	31150.8	1.36104	0.0611848	22.2447	1.26802e-109	7.52817e-108
ENSMUSG00000026556	Vangl2	1	172000960	172028444	-	6990	943.427	-3.64102	0.163824	-22.2252	1.95994e-109	1.16053e-107
ENSMUSG00000002190	Clgn	8	83389867	83428552	+	4025	44886	1.54249	0.0694133	22.2218	2.11315e-109	1.24793e-107
ENSMUSG00000030849	Fgfr2	7	130162451	133123350	-	7240	993.044	-4.69917	0.21153	-22.2151	2.45516e-109	1.44608e-107
ENSMUSG00000001672	Marveld3	8	109947914	109962203	-	3284	605.212	-3.16521	0.142494	-22.213	2.57328e-109	1.51167e-107
ENSMUSG00000030862	Cpxm2	7	132042816	132154739	-	4450	1221.45	-3.99461	0.179901	-22.2045	3.11056e-109	1.82249e-107
ENSMUSG00000023886	Smoc2	17	14279506	14404790	+	2832	600.823	-4.32928	0.19499	-22.2026	3.24191e-109	1.89448e-107
ENSMUSG00000026126	Ptpn18	1	34459746	34473775	+	1569	504.499	-4.09074	0.184251	-22.202	3.28796e-109	1.91638e-107
ENSMUSG00000021238	Aldh6a1	12	84430723	84450950	-	3340	2546.61	-2.45808	0.110748	-22.1953	3.81196e-109	2.216e-107
ENSMUSG00000042428	Mgat3	15	80173721	80215519	+	4665	3125.51	-3.66252	0.165091	-22.1848	4.81169e-109	2.78991e-107
ENSMUSG00000049100	Pcdh10	3	45378398	45434566	+	10628	9633.81	3.0308	0.136689	22.1729	6.27505e-109	3.62896e-107
ENSMUSG00000038816	Ctnnal1	4	56810935	56865188	-	7661	1043.14	-3.90256	0.1761	-22.1611	8.1537e-109	4.70323e-107
ENSMUSG00000030157	Clec2d	6	129180615	129186534	+	1213	367.922	-5.3122	0.239814	-22.1513	1.01396e-108	5.83367e-107
ENSMUSG00000019539	Rcn3	7	45082913	45092221	-	1604	534.806	-4.3736	0.197596	-22.1341	1.48551e-108	8.52471e-107
ENSMUSG00000001228	Uhrf1	17	56303321	56323486	+	4259	566.455	-2.95284	0.133414	-22.1328	1.52692e-108	8.73985e-107
ENSMUSG00000003341	Atp8b3	10	80519585	80539124	-	4411	7236.19	2.02928	0.0917189	22.125	1.81466e-108	1.03603e-106
ENSMUSG00000040310	Alx4	2	93642384	93681339	+	7060	480.623	-4.69675	0.212366	-22.1163	2.20462e-108	1.25545e-106
ENSMUSG00000056498	Tmem154	3	84666192	84704575	+	4738	486.928	-4.21775	0.190784	-22.1075	2.67798e-108	1.52113e-106
ENSMUSG00000054675	Tmem119	5	113793729	113800516	-	2315	500.712	-4.8968	0.221556	-22.1019	3.03259e-108	1.71819e-106
ENSMUSG00000004562	Arhgef40	14	51984719	52006251	+	10366	462.569	-3.83439	0.173493	-22.1012	3.08077e-108	1.74106e-106
ENSMUSG00000058297	Spock2	10	60106219	60135198	+	5533	31317.6	1.47528	0.0668132	22.0806	4.85741e-108	2.73818e-106
ENSMUSG00000050737	Ptges	2	30889471	30929863	-	3931	523.751	-3.78493	0.171453	-22.0756	5.42662e-108	3.05135e-106
ENSMUSG00000005958	Ephb3	16	21204755	21223305	+	6289	604.633	-3.88421	0.175959	-22.0746	5.54659e-108	3.11097e-106
ENSMUSG00000024330	Col11a2	17	34039437	34066685	+	6831	568.357	-4.87844	0.221011	-22.0733	5.71298e-108	3.19626e-106
ENSMUSG00000026077	Npas2	1	39193731	39363234	+	4789	660.082	-3.65243	0.165605	-22.0551	8.53849e-108	4.76512e-106
ENSMUSG00000024501	Dpysl3	18	43320979	43438286	-	6265	17094.4	-1.64385	0.074535	-22.0547	8.60327e-108	4.7893e-106
ENSMUSG00000018042	Cyb5r3	15	83153494	83172592	-	4298	6305.23	-1.89875	0.0861471	-22.0408	1.16983e-107	6.49606e-106
ENSMUSG00000052837	Junb	8	84976909	84978748	-	1840	2968.44	2.79936	0.127109	22.0233	1.7226e-107	9.54184e-106
ENSMUSG00000028699	Tspan1	4	116161869	116167601	-	2329	1164.54	-4.11898	0.18703	-22.0231	1.7289e-107	9.55302e-106
ENSMUSG00000027878	Notch2	3	98013538	98150367	+	10506	1560.86	-4.10383	0.186417	-22.0143	2.10254e-107	1.15889e-105
ENSMUSG00000025153	Fasn	11	120805940	120824178	-	9849	2374.6	-2.80565	0.12774	-21.9639	6.384e-107	3.5101e-105
ENSMUSG00000071176	Arhgef10	8	14911663	15001085	+	9210	559.278	-2.77929	0.126547	-21.9626	6.56825e-107	3.60253e-105
ENSMUSG00000029513	Prkab1	5	116013586	116024508	-	3066	747.592	-3.71764	0.169309	-21.9577	7.30592e-107	3.99731e-105
ENSMUSG00000033208	S100b	10	76253853	76261159	+	1484	491.785	-3.61661	0.164794	-21.9463	9.38758e-107	5.12369e-105
ENSMUSG00000053398	Phgdh	3	98313170	98339990	-	2486	689.218	-3.62442	0.165355	-21.919	1.70997e-106	9.31016e-105
ENSMUSG00000032959	Pebp1	5	117282651	117287625	-	1771	2593.29	-3.5284	0.161086	-21.9037	2.39305e-106	1.29976e-104
ENSMUSG00000031586	Rbpms	8	33782643	33929863	-	4022	681.184	-2.83701	0.129729	-21.8688	5.15324e-106	2.79213e-104
ENSMUSG00000027239	Mdk	2	91929805	91932297	-	1324	965.767	-3.70169	0.169285	-21.8666	5.39864e-106	2.91801e-104
ENSMUSG00000070436	Serpinh1	7	99345375	99353230	-	2435	2981.56	-4.11321	0.188208	-21.8546	7.02781e-106	3.78941e-104
ENSMUSG00000004558	Ndrg2	14	51905271	51913488	-	2157	1116.96	-2.82647	0.12934	-21.8531	7.25834e-106	3.90429e-104
ENSMUSG00000025203	Scd2	19	44293676	44306864	+	5453	13249.3	-2.50062	0.114446	-21.8497	7.82554e-106	4.19927e-104
CUFFORG_0908	Olfr17	7	107093220	107098750	+	2608	1892.61	2.14252	0.0980663	21.8476	8.19023e-106	4.38442e-104
ENSMUSG00000024524	Gnal	18	67088336	67226792	+	5761	188263	1.48387	0.0679257	21.8455	8.58015e-106	4.58217e-104
ENSMUSG00000032246	Calml4	9	62858104	62875918	+	861	385.201	-4.07587	0.18666	-21.8358	1.06045e-105	5.64976e-104
ENSMUSG00000028909	Ptpru	4	131768457	131838288	-	7113	375.772	-4.14823	0.190102	-21.8211	1.46184e-105	7.76967e-104
ENSMUSG00000052151	Ppap2c	10	79526430	79533787	-	1645	657.491	-3.76954	0.172764	-21.8191	1.52992e-105	8.1122e-104
ENSMUSG00000022574	Naprt1	15	75890964	75894481	-	1890	626.709	-3.54101	0.162328	-21.814	1.70917e-105	9.04118e-104
ENSMUSG00000041688	Amot	X	145446425	145505181	-	8402	799.142	-3.50296	0.160691	-21.7994	2.35023e-105	1.24029e-103
ENSMUSG00000041482	Piezo2	18	63010213	63387183	-	14566	404.659	-5.46386	0.250689	-21.7954	2.56463e-105	1.35024e-103
ENSMUSG00000048939	Atp13a5	16	29231851	29378732	-	4661	2523.15	-3.79975	0.17434	-21.7951	2.58352e-105	1.35698e-103
ENSMUSG00000004270	Lpcat3	6	124663027	124704418	+	3268	1534.48	-2.25012	0.103282	-21.7863	3.12939e-105	1.63984e-103
ENSMUSG00000037892	Pcdh18	3	49743296	49757316	-	5168	373.402	-4.99515	0.229323	-21.7822	3.42302e-105	1.78951e-103
ENSMUSG00000050288	Fzd2	11	102604431	102608058	+	3628	738.82	-4.21114	0.193344	-21.7806	3.54772e-105	1.85037e-103
ENSMUSG00000036432	Siah2	3	58674938	58692400	-	2999	8967.95	1.81301	0.0832681	21.7732	4.16515e-105	2.16734e-103
ENSMUSG00000031486	Gpr124	8	27085583	27123436	+	5775	1470.39	-3.38624	0.155534	-21.7717	4.30579e-105	2.2353e-103
ENSMUSG00000055254	Ntrk2	13	58806596	59133970	+	13806	1556.05	-3.73396	0.171639	-21.7547	6.24116e-105	3.23251e-103
ENSMUSG00000027134	Lpcat4	2	112239468	112247111	+	2823	15207.3	1.83172	0.0842247	21.748	7.2195e-105	3.73057e-103
ENSMUSG00000063455	D630045J12Rik	6	38123174	38254009	-	13450	459.407	-3.38686	0.155869	-21.7289	1.09273e-104	5.63351e-103
ENSMUSG00000034205	Loxl2	14	69609171	69695833	+	5303	608.119	-4.41778	0.203564	-21.7021	1.95792e-104	1.00706e-102
ENSMUSG00000030339	Ltbr	6	125306571	125313885	-	2354	1210.01	-3.31055	0.152556	-21.7005	2.02933e-104	1.0414e-102
ENSMUSG00000044345	Marveld1	19	42147400	42151695	+	3058	604.427	-3.10494	0.143137	-21.692	2.4399e-104	1.24922e-102
ENSMUSG00000051339	2900026A02Rik	5	113086323	113163351	-	5876	800.305	-4.25207	0.196113	-21.6817	3.05347e-104	1.55979e-102
ENSMUSG00000015766	Eps8	6	137477245	137654876	-	5731	354.375	-4.25681	0.196408	-21.6733	3.66768e-104	1.86926e-102
ENSMUSG00000053965	Pde5a	3	122729158	122859374	+	6728	827.033	-3.86867	0.178533	-21.6692	4.0025e-104	2.03526e-102
ENSMUSG00000028476	Reck	4	43875530	43944806	+	4779	545.492	-2.82969	0.130678	-21.6538	5.59154e-104	2.83682e-102
ENSMUSG00000051251	Nhlh1	1	172052292	172057573	-	2464	3174.61	-3.0489	0.140968	-21.6283	9.72848e-104	4.92446e-102
ENSMUSG00000030782	Tgfb1i1	7	128246812	128253712	+	3598	339.348	-4.17732	0.19318	-21.624	1.06781e-103	5.39295e-102
ENSMUSG00000048562	Sp8	12	118846329	118852578	+	4480	1492.28	-3.85636	0.17843	-21.6127	1.36451e-103	6.87585e-102
ENSMUSG00000030909	Anks4b	7	120173858	120183716	+	2030	359.775	-4.78009	0.221183	-21.6114	1.4024e-103	7.05086e-102
ENSMUSG00000041674	BC006965	11	112663927	112781976	-	5769	394.731	-4.04073	0.187025	-21.6053	1.60294e-103	8.04097e-102
ENSMUSG00000028149	Rap1gds1	3	138925906	139075199	-	3663	40567.1	1.53474	0.071038	21.6046	1.6275e-103	8.14587e-102
ENSMUSG00000031825	Crispld2	8	119992438	120052793	+	4777	760.474	-4.39343	0.203404	-21.5995	1.81483e-103	9.06319e-102
ENSMUSG00000001089	Luzp1	4	136469761	136554780	+	8112	1140.02	-4.39469	0.20349	-21.5966	1.93315e-103	9.63255e-102
ENSMUSG00000003420	Fcgrt	7	45092993	45103822	-	1738	868.845	-3.5943	0.16644	-21.5952	1.99479e-103	9.91754e-102
ENSMUSG00000031618	Nr3c2	8	76899442	77245012	+	6474	700.757	-2.64246	0.122434	-21.5828	2.60765e-103	1.29357e-101
ENSMUSG00000027168	Pax6	2	105668896	105698410	+	12744	994.037	-3.37767	0.156504	-21.582	2.65181e-103	1.31256e-101
ENSMUSG00000039497	Dse	10	34151394	34207551	-	4224	361.378	-4.17492	0.193573	-21.5677	3.61176e-103	1.78375e-101
ENSMUSG00000091523	AU040972	11	79481719	79484031	-	1042	951.806	-4.93611	0.228874	-21.5669	3.67549e-103	1.81121e-101
ENSMUSG00000032122	Slc37a2	9	37229149	37255738	-	5079	407.692	-3.01805	0.140004	-21.5569	4.55732e-103	2.24082e-101
ENSMUSG00000040260	Daam2	17	49456022	49564337	-	6045	896.146	-2.83987	0.131795	-21.5476	5.58008e-103	2.73767e-101
ENSMUSG00000048368	Omd	13	49582766	49592609	+	1556	418.393	-5.95991	0.276709	-21.5386	6.77885e-103	3.31852e-101
ENSMUSG00000020427	Igfbp3	11	7206086	7213923	-	3130	1051.76	-3.26644	0.151692	-21.5334	7.57475e-103	3.70002e-101
ENSMUSG00000040723	Rcsd1	1	165648945	165708094	-	2670	552.828	-2.70622	0.125781	-21.5153	1.12038e-102	5.46073e-101
ENSMUSG00000021943	Gdf10	14	33923587	33935280	+	2507	427.481	-5.14776	0.239265	-21.5149	1.12849e-102	5.48829e-101
ENSMUSG00000038893	Fam117a	11	95337018	95381872	+	3029	654.197	-3.37679	0.156983	-21.5106	1.23831e-102	6.0093e-101
ENSMUSG00000025934	Gsta3	1	21240589	21265361	+	1392	2277.31	-4.3109	0.200436	-21.5076	1.3212e-102	6.39763e-101
ENSMUSG00000038801	Scgb1c1	7	140845565	140846768	+	436	29391.8	-3.94727	0.1836	-21.4993	1.57982e-102	7.63339e-101
ENSMUSG00000047143	Dmrta2	4	109978053	109983687	+	2922	1397.97	-3.54565	0.164976	-21.4919	1.85473e-102	8.94234e-101
ENSMUSG00000048904	Neurog1	13	56250505	56252163	-	1659	377.96	-5.80371	0.270261	-21.4745	2.69534e-102	1.29673e-100
ENSMUSG00000046841	Ckap4	10	84526305	84534036	-	2954	686.782	-4.18378	0.194879	-21.4686	3.0624e-102	1.47015e-100
ENSMUSG00000027253	Lrp4	2	91457511	91513779	+	10504	587.277	-3.66795	0.170882	-21.4649	3.31677e-102	1.58885e-100
ENSMUSG00000033767	D930015E06Rik	3	83898287	84040161	-	4909	1173.71	-2.31569	0.107921	-21.4572	3.91261e-102	1.87026e-100
ENSMUSG00000033855	Ston1	17	88597684	88662586	+	4521	419.862	-3.86714	0.18026	-21.4532	4.26412e-102	2.03393e-100
ENSMUSG00000048126	Col6a3	1	90765923	90843971	-	11963	746.808	-4.34383	0.202573	-21.4432	5.28107e-102	2.51363e-100
ENSMUSG00000020388	Pdlim4	11	54054928	54069014	-	2560	403.673	-4.24029	0.197753	-21.4423	5.38461e-102	2.55746e-100
ENSMUSG00000031015	Swap70	7	110221703	110283503	+	4032	839.928	-3.53639	0.165006	-21.4319	6.73892e-102	3.19391e-100
ENSMUSG00000022562	Oplah	15	76296597	76328015	-	5596	1311.34	-2.86	0.133459	-21.4298	7.0458e-102	3.33227e-100
ENSMUSG00000071341	Egr4	6	85511131	85513589	-	2138	277.802	4.60558	0.215084	21.4129	1.01201e-101	4.77615e-100
ENSMUSG00000062312	Erbb2	11	98412470	98437716	+	5210	1173.64	-4.29536	0.200656	-21.4066	1.15958e-101	5.46104e-100
ENSMUSG00000032216	Nedd4	9	72662557	72749842	+	5278	15936.3	-1.71599	0.0801737	-21.4034	1.24174e-101	5.83567e-100
ENSMUSG00000020218	Wif1	10	121033960	121100650	+	2427	329.707	-3.96005	0.185025	-21.4027	1.26002e-101	5.90913e-100
ENSMUSG00000021194	Chga	12	102554969	102565027	+	1882	71809.5	1.89625	0.0886355	21.3938	1.52699e-101	7.1461e-100
ENSMUSG00000029185	Fam114a1	5	64970071	65041874	+	2964	389.26	-3.56891	0.166939	-21.3786	2.11496e-101	9.87703e-100
ENSMUSG00000055415	Atp10b	11	43149877	43262285	+	9816	417.762	-4.26309	0.199449	-21.3744	2.31358e-101	1.07821e-99
ENSMUSG00000057969	Sema3b	9	107597674	107609229	-	4250	467.023	-3.86609	0.181005	-21.359	3.21593e-101	1.49561e-99
ENSMUSG00000020592	Sdc1	12	8771323	8793715	+	3809	725.329	-3.47564	0.16274	-21.357	3.3543e-101	1.55672e-99
ENSMUSG00000020953	Coch	12	51593341	51605773	+	2683	8098.74	-1.68002	0.0786909	-21.3496	3.93219e-101	1.82113e-99
ENSMUSG00000028469	Npr2	4	43631935	43651244	+	4667	406.52	-3.39223	0.158909	-21.3471	4.15243e-101	1.91914e-99
ENSMUSG00000000296	Tpd52l1	10	31332380	31445921	-	1267	392.514	-4.87132	0.22839	-21.329	6.10808e-101	2.81716e-99
ENSMUSG00000025239	Limd1	9	123478701	123521548	+	4849	1572.08	-2.03529	0.0954554	-21.3219	7.11624e-101	3.27538e-99
ENSMUSG00000009614	Sardh	2	27188393	27248337	-	5432	357.654	-4.16104	0.195188	-21.3181	7.70943e-101	3.5411e-99
ENSMUSG00000027227	Sord	2	122234749	122265340	+	2352	3523.55	-2.02952	0.0952718	-21.3024	1.07789e-100	4.94079e-99
ENSMUSG00000020053	Igf1	10	87858265	87937042	+	9904	360.219	-4.67137	0.219399	-21.2916	1.35783e-100	6.21122e-99
ENSMUSG00000023972	Ptk7	17	46564451	46629504	-	4255	1341.35	-3.89617	0.182995	-21.2911	1.37152e-100	6.26105e-99
ENSMUSG00000004885	Crabp2	3	87948666	87953376	+	1322	917.212	-3.23622	0.152104	-21.2764	1.87623e-100	8.54757e-99
ENSMUSG00000021662	Arhgef28	13	97898595	98206165	-	6259	11982	1.26247	0.0593369	21.2763	1.88374e-100	8.56429e-99
ENSMUSG00000054889	Dsp	13	38151328	38198577	+	9625	2945.68	-1.75766	0.0826439	-21.2679	2.25046e-100	1.01924e-98
ENSMUSG00000037196	Pacrg	17	10403012	10840311	-	1572	2278.27	1.65504	0.0778184	21.2679	2.25097e-100	1.01924e-98
ENSMUSG00000025352	Gdf11	10	128882295	128891718	-	4062	2789.87	-3.93045	0.184964	-21.2498	3.30978e-100	1.49563e-98
ENSMUSG00000028555	Ttc39a	4	109406623	109444745	+	4904	409.6	-4.01367	0.188893	-21.2484	3.41442e-100	1.5398e-98
ENSMUSG00000048148	Nwd1	8	72646711	72714746	+	8701	20065.3	1.38068	0.0649786	21.2482	3.4254e-100	1.54164e-98
ENSMUSG00000031451	Gas6	8	13465374	13494535	-	2593	4305.57	-2.1847	0.102832	-21.2454	3.63642e-100	1.63332e-98
ENSMUSG00000018648	Dusp14	11	84048041	84069261	-	1945	9886.1	1.95715	0.0921544	21.2377	4.28486e-100	1.9207e-98
ENSMUSG00000063594	Gng8	7	16891786	16895435	+	920	829.683	-2.24964	0.10593	-21.237	4.35046e-100	1.9462e-98
ENSMUSG00000038805	Six3	17	85613608	85631813	+	8679	807.879	-4.25898	0.200685	-21.2222	5.95814e-100	2.66007e-98
ENSMUSG00000029510	Gpc2	5	138264952	138280005	-	8309	827.867	-3.05397	0.143919	-21.2201	6.23104e-100	2.77636e-98
ENSMUSG00000025932	Eya1	1	14168954	14310200	-	4369	3151.16	-4.09289	0.192978	-21.2091	7.86229e-100	3.49621e-98
ENSMUSG00000028402	Mpdz	4	81278500	81442815	-	12437	458.867	-3.19176	0.150518	-21.2052	8.54881e-100	3.79394e-98
ENSMUSG00000004626	Stxbp2	8	3630955	3643644	+	4159	821.708	-3.68847	0.173965	-21.2023	9.09402e-100	4.02789e-98
ENSMUSG00000056973	Ces1d	8	93166068	93197838	-	2369	13253.1	-4.34265	0.204845	-21.1996	9.6229e-100	4.2537e-98
ENSMUSG00000031548	Sfrp1	8	23411502	23449632	+	4372	3121.51	-4.55468	0.214888	-21.1956	1.04782e-99	4.62263e-98
ENSMUSG00000021751	Acox2	14	8225511	8259353	-	3703	409.868	-5.34691	0.252352	-21.1883	1.22481e-99	5.3928e-98
ENSMUSG00000040466	Blvrb	7	27447978	27466144	+	1414	1422.52	-3.62329	0.171008	-21.1878	1.23721e-99	5.43665e-98
ENSMUSG00000042372	Dmrt3	19	25610537	25623920	+	2390	874.823	-2.8444	0.134392	-21.1649	2.00991e-99	8.81479e-98
ENSMUSG00000056124	B4galt6	18	20684599	20746404	-	5808	679.881	-4.14976	0.196199	-21.1508	2.71142e-99	1.1868e-97
ENSMUSG00000074272	Ceacam1	7	25461702	25477625	-	3736	1429.13	-4.12264	0.194928	-21.1496	2.78463e-99	1.21646e-97
ENSMUSG00000039405	Prss23	7	89507785	89517586	-	3226	805.392	-4.12373	0.194997	-21.1477	2.89782e-99	1.26344e-97
ENSMUSG00000032537	Ephb1	9	101922128	102354693	-	6487	732.249	-3.99155	0.188762	-21.146	3.00403e-99	1.30719e-97
ENSMUSG00000023046	Igfbp6	15	102144362	102149511	+	1112	348.161	-4.22716	0.199939	-21.1422	3.25601e-99	1.41409e-97
ENSMUSG00000027204	Fbn1	2	125300594	125507993	-	12128	390.361	-3.23901	0.153228	-21.1384	3.52593e-99	1.52833e-97
ENSMUSG00000041117	Ccdc8	7	16992708	16997516	+	4809	433.115	-4.86699	0.23026	-21.1369	3.64265e-99	1.57587e-97
ENSMUSG00000024620	Pdgfrb	18	61045150	61085061	+	5478	1145.47	-2.78715	0.131869	-21.1358	3.72936e-99	1.61026e-97
ENSMUSG00000019982	Myb	10	21124930	21160984	-	3420	344.737	-4.82668	0.228399	-21.1327	3.9788e-99	1.71465e-97
ENSMUSG00000055322	Tns1	1	73910231	74124447	-	9966	2097.47	-4.1191	0.194954	-21.1286	4.34508e-99	1.86889e-97
ENSMUSG00000048578	Mlec	5	115142981	115158179	-	6010	6054.91	-2.32586	0.110162	-21.1131	6.02344e-99	2.58579e-97
CUFFORG_1151	Olfr969	9	39791053	39796609	+	1463	2046.77	2.33403	0.110744	21.0758	1.32586e-98	5.68084e-97
ENSMUSG00000064065	Ipcef1	10	6885796	7052478	-	9003	406.309	-3.84549	0.18247	-21.0746	1.35956e-98	5.81408e-97
ENSMUSG00000021676	Iqgap2	13	95627177	95891922	-	5771	2804.72	-2.26768	0.107682	-21.059	1.89118e-98	8.07206e-97
ENSMUSG00000087035	BC052486	2	151679361	151686339	-	2219	18248.2	1.68101	0.0798522	21.0515	2.21587e-98	9.43985e-97
ENSMUSG00000021087	Rtn1	12	72211752	72409054	-	4003	39321.4	1.42411	0.0676973	21.0364	3.04477e-98	1.29463e-96
CUFFORG_0052	Olfr794	10	129567655	129573110	+	3044	1052.53	2.21388	0.105249	21.0347	3.15599e-98	1.33938e-96
ENSMUSG00000026605	Cenpf	1	189640599	189688086	-	11353	594.531	-3.87888	0.184428	-21.0319	3.34778e-98	1.41807e-96
ENSMUSG00000023963	Cyp39a1	17	43667425	43751431	+	3053	754.429	-3.41186	0.162236	-21.0302	3.47517e-98	1.46925e-96
ENSMUSG00000045136	Tubb2b	13	34127008	34130354	-	1922	9663.79	-1.37871	0.0655603	-21.0296	3.51718e-98	1.4842e-96
ENSMUSG00000004031	Fam5b	1	158245271	158356260	-	4099	9672.43	1.42328	0.0677385	21.0114	5.16138e-98	2.17391e-96
ENSMUSG00000059336	Slc14a1	18	78100091	78142119	-	3995	416.186	-3.93718	0.187479	-21.0007	6.46753e-98	2.71892e-96
ENSMUSG00000031996	Aplp2	9	31149557	31211815	-	3694	91194.9	1.36155	0.0648402	20.9985	6.76729e-98	2.83959e-96
ENSMUSG00000042943	4922501L14Rik	3	154664096	154757527	+	2793	6492.56	1.64768	0.0784688	20.998	6.84728e-98	2.86776e-96
ENSMUSG00000035799	Twist1	12	33957671	33959817	+	1616	385.914	-4.9864	0.237651	-20.982	9.56911e-98	4.00021e-96
ENSMUSG00000052974	Cyp2f2	7	27119909	27133660	+	2025	35052.9	-3.8277	0.182429	-20.9819	9.59446e-98	4.00331e-96
ENSMUSG00000035951	Ascl3	7	109727465	109731732	-	706	433.711	-4.20658	0.200529	-20.9774	1.05521e-97	4.39469e-96
ENSMUSG00000038486	Sv2a	3	96181151	96195521	+	4636	3621.32	1.62622	0.0776037	20.9554	1.67443e-97	6.96056e-96
ENSMUSG00000071265	1700086L19Rik	12	74288735	74295945	+	709	764.554	2.36188	0.112797	20.9393	2.35064e-97	9.75342e-96
ENSMUSG00000021998	Lcp1	14	75131101	75230842	+	9504	3536.57	-2.55544	0.122047	-20.9381	2.40676e-97	9.96773e-96
ENSMUSG00000028214	Gem	4	11704457	11714752	+	2104	932.479	3.30546	0.157879	20.9367	2.48277e-97	1.02635e-95
ENSMUSG00000026090	2010300C02Rik	1	37611677	37720085	-	5075	1263.98	-3.69486	0.176513	-20.9326	2.70469e-97	1.11602e-95
ENSMUSG00000006301	Tmbim1	1	74288247	74305622	-	12659	935.298	-3.34007	0.159577	-20.9308	2.8073e-97	1.15622e-95
ENSMUSG00000034993	Vat1	11	101458745	101466230	-	2766	1679.52	-2.97677	0.142234	-20.9287	2.93221e-97	1.20544e-95
ENSMUSG00000030291	Med21	6	146642547	146650602	+	2102	3773.85	1.52833	0.0730288	20.9277	2.99443e-97	1.22876e-95
ENSMUSG00000035783	Acta2	19	34241090	34255336	-	1781	4952.79	-3.8453	0.183911	-20.9085	4.47921e-97	1.83131e-95
ENSMUSG00000035342	Lzts2	19	45015176	45027104	+	2921	1106.84	-3.1043	0.14847	-20.9085	4.47644e-97	1.83131e-95
ENSMUSG00000022094	Slc39a14	14	70303469	70351425	-	10550	1874.4	1.54266	0.0737979	20.9039	4.93866e-97	2.01546e-95
ENSMUSG00000030022	Adamts9	6	92772699	92943492	-	12527	369.221	-4.30679	0.206114	-20.8951	5.92911e-97	2.41525e-95
ENSMUSG00000017723	Wfdc2	2	164562413	164568510	+	1140	3556.85	-4.41605	0.211501	-20.8796	8.20875e-97	3.33778e-95
ENSMUSG00000011034	Slc5a1	5	33104219	33162872	+	4106	1027.76	-3.67094	0.175832	-20.8776	8.5651e-97	3.47634e-95
ENSMUSG00000062031	Athl1	7	140941391	140947664	+	3346	362.028	-4.0874	0.195797	-20.8757	8.90602e-97	3.60815e-95
ENSMUSG00000004032	Gstm5	3	107895821	107898686	+	1278	2407.49	-2.91024	0.139423	-20.8734	9.33483e-97	3.77503e-95
ENSMUSG00000060429	Sntb1	15	55638843	55906949	-	2869	564.699	-4.86332	0.233042	-20.8688	1.02851e-96	4.1518e-95
ENSMUSG00000029126	Nsg1	5	38137193	38159467	-	2140	72545	1.69016	0.0809937	20.8677	1.05189e-96	4.23849e-95
ENSMUSG00000023011	Faim2	15	99497005	99528017	-	4520	55793.8	1.72916	0.082893	20.8601	1.23337e-96	4.96081e-95
ENSMUSG00000033717	Adra2a	19	54045182	54048982	+	3801	562.426	-4.70226	0.225422	-20.8598	1.24113e-96	4.98304e-95
ENSMUSG00000068551	Zfp467	6	48427697	48445825	-	4255	1288.2	-2.36459	0.113376	-20.8561	1.34048e-96	5.37229e-95
ENSMUSG00000034616	Ssh3	19	4261668	4269172	-	2740	533.6	-4.13952	0.198485	-20.8556	1.35707e-96	5.429e-95
ENSMUSG00000006711	D130043K22Rik	13	24845135	24901270	+	5276	10016.8	1.45513	0.0697808	20.8528	1.4362e-96	5.73527e-95
ENSMUSG00000026110	Mgat4a	1	37439340	37541016	-	7371	2052.11	-4.25087	0.204201	-20.817	3.03323e-96	1.20912e-94
ENSMUSG00000003623	Crot	5	8966033	8997324	-	5456	2054.37	-2.29739	0.110449	-20.8004	4.29115e-96	1.70751e-94
ENSMUSG00000030352	Tspan9	6	127961396	128143594	-	4732	575.934	-3.41882	0.164392	-20.7967	4.63237e-96	1.84001e-94
ENSMUSG00000045287	Rtn4rl1	11	75193783	75267769	+	3525	7109.07	1.4809	0.0712227	20.7925	5.05761e-96	2.00535e-94
ENSMUSG00000027298	Tyro3	2	119797733	119818104	+	6198	6939.76	-4.01922	0.193318	-20.7907	5.25082e-96	2.07826e-94
CUFFORG_1102	Olfr884	9	38046559	38050178	+	3222	1264.79	2.48301	0.119468	20.7839	6.05481e-96	2.39224e-94
ENSMUSG00000024130	Abca3	17	24351950	24410201	+	8797	17214	1.55812	0.0749732	20.7823	6.2581e-96	2.46819e-94
ENSMUSG00000020186	Csrp2	10	110920177	110939599	+	973	1484.62	-3.44749	0.165902	-20.7803	6.53126e-96	2.57138e-94
ENSMUSG00000039835	Nhsl1	10	18390322	18533892	+	11056	1051.04	-2.81978	0.135766	-20.7694	8.18168e-96	3.21549e-94
ENSMUSG00000020183	Cpm	10	117629500	117687352	+	5964	5533.09	-3.94758	0.19009	-20.7669	8.61637e-96	3.38037e-94
ENSMUSG00000087150	BC064078	6	128992961	129008040	+	2489	444.099	-3.97127	0.191235	-20.7664	8.72164e-96	3.41567e-94
ENSMUSG00000054920	Klhl5	5	65107568	65168188	+	4866	24690.7	1.46673	0.0706775	20.7524	1.16595e-95	4.55822e-94
ENSMUSG00000041845	Rhod	19	4425459	4439432	-	1714	526.481	-3.92472	0.189199	-20.7439	1.39305e-95	5.43653e-94
ENSMUSG00000027523	Gnas	2	174284320	174346744	+	11186	4981.38	-3.39184	0.163557	-20.7379	1.57556e-95	6.13808e-94
ENSMUSG00000013846	St3gal1	15	67102875	67113992	-	4985	558.042	-2.56778	0.123839	-20.7347	1.68427e-95	6.55018e-94
ENSMUSG00000039005	Tlr4	4	66827584	66930284	+	5556	311.115	-5.20191	0.251021	-20.7231	2.14628e-95	8.33242e-94
ENSMUSG00000035451	Foxa1	12	57540631	57546121	-	3188	736.848	-3.85443	0.186005	-20.7221	2.18796e-95	8.47948e-94
ENSMUSG00000046275	Tusc5	11	76679808	76698664	+	3302	11831.9	1.7489	0.0844294	20.7143	2.57286e-95	9.95389e-94
ENSMUSG00000042105	Inpp5f	7	128611328	128696425	+	8323	5901.51	1.27695	0.0616505	20.7127	2.66011e-95	1.02736e-93
ENSMUSG00000021957	Tkt	14	30548359	30574722	+	6533	7782.93	-1.60222	0.0773561	-20.7123	2.68515e-95	1.03524e-93
ENSMUSG00000019302	Atp6v0a1	11	101009452	101063719	+	6556	9903.91	1.40668	0.0679165	20.712	2.70214e-95	1.04e-93
ENSMUSG00000029189	Sel1l3	5	53107084	53213452	-	4511	1645.85	-1.96731	0.0949917	-20.7103	2.79621e-95	1.07435e-93
ENSMUSG00000029718	Pcolce	5	137605103	137613784	-	3823	1264.87	-4.13113	0.199577	-20.6994	3.50673e-95	1.34503e-93
ENSMUSG00000022272	Myo10	15	25622525	25813673	+	10122	857.435	-3.54263	0.171163	-20.6974	3.65514e-95	1.39955e-93
ENSMUSG00000029120	Ppp2r2c	5	36868513	36955078	+	4450	14389.8	1.25739	0.0607537	20.6966	3.7205e-95	1.42214e-93
ENSMUSG00000079037	Prnp	2	131909928	131938429	+	2343	32038.7	1.59056	0.0768557	20.6954	3.81318e-95	1.45507e-93
ENSMUSG00000005397	Nid1	13	13437602	13512275	+	6046	1641.53	-2.9913	0.144568	-20.6912	4.1532e-95	1.58212e-93
ENSMUSG00000032440	Tgfbr2	9	116087698	116175363	-	4785	1485.59	-4.21158	0.203665	-20.679	5.35776e-95	2.0375e-93
ENSMUSG00000039542	Ncam1	9	49504361	49798922	-	3899	19646	1.31076	0.0634187	20.6684	6.6736e-95	2.53358e-93
ENSMUSG00000015053	Gata2	6	88193891	88207030	+	3351	838.371	-4.48007	0.21679	-20.6654	7.08992e-95	2.68707e-93
ENSMUSG00000028494	Plin2	4	86648386	86670060	-	3512	637.407	-3.61377	0.174912	-20.6605	7.84688e-95	2.96891e-93
ENSMUSG00000033488	BC026585	1	157458580	157489060	+	1618	849.733	-3.48749	0.168917	-20.6462	1.0561e-94	3.98904e-93
ENSMUSG00000049620	Prss33	17	23833360	23836056	-	1775	6378.48	-4.28946	0.207928	-20.6296	1.48949e-94	5.61654e-93
ENSMUSG00000043088	Il17re	6	113458484	113470751	+	2992	442.756	-3.82428	0.185435	-20.6232	1.69817e-94	6.39262e-93
ENSMUSG00000061959	Ces1e	8	93201218	93229619	-	2189	728.784	-4.32741	0.209842	-20.6222	1.73465e-94	6.51895e-93
ENSMUSG00000021647	Cartpt	13	99898484	99900683	-	874	10605	1.99325	0.0966635	20.6206	1.79501e-94	6.73444e-93
ENSMUSG00000034035	Ccdc17	4	116596654	116600266	+	2634	533.647	-2.95603	0.14338	-20.6167	1.94211e-94	7.27412e-93
ENSMUSG00000068394	Cep152	2	125563088	125625113	-	5768	1085.47	-1.90791	0.0925443	-20.6162	1.96347e-94	7.34179e-93
ENSMUSG00000030605	Mfge8	7	79133769	79149060	-	2125	6541.62	1.95723	0.0949414	20.6152	2.00602e-94	7.48835e-93
ENSMUSG00000026355	Mcm6	1	128331591	128359656	-	2901	785.859	-2.31898	0.112495	-20.6141	2.05154e-94	7.6455e-93
ENSMUSG00000020439	Smtn	11	3517523	3540612	-	4380	471.206	-4.19692	0.203608	-20.6127	2.10944e-94	7.84817e-93
ENSMUSG00000031075	Ano1	7	144588549	144751974	-	5206	1754.34	-4.22046	0.204903	-20.5974	2.89796e-94	1.07639e-92
ENSMUSG00000049305	Ccdc71	9	108460518	108465945	+	3108	448.216	-3.10928	0.150964	-20.5962	2.97114e-94	1.10174e-92
ENSMUSG00000039238	Zfp750	11	121510978	121519333	-	3232	427.474	-3.43674	0.166892	-20.5927	3.19254e-94	1.18187e-92
ENSMUSG00000018900	Slc22a5	11	53864542	53891660	-	3071	836.61	-2.03647	0.0988953	-20.5922	3.22341e-94	1.19133e-92
ENSMUSG00000049336	Tenm2	11	36006656	37235964	-	11474	12268.8	1.27278	0.0618208	20.5882	3.50319e-94	1.29259e-92
ENSMUSG00000041220	Elovl6	3	129532386	129638495	+	5951	1156.33	-4.48434	0.217905	-20.5793	4.20525e-94	1.54907e-92
ENSMUSG00000026249	Serpine2	1	79794197	79858696	-	3830	48590.9	1.71257	0.0832291	20.5765	4.45623e-94	1.63882e-92
ENSMUSG00000041417	Pik3r1	13	101680761	101768217	-	7380	2013.51	-2.39749	0.116575	-20.5661	5.52562e-94	2.02876e-92
ENSMUSG00000028150	Rorc	3	94372794	94398276	+	3559	549.267	-2.85207	0.138684	-20.5653	5.61204e-94	2.0571e-92
CUFFORG_0291	Olfr55	17	33168447	33180753	+	4781	1822.03	2.2274	0.108312	20.5647	5.68576e-94	2.08071e-92
ENSMUSG00000026380	Tfcp2l1	1	118627945	118685167	+	9269	1319.61	-3.46653	0.168677	-20.5513	7.49072e-94	2.73675e-92
ENSMUSG00000041301	Cftr	6	18170687	18322768	+	7765	454.915	-4.39793	0.214257	-20.5264	1.25121e-93	4.56385e-92
ENSMUSG00000019820	Utrn	10	12382188	12861735	-	12382	1215.95	-3.56096	0.173498	-20.5245	1.30042e-93	4.7356e-92
ENSMUSG00000028364	Tnc	4	63959785	64047015	-	7772	739.72	-2.80731	0.13678	-20.5243	1.30752e-93	4.75371e-92
ENSMUSG00000027860	Vangl1	3	102156701	102204693	-	4038	282.308	-4.35247	0.212096	-20.5213	1.39074e-93	5.04805e-92
ENSMUSG00000070509	Rgma	7	73375520	73419899	+	3782	883.851	-2.3169	0.11297	-20.509	1.78849e-93	6.48126e-92
ENSMUSG00000001300	Efnb2	8	8617434	8660773	-	4324	997.768	-2.89364	0.141139	-20.5021	2.06349e-93	7.4657e-92
ENSMUSG00000045328	Cenpe	3	135212563	135273540	+	7813	370.353	-4.39071	0.214166	-20.5014	2.09023e-93	7.55019e-92
ENSMUSG00000031274	Col4a5	X	141475385	141689234	+	6718	507.711	-2.59352	0.126532	-20.497	2.28992e-93	8.25815e-92
ENSMUSG00000037902	Sirpa	2	129592835	129632228	+	4911	1295.67	-2.45877	0.119966	-20.4955	2.3599e-93	8.49679e-92
ENSMUSG00000025510	Cd151	7	141467362	141471479	+	2010	1238.89	-2.29458	0.112099	-20.4693	4.04435e-93	1.45382e-91
ENSMUSG00000025867	Cplx2	13	54371349	54383917	+	4928	18125.5	1.2463	0.060911	20.4611	4.78664e-93	1.71788e-91
ENSMUSG00000082635	Gm14750	X	77988363	77992734	+	516	310.697	-4.29199	0.209765	-20.4609	4.79978e-93	1.71983e-91
ENSMUSG00000066129	Kndc1	7	139894696	139941537	+	7731	335.776	-5.27006	0.257702	-20.4502	5.97983e-93	2.13923e-91
ENSMUSG00000042961	Egflam	15	7206120	7398395	-	6121	634.384	-2.32479	0.113707	-20.4455	6.59281e-93	2.35474e-91
ENSMUSG00000049791	Fzd4	7	89404366	89410110	+	3685	320.369	-4.39913	0.215168	-20.4452	6.63535e-93	2.36615e-91
ENSMUSG00000035620	Ric8b	10	84917616	85016446	+	3068	53424.1	1.75057	0.0856271	20.444	6.78708e-93	2.4164e-91
ENSMUSG00000029059	Fam213b	4	154895504	154899135	-	1027	13987.8	1.76739	0.086456	20.4426	6.9912e-93	2.48511e-91
ENSMUSG00000031725	Ces1f	8	93256236	93279747	-	3285	563.026	-4.59059	0.224623	-20.4369	7.86279e-93	2.79048e-91
ENSMUSG00000047414	Flrt2	12	95692226	95785215	+	7721	307.089	-4.97828	0.243597	-20.4366	7.90857e-93	2.80227e-91
ENSMUSG00000016763	Scube1	15	83602583	83725021	-	8346	291.491	-4.98512	0.243948	-20.4351	8.14454e-93	2.88131e-91
ENSMUSG00000048120	Entpd1	19	40612366	40741602	+	5580	884.596	-3.69041	0.180621	-20.4318	8.72327e-93	3.08116e-91
ENSMUSG00000026587	Astn1	1	158362304	158691786	+	7402	2545.42	1.55681	0.0762551	20.4158	1.20999e-92	4.26707e-91
ENSMUSG00000005672	Kit	5	75574916	75656722	+	5831	786.544	-4.0983	0.200788	-20.4111	1.33367e-92	4.69582e-91
ENSMUSG00000034771	Tle2	10	81574561	81590845	+	6221	353.841	-5.18185	0.253934	-20.4063	1.47043e-92	5.16921e-91
ENSMUSG00000036766	Dner	1	84369841	84696221	-	3630	13100.9	1.59206	0.0780191	20.406	1.48024e-92	5.19549e-91
ENSMUSG00000025534	Gusb	5	129989011	130003049	-	4548	2462.43	-3.34866	0.164142	-20.4009	1.64124e-92	5.75156e-91
ENSMUSG00000046618	Olfml2a	2	38931978	38963753	+	5579	1051.91	-4.20448	0.20619	-20.3913	1.99927e-92	6.99525e-91
ENSMUSG00000019194	Scn1b	7	31116525	31126945	-	1514	418.404	-4.28758	0.210286	-20.3893	2.08042e-92	7.26779e-91
ENSMUSG00000024900	Cpt1a	19	3323301	3385732	+	4300	1503.29	-3.52012	0.172653	-20.3885	2.11597e-92	7.38043e-91
ENSMUSG00000067818	Myl9	2	156775420	156781658	+	1162	2251.52	-3.97737	0.19509	-20.3874	2.16272e-92	7.53172e-91
ENSMUSG00000027715	Ccna2	3	36564866	36572150	-	3510	648.766	-2.73003	0.133923	-20.3851	2.26901e-92	7.88958e-91
ENSMUSG00000032092	Mpzl2	9	45042425	45054015	+	3107	366.685	-3.66297	0.179782	-20.3745	2.81306e-92	9.7661e-91
ENSMUSG00000026657	Frmd4a	2	4017717	4614043	+	23350	1879.16	-1.96014	0.0962083	-20.374	2.84622e-92	9.86586e-91
ENSMUSG00000048285	Frmd6	12	70825514	70902232	+	4660	610.619	-3.95241	0.194011	-20.372	2.9604e-92	1.02457e-90
ENSMUSG00000021381	Barx1	13	48662998	48666507	+	1399	301.962	-5.03905	0.247519	-20.3583	3.92242e-92	1.35542e-90
ENSMUSG00000024810	Il33	19	29925114	29960718	+	2886	2933.96	-4.14355	0.203541	-20.3573	4.00317e-92	1.38119e-90
ENSMUSG00000032500	Dclk3	9	111439081	111489608	+	3495	6501.7	1.56895	0.077111	20.3466	4.97504e-92	1.71386e-90
ENSMUSG00000000184	Ccnd2	6	127125779	127151048	-	5701	1246.45	-4.15346	0.204156	-20.3446	5.18557e-92	1.78363e-90
ENSMUSG00000037820	Tgm2	2	158116402	158146436	-	4608	1319.97	-3.42563	0.168394	-20.343	5.35962e-92	1.84066e-90
ENSMUSG00000044265	E030002O03Rik	7	104153013	104164831	-	2268	433.431	-6.20202	0.304875	-20.3428	5.37599e-92	1.84344e-90
ENSMUSG00000027570	Col9a3	2	180597790	180622189	+	3853	388.391	-4.26221	0.209674	-20.3278	7.30076e-92	2.49962e-90
ENSMUSG00000033022	Cdo1	18	46713205	46728342	-	1530	1133.97	-3.15954	0.155509	-20.3175	9.01126e-92	3.08053e-90
ENSMUSG00000031216	Stard8	X	99003248	99074728	+	5499	312.638	-4.57342	0.225166	-20.3113	1.02112e-91	3.48538e-90
ENSMUSG00000030048	Gkn3	6	87383268	87388935	-	844	509.645	-4.17679	0.205644	-20.3107	1.03331e-91	3.52163e-90
ENSMUSG00000038077	Kcna6	6	126708329	126740662	-	5933	3564.36	1.63662	0.0806123	20.3023	1.22621e-91	4.17266e-90
ENSMUSG00000032226	Gcnt3	9	70031496	70038088	-	4301	359.902	-6.04985	0.298111	-20.294	1.45427e-91	4.9412e-90
ENSMUSG00000030483	Cyp2b10	7	25897620	25926624	+	2112	448.084	-3.36721	0.165949	-20.2907	1.55458e-91	5.27398e-90
ENSMUSG00000020333	Acsl6	11	54303798	54364756	+	9914	34435.3	1.44626	0.0712779	20.2904	1.56222e-91	5.29188e-90
ENSMUSG00000022656	Pvrl3	16	46387706	46498525	-	12747	1718.77	-2.08504	0.102853	-20.272	2.27217e-91	7.68509e-90
ENSMUSG00000026687	Aldh9a1	1	167349991	167368530	+	2833	669.071	-2.59495	0.128016	-20.2706	2.33888e-91	7.89876e-90
ENSMUSG00000054459	Vsnl1	12	11325247	11436649	-	1934	4888.05	1.78216	0.0879641	20.26	2.8978e-91	9.77154e-90
ENSMUSG00000026447	Pik3c2b	1	133045667	133108687	+	9237	1351.89	-1.86504	0.0920654	-20.2577	3.03706e-91	1.02257e-89
ENSMUSG00000041895	Wipi1	11	109573331	109611967	-	4410	536.97	-3.96809	0.196218	-20.2228	6.16443e-91	2.07242e-89
CUFFORG_0027	Olfr1406	1	173181853	173190640	-	3265	1143.44	2.44843	0.121104	20.2175	6.86418e-91	2.3042e-89
ENSMUSG00000061666	Gdpd1	11	87033867	87074062	-	2336	518.044	-2.69421	0.133274	-20.2156	7.13637e-91	2.39197e-89
CUFFORG_1048	Olfr488	7	108252032	108258347	-	4341	970.88	2.32181	0.114923	20.2031	9.18631e-91	3.07445e-89
ENSMUSG00000026437	Cdk18	1	132113550	132139685	-	3043	353.609	-3.37024	0.166908	-20.1922	1.14641e-90	3.83102e-89
ENSMUSG00000015568	Lpl	8	68880491	68907448	+	6810	686.042	-3.252	0.161124	-20.1832	1.37425e-90	4.58555e-89
ENSMUSG00000006782	Cnp	11	100574904	100591729	+	3639	786.639	-2.43259	0.120612	-20.1687	1.84462e-90	6.14587e-89
ENSMUSG00000033849	B3galt2	1	143640664	143650406	+	5080	385.311	-6.41777	0.318471	-20.1518	2.59554e-90	8.63491e-89
ENSMUSG00000030541	Idh2	7	80094846	80115392	-	2588	1870.44	-2.36155	0.117245	-20.142	3.1651e-90	1.05141e-88
ENSMUSG00000055945	Prr18	17	8340406	8344112	+	3552	482.049	-3.87973	0.192739	-20.1295	4.07159e-90	1.35052e-88
ENSMUSG00000057933	Gsta2	9	78331018	78355788	-	1177	341.849	-4.62028	0.2296	-20.1232	4.62332e-90	1.53125e-88
ENSMUSG00000015090	Ptgds	2	25466709	25470046	-	1649	1760.66	-3.82688	0.190214	-20.1188	5.0505e-90	1.67026e-88
ENSMUSG00000036985	Zdhhc9	X	48171969	48208878	-	6733	764.139	-2.19959	0.109358	-20.1138	5.59205e-90	1.84662e-88
ENSMUSG00000059895	Ptp4a3	15	73723145	73758766	+	4619	19908.4	1.40825	0.0700557	20.1018	7.11149e-90	2.3449e-88
ENSMUSG00000067889	Sptbn2	19	4711208	4752353	+	8251	1282.85	-2.28062	0.113463	-20.1002	7.34842e-90	2.41945e-88
ENSMUSG00000026728	Vim	2	13573927	13582826	+	2335	7721.33	-2.04031	0.101527	-20.0962	7.95943e-90	2.61676e-88
ENSMUSG00000055301	Adh7	3	138217823	138233382	+	3369	1172.21	-4.40787	0.219375	-20.0929	8.52159e-90	2.79746e-88
ENSMUSG00000047531	Rtp2	16	23925548	23930787	-	2421	31892.3	1.52281	0.0758522	20.0761	1.19516e-89	3.9177e-88
ENSMUSG00000036687	Tmem184a	5	139802485	139819917	-	5277	490.012	-3.13901	0.156376	-20.0735	1.25861e-89	4.11965e-88
ENSMUSG00000006611	Hfe	13	23702034	23710854	-	3572	3586.4	1.43483	0.0714927	20.0695	1.3626e-89	4.45348e-88
ENSMUSG00000029154	Cwh43	5	73406076	73453435	+	2994	476.133	-4.04749	0.201717	-20.0652	1.48662e-89	4.85172e-88
ENSMUSG00000032854	Ugt8a	3	125865359	125938550	-	3583	368.929	-3.66158	0.182542	-20.0589	1.6893e-89	5.50513e-88
ENSMUSG00000038600	Atp6v0a4	6	38048483	38124586	-	4973	1327.01	-3.61495	0.180324	-20.0469	2.14614e-89	6.98372e-88
ENSMUSG00000021477	Ctsl	13	64363214	64370306	-	1971	3302.67	-1.52453	0.076066	-20.0422	2.363e-89	7.6782e-88
ENSMUSG00000031530	Dusp4	8	34807297	34819894	+	2740	2090.87	-2.39541	0.119521	-20.0418	2.38083e-89	7.72491e-88
ENSMUSG00000023032	Slc4a8	15	100761747	100823968	+	13021	11694.9	1.22466	0.0611083	20.0408	2.42857e-89	7.86835e-88
ENSMUSG00000002249	Tead3	17	28331671	28350805	-	4398	438.43	-4.27134	0.213238	-20.0309	2.96307e-89	9.58619e-88
ENSMUSG00000051236	Msrb3	10	120781096	120899101	-	4048	1567.44	-4.15905	0.207702	-20.0242	3.39076e-89	1.0954e-87
ENSMUSG00000025357	Dgka	10	128720141	128744056	-	2808	596.807	-2.71678	0.135743	-20.0142	4.14072e-89	1.33574e-87
ENSMUSG00000024066	Xdh	17	73883908	73950182	-	4587	1527.82	-3.89498	0.194703	-20.0048	5.00593e-89	1.61252e-87
ENSMUSG00000033170	Card10	15	78775138	78803042	-	4952	443.373	-3.98615	0.199274	-20.0034	5.14827e-89	1.65598e-87
ENSMUSG00000021585	Cast	13	74694286	74807921	-	2894	538.96	-2.69857	0.135124	-19.971	9.83855e-89	3.16008e-87
ENSMUSG00000062866	Phactr2	10	13207717	13474396	-	11688	1610.83	-1.69028	0.0847579	-19.9424	1.74397e-88	5.59349e-87
ENSMUSG00000050989	Sepn1	4	134537892	134552166	-	3619	370.543	-3.86607	0.19407	-19.921	2.67357e-88	8.5627e-87
ENSMUSG00000068220	Lgals1	15	78926725	78930465	+	800	512.623	-4.33576	0.217709	-19.9154	2.9951e-88	9.57875e-87
ENSMUSG00000030826	Bcat2	7	45570153	45589710	+	3899	650.924	-4.64483	0.233319	-19.9076	3.49472e-88	1.11606e-86
ENSMUSG00000047712	Ust	10	8204753	8518825	-	4284	290.237	-4.21016	0.211508	-19.9054	3.65108e-88	1.16433e-86
ENSMUSG00000006390	Elovl1	4	118428093	118432953	+	2726	597.268	-2.91421	0.146424	-19.9026	3.86218e-88	1.22989e-86
ENSMUSG00000053931	Cnn3	3	121426541	121458205	+	2003	8655.69	-1.68187	0.084519	-19.8993	4.12261e-88	1.31095e-86
ENSMUSG00000041219	Arhgap11a	2	113831492	113848661	-	5332	382.44	-3.18064	0.159846	-19.8982	4.21909e-88	1.33973e-86
ENSMUSG00000068335	Dok1	6	83030934	83033471	-	1977	290.817	-4.16143	0.20921	-19.8911	4.85612e-88	1.53982e-86
ENSMUSG00000033610	Pank1	19	34810894	34879455	-	3692	448.714	-2.81843	0.141696	-19.8906	4.90574e-88	1.55334e-86
ENSMUSG00000029153	Ociad2	5	73322199	73338947	-	2509	499.647	-3.03518	0.15263	-19.8859	5.39211e-88	1.70493e-86
ENSMUSG00000021136	Smoc1	12	81026808	81186414	+	3496	291.804	-4.91015	0.246944	-19.8836	5.64006e-88	1.78081e-86
ENSMUSG00000067071	Hes6	1	91411483	91414038	-	1808	2195.64	-2.42062	0.121782	-19.8767	6.47644e-88	2.042e-86
ENSMUSG00000054161	Fam83e	7	45721212	45729492	+	3843	559.57	-4.19458	0.211041	-19.8757	6.61035e-88	2.08128e-86
ENSMUSG00000057880	Abat	16	8513429	8621568	+	7748	637.659	-3.69535	0.185948	-19.873	6.97135e-88	2.19185e-86
ENSMUSG00000018924	Alox15	11	70344152	70352031	-	2454	1347.52	-3.42388	0.172295	-19.8722	7.08157e-88	2.22337e-86
ENSMUSG00000030739	Myh14	7	44605803	44670843	-	7273	2996.44	-3.85319	0.193969	-19.865	8.179e-88	2.56432e-86
ENSMUSG00000039450	Dcxr	11	120725399	120727281	-	1144	1152.08	-3.31035	0.166677	-19.8608	8.88901e-88	2.78302e-86
ENSMUSG00000026622	Nek2	1	191821444	191833050	+	4516	755.064	-2.52113	0.127023	-19.8478	1.1511e-87	3.59888e-86
ENSMUSG00000043998	Mgat2	12	69184158	69186772	+	2615	1144.71	-1.8057	0.0909804	-19.8472	1.16617e-87	3.6409e-86
ENSMUSG00000024462	Gabbr1	17	37045966	37075067	+	7764	14011.4	1.45373	0.0733279	19.825	1.8117e-87	5.64841e-86
ENSMUSG00000029781	Fkbp9	6	56832059	56879358	+	3314	1716.26	-2.37105	0.119612	-19.8229	1.88948e-87	5.88269e-86
CUFFORG_0379	Olfr1491	19	13697088	13706127	+	1851	702.042	2.29682	0.115876	19.8214	1.94638e-87	6.0514e-86
ENSMUSG00000020914	Top2a	11	98992943	99024189	-	9013	1693.79	-3.91087	0.197323	-19.8196	2.01628e-87	6.26001e-86
ENSMUSG00000023367	Tmem176a	6	48841483	48845364	+	1119	1379.15	-3.69879	0.186669	-19.8147	2.22225e-87	6.88991e-86
ENSMUSG00000020894	Vamp2	11	69088490	69092384	+	3809	17877.6	1.21509	0.0613273	19.8132	2.28874e-87	7.08619e-86
ENSMUSG00000030465	Psd3	8	67689082	68062286	-	15304	1551.33	-1.83392	0.092577	-19.8097	2.45424e-87	7.58809e-86
CUFFORG_0895	Olfr677	7	105051372	105058872	+	3093	893.938	2.5455	0.128501	19.8092	2.48115e-87	7.66069e-86
ENSMUSG00000071847	Apcdd1	18	62922327	62953195	+	2799	1748.35	-2.95763	0.149386	-19.7985	3.06526e-87	9.45109e-86
ENSMUSG00000006398	Cdc20	4	118432901	118437352	-	1868	354.107	-3.97598	0.200845	-19.7963	3.2031e-87	9.86246e-86
ENSMUSG00000025085	Ablim1	19	57032733	57314919	-	11949	1785.63	-2.81208	0.142067	-19.7941	3.34772e-87	1.02936e-85
ENSMUSG00000009394	Syn2	6	115134902	115282626	+	5646	5528.95	1.65627	0.0837527	19.7757	4.82371e-87	1.48115e-85
ENSMUSG00000029695	Aass	6	23072173	23132986	-	3817	347.347	-3.38343	0.171094	-19.7753	4.86377e-87	1.4914e-85
ENSMUSG00000027901	Dennd2d	3	106482405	106503030	+	4456	617.516	-4.2884	0.216918	-19.7697	5.43276e-87	1.66359e-85
ENSMUSG00000003644	Rps6ka1	4	133847290	133887797	-	4258	694.219	-3.29185	0.166537	-19.7664	5.79234e-87	1.77126e-85
ENSMUSG00000056222	Spock1	13	57429295	57907587	-	1320	12967.8	1.48585	0.0751766	19.7648	5.98505e-87	1.82769e-85
ENSMUSG00000032561	Acpp	9	104288251	104337728	-	7310	1014.3	-3.92687	0.198741	-19.7587	6.74892e-87	2.05814e-85
ENSMUSG00000041859	Mcm3	1	20802974	20820278	-	2991	393.757	-3.37527	0.170854	-19.7553	7.22853e-87	2.2014e-85
ENSMUSG00000028373	Astn2	4	65380803	66404611	-	4959	8705.68	1.81336	0.0918668	19.739	9.9687e-87	3.03176e-85
ENSMUSG00000051041	Olfml1	7	107567446	107591094	+	1685	271.446	-4.83713	0.245105	-19.7349	1.08069e-86	3.28222e-85
ENSMUSG00000060600	Eno3	11	70657202	70662513	+	1739	756.832	-2.58074	0.130806	-19.7295	1.20288e-86	3.64835e-85
ENSMUSG00000037685	Atp8a1	5	67618140	67847432	-	10962	829.724	-3.2052	0.16257	-19.7158	1.57682e-86	4.77603e-85
ENSMUSG00000036528	Ppfibp2	7	107595051	107748582	+	4729	338.678	-3.90783	0.198234	-19.7132	1.65967e-86	5.02018e-85
ENSMUSG00000022150	Dab2	15	6299788	6440712	+	7342	1690.42	-4.11264	0.208698	-19.7062	1.90697e-86	5.76038e-85
ENSMUSG00000058571	Gpc6	14	116925297	117979529	+	9428	559.812	-4.42918	0.224777	-19.7048	1.96156e-86	5.91728e-85
ENSMUSG00000038011	Dnahc10	5	124725085	124834308	+	14081	480.458	-2.89355	0.146957	-19.6898	2.63825e-86	7.94786e-85
ENSMUSG00000053716	Dusp7	9	106368632	106375724	+	3356	519.043	-2.93035	0.148903	-19.6796	3.22655e-86	9.70706e-85
ENSMUSG00000059555	Tor4a	2	25192966	25196886	-	3301	528.902	-4.54176	0.230813	-19.6772	3.38112e-86	1.01584e-84
ENSMUSG00000020527	Myo19	11	84880148	84911226	+	7113	353.86	-3.19554	0.162481	-19.6671	4.12611e-86	1.238e-84
CUFFORG_1013	Olfr672	7	104995760	105002211	-	1680	1942.28	2.57984	0.131177	19.6668	4.14913e-86	1.24324e-84
ENSMUSG00000026094	Stk17b	1	53755506	53785224	-	3293	690.842	-3.8586	0.1962	-19.6667	4.16397e-86	1.24601e-84
ENSMUSG00000020282	Rhbdf1	11	32209585	32222300	-	5433	439.302	-3.82108	0.19442	-19.6537	5.37213e-86	1.60538e-84
ENSMUSG00000022419	Deptor	15	55112317	55259271	+	8874	433.345	-2.75734	0.14031	-19.6518	5.58329e-86	1.66625e-84
ENSMUSG00000028544	Slc5a9	4	111875375	111902918	-	5184	671.783	-4.36927	0.222343	-19.6511	5.65808e-86	1.68632e-84
ENSMUSG00000006777	Krt23	11	99477974	99493137	-	1565	2070.52	-3.82399	0.194629	-19.6475	6.06896e-86	1.80637e-84
ENSMUSG00000051855	Mest	6	30723547	30748455	+	3935	996.699	-2.43548	0.12404	-19.6346	7.83039e-86	2.32753e-84
ENSMUSG00000025905	Oprk1	1	5588493	5606131	+	6841	350.119	-4.38815	0.223507	-19.6331	8.0582e-86	2.39206e-84
ENSMUSG00000031465	Angpt2	8	18690263	18741562	-	3690	304.741	-3.88275	0.19777	-19.6326	8.14005e-86	2.41315e-84
ENSMUSG00000022099	Epb4.9	14	70602184	70636048	-	4629	12897.6	1.36641	0.0696212	19.6264	9.19841e-86	2.72329e-84
ENSMUSG00000042594	Sh2b3	5	121815488	121836859	-	4734	530.494	-2.52491	0.128658	-19.625	9.45032e-86	2.79417e-84
ENSMUSG00000052911	Lamb2	9	108479862	108490530	+	5624	972.821	-2.97256	0.151498	-19.621	1.02237e-85	3.01884e-84
ENSMUSG00000023805	Synj2	17	5941280	6044290	+	8342	7340.01	1.39312	0.0710264	19.6141	1.17117e-85	3.45363e-84
ENSMUSG00000068742	Cry2	2	92403646	92434043	-	6320	8271.02	1.99071	0.101543	19.6045	1.41538e-85	4.16828e-84
ENSMUSG00000024640	Psat1	19	15904678	15947337	-	4254	972.628	-2.97564	0.151788	-19.6039	1.43106e-85	4.20891e-84
ENSMUSG00000032702	Kank1	19	25236975	25434496	+	6166	628.699	-3.60211	0.1838	-19.5979	1.61092e-85	4.73166e-84
ENSMUSG00000022253	Nadkd1	15	9071260	9110487	+	3731	2400.72	-2.18542	0.111534	-19.5943	1.73076e-85	5.07696e-84
ENSMUSG00000028064	Sema4a	3	88435959	88461182	-	5050	391.397	-4.30015	0.219465	-19.5938	1.74698e-85	5.11783e-84
ENSMUSG00000043388	Tmem130	5	144735915	144761649	-	2805	2684.55	1.60074	0.0817431	19.5826	2.17833e-85	6.37311e-84
ENSMUSG00000014602	Kif1a	1	93015456	93101865	-	8311	35522.3	1.22139	0.062374	19.5818	2.21201e-85	6.46319e-84
ENSMUSG00000031665	Sall1	8	89027248	89044162	-	5252	720.331	-4.76615	0.243452	-19.5774	2.41134e-85	7.03637e-84
ENSMUSG00000026644	Acbd7	2	3336168	3340993	+	531	3263.9	1.5931	0.0813817	19.5756	2.49509e-85	7.27127e-84
ENSMUSG00000049556	Lingo1	9	56618475	56685253	-	3925	11927.2	1.43543	0.0733836	19.5606	3.34949e-85	9.74846e-84
ENSMUSG00000028435	Aqp3	4	41092722	41098183	-	1829	6496.24	-3.75789	0.19212	-19.5601	3.38183e-85	9.82977e-84
ENSMUSG00000039007	Cpq	15	33083129	33594552	+	1923	400.707	-3.73206	0.190962	-19.5434	4.69138e-85	1.36184e-83
ENSMUSG00000063646	Jakmip1	5	37028335	37148001	+	6233	10714.3	1.45913	0.0746632	19.5428	4.75385e-85	1.37818e-83
ENSMUSG00000030200	Bcl2l14	6	134396318	134438736	+	4093	278.285	-3.89932	0.199648	-19.531	5.99046e-85	1.73444e-83
ENSMUSG00000003534	Ddr1	17	35681567	35704621	-	4774	3593.46	-2.36203	0.120958	-19.5277	6.38796e-85	1.84713e-83
ENSMUSG00000040560	Wdr7	18	63708695	63989760	+	7109	8323.89	1.41888	0.0727076	19.5149	8.20998e-85	2.37091e-83
ENSMUSG00000054008	Ndst1	18	60685978	60713389	-	6070	2849.31	-1.90247	0.0974926	-19.514	8.35635e-85	2.41006e-83
ENSMUSG00000024511	Rab27b	18	69979131	70141605	-	10679	923.478	-4.03508	0.206857	-19.5066	9.64901e-85	2.77929e-83
ENSMUSG00000037031	Tspan15	10	62185396	62231218	-	3605	715.119	-2.52344	0.129404	-19.5004	1.08859e-84	3.13152e-83
ENSMUSG00000021589	Rhobtb3	13	75869537	75943925	-	5684	879.192	-2.01821	0.103514	-19.4969	1.16545e-84	3.34831e-83
ENSMUSG00000035305	Ror1	4	100095791	100444765	+	5762	339.644	-3.97697	0.204051	-19.4901	1.33217e-84	3.82238e-83
ENSMUSG00000027315	Spint1	2	119237362	119249527	+	2767	1192.7	-2.39765	0.123031	-19.4882	1.38171e-84	3.95942e-83
ENSMUSG00000002059	Rab34	11	78188430	78192193	+	2385	344.397	-4.59288	0.235731	-19.4836	1.51365e-84	4.33195e-83
ENSMUSG00000033427	Upb1	10	75406911	75441679	+	6599	837.894	-4.19121	0.215146	-19.4807	1.60015e-84	4.57366e-83
ENSMUSG00000059049	Frem1	4	82897920	83052339	-	13978	282.669	-4.70869	0.241797	-19.4737	1.83413e-84	5.23573e-83
ENSMUSG00000050335	Lgals3	14	47367751	47386160	+	1858	528.86	-3.64676	0.187352	-19.4648	2.1835e-84	6.22507e-83
ENSMUSG00000032595	Cdhr4	9	107983287	107999684	+	3445	409.746	-4.02346	0.206733	-19.4621	2.3013e-84	6.55253e-83
ENSMUSG00000040254	Sema3d	5	12383166	12588943	+	6521	476.683	-4.90735	0.25215	-19.462	2.30616e-84	6.55801e-83
ENSMUSG00000044121	5430402E10Rik	X	77919786	77925062	-	798	44004.1	-3.6386	0.186986	-19.4593	2.43236e-84	6.90809e-83
ENSMUSG00000035864	Syt1	10	108497650	109010982	-	8338	17215.1	1.73653	0.0892488	19.4572	2.53175e-84	7.18122e-83
ENSMUSG00000021959	Lats2	14	57642077	57758388	-	7303	540.789	-4.14852	0.21326	-19.4529	2.7554e-84	7.80569e-83
ENSMUSG00000046242	1600029I14Rik	9	99456243	99474751	+	1458	331.437	-4.30187	0.221194	-19.4484	3.00933e-84	8.51423e-83
CUFFORG_0833	Olfr552	7	102597656	102608125	+	4320	1276.52	2.26965	0.116727	19.4441	3.26948e-84	9.23854e-83
ENSMUSG00000029810	Tmem176b	6	48833811	48841374	-	2049	2607	-3.59826	0.185137	-19.4357	3.85312e-84	1.0874e-82
CUFFORG_0831	Olfr549	7	102549870	102555842	+	1891	1174.29	2.29872	0.118309	19.4298	4.32443e-84	1.21887e-82
ENSMUSG00000005803	Sqrdl	2	122765237	122809569	+	4084	310.05	-3.92567	0.202047	-19.4294	4.3506e-84	1.2247e-82
ENSMUSG00000078670	Fam174b	7	73740307	73776919	+	2678	1193.97	-2.36088	0.121535	-19.4254	4.70434e-84	1.32261e-82
ENSMUSG00000029713	Gnb2	5	137528127	137533510	-	3402	3371.03	-3.64286	0.187605	-19.4177	5.4656e-84	1.5347e-82
ENSMUSG00000040479	Dgkz	2	91932824	91975864	-	6270	838.418	-3.7016	0.190653	-19.4154	5.71718e-84	1.60332e-82
ENSMUSG00000024858	Adrbk1	19	4286001	4306222	-	4476	1063.29	-3.3702	0.173672	-19.4056	6.91946e-84	1.93806e-82
ENSMUSG00000028173	Wls	3	159839737	159935833	+	3304	4951.9	-3.37237	0.17391	-19.3915	9.10173e-84	2.54609e-82
ENSMUSG00000040978	Gm11992	11	9048594	9069356	+	2400	17510.1	1.6534	0.0852683	19.3906	9.26398e-84	2.58823e-82
ENSMUSG00000028957	Per3	4	151003652	151044665	-	9608	593.982	-2.68629	0.138551	-19.3885	9.65659e-84	2.69455e-82
ENSMUSG00000022949	Clic6	16	92485736	92541243	+	3914	7128.07	-3.14828	0.162389	-19.3872	9.89234e-84	2.75689e-82
ENSMUSG00000031799	Tpm4	8	72134975	72153142	+	2203	2940.2	-2.85479	0.147258	-19.3864	1.00625e-83	2.80081e-82
ENSMUSG00000028521	Slc35d1	4	103170649	103215164	-	4687	2021.22	-2.01606	0.104004	-19.3845	1.0431e-83	2.89977e-82
ENSMUSG00000078667	1700094D03Rik	3	90062796	90068347	+	3097	523.721	-2.91884	0.150637	-19.3767	1.2145e-83	3.37205e-82
ENSMUSG00000019806	Aig1	10	13647054	13868980	-	9196	5475.24	1.28594	0.0663731	19.3744	1.2693e-83	3.51983e-82
ENSMUSG00000012443	Kif11	19	37376403	37421859	+	4819	602.588	-2.55438	0.131855	-19.3727	1.31256e-83	3.63527e-82
ENSMUSG00000042751	Nmnat2	1	152955101	153119260	+	4522	3251.9	1.41857	0.0732676	19.3615	1.63199e-83	4.51435e-82
ENSMUSG00000052430	Bmpr1b	3	141837136	142169425	-	5962	1163.07	-4.36297	0.225354	-19.3605	1.66125e-83	4.58961e-82
ENSMUSG00000032020	Ubash3b	9	41011098	41161697	-	7326	270.593	-3.99407	0.206544	-19.3376	2.59227e-83	7.15292e-82
ENSMUSG00000063354	Slc39a4	15	76612385	76616852	-	2224	397.059	-4.88246	0.252547	-19.3328	2.84389e-83	7.83756e-82
ENSMUSG00000038305	Spats2l	1	57774162	57948394	+	8041	346.688	-3.34683	0.173201	-19.3234	3.41352e-83	9.39582e-82
ENSMUSG00000041577	Prelp	1	133910304	133921414	-	3615	858.217	-4.02815	0.208562	-19.3139	4.10474e-83	1.12845e-81
ENSMUSG00000020019	Ntn4	10	93640681	93747207	+	3741	419.749	-3.21722	0.166659	-19.3042	4.95412e-83	1.36028e-81
ENSMUSG00000040605	Bace2	16	97356728	97439012	+	3736	417.971	-4.39754	0.227814	-19.3032	5.05108e-83	1.3852e-81
ENSMUSG00000022304	Dpys	15	39768485	39857470	-	3039	1272.18	-4.01832	0.208174	-19.3027	5.10059e-83	1.39706e-81
ENSMUSG00000028995	Fam126a	5	23915276	24030690	-	7107	1661.51	-3.15166	0.163282	-19.302	5.17069e-83	1.41453e-81
ENSMUSG00000024552	Slc14a2	18	78146940	78209094	-	3201	3680.59	1.55153	0.0804117	19.2949	5.93056e-83	1.62042e-81
ENSMUSG00000028943	Espn	4	152120331	152152371	-	5979	723.946	-3.57851	0.185503	-19.2909	6.40815e-83	1.74877e-81
ENSMUSG00000026170	Cyp27a1	1	74713574	74737890	+	1890	531.158	-4.21828	0.218714	-19.2868	6.93674e-83	1.89071e-81
ENSMUSG00000022421	Nptxr	15	79786352	79834333	-	5828	13894.8	1.25123	0.0648807	19.2851	7.15835e-83	1.94873e-81
ENSMUSG00000047361	Gm973	1	59516264	59634508	+	3594	337.612	-6.24446	0.323905	-19.2787	8.11604e-83	2.20675e-81
ENSMUSG00000030110	Ret	6	118151748	118197744	-	7341	340.425	-3.78197	0.196185	-19.2776	8.28581e-83	2.25017e-81
ENSMUSG00000029064	Gnb1	4	155491361	155559269	+	4268	176510	1.4493	0.0752155	19.2686	9.85785e-83	2.67384e-81
ENSMUSG00000073424	Cyp4f15	17	32685627	32703352	+	2282	745.937	-3.71267	0.19279	-19.2576	1.2197e-82	3.30429e-81
ENSMUSG00000048277	Syngr2	11	117809668	117814283	+	1776	909.173	-2.196	0.114037	-19.257	1.23305e-82	3.33641e-81
ENSMUSG00000042626	Shc1	3	89418443	89430015	+	5633	1451.05	-2.03606	0.105743	-19.2548	1.28752e-82	3.47957e-81
ENSMUSG00000006219	Fblim1	4	141576062	141606096	-	4457	357.851	-3.85793	0.200366	-19.2544	1.29588e-82	3.49792e-81
ENSMUSG00000039153	Runx2	17	44495987	44814797	-	8837	272.996	-4.95857	0.257563	-19.2518	1.36253e-82	3.67341e-81
ENSMUSG00000019326	Aoc3	11	101330605	101341938	+	4621	580.984	-3.48604	0.181079	-19.2515	1.37119e-82	3.69229e-81
ENSMUSG00000057751	Megf6	4	154170730	154275713	+	7746	268.122	-4.37978	0.22751	-19.2509	1.38758e-82	3.73192e-81
ENSMUSG00000027875	Hmgcs2	3	98280435	98310738	+	3290	509.608	-4.12143	0.214116	-19.2486	1.45116e-82	3.89821e-81
ENSMUSG00000032402	Smad3	9	63646767	63757994	-	5542	671.797	-4.22374	0.219475	-19.2447	1.5633e-82	4.19443e-81
ENSMUSG00000030796	Tead2	7	45215753	45233635	+	4668	461.394	-3.85189	0.20022	-19.2383	1.77053e-82	4.74472e-81
ENSMUSG00000031714	Gab1	8	80764434	80880479	-	4859	749.487	-3.3646	0.174925	-19.2345	1.90361e-82	5.09524e-81
ENSMUSG00000021062	Rab15	12	76797960	76822908	-	4614	1220.2	-4.19784	0.218287	-19.2308	2.04482e-82	5.46665e-81
ENSMUSG00000030168	Adipor2	6	119353150	119417483	-	4168	4318.95	-1.59553	0.0829914	-19.2253	2.27427e-82	6.0728e-81
ENSMUSG00000020566	Atp6v1c2	12	17284721	17329359	-	2070	1360.51	-3.54279	0.184323	-19.2206	2.48869e-82	6.6374e-81
ENSMUSG00000023088	Abcc1	16	14361558	14475737	+	12366	13835.1	1.18081	0.0614381	19.2194	2.54497e-82	6.7794e-81
ENSMUSG00000074918	5430417L22Rik	2	118745758	118748810	+	3053	413.152	-4.02173	0.209261	-19.2187	2.5818e-82	6.86932e-81
CUFFORG_1154	Olfr972	9	39866288	39874651	+	1775	889.856	2.28997	0.119173	19.2155	2.74717e-82	7.3006e-81
ENSMUSG00000033088	Triobp	15	78947724	79005867	+	10681	1290	-2.2415	0.116687	-19.2096	3.07846e-82	8.17129e-81
ENSMUSG00000032348	Gsta4	9	78191966	78209348	+	957	1865.37	-3.76287	0.195943	-19.2038	3.43737e-82	9.11312e-81
ENSMUSG00000027210	Meis2	2	115863064	116065839	-	11969	614.428	-3.66929	0.191144	-19.1964	3.96664e-82	1.05038e-80
ENSMUSG00000032420	Nt5e	9	88327609	88372089	+	3580	256.629	-4.07273	0.212297	-19.1841	5.02542e-82	1.32917e-80
ENSMUSG00000033377	Palmd	3	116918256	116968987	-	3812	389.059	-3.5897	0.187134	-19.1825	5.18131e-82	1.36879e-80
ENSMUSG00000019027	Dnahc1	14	31260375	31323896	-	12872	376.38	-3.4999	0.182502	-19.1773	5.72932e-82	1.51177e-80
ENSMUSG00000035413	Tmem98	11	80810175	80822033	+	1633	690.795	-3.55145	0.185235	-19.1727	6.25717e-82	1.6491e-80
ENSMUSG00000029249	Rest	5	77265491	77286432	+	7222	490.757	-3.05928	0.159585	-19.1702	6.57061e-82	1.72967e-80
ENSMUSG00000043079	Synpo	18	60593973	60660142	-	9533	1309.02	-2.06481	0.107718	-19.1688	6.75107e-82	1.77508e-80
ENSMUSG00000056698	Elmod3	6	72565922	72598413	-	3560	14800.2	1.41285	0.0737171	19.1658	7.14699e-82	1.87697e-80
ENSMUSG00000078612	1700024P16Rik	4	104913456	105016863	+	3136	273.831	-4.05346	0.211498	-19.1655	7.18999e-82	1.88604e-80
ENSMUSG00000040428	Plekha4	7	45526330	45554229	+	4187	394.48	-3.67866	0.191953	-19.1643	7.348e-82	1.92523e-80
ENSMUSG00000044393	Dsg2	18	20558074	20604521	+	8268	1374.96	-1.91667	0.100056	-19.156	8.63225e-82	2.25906e-80
ENSMUSG00000031022	BC051019	7	109712181	109723850	-	2070	267.667	-5.23433	0.273386	-19.1463	1.0394e-81	2.71691e-80
ENSMUSG00000023039	Krt7	15	101411043	101430313	+	7049	522.556	-3.84562	0.200862	-19.1456	1.05382e-81	2.75139e-80
ENSMUSG00000022817	Itgb5	16	33829665	33949153	+	3362	1174.24	-3.3635	0.175694	-19.1441	1.08392e-81	2.82669e-80
ENSMUSG00000020614	Fam20a	11	109669749	109722279	-	3634	384.289	-4.05806	0.212179	-19.1256	1.54494e-81	4.02424e-80
ENSMUSG00000023411	Nfatc4	14	55824795	55833943	+	4019	296.167	-4.70899	0.246306	-19.1185	1.77269e-81	4.61211e-80
ENSMUSG00000002885	Cd97	8	83723251	83741326	-	3757	347.311	-3.04725	0.159456	-19.1103	2.07446e-81	5.39093e-80
ENSMUSG00000074364	Ehd2	7	15946977	15967567	-	5100	768.634	-3.12555	0.163562	-19.1093	2.11435e-81	5.48821e-80
ENSMUSG00000000154	Slc22a18	7	143473721	143499334	+	1718	521.046	-3.73325	0.195438	-19.102	2.42974e-81	6.29955e-80
ENSMUSG00000022382	Wnt7b	15	85535439	85581821	-	4413	920.04	-3.78534	0.198167	-19.1018	2.44141e-81	6.32245e-80
ENSMUSG00000027173	Depdc7	2	104721784	104742878	-	2096	347.282	-4.31327	0.225823	-19.1002	2.51389e-81	6.50261e-80
ENSMUSG00000055978	Fut2	7	45648595	45666308	-	2865	409.901	-3.50576	0.183568	-19.0979	2.62884e-81	6.79207e-80
ENSMUSG00000029797	Sspo	6	48448229	48501250	+	15723	344.612	-6.08734	0.31884	-19.0921	2.93578e-81	7.57634e-80
ENSMUSG00000037410	Tbc1d2b	9	90202047	90270804	-	8781	724.218	-2.13406	0.111793	-19.0894	3.09548e-81	7.97926e-80
ENSMUSG00000027217	Tspan18	2	93201760	93334505	-	8175	623.028	-4.50604	0.236072	-19.0876	3.20109e-81	8.24198e-80
ENSMUSG00000006269	Atp6v1b1	6	83743017	83758809	+	1926	2716.8	-3.78107	0.198155	-19.0814	3.60502e-81	9.27129e-80
ENSMUSG00000005338	Cadm3	1	173334254	173367695	-	6252	6521.85	1.33848	0.0701956	19.0679	4.66794e-81	1.19911e-79
ENSMUSG00000020658	Efr3b	12	3962554	4038915	-	6547	24471.9	1.08172	0.0567474	19.0621	5.21563e-81	1.33826e-79
ENSMUSG00000001249	Hpn	7	31098725	31115290	-	3323	667.367	-4.35599	0.228715	-19.0455	7.15409e-81	1.83353e-79
ENSMUSG00000024642	Tle4	19	14448072	14598051	-	4640	683.449	-2.27964	0.119726	-19.0405	7.87163e-81	2.01512e-79
ENSMUSG00000054477	Kcnn2	18	45269005	45686024	+	3790	2430.88	1.60125	0.0841078	19.038	8.2598e-81	2.11207e-79
ENSMUSG00000006411	Pvrl4	1	171370099	171388598	+	3746	395.83	-4.14263	0.217626	-19.0355	8.66081e-81	2.21207e-79
ENSMUSG00000021540	Smad5	13	56703010	56742377	+	7420	1496.59	-1.82937	0.096106	-19.0349	8.75994e-81	2.23484e-79
CUFFORG_0029	Olfr419	1	174248514	174252061	-	2685	982.769	2.09922	0.110362	19.0212	1.13831e-80	2.90074e-79
ENSMUSG00000038146	Notch3	17	32120820	32166880	-	8044	1611.54	-3.54783	0.18655	-19.0181	1.20675e-80	3.07163e-79
ENSMUSG00000020828	Pld2	11	70540064	70558110	+	6252	486.961	-2.47129	0.129978	-19.0132	1.32515e-80	3.36918e-79
ENSMUSG00000053414	Hunk	16	90386397	90499553	+	5009	1154.88	-2.1508	0.113185	-19.0026	1.62214e-80	4.11958e-79
ENSMUSG00000022565	Plec	15	76170974	76232574	-	18113	1928.78	-3.41102	0.17954	-18.9986	1.75121e-80	4.44231e-79
CUFFORG_0204	Olfr1361	13	21656880	21663386	-	2843	1041.02	2.25116	0.11855	18.9892	2.09684e-80	5.31302e-79
ENSMUSG00000032231	Anxa2	9	69453620	69491795	+	3731	2824.7	-3.70774	0.195257	-18.9891	2.10062e-80	5.31658e-79
ENSMUSG00000052397	Ezr	17	6738041	6782784	-	3290	4839.77	-2.94623	0.155209	-18.9824	2.38426e-80	6.02762e-79
ENSMUSG00000063856	Gpx1	9	108339080	108340338	+	1041	2141.1	-2.07328	0.109243	-18.9786	2.56174e-80	6.46897e-79
ENSMUSG00000022505	Emp2	16	10281749	10313968	-	3440	655.425	-4.10957	0.216708	-18.9636	3.41075e-80	8.60318e-79
ENSMUSG00000071324	Armc2	10	41914990	42018442	-	7188	4976.85	1.35654	0.0715392	18.9623	3.49777e-80	8.81272e-79
ENSMUSG00000030770	Parva	7	112427505	112591692	+	10157	6973.04	-3.841	0.202643	-18.9546	4.04811e-80	1.01878e-78
ENSMUSG00000026003	Acadl	1	66830839	66863277	-	2005	916.131	-3.85172	0.203218	-18.9537	4.11933e-80	1.03554e-78
ENSMUSG00000018740	Slc25a35	11	68968131	68974365	+	3677	3775.16	-1.46007	0.0770583	-18.9476	4.61774e-80	1.15953e-78
ENSMUSG00000026961	Lrrc26	2	25289915	25291180	+	1190	530.155	-3.98594	0.210514	-18.9343	5.94512e-80	1.49116e-78
ENSMUSG00000001525	Tubb5	17	35833926	35838306	-	3322	19420.4	-1.5419	0.0814425	-18.9324	6.172e-80	1.54633e-78
ENSMUSG00000029570	Lfng	5	140607341	140615543	+	2282	402.181	-4.77041	0.251975	-18.9321	6.20764e-80	1.55351e-78
ENSMUSG00000001123	Lgals9	11	78962974	78984946	-	2137	327.037	-3.1759	0.167784	-18.9285	6.64812e-80	1.66188e-78
ENSMUSG00000022587	Ly6e	15	74955051	74959905	+	2301	6793.09	-3.68858	0.195112	-18.905	1.03773e-79	2.5912e-78
ENSMUSG00000029869	Ephb6	6	41605482	41620509	+	3773	338.712	-3.54616	0.187644	-18.8984	1.17656e-79	2.93456e-78
ENSMUSG00000070985	Acnat1	4	49447105	49473912	-	2128	287.774	-4.66623	0.246932	-18.8969	1.21056e-79	3.016e-78
ENSMUSG00000034460	Six4	12	73099609	73114037	-	7035	531.162	-3.98951	0.211133	-18.8957	1.23802e-79	3.08098e-78
ENSMUSG00000063524	Eno1	4	150236721	150248879	+	5379	35099.5	1.61515	0.0855172	18.8869	1.46271e-79	3.63608e-78
ENSMUSG00000045201	Lrrc3b	14	15357519	15438987	-	1835	7254.94	1.84266	0.0975728	18.885	1.51511e-79	3.76215e-78
ENSMUSG00000056204	Pgpep1	8	70646436	70659738	-	4882	904.007	-1.85766	0.0983785	-18.8828	1.57897e-79	3.91637e-78
ENSMUSG00000021130	Galnt16	12	80518990	80603896	+	3920	3990.71	1.2864	0.0681531	18.8752	1.825e-79	4.52159e-78
ENSMUSG00000036908	Unc93b1	19	3935186	3949340	+	2841	657.243	-2.51181	0.133116	-18.8693	2.03904e-79	5.04629e-78
ENSMUSG00000022759	4930451C15Rik	16	17544465	17561247	-	3941	317.636	-6.21265	0.329321	-18.865	2.21232e-79	5.46906e-78
ENSMUSG00000043003	Rasef	4	73714579	73790709	-	5461	933.875	-4.42919	0.234794	-18.8641	2.25012e-79	5.55636e-78
ENSMUSG00000018500	Adora2b	11	62248984	62266453	+	1845	255.142	-4.64583	0.246286	-18.8635	2.27501e-79	5.6116e-78
ENSMUSG00000031133	Arhgef6	X	57231485	57338729	-	8552	815.529	-4.04407	0.214399	-18.8624	2.32638e-79	5.73197e-78
ENSMUSG00000020788	Atp2a3	11	72961169	72993044	+	5281	4128.06	-2.83615	0.150404	-18.8568	2.58182e-79	6.35434e-78
ENSMUSG00000040412	5330417C22Rik	3	108455694	108536526	-	6294	8187.97	1.26721	0.0672086	18.8549	2.67697e-79	6.58129e-78
ENSMUSG00000047963	Stbd1	5	92603051	92606579	+	1985	3786.2	1.48966	0.0790304	18.8492	2.98222e-79	7.32367e-78
ENSMUSG00000001349	Cnn1	9	22099281	22109630	+	2368	299.528	-3.79542	0.201439	-18.8415	3.44899e-79	8.46065e-78
ENSMUSG00000067276	Capn6	X	143802231	143827414	-	7795	404.845	-2.5003	0.132723	-18.8385	3.653e-79	8.95124e-78
ENSMUSG00000021879	Dnahc12	14	26693274	26891703	+	11097	327.72	-3.4712	0.18433	-18.8314	4.17713e-79	1.02244e-77
ENSMUSG00000016024	Lbp	2	158306493	158332852	+	4831	1238.53	-4.18766	0.22242	-18.8277	4.47473e-79	1.09408e-77
ENSMUSG00000026825	Dnm1	2	32308471	32353329	-	5240	22749.4	1.46484	0.0778426	18.8179	5.38587e-79	1.31541e-77
ENSMUSG00000041431	Ccnb1	13	100778650	100786570	-	4217	387.45	-4.50467	0.239568	-18.8033	7.0941e-79	1.73073e-77
ENSMUSG00000043753	Dmrta1	4	89679436	89694772	+	4194	301.16	-4.90577	0.26091	-18.8025	7.19786e-79	1.75413e-77
ENSMUSG00000021835	Bmp4	14	46383520	46390669	-	2224	252.703	-4.64408	0.24718	-18.7883	9.41851e-79	2.2928e-77
ENSMUSG00000027907	S100a11	3	93520488	93526287	+	511	1272.09	-3.64419	0.193983	-18.7861	9.80497e-79	2.38427e-77
ENSMUSG00000039062	Anpep	7	79821803	79848210	-	3879	953.247	-3.61809	0.192607	-18.7848	1.00629e-78	2.44433e-77
ENSMUSG00000021396	Nxnl2	13	51171025	51175187	+	1163	3181.94	1.86604	0.0993918	18.7746	1.21845e-78	2.95646e-77
ENSMUSG00000041797	Abca9	11	110100749	110168196	-	8048	302.543	-3.31086	0.176371	-18.7722	1.27607e-78	3.09291e-77
ENSMUSG00000029269	Sult1b1	5	87513339	87538195	-	2780	384.788	-4.21388	0.224492	-18.7708	1.31012e-78	3.17199e-77
ENSMUSG00000066964	Tmem211	5	113226909	113239263	+	1827	714.849	-4.24232	0.22608	-18.7647	1.4683e-78	3.55112e-77
ENSMUSG00000034109	Golim4	3	75876183	75956949	-	8977	1506.96	-1.80459	0.0961702	-18.7646	1.47223e-78	3.55678e-77
ENSMUSG00000031951	Tmem231	8	111912018	111933791	-	2887	3887.59	1.23225	0.0656763	18.7625	1.53019e-78	3.6928e-77
ENSMUSG00000028838	Extl1	4	134356372	134383850	-	4333	2444.73	1.48455	0.079198	18.7448	2.13597e-78	5.14917e-77
ENSMUSG00000042616	Oscp1	4	126058565	126092195	+	5254	13909.9	1.27813	0.0681869	18.7446	2.14356e-78	5.16188e-77
ENSMUSG00000028871	Rspo1	4	124986430	125009099	+	1938	291.69	-5.13234	0.273863	-18.7406	2.31158e-78	5.5605e-77
ENSMUSG00000035407	Kank4	4	98754898	98817537	-	4795	277.955	-4.83691	0.258123	-18.7388	2.38937e-78	5.74142e-77
ENSMUSG00000027803	Wwtr1	3	57455649	57575910	-	4779	1120.76	-3.61464	0.193001	-18.7286	2.89615e-78	6.9517e-77
ENSMUSG00000069793	Slfn9	11	82979629	82991830	-	4726	259.929	-4.66016	0.248889	-18.7238	3.16647e-78	7.59239e-77
ENSMUSG00000024140	Epas1	17	86753907	86833410	+	5309	15539.5	-3.77862	0.201816	-18.7231	3.20769e-78	7.68298e-77
ENSMUSG00000022508	Bcl6	16	23965052	23988852	-	6700	5911.13	1.42672	0.0762027	18.7227	3.23227e-78	7.73353e-77
CUFFORG_0050	Olfr791	10	129521820	129528161	+	2289	752.24	2.07122	0.110662	18.7166	3.62436e-78	8.66237e-77
ENSMUSG00000030287	Itpr2	6	146108299	146502223	-	13484	659.793	-3.5843	0.191582	-18.7089	4.19022e-78	1.00041e-76
ENSMUSG00000053581	Zfand2a	5	139471211	139484549	-	3407	10359	1.44511	0.0772599	18.7045	4.55362e-78	1.08601e-76
ENSMUSG00000039375	Wdr17	8	54629055	54887184	-	6571	8357.65	1.48357	0.079355	18.6953	5.40504e-78	1.28769e-76
ENSMUSG00000021414	Fam217a	13	34909964	34919992	-	2395	5355.05	1.33129	0.0712568	18.6829	6.81802e-78	1.62259e-76
ENSMUSG00000043336	Filip1l	16	57353093	57573126	+	5335	255.23	-4.40636	0.235908	-18.6783	7.44049e-78	1.76884e-76
ENSMUSG00000038587	Akap12	10	4266329	4359468	+	6244	1987.28	-2.41519	0.129362	-18.67	8.69158e-78	2.06407e-76
ENSMUSG00000061132	Blnk	19	40928927	40994535	-	5991	498.659	-3.49858	0.187508	-18.6583	1.08037e-77	2.56292e-76
ENSMUSG00000034435	Tmem30b	12	73543114	73546395	-	3282	1983.43	-3.36261	0.180243	-18.656	1.12905e-77	2.67556e-76
ENSMUSG00000032232	Cgnl1	9	71626509	71771602	-	7844	1174.64	-4.3515	0.233262	-18.655	1.14985e-77	2.72196e-76
CUFFORG_1230	Olfr1447	19	12899450	12903743	-	2639	843.191	2.37859	0.127527	18.6517	1.22386e-77	2.89409e-76
ENSMUSG00000044456	Rin3	12	102283048	102390855	+	6835	387.479	-3.27886	0.175859	-18.6448	1.39204e-77	3.28831e-76
ENSMUSG00000018604	Tbx3	5	119670669	119684724	+	5365	245.02	-4.23307	0.227084	-18.641	1.4945e-77	3.52662e-76
ENSMUSG00000043168	4930426D05Rik	18	21651448	21656105	+	3001	284.983	-5.82002	0.312308	-18.6355	1.65552e-77	3.90244e-76
ENSMUSG00000060240	Cend1	7	141426446	141429491	-	1775	7233.42	1.31205	0.0704147	18.6332	1.72989e-77	4.07345e-76
ENSMUSG00000038080	Kdm1b	13	47043499	47084613	+	4829	435.738	-2.89751	0.155504	-18.6331	1.73331e-77	4.0772e-76
ENSMUSG00000079559	Gm684	9	51270258	51278554	-	1263	355.757	-4.5142	0.242305	-18.6303	1.82611e-77	4.29098e-76
ENSMUSG00000058056	Palld	8	61513246	61902690	-	8479	483.242	-3.71571	0.199479	-18.6271	1.9364e-77	4.54535e-76
ENSMUSG00000029767	Calu	6	29348069	29377110	+	4733	3446.29	-1.46639	0.0787272	-18.6262	1.97102e-77	4.62175e-76
ENSMUSG00000021536	Adcy2	13	68620043	68999541	-	4211	265.922	-3.75629	0.201735	-18.6199	2.21491e-77	5.18818e-76
ENSMUSG00000004665	Cnn2	10	79988584	79996062	+	2460	2150.33	-3.86982	0.207898	-18.614	2.47245e-77	5.78539e-76
ENSMUSG00000024942	Capn1	19	5988546	6015825	-	3190	1007.59	-3.8906	0.209188	-18.5986	3.29943e-77	7.71238e-76
ENSMUSG00000026701	Prdx6	1	161240112	161251219	-	3671	16148.3	-3.08543	0.165951	-18.5925	3.69735e-77	8.63346e-76
ENSMUSG00000071547	Nt5dc2	14	31134853	31139121	+	1407	935.483	-3.51775	0.189257	-18.5871	4.08554e-77	9.52995e-76
ENSMUSG00000000903	Vpreb3	10	75943057	75949657	+	859	274.994	-4.47071	0.240587	-18.5825	4.44979e-77	1.03688e-75
ENSMUSG00000012428	Steap4	5	7960472	7982213	+	3140	1093.06	-4.00644	0.21581	-18.5647	6.20321e-77	1.44394e-75
ENSMUSG00000038296	Galnt18	7	111471661	111779977	-	2575	560.733	-2.54609	0.137156	-18.5635	6.34372e-77	1.47511e-75
ENSMUSG00000050965	Prkca	11	107933387	108343928	-	8992	826.492	-2.33928	0.12602	-18.5628	6.4248e-77	1.49241e-75
ENSMUSG00000038370	Pcp4l1	1	171173262	171196268	-	1577	48601.9	1.33145	0.0717318	18.5615	6.58647e-77	1.52838e-75
ENSMUSG00000074480	Mex3a	3	88532395	88541396	+	5778	2715.81	-3.37858	0.182027	-18.5608	6.66438e-77	1.54485e-75
ENSMUSG00000037419	Endod1	9	14353990	14381242	-	4470	32672	1.28191	0.0690676	18.5602	6.73989e-77	1.56073e-75
ENSMUSG00000066150	Slc31a1	4	62360727	62391769	+	4280	3883.71	-2.12079	0.114287	-18.5567	7.19944e-77	1.66542e-75
ENSMUSG00000001517	Foxm1	6	128362967	128375893	+	5498	336.638	-3.09152	0.166837	-18.5302	1.17884e-76	2.72369e-75
ENSMUSG00000039087	Rreb1	13	37778400	37952002	+	13991	734.102	-4.32123	0.2332	-18.5301	1.17987e-76	2.72369e-75
ENSMUSG00000042514	Klhl14	18	21550377	21654718	-	4425	261.608	-4.79061	0.25856	-18.5281	1.2258e-76	2.82682e-75
ENSMUSG00000027580	Helz2	2	181227615	181242027	-	11529	3518.91	1.76183	0.0950964	18.5268	1.25617e-76	2.89386e-75
ENSMUSG00000014444	Piezo1	8	122481698	122551329	-	9933	491.494	-3.89169	0.210075	-18.5252	1.29283e-76	2.97525e-75
ENSMUSG00000039395	Mreg	1	72159233	72212307	-	2493	5813.15	1.63566	0.0883218	18.5194	1.44158e-76	3.31415e-75
ENSMUSG00000037852	Cpe	8	64592558	64693040	-	2087	34023.7	1.29879	0.0701536	18.5135	1.60728e-76	3.69128e-75
ENSMUSG00000005125	Ndrg1	15	66929321	66969640	-	6593	1947.34	-1.95892	0.106023	-18.4763	3.20411e-76	7.35102e-75
ENSMUSG00000028583	Pdpn	4	143267431	143299564	-	1817	355.954	-3.32179	0.179795	-18.4755	3.25417e-76	7.4582e-75
ENSMUSG00000024978	Gpam	19	55069734	55099451	-	3832	1219.22	-2.30968	0.125017	-18.475	3.28267e-76	7.51581e-75
ENSMUSG00000020000	Moxd1	10	24223517	24302790	+	3198	696.052	-3.3434	0.180979	-18.474	3.34352e-76	7.64728e-75
ENSMUSG00000024479	Mal2	15	54571366	54602846	+	2775	586.869	-3.99532	0.216289	-18.4722	3.45949e-76	7.90443e-75
ENSMUSG00000035852	9130017N09Rik	10	79821021	79830452	+	2487	529.685	-2.408	0.130389	-18.4677	3.75672e-76	8.57478e-75
ENSMUSG00000039960	Rhou	8	123653929	123663884	+	3806	1129.55	-2.01194	0.108956	-18.4655	3.91234e-76	8.92085e-75
ENSMUSG00000021795	Sftpd	14	41172212	41185198	-	1326	882.343	-4.04771	0.219271	-18.4599	4.34091e-76	9.88798e-75
ENSMUSG00000015647	Lama5	2	180176373	180225859	-	11388	919.18	-3.827	0.20735	-18.4567	4.60285e-76	1.0474e-74
CUFFORG_0973	Olfr600	7	103344942	103349659	-	2057	458.324	2.4228	0.131284	18.4547	4.78075e-76	1.08677e-74
ENSMUSG00000000142	Axin2	11	108920349	108950783	+	5506	721.214	-2.82154	0.152895	-18.4541	4.83566e-76	1.09813e-74
ENSMUSG00000035873	Pawr	10	108332189	108414391	+	1828	976.335	-3.69022	0.200007	-18.4505	5.17037e-76	1.17295e-74
ENSMUSG00000074489	Bglap3	3	88368616	88372743	-	2629	374.627	-3.61956	0.19619	-18.4493	5.28481e-76	1.19769e-74
ENSMUSG00000061517	Sox21	14	118233232	118237030	-	3799	748.101	-3.75602	0.203629	-18.4454	5.67328e-76	1.28443e-74
ENSMUSG00000042377	Fam83g	11	61684091	61709951	+	6659	735.783	-2.65607	0.14408	-18.4347	6.91831e-76	1.56472e-74
ENSMUSG00000042156	Dzip1	14	118875520	118925314	-	4744	284.405	-3.04321	0.165097	-18.4329	7.15055e-76	1.61561e-74
ENSMUSG00000025809	Itgb1	8	128685654	128733200	+	4081	6368.83	-1.56295	0.0848916	-18.4111	1.06984e-75	2.41477e-74
ENSMUSG00000027895	Kcnc4	3	107438303	107458898	-	3013	31090.1	1.42524	0.077417	18.4099	1.09417e-75	2.46719e-74
ENSMUSG00000036832	Lpar3	3	146220961	146286214	+	2494	235.176	-4.91881	0.267212	-18.4079	1.13555e-75	2.55791e-74
ENSMUSG00000027674	Pex5l	3	32949408	33143247	-	5262	10390.3	1.16106	0.0631135	18.3964	1.4044e-75	3.16033e-74
ENSMUSG00000031647	Mfap3l	8	60632827	60676729	+	6837	4051.36	-3.057	0.166202	-18.3933	1.48588e-75	3.34032e-74
ENSMUSG00000044674	Fzd1	5	4753842	4758216	-	4375	836.118	-4.09864	0.222909	-18.387	1.66865e-75	3.74742e-74
ENSMUSG00000024697	Gna14	19	16435667	16610818	+	3383	302.761	-4.83592	0.263046	-18.3843	1.75473e-75	3.93676e-74
ENSMUSG00000029528	Pxn	5	115506676	115555987	+	8195	1544.83	-1.71	0.0930182	-18.3835	1.78035e-75	3.99023e-74
ENSMUSG00000036564	Ndrg4	8	95676980	95715119	+	4887	11704.8	1.28114	0.069691	18.3832	1.79079e-75	4.00961e-74
ENSMUSG00000035486	Plk5	10	80356459	80365489	+	2678	265.686	-4.13174	0.224774	-18.3818	1.83819e-75	4.11161e-74
ENSMUSG00000022475	Hdac7	15	97792664	97844502	-	5530	789.029	-3.84073	0.208968	-18.3795	1.91846e-75	4.28687e-74
ENSMUSG00000097163	AC110234.1	5	117312520	117315539	-	1936	5985.4	1.49842	0.0815628	18.3713	2.22883e-75	4.97483e-74
ENSMUSG00000056220	Pla2g4a	1	149829618	149961290	-	6388	244.943	-4.93012	0.26836	-18.3713	2.23079e-75	4.97483e-74
ENSMUSG00000041734	Kirrel	3	87078593	87174747	-	7463	8636.86	1.30435	0.0710132	18.3678	2.38047e-75	5.30332e-74
ENSMUSG00000021765	Fst	13	114452262	114458730	-	2337	266.585	-5.19473	0.283034	-18.3537	3.0827e-75	6.86093e-74
ENSMUSG00000031532	Tmem66	8	34154563	34170845	+	1897	56264	1.3232	0.0721032	18.3515	3.21383e-75	7.14566e-74
ENSMUSG00000029455	Aldh2	5	121566027	121593824	-	4704	15139.9	-3.45958	0.18856	-18.3473	3.46639e-75	7.69952e-74
ENSMUSG00000029254	Stap1	5	86071746	86103993	+	4083	390.388	-3.56639	0.194405	-18.3452	3.6081e-75	8.00633e-74
ENSMUSG00000024036	Slc37a1	17	31295483	31350696	+	3626	4033.91	1.50079	0.0818679	18.3318	4.61048e-75	1.02204e-73
ENSMUSG00000045312	Lhfpl2	13	94057796	94195409	+	8276	494.475	-3.85189	0.210162	-18.3282	4.92849e-75	1.09145e-73
ENSMUSG00000039838	Slc45a1	4	150628572	150652174	-	4395	4392.81	1.69128	0.0922863	18.3264	5.09489e-75	1.12719e-73
ENSMUSG00000047230	Cldn2	X	139800828	139811386	+	3325	265.207	-4.67258	0.254982	-18.3251	5.21795e-75	1.15327e-73
ENSMUSG00000030341	Tnfrsf1a	6	125349362	125362484	+	2591	1103.71	-3.15268	0.172075	-18.3215	5.57155e-75	1.23021e-73
ENSMUSG00000002602	Axl	7	25757273	25788705	-	5033	824.075	-3.6784	0.200845	-18.3147	6.32012e-75	1.39411e-73
ENSMUSG00000054871	Tmem158	9	123259058	123260789	-	1732	495.71	-3.51703	0.192098	-18.3086	7.06862e-75	1.55768e-73
ENSMUSG00000072572	Slc39a2	14	51892889	51896745	+	3447	450.696	-3.63279	0.198422	-18.3084	7.09362e-75	1.56165e-73
ENSMUSG00000041633	Kctd12b	X	153685154	153696391	-	4906	254.528	-5.12556	0.280073	-18.3008	8.15356e-75	1.79322e-73
ENSMUSG00000020865	Abcc3	11	94343295	94392997	-	5698	1357.03	-3.39389	0.185468	-18.2991	8.41825e-75	1.84961e-73
ENSMUSG00000038990	Cables2	2	180258540	180273496	-	4597	263.588	-3.50604	0.191605	-18.2982	8.54789e-75	1.87625e-73
ENSMUSG00000018217	Pmp22	11	63128982	63159547	+	2354	535.775	-3.5989	0.19669	-18.2973	8.69431e-75	1.90651e-73
ENSMUSG00000039865	Slc44a3	3	121459529	121532344	-	2559	589.687	-2.95767	0.161791	-18.2808	1.17639e-74	2.57709e-73
ENSMUSG00000028354	Fmn2	1	174501825	174822717	+	6430	12839.8	1.40707	0.0769875	18.2766	1.27036e-74	2.78023e-73
ENSMUSG00000030088	Aldh1l1	6	90486427	90600203	+	4512	553.917	-4.00761	0.219401	-18.2661	1.54029e-74	3.36767e-73
ENSMUSG00000042622	Maff	15	79347541	79359072	+	2119	1753.01	2.21002	0.120995	18.2654	1.55982e-74	3.40702e-73
ENSMUSG00000031927	1700012B09Rik	9	14758200	14771030	-	679	5607.85	1.50258	0.0822722	18.2635	1.6172e-74	3.52891e-73
ENSMUSG00000024085	Man2a1	17	64600736	64755110	+	7223	840.124	-3.79978	0.208068	-18.2622	1.65498e-74	3.60783e-73
ENSMUSG00000020681	Ace	11	105967945	105989964	+	5287	496.244	-3.39718	0.186048	-18.2597	1.73218e-74	3.77244e-73
ENSMUSG00000090124	Ugt1a7c	1	88095062	88220002	+	3233	390.625	-5.29015	0.290081	-18.2368	2.63389e-74	5.73063e-73
ENSMUSG00000034648	Lrrn1	6	107529726	107570228	+	3756	21023.5	1.5702	0.086137	18.2291	3.03303e-74	6.59262e-73
ENSMUSG00000023915	Tnfrsf21	17	43016555	43089188	+	3626	16290.6	1.2726	0.0698484	18.2194	3.61792e-74	7.85632e-73
ENSMUSG00000015970	Chdh	14	30009023	30040466	+	6156	384.739	-2.65859	0.145953	-18.2154	3.89359e-74	8.4467e-73
ENSMUSG00000031558	Slit2	5	47983155	48306282	+	15079	962.53	-2.18608	0.120056	-18.2088	4.39372e-74	9.52244e-73
ENSMUSG00000028701	Lurap1	4	116132406	116151338	-	5886	583.609	-3.28873	0.180717	-18.1983	5.32801e-74	1.15361e-72
ENSMUSG00000022210	Dhrs4	14	55478758	55490338	+	1390	800.231	-1.9085	0.104881	-18.1969	5.4647e-74	1.18206e-72
ENSMUSG00000019779	Frk	10	34483400	34611226	+	4799	419.728	-4.29884	0.236258	-18.1956	5.5945e-74	1.20896e-72
ENSMUSG00000011382	Dhdh	7	45472956	45488805	-	3678	1327.31	-2.80712	0.154326	-18.1896	6.23835e-74	1.3468e-72
ENSMUSG00000039601	Rcan2	17	43801851	44039516	+	3744	282.109	-3.27531	0.180096	-18.1865	6.60514e-74	1.42461e-72
ENSMUSG00000024665	Fads2	19	10064164	10101503	-	1508	1458.33	-3.57112	0.196376	-18.1851	6.77444e-74	1.45971e-72
ENSMUSG00000053025	Sv2b	7	75114897	75309262	-	5703	4258.1	1.4436	0.0794332	18.1737	8.33636e-74	1.79453e-72
ENSMUSG00000041143	Tmco4	4	138972888	139059171	+	3596	348.406	-4.03159	0.221866	-18.1713	8.7075e-74	1.87261e-72
ENSMUSG00000025255	Zfhx4	3	5218526	5415855	+	15803	1259.18	-1.67901	0.0924275	-18.1657	9.64115e-74	2.07141e-72
ENSMUSG00000028115	Bnipl	3	95241271	95251193	-	2297	305.167	-3.73176	0.205509	-18.1586	1.09744e-73	2.3556e-72
ENSMUSG00000079426	Arpc4	6	113378113	113390448	+	2323	10268.7	1.19591	0.0658619	18.1578	1.11345e-73	2.38595e-72
ENSMUSG00000027068	Dhrs9	2	69380445	69404533	+	4281	312.746	-5.74838	0.316579	-18.1578	1.11372e-73	2.38595e-72
ENSMUSG00000024940	Ltbp3	19	5740904	5758532	+	5190	1298.83	-2.63962	0.145423	-18.1513	1.25439e-73	2.68473e-72
ENSMUSG00000063632	Sox11	12	27340697	27342709	-	2013	2906.65	-2.10182	0.115795	-18.1512	1.25613e-73	2.68588e-72
ENSMUSG00000038260	Trpm4	7	45303155	45333780	-	4245	396.071	-4.12917	0.227519	-18.1487	1.31485e-73	2.80874e-72
ENSMUSG00000040697	Dnajc16	4	141760189	141790931	-	6510	8624.1	1.12701	0.0621023	18.1477	1.33873e-73	2.85702e-72
ENSMUSG00000023909	Paqr4	17	23736186	23740330	-	2507	620.652	-2.84415	0.156775	-18.1416	1.49704e-73	3.19182e-72
ENSMUSG00000056367	Actr3b	5	25759997	25850342	+	1741	3110.56	1.49413	0.0823819	18.1366	1.6384e-73	3.48988e-72
ENSMUSG00000028024	Enpep	3	129269175	129332720	-	4706	307.071	-3.47988	0.191872	-18.1365	1.64285e-73	3.49603e-72
ENSMUSG00000021493	Pdlim7	13	55495795	55513676	-	4849	511.979	-3.56975	0.196949	-18.1253	2.01328e-73	4.28022e-72
ENSMUSG00000030499	Kctd15	7	34639014	34655509	-	2991	647.469	-4.02941	0.222403	-18.1176	2.31383e-73	4.91453e-72
ENSMUSG00000036867	Smad6	9	63953076	64022059	-	3205	346.9	-3.88596	0.21457	-18.1105	2.63305e-73	5.58722e-72
ENSMUSG00000001663	Gstt1	10	75783813	75798584	-	1528	268.307	-4.02034	0.221992	-18.1103	2.64398e-73	5.60509e-72
ENSMUSG00000039131	Gipc2	3	152093533	152166230	-	3584	306.564	-3.13979	0.173414	-18.1057	2.87323e-73	6.08531e-72
CUFFORG_0916	Olfr479	7	108050693	108056600	+	3065	556.365	2.39077	0.132066	18.1029	3.02151e-73	6.39328e-72
ENSMUSG00000018474	Chd3	11	69343273	69369406	-	8443	7453.61	-1.85158	0.102297	-18.1	3.18945e-73	6.74224e-72
ENSMUSG00000024215	Spdef	17	27714352	27728951	-	2188	250.593	-4.11426	0.227349	-18.0967	3.38594e-73	7.15083e-72
ENSMUSG00000040640	Erc2	14	27622442	28478537	+	6083	289.719	-3.29811	0.182259	-18.0957	3.44255e-73	7.26353e-72
ENSMUSG00000057914	Cacnb2	2	14604306	14987908	+	9004	3272.21	1.23503	0.0682619	18.0926	3.64677e-73	7.68714e-72
ENSMUSG00000027350	Chgb	2	132781278	132795079	+	2740	2057.24	1.49199	0.0824734	18.0905	3.78451e-73	7.96996e-72
ENSMUSG00000055172	C1ra	6	124512632	124523440	+	2751	293.828	-4.00515	0.221411	-18.0892	3.87824e-73	8.15965e-72
ENSMUSG00000001143	Lman2l	1	36422065	36445271	-	5995	17110.3	1.09288	0.0604636	18.0749	5.02107e-73	1.05542e-71
ENSMUSG00000042340	Ctf1	7	127712736	127718185	+	1345	296.348	-3.46809	0.191964	-18.0664	5.86279e-73	1.23119e-71
ENSMUSG00000034520	Gjc1	11	102799579	102819700	-	5003	401.448	-4.47577	0.247807	-18.0615	6.40098e-73	1.34294e-71
ENSMUSG00000044350	Lacc1	14	77024200	77036904	-	3644	291.862	-3.724	0.206223	-18.0581	6.81213e-73	1.42786e-71
ENSMUSG00000019997	Ctgf	10	24595442	24598683	+	2861	792.292	-3.43999	0.190592	-18.0489	8.04489e-73	1.68467e-71
ENSMUSG00000028031	Dkk2	3	132085292	132180293	+	3694	256.784	-4.68393	0.259533	-18.0476	8.24358e-73	1.72305e-71
ENSMUSG00000050315	Synpo2	3	123076519	123236147	-	8582	372.192	-3.04724	0.168845	-18.0476	8.24328e-73	1.72305e-71
CUFFORG_0242	Olfr1510	14	52409124	52414389	-	2006	577.83	2.26125	0.12532	18.0438	8.83273e-73	1.84446e-71
ENSMUSG00000025150	Cbr2	11	120729489	120732114	-	1327	32996.8	-3.64646	0.202109	-18.0421	9.10826e-73	1.90022e-71
ENSMUSG00000029516	Cit	5	115845278	116008947	+	15387	334.779	-2.91869	0.16182	-18.0366	1.00512e-72	2.09498e-71
ENSMUSG00000006369	Fbln1	15	85205949	85286535	+	4368	528.092	-3.86985	0.21456	-18.0362	1.01293e-72	2.10929e-71
ENSMUSG00000033016	Nfatc1	18	80606205	80713071	-	7433	9887.04	1.49596	0.0829522	18.034	1.05444e-72	2.19368e-71
ENSMUSG00000015354	Pcolce2	9	95637601	95698096	+	4625	17056.4	1.5014	0.083259	18.0329	1.07454e-72	2.23341e-71
ENSMUSG00000022360	Atad2	15	58094047	58135082	-	5683	417.52	-3.16117	0.175328	-18.03	1.13251e-72	2.35172e-71
ENSMUSG00000037936	Scarb1	5	125277087	125341094	-	6291	1231	-3.16752	0.175715	-18.0265	1.20705e-72	2.50418e-71
ENSMUSG00000026519	Tmem63a	1	180942344	180975112	+	4492	1044.89	-3.4325	0.190438	-18.0243	1.25691e-72	2.60521e-71
ENSMUSG00000024354	Slc23a1	18	35614604	35627244	-	3238	276.481	-3.09739	0.171866	-18.0221	1.30731e-72	2.70716e-71
ENSMUSG00000039485	Tspyl4	10	34297421	34301308	+	3888	17354.7	1.4248	0.0790749	18.0184	1.39733e-72	2.89087e-71
ENSMUSG00000027016	Zfp385b	2	77410634	77819639	-	8223	7235.2	1.54382	0.085685	18.0174	1.42385e-72	2.94302e-71
ENSMUSG00000020357	Flt4	11	49609263	49652739	+	8232	331.222	-4.38461	0.243383	-18.0152	1.47936e-72	3.05493e-71
ENSMUSG00000058325	Dock1	7	134670687	135173639	+	6807	926.228	-3.72838	0.20696	-18.0149	1.48746e-72	3.06881e-71
ENSMUSG00000000792	Slc5a5	8	70882889	70892757	-	2928	273.113	-4.16255	0.231363	-17.9915	2.27316e-72	4.68547e-71
ENSMUSG00000049940	Pgrmc2	3	41066326	41083046	-	3242	1452.69	-1.91873	0.106673	-17.9871	2.46114e-72	5.06826e-71
ENSMUSG00000037759	Ptger2	14	44988195	45003820	+	3684	248.947	-4.48828	0.249532	-17.9868	2.47313e-72	5.08827e-71
ENSMUSG00000026457	Adipor1	1	134415378	134433351	+	5025	37749.3	1.35506	0.0753649	17.98	2.79563e-72	5.74649e-71
ENSMUSG00000078639	Gm12695	4	96723647	96785186	-	1904	259.928	-5.91729	0.329141	-17.978	2.89925e-72	5.954e-71
ENSMUSG00000016995	Matn4	2	164389393	164405160	-	5174	471.178	-4.51483	0.251166	-17.9755	3.03264e-72	6.22221e-71
ENSMUSG00000029093	Sorcs2	5	36017180	36398139	-	8803	316.152	-4.17549	0.232383	-17.9681	3.46133e-72	7.09525e-71
ENSMUSG00000015222	Map2	1	66175273	66442583	+	16449	2689.18	-1.54246	0.0858654	-17.9637	3.74852e-72	7.67689e-71
ENSMUSG00000064120	Mocs1	17	49428362	49455435	+	3110	589.755	-2.28841	0.127456	-17.9546	4.42047e-72	9.04474e-71
ENSMUSG00000002147	Stat6	10	127642986	127660957	+	4402	904.376	-2.74366	0.15296	-17.9371	6.05818e-72	1.23843e-70
ENSMUSG00000037306	Man1c1	4	134561690	134704290	-	5722	550.021	-4.51192	0.251587	-17.9338	6.41917e-72	1.31103e-70
ENSMUSG00000023034	Nr4a1	15	101266846	101274792	+	2474	5042.26	2.96094	0.165171	17.9266	7.3178e-72	1.49319e-70
ENSMUSG00000031298	Gpr64	X	160390690	160498070	+	5278	231.113	-3.7474	0.209105	-17.9211	8.06481e-72	1.64412e-70
ENSMUSG00000024782	Ak3	19	29020833	29047961	-	3120	2742.73	-1.58152	0.088253	-17.9203	8.19179e-72	1.66848e-70
ENSMUSG00000066842	Hmcn1	1	150563527	150993435	-	20188	505.088	-2.23713	0.12484	-17.92	8.23294e-72	1.67533e-70
ENSMUSG00000034664	Itga2b	11	102453297	102470122	-	5454	459.31	-3.28261	0.183214	-17.9169	8.71149e-72	1.7711e-70
ENSMUSG00000045655	Fam216b	14	78081021	78089007	-	2323	272.388	-5.96392	0.332879	-17.9162	8.81616e-72	1.79075e-70
ENSMUSG00000018001	Cyth3	5	143622447	143710250	+	4682	1297.47	-1.7071	0.0952932	-17.9141	9.14858e-72	1.85658e-70
ENSMUSG00000021281	Tnfaip2	12	111442469	111455018	+	4984	1542.21	-3.47253	0.194128	-17.8879	1.46656e-71	2.97348e-70
ENSMUSG00000036411	9530077C05Rik	9	22411577	22444677	+	2155	1764.41	1.49475	0.083586	17.8827	1.6079e-71	3.2571e-70
ENSMUSG00000031642	Sh3rf1	8	61224171	61396072	+	5181	361.846	-3.38346	0.189242	-17.879	1.71791e-71	3.47678e-70
ENSMUSG00000019899	Lama2	10	26981288	27616942	-	9710	223.575	-3.91488	0.218992	-17.8768	1.78782e-71	3.61499e-70
ENSMUSG00000019124	Scrn1	6	54505890	54566489	-	8371	18645.7	1.25703	0.0703519	17.8677	2.10442e-71	4.2513e-70
ENSMUSG00000018012	Rac3	11	120721470	120723969	+	1293	832.595	-1.97582	0.110617	-17.8619	2.33505e-71	4.71296e-70
ENSMUSG00000027634	Ndrg3	2	156927345	156992056	-	8388	18923	1.30627	0.073138	17.8603	2.40199e-71	4.8437e-70
ENSMUSG00000032482	Cspg5	9	110243783	110262575	+	3870	362.034	-2.81461	0.157629	-17.8559	2.6012e-71	5.24067e-70
ENSMUSG00000024299	Adamts10	17	33524204	33553782	+	5453	256.39	-5.53832	0.310308	-17.8478	3.00603e-71	6.05083e-70
ENSMUSG00000028977	Casz1	4	148804429	148954889	+	12224	5548.84	1.28548	0.0720359	17.8449	3.16436e-71	6.36379e-70
ENSMUSG00000004267	Eno2	6	124760053	124769673	-	4705	2193.19	1.42163	0.0796677	17.8446	3.18658e-71	6.4027e-70
ENSMUSG00000001555	Fkbp10	11	100415697	100424824	+	2935	405.035	-3.99354	0.223797	-17.8444	3.19366e-71	6.41115e-70
ENSMUSG00000032477	Cdc25a	9	109875579	109893888	+	3625	410.372	-2.56151	0.143556	-17.8432	3.2623e-71	6.54306e-70
ENSMUSG00000027661	Slc2a10	2	165503787	165519917	+	3570	229.461	-4.30782	0.241482	-17.8391	3.51315e-71	7.03987e-70
ENSMUSG00000028692	Akr1a1	4	116636510	116651680	-	2750	22830.3	-1.37231	0.0769282	-17.8389	3.52709e-71	7.06146e-70
ENSMUSG00000032041	Tirap	9	35184551	35200291	-	4929	312.606	-3.03178	0.169983	-17.8358	3.72872e-71	7.45844e-70
ENSMUSG00000030873	Scnn1b	7	121865111	121918515	+	2408	224.751	-3.66239	0.205587	-17.8143	5.47419e-71	1.094e-69
ENSMUSG00000069833	Ahnak	19	8989284	9076919	+	18543	1621.24	-3.97242	0.223065	-17.8083	6.09345e-71	1.21667e-69
CUFFORG_0437	Olfr364-ps1	2	37139322	37147780	+	2106	530.928	2.10236	0.118077	17.805	6.46549e-71	1.28981e-69
ENSMUSG00000022723	Crybg3	16	59490775	59555752	-	7488	363.343	-2.85812	0.160603	-17.7963	7.55583e-71	1.50597e-69
ENSMUSG00000028780	Sema3c	5	17574281	17730268	+	7140	280.377	-4.22858	0.237666	-17.7922	8.12892e-71	1.61875e-69
ENSMUSG00000035275	Raver2	4	101068983	101152370	+	6342	678.363	-4.0152	0.225746	-17.7864	9.01326e-71	1.79325e-69
CUFFORG_0799	Olfr437	6	43163264	43169861	+	2971	542.441	2.19619	0.123478	17.7861	9.06202e-71	1.80135e-69
ENSMUSG00000073889	Il11ra1	4	41699989	41769474	+	4471	1515.12	-2.34473	0.131831	-17.7858	9.10629e-71	1.80854e-69
ENSMUSG00000001025	S100a6	3	90612894	90614414	+	719	1899.71	-2.34891	0.132144	-17.7754	1.09595e-70	2.17467e-69
ENSMUSG00000029999	Tgfa	6	86195251	86275449	+	4229	816.671	-3.7494	0.210944	-17.7744	1.11567e-70	2.21181e-69
ENSMUSG00000020330	Hmmr	11	40701395	40733422	-	5431	237.255	-4.46888	0.251471	-17.7709	1.18681e-70	2.35076e-69
ENSMUSG00000034471	Caskin2	11	115799183	115813639	-	5177	896.639	-2.34747	0.132131	-17.7662	1.29198e-70	2.55681e-69
ENSMUSG00000073607	Gm10548	18	34207775	34221772	-	2629	229.8	-3.38822	0.190759	-17.7618	1.39687e-70	2.76194e-69
ENSMUSG00000019872	Smpdl3a	10	57794335	57811830	+	2065	3328.79	-1.2025	0.0677159	-17.7581	1.49272e-70	2.94885e-69
ENSMUSG00000021294	Kif26a	12	112146235	112181746	+	6890	317.961	-4.81885	0.271468	-17.7511	1.69107e-70	3.33772e-69
ENSMUSG00000042797	Aqp11	7	97726379	97738247	-	1322	565.069	-2.12156	0.11952	-17.7507	1.70351e-70	3.35932e-69
ENSMUSG00000053080	2700081O15Rik	19	7417625	7425904	+	5216	1034.64	-2.76128	0.155589	-17.7473	1.80896e-70	3.56411e-69
CUFFORG_1115	Olfr250	9	38367526	38370244	+	2719	1416.39	2.618	0.147529	17.7456	1.86236e-70	3.66609e-69
ENSMUSG00000022829	Stxbp5l	16	37114942	37384962	-	8521	3239.76	1.50891	0.0850345	17.7446	1.89582e-70	3.72867e-69
ENSMUSG00000020422	Tns3	11	8431652	8664535	-	11182	2295.09	-2.62664	0.148093	-17.7365	2.19199e-70	4.30502e-69
ENSMUSG00000036856	Wnt4	4	137277489	137299726	+	4194	590.814	-3.89696	0.219715	-17.7365	2.19272e-70	4.30502e-69
ENSMUSG00000033952	Aspm	1	139454773	139494090	+	11491	245.849	-4.847	0.273361	-17.7311	2.41175e-70	4.73089e-69
ENSMUSG00000044217	Aqp5	15	99590849	99594829	+	1667	4380.39	-3.63103	0.204804	-17.7293	2.49206e-70	4.88412e-69
ENSMUSG00000032349	Elovl5	9	77917364	77984519	+	3522	1405.51	-1.80672	0.101972	-17.7178	3.05653e-70	5.98516e-69
ENSMUSG00000037887	Dusp8	7	142079490	142095843	-	4870	12656.5	1.26148	0.071208	17.7155	3.18599e-70	6.23321e-69
ENSMUSG00000022853	Ehhadh	16	21761287	21787844	-	3018	368.338	-2.44741	0.138171	-17.7129	3.33455e-70	6.51814e-69
ENSMUSG00000023827	Agpat4	17	12118704	12219645	+	2701	3725.88	1.47102	0.0830594	17.7105	3.47892e-70	6.79439e-69
ENSMUSG00000001918	Slc1a5	7	16781346	16798274	+	4156	727.699	-3.87216	0.21864	-17.7102	3.49978e-70	6.82916e-69
ENSMUSG00000069237	C78339	13	46669522	46678056	+	3827	1167.15	-1.98783	0.112249	-17.7092	3.56286e-70	6.94618e-69
ENSMUSG00000006675	P4htm	9	108578826	108597600	-	1810	3347.79	1.61156	0.0910076	17.708	3.63684e-70	7.08422e-69
ENSMUSG00000041248	Kcnj1	9	32372418	32399192	+	3266	239.419	-4.66351	0.263422	-17.7036	3.93625e-70	7.66076e-69
ENSMUSG00000066643	Wdr35	12	8973892	9028847	+	7273	7826.07	1.16715	0.0659278	17.7034	3.9445e-70	7.67012e-69
ENSMUSG00000032177	Pde4a	9	21165714	21213248	+	7655	32437.5	1.32071	0.0746046	17.7028	3.98831e-70	7.74857e-69
ENSMUSG00000020857	Nme2	11	93949814	93956259	-	1171	318.145	-3.28686	0.185695	-17.7004	4.16543e-70	8.08565e-69
ENSMUSG00000054733	Msra	14	64122623	64455903	-	1862	354.227	-2.79068	0.157691	-17.6972	4.40626e-70	8.5457e-69
ENSMUSG00000037370	Enpp1	10	24637914	24712159	-	10257	2064.21	1.43837	0.0812773	17.6971	4.41523e-70	8.55567e-69
ENSMUSG00000032380	Dapk2	9	66158223	66272242	+	3512	244.83	-4.21556	0.23822	-17.6961	4.49755e-70	8.70761e-69
ENSMUSG00000020122	Egfr	11	16752203	16918158	+	11326	438.563	-4.01596	0.226951	-17.6953	4.55733e-70	8.81571e-69
ENSMUSG00000042155	Klhl23	2	69821944	69836651	+	4925	900.176	-3.09536	0.174927	-17.6952	4.56915e-70	8.83092e-69
ENSMUSG00000027792	Bche	3	73635808	73708415	-	6741	213.073	-4.52148	0.255764	-17.6783	6.16046e-70	1.18962e-68
ENSMUSG00000037679	Inf2	12	112588784	112615556	+	4600	312.871	-4.28685	0.242518	-17.6764	6.37637e-70	1.23025e-68
ENSMUSG00000036931	Nfkbid	7	30421732	30428746	+	2346	319.712	2.69313	0.152383	17.6734	6.72405e-70	1.29621e-68
ENSMUSG00000036006	Fam65b	13	24582189	24733816	+	11662	405.67	-2.56804	0.145312	-17.6726	6.81296e-70	1.31222e-68
ENSMUSG00000026421	Csrp1	1	135720061	135752232	+	1956	2843.71	-3.091	0.17492	-17.6709	7.02865e-70	1.35259e-68
ENSMUSG00000055782	Abcd2	15	91145884	91191807	-	5527	11404.9	1.50612	0.085279	17.6611	8.3625e-70	1.60789e-68
ENSMUSG00000018865	Sult4a1	15	84076097	84105754	-	2383	13151	1.25631	0.0711362	17.6606	8.43329e-70	1.62011e-68
ENSMUSG00000021732	Fgf10	13	118669791	118792115	+	4601	223.882	-4.93513	0.27951	-17.6564	9.09031e-70	1.74482e-68
ENSMUSG00000055567	Unc80	1	66468367	66699866	+	14680	211.872	-4.36471	0.247223	-17.6549	9.32922e-70	1.78914e-68
ENSMUSG00000040249	Lrp1	10	127538161	127621148	-	17717	2287.38	-2.43827	0.138125	-17.6526	9.70928e-70	1.86043e-68
ENSMUSG00000005836	Gata6	18	11052510	11085635	+	3194	355.438	-4.48462	0.254067	-17.6513	9.94016e-70	1.90304e-68
ENSMUSG00000028036	Ptgfr	3	151798918	151837630	-	4362	292.767	-6.53527	0.370557	-17.6363	1.29636e-69	2.47974e-68
ENSMUSG00000051036	Ttc24	3	88069410	88078304	-	2351	221.233	-5.08604	0.288397	-17.6355	1.31463e-69	2.51254e-68
ENSMUSG00000027955	Fam198b	3	79884533	79946280	+	7083	240.627	-3.64268	0.206561	-17.6349	1.3296e-69	2.53898e-68
ENSMUSG00000025776	Crispld1	1	17727045	17766344	+	4515	231.764	-3.88785	0.220501	-17.6319	1.40208e-69	2.6751e-68
ENSMUSG00000009418	Nav1	1	135434580	135585355	-	12776	13801.9	1.05861	0.0600401	17.6317	1.4076e-69	2.68333e-68
ENSMUSG00000032431	Crtap	9	114375134	114390675	-	1772	460.738	-2.8324	0.160697	-17.6258	1.56174e-69	2.97464e-68
ENSMUSG00000016520	Lnx2	5	147016655	147076586	-	4557	269.24	-3.12117	0.177117	-17.6221	1.66742e-69	3.17321e-68
ENSMUSG00000003411	Rab3b	4	108879063	108943324	+	3524	4023.06	1.65545	0.0939987	17.6114	2.01316e-69	3.82792e-68
ENSMUSG00000041423	Paqr6	3	88364584	88368541	+	2429	263.024	-3.65712	0.207658	-17.6112	2.01958e-69	3.83685e-68
ENSMUSG00000070780	Rbm47	5	66016549	66173117	-	6859	1396.56	-3.84471	0.218406	-17.6035	2.31537e-69	4.39508e-68
ENSMUSG00000000805	Car4	11	84957786	84966044	+	1966	276.826	-4.59099	0.260879	-17.5982	2.54475e-69	4.82637e-68
ENSMUSG00000063838	Cdc42ep5	7	4151260	4164860	-	1288	212.197	-4.11407	0.233789	-17.5974	2.58103e-69	4.89104e-68
ENSMUSG00000048096	Lmod1	1	135324807	135368065	+	3948	198.268	-4.46523	0.253813	-17.5926	2.80632e-69	5.31344e-68
ENSMUSG00000039904	Gpr37	6	25668607	25690729	-	3870	2865.25	1.20376	0.0684292	17.5913	2.87456e-69	5.43804e-68
ENSMUSG00000044156	Hepacam2	6	3457096	3494498	-	2229	380.214	-2.89651	0.164666	-17.5902	2.93066e-69	5.53947e-68
ENSMUSG00000043279	Trim56	5	137105644	137116209	-	9281	1775.99	-1.54345	0.0877471	-17.5897	2.95356e-69	5.57803e-68
CUFFORG_0106	Olfr1384	11	49506724	49517345	+	4437	1630	1.95773	0.111356	17.5808	3.45969e-69	6.52837e-68
ENSMUSG00000039529	Atp8b1	18	64528979	64661000	-	6440	218.585	-4.19319	0.238546	-17.5781	3.6238e-69	6.83227e-68
ENSMUSG00000037432	Fer1l5	1	36372291	36422110	+	6258	7268.25	1.08059	0.0614939	17.5722	4.01967e-69	7.57225e-68
ENSMUSG00000060591	Ifitm2	7	140954839	140955961	-	627	1260.27	-3.35096	0.190709	-17.571	4.1053e-69	7.72702e-68
ENSMUSG00000034187	Nsf	11	103821782	103954056	-	8346	7715.87	1.22617	0.0697874	17.57	4.17882e-69	7.85879e-68
ENSMUSG00000053819	Camk2d	3	126596302	126844913	+	15928	27405.2	1.45296	0.0826997	17.5691	4.24809e-69	7.98232e-68
ENSMUSG00000055235	Wdr86	5	24711738	24730727	-	4936	228.429	-5.00375	0.284829	-17.5676	4.36532e-69	8.19571e-68
ENSMUSG00000032023	4931429I11Rik	9	40894849	40964118	-	3343	2774.57	1.32036	0.0751646	17.5662	4.46871e-69	8.38277e-68
ENSMUSG00000056758	Hmga2	10	120361275	120476469	-	6772	275.959	-3.53645	0.201556	-17.5457	6.41217e-69	1.20184e-67
ENSMUSG00000027978	Prss12	3	123446913	123506602	+	2607	373.23	-3.89435	0.221958	-17.5455	6.44365e-69	1.20672e-67
CUFFORG_0789	Olfr452	6	42785093	42791619	+	2813	670.15	2.14273	0.122172	17.5387	7.25834e-69	1.35816e-67
ENSMUSG00000061838	Suclg2	6	95474134	95718837	-	2279	1286.91	-1.74429	0.0994588	-17.5378	7.37055e-69	1.378e-67
ENSMUSG00000031232	Magt1	X	105968084	106011906	-	4672	1520.85	-1.68303	0.0959929	-17.5329	8.04192e-69	1.50226e-67
ENSMUSG00000029484	Anxa3	5	96793385	96845968	+	1597	324.04	-3.51916	0.200767	-17.5286	8.67253e-69	1.6187e-67
ENSMUSG00000031788	Kifc3	8	95099832	95142540	-	3758	1390.75	-2.7968	0.159572	-17.5269	8.92919e-69	1.66522e-67
ENSMUSG00000030515	Tarsl2	7	65644898	65692091	+	4095	12100.5	1.29032	0.0736308	17.5242	9.36524e-69	1.74508e-67
ENSMUSG00000094910	D430019H16Rik	12	105453856	105493095	+	5786	633.796	-2.47777	0.14142	-17.5206	9.97699e-69	1.85752e-67
ENSMUSG00000002985	Apoe	7	19696109	19699166	-	1980	14232.6	-3.24644	0.185306	-17.5194	1.01983e-68	1.89714e-67
ENSMUSG00000096330	Gm21976	13	98279887	98307154	+	1358	225.573	-5.16886	0.295049	-17.5187	1.03196e-68	1.9181e-67
CUFFORG_0154	Olfr332	11	58487940	58492646	-	3527	1776.79	1.94619	0.111119	17.5145	1.11068e-68	2.06271e-67
ENSMUSG00000030747	Dgat2	7	99153663	99182713	-	2251	875.075	-2.54975	0.145581	-17.5144	1.1135e-68	2.06622e-67
ENSMUSG00000022973	Synj1	16	90936092	91011308	-	8085	4794.06	1.1484	0.0655717	17.5136	1.12743e-68	2.09034e-67
ENSMUSG00000028080	Lrba	3	86224690	86782693	+	9882	14964.9	1.42839	0.0815844	17.5081	1.24237e-68	2.30152e-67
ENSMUSG00000025453	Nnt	13	119335448	119408997	-	7037	260.07	-3.71014	0.211955	-17.5044	1.32598e-68	2.45437e-67
ENSMUSG00000037474	Dtl	1	191537365	191575534	-	4202	205.182	-4.03752	0.230752	-17.4973	1.50294e-68	2.77963e-67
ENSMUSG00000030043	Tacr1	6	82402475	82560103	+	5025	218.443	-4.80176	0.274522	-17.4914	1.6673e-68	3.08106e-67
ENSMUSG00000026176	Ctdsp1	1	74391509	74397285	+	3334	1819.1	-3.16899	0.181238	-17.4853	1.85487e-68	3.42483e-67
ENSMUSG00000032549	Rab6b	9	103112074	103185270	+	4734	29745.6	1.13596	0.0649748	17.4831	1.92677e-68	3.55465e-67
ENSMUSG00000045761	Fam179a	17	71673261	71729669	+	5624	14404.4	1.28242	0.0733611	17.481	2.00038e-68	3.6874e-67
ENSMUSG00000031209	Heph	X	96455359	96574485	+	7662	233.342	-4.10926	0.235097	-17.479	2.07024e-68	3.81303e-67
ENSMUSG00000000216	Scnn1g	7	121734479	121768475	+	2991	208.008	-4.18812	0.239642	-17.4766	2.15969e-68	3.97451e-67
ENSMUSG00000022805	Maats1	16	38297754	38342143	-	4534	6620.97	1.37866	0.0788931	17.4751	2.21794e-68	4.07835e-67
ENSMUSG00000031119	Gpc4	X	52053021	52165252	-	2651	584.845	-3.70265	0.211962	-17.4685	2.49147e-68	4.57754e-67
ENSMUSG00000055799	Tcf7l1	6	72626378	72789254	-	3924	457.625	-3.99796	0.228977	-17.4601	2.8853e-68	5.29676e-67
ENSMUSG00000026301	Iqca	1	90042132	90153401	-	3210	212.729	-5.04736	0.289095	-17.4592	2.93134e-68	5.37685e-67
ENSMUSG00000040488	Ltbp4	7	27305136	27337692	-	6463	1191.7	-2.4756	0.141806	-17.4576	3.01203e-68	5.52032e-67
ENSMUSG00000030351	Tspan11	6	127887589	127953031	+	4380	218.793	-4.61102	0.264199	-17.4528	3.27585e-68	5.99892e-67
ENSMUSG00000009575	Cbx5	15	103191544	103239816	-	9006	3077.67	-1.45687	0.0834899	-17.4497	3.46316e-68	6.33672e-67
ENSMUSG00000026797	Stxbp1	2	32787602	32847239	-	4306	13931.1	1.18021	0.0676391	17.4486	3.52965e-68	6.4531e-67
ENSMUSG00000039910	Cited2	10	17723228	17725673	+	1968	1398.28	-1.43856	0.0824661	-17.4442	3.80858e-68	6.95737e-67
ENSMUSG00000020009	Ifngr1	10	19591949	19610229	+	2847	503.461	-2.16258	0.123998	-17.4404	4.07556e-68	7.43898e-67
ENSMUSG00000022678	Nde1	16	14163275	14192928	+	3205	623.403	-2.51393	0.14417	-17.4372	4.30733e-68	7.85559e-67
ENSMUSG00000032718	Mansc1	6	134609210	134632488	-	2373	337.041	-4.40915	0.25305	-17.424	5.42186e-68	9.88018e-67
ENSMUSG00000079620	Muc4	16	32735886	32782391	+	11757	665.358	-3.98044	0.228463	-17.4227	5.55187e-68	1.01088e-66
ENSMUSG00000001020	S100a4	3	90603770	90606045	+	587	334.616	-3.22255	0.18498	-17.421	5.71385e-68	1.03953e-66
ENSMUSG00000035357	Pdzrn3	6	101149609	101377897	-	7256	381.996	-3.69382	0.212045	-17.42	5.82173e-68	1.05829e-66
ENSMUSG00000024028	Tff2	17	31141049	31144282	-	584	432.953	-5.12632	0.294388	-17.4135	6.5185e-68	1.18399e-66
CUFFORG_0062	Olfr1357	10	78611003	78618074	-	2306	729.574	2.20042	0.126381	17.411	6.81313e-68	1.2365e-66
ENSMUSG00000000983	Wfdc18	11	83709015	83711348	+	1220	5337.13	-3.19338	0.183417	-17.4105	6.87151e-68	1.24608e-66
ENSMUSG00000070871	Ccnyl1	1	64690455	64725644	+	3281	670.132	-1.91078	0.109763	-17.4082	7.14852e-68	1.29526e-66
ENSMUSG00000037638	Zbtb42	12	112678828	112682747	+	3490	287.847	-3.22484	0.185252	-17.4078	7.19734e-68	1.30305e-66
ENSMUSG00000060586	H2-Eb1	17	34305883	34316199	+	1178	598.038	-2.88534	0.165779	-17.4048	7.59101e-68	1.37321e-66
ENSMUSG00000021319	Sfrp4	13	19623175	19632821	+	1756	245.446	-5.97671	0.343626	-17.3931	9.30955e-68	1.68273e-66
ENSMUSG00000074622	Mafb	2	160363677	160367065	-	3389	221.255	-4.19714	0.241326	-17.392	9.48607e-68	1.71325e-66
ENSMUSG00000024909	Efemp2	19	5473973	5481853	+	2648	419.734	-4.41515	0.253881	-17.3906	9.71713e-68	1.75356e-66
ENSMUSG00000004655	Aqp1	6	55336432	55348555	+	2627	6019.87	-3.06677	0.176359	-17.3894	9.92386e-68	1.78942e-66
ENSMUSG00000043670	Diras1	10	81019589	81025662	-	3035	6672.2	1.21101	0.0696412	17.3892	9.95691e-68	1.79393e-66
ENSMUSG00000020297	Nsg2	11	32000463	32059202	+	4157	13739.1	1.36195	0.0783351	17.3862	1.04928e-67	1.88896e-66
ENSMUSG00000041959	S100a10	3	93555080	93564643	+	1212	261.044	-3.20568	0.184412	-17.3832	1.10583e-67	1.98916e-66
ENSMUSG00000032714	Syde1	10	78584503	78591964	-	3288	234.664	-4.86105	0.279721	-17.3782	1.20628e-67	2.1681e-66
ENSMUSG00000004892	Bcan	3	87987531	88000356	-	3267	553.22	-4.09857	0.236024	-17.3651	1.51718e-67	2.7247e-66
ENSMUSG00000006464	Bbs1	19	4886898	4906627	-	5581	6990.72	1.18963	0.0685126	17.3637	1.555e-67	2.79037e-66
CUFFORG_0764	Olfr1330	4	118888597	118898115	+	4674	693.724	1.93997	0.111895	17.3374	2.45674e-67	4.40496e-66
ENSMUSG00000027326	Casc5	2	119047119	119105501	+	8542	200.413	-3.85764	0.222586	-17.331	2.74341e-67	4.91502e-66
ENSMUSG00000022894	Adamts5	16	85858170	85901125	-	8091	227.455	-4.80026	0.276977	-17.3309	2.74864e-67	4.92043e-66
ENSMUSG00000053897	Slc39a8	3	135825279	135888572	+	7664	982.125	-3.87786	0.223763	-17.3302	2.78215e-67	4.97644e-66
ENSMUSG00000028863	Meaf6	4	125085134	125113238	+	5153	4236.45	1.08262	0.0624705	17.3301	2.78687e-67	4.9809e-66
ENSMUSG00000035109	Shc4	2	125627447	125724148	-	8263	304.919	-3.36479	0.194193	-17.3271	2.93952e-67	5.24952e-66
ENSMUSG00000038127	Ccdc50	16	27388869	27452218	+	8639	1705.35	-2.02187	0.116706	-17.3245	3.07399e-67	5.48526e-66
ENSMUSG00000031441	Atp11a	8	12757014	12868728	+	11150	16204.6	-1.0126	0.0584565	-17.3223	3.19342e-67	5.69383e-66
ENSMUSG00000026888	Grb14	2	64912476	65024987	-	7185	587.909	-2.52164	0.145647	-17.3134	3.72674e-67	6.63459e-66
ENSMUSG00000007872	Id3	4	136143497	136145755	+	1791	1853.8	-3.06175	0.176843	-17.3134	3.72699e-67	6.63459e-66
ENSMUSG00000020911	Krt19	11	100140810	100148665	-	1855	805.104	-3.58491	0.207117	-17.3086	4.04913e-67	7.2023e-66
ENSMUSG00000018909	Arrb1	7	99535466	99606771	+	11175	1019.38	-2.03812	0.117766	-17.3065	4.20135e-67	7.4671e-66
ENSMUSG00000038712	Fam63a	3	95281345	95296166	+	6458	982.16	-1.86248	0.107619	-17.3063	4.21859e-67	7.49178e-66
ENSMUSG00000039081	Zfp503	14	21983962	21989601	-	4213	1205.31	-1.97026	0.113866	-17.3033	4.43848e-67	7.87601e-66
ENSMUSG00000041891	Lman1	18	65980754	66022580	-	6411	2729.92	-1.78955	0.103432	-17.3017	4.57034e-67	8.10355e-66
ENSMUSG00000020472	Zkscan17	11	59485520	59526751	-	4573	563.307	-3.04348	0.176003	-17.2922	5.38465e-67	9.5398e-66
ENSMUSG00000062154	Tex33	15	78378400	78395912	-	1241	357.67	-3.68901	0.213477	-17.2806	6.58439e-67	1.16561e-65
ENSMUSG00000045871	Slitrk6	14	110748578	110755149	-	4242	217.459	-4.41774	0.255702	-17.2769	7.01993e-67	1.24173e-65
ENSMUSG00000056749	Nfil3	13	52967209	52981073	-	2026	1941.72	2.04616	0.118464	17.2724	7.58796e-67	1.34114e-65
ENSMUSG00000055373	Fut9	4	25609332	25800244	-	13824	346.764	-4.8252	0.279361	-17.2723	7.60945e-67	1.34387e-65
ENSMUSG00000042644	Itpr3	17	27057304	27122223	+	8990	736.075	-3.17111	0.183642	-17.2679	8.2086e-67	1.44854e-65
ENSMUSG00000039043	2610034B18Rik	7	79925361	79935359	-	2277	379.795	-2.44429	0.141573	-17.2653	8.58819e-67	1.51433e-65
ENSMUSG00000033735	Spr	6	85133678	85137766	-	1230	728.634	-2.08423	0.120793	-17.2545	1.03485e-66	1.82328e-65
ENSMUSG00000028337	Coro2a	4	46536937	46602202	-	6459	8306.57	1.21456	0.0703934	17.2539	1.04551e-66	1.84061e-65
ENSMUSG00000045679	Pqlc3	12	16988648	17000408	-	5408	1864.04	-3.35616	0.194555	-17.2504	1.11097e-66	1.95431e-65
ENSMUSG00000000440	Pparg	6	115361221	115490401	+	1984	193.798	-4.67506	0.271205	-17.2381	1.3745e-66	2.41599e-65
ENSMUSG00000041390	Mdfic	6	15720661	15802165	+	7423	518.425	-4.24318	0.24626	-17.2305	1.56826e-66	2.75439e-65
ENSMUSG00000032803	Cdv3	9	103353102	103365780	-	4552	3614.48	-1.23547	0.071704	-17.2302	1.57667e-66	2.76698e-65
ENSMUSG00000030867	Plk1	7	122159437	122169875	+	2203	282.594	-3.25444	0.188939	-17.2248	1.72984e-66	3.0334e-65
ENSMUSG00000021892	Sh3bp5	14	31359880	31436078	-	3194	445.299	-2.24778	0.130533	-17.22	1.88026e-66	3.29459e-65
ENSMUSG00000044681	Cnpy1	5	28200819	28245792	-	5850	1222.13	-2.29688	0.133399	-17.2181	1.94386e-66	3.40336e-65
ENSMUSG00000025491	Ifitm1	7	140967221	140969825	+	1094	1104.67	-3.71227	0.215634	-17.2156	2.02677e-66	3.54574e-65
ENSMUSG00000044948	Wdr96	19	47737561	47919287	-	6355	707.563	-2.12331	0.123347	-17.2141	2.07991e-66	3.63585e-65
ENSMUSG00000042804	Gpr153	4	152274232	152285337	+	3909	243.251	-5.10774	0.296737	-17.213	2.12107e-66	3.70491e-65
ENSMUSG00000045382	Cxcr4	1	128588199	128592293	-	1808	904.955	-3.94893	0.229496	-17.207	2.35398e-66	4.10852e-65
ENSMUSG00000008090	Fgfrl1	5	108694229	108706950	+	2656	454.678	-3.67335	0.213516	-17.2041	2.47503e-66	4.31642e-65
ENSMUSG00000032562	Gnai2	9	107614138	107635342	-	2177	2819.77	-3.28553	0.190979	-17.2037	2.49161e-66	4.34193e-65
ENSMUSG00000069662	Marcks	10	37133375	37138920	-	4048	10078.9	-1.40306	0.081558	-17.2032	2.51441e-66	4.37826e-65
ENSMUSG00000024985	Tcf7l2	19	55741810	55933654	+	8739	286.923	-3.62748	0.210941	-17.1967	2.81126e-66	4.89133e-65
ENSMUSG00000047842	Diras2	13	52504375	52530836	-	4348	253.386	-5.29978	0.308188	-17.1966	2.81716e-66	4.89778e-65
ENSMUSG00000027831	Veph1	3	66053558	66296837	-	7086	212.405	-4.94298	0.287442	-17.1965	2.82207e-66	4.9025e-65
ENSMUSG00000025358	Cdk2	10	128697939	128705051	-	2432	279.346	-3.37333	0.196179	-17.1951	2.88804e-66	5.0132e-65
ENSMUSG00000021798	Ldb3	14	34526699	34588681	-	6016	348.389	-3.41001	0.198323	-17.1943	2.93107e-66	5.08394e-65
ENSMUSG00000006373	Pgrmc1	X	36598206	36606079	+	1857	17069.4	-1.26844	0.073774	-17.1935	2.96862e-66	5.14507e-65
ENSMUSG00000033419	Snap91	9	86765936	86880654	-	6602	8944.33	1.18113	0.0687002	17.1925	3.02455e-66	5.23794e-65
ENSMUSG00000026814	Eng	2	32646595	32682669	+	3870	732.568	-3.05751	0.177849	-17.1916	3.06908e-66	5.31094e-65
ENSMUSG00000054065	Pkp3	7	141078218	141090510	+	3616	363.854	-3.20891	0.186691	-17.1883	3.24835e-66	5.6168e-65
ENSMUSG00000075284	Wipf1	2	73429610	73529734	-	5896	346.613	-3.48948	0.203173	-17.1749	4.09218e-66	7.07042e-65
ENSMUSG00000001827	Folr1	7	101858331	101870788	-	2297	191.729	-4.54593	0.264806	-17.167	4.69025e-66	8.09748e-65
ENSMUSG00000017897	Eya2	2	165595032	165771727	+	2963	1358.54	-3.25603	0.189677	-17.1662	4.75869e-66	8.2093e-65
ENSMUSG00000029545	Acads	5	115110299	115119346	-	2269	450.237	-2.79554	0.162883	-17.1629	5.03721e-66	8.68307e-65
ENSMUSG00000037217	Syn1	X	20860511	20921004	-	3299	3874.9	1.66551	0.0971305	17.1471	6.60775e-66	1.13815e-64
ENSMUSG00000028691	Prdx1	4	116685544	116700822	+	3043	14466.6	-1.29036	0.0752598	-17.1454	6.79994e-66	1.17036e-64
ENSMUSG00000036995	Asap3	4	136206365	136245216	+	4225	211.514	-4.95996	0.289334	-17.1427	7.12721e-66	1.22574e-64
ENSMUSG00000032060	Cryab	9	50752758	50756633	+	1185	842.222	-3.18918	0.186043	-17.1422	7.19211e-66	1.23595e-64
CUFFORG_0028	Olfr231	1	174113254	174121162	-	5161	680.448	2.34667	0.136908	17.1405	7.39732e-66	1.27023e-64
CUFFORG_0805	Olfr213	6	116538382	116544354	+	4249	860.782	1.71509	0.100079	17.1374	7.81253e-66	1.3405e-64
ENSMUSG00000038608	Dock10	1	80501073	80758553	-	7303	188.027	-4.32156	0.252274	-17.1304	8.80323e-66	1.50933e-64
ENSMUSG00000060803	Gstp1	19	4035411	4037912	-	744	669.174	-2.30391	0.134546	-17.1236	9.89413e-66	1.69506e-64
ENSMUSG00000042228	Lyn	4	3678115	3813122	+	4073	746.811	-3.55763	0.208013	-17.1029	1.41113e-65	2.41569e-64
ENSMUSG00000050520	Cldn8	16	88560828	88563183	-	2356	531.589	-3.74932	0.219238	-17.1016	1.44422e-65	2.47044e-64
ENSMUSG00000020435	Osbp2	11	3703731	3863903	-	6361	2010.99	1.73946	0.101733	17.0983	1.52844e-65	2.6125e-64
ENSMUSG00000078517	Emc1	4	139352587	139378730	+	6683	2631.85	1.21501	0.0710644	17.0973	1.55502e-65	2.6559e-64
ENSMUSG00000004044	Ptrf	11	100956733	100970887	-	3587	1329.61	-3.28243	0.19199	-17.0969	1.5647e-65	2.67039e-64
CUFFORG_0816	Olfr1350	7	6564893	6571402	+	1756	506.147	2.05007	0.119927	17.0944	1.63425e-65	2.78697e-64
ENSMUSG00000029860	Zyx	6	42349828	42360146	+	3739	997.472	-2.75521	0.161222	-17.0895	1.77721e-65	3.02845e-64
ENSMUSG00000028369	Svep1	4	58042442	58206859	-	16117	286.736	-2.94098	0.172106	-17.0882	1.81592e-65	3.09205e-64
CUFFORG_0399	Olfr1437	19	12319207	12325101	-	3908	868.019	1.90819	0.111686	17.0853	1.90936e-65	3.24869e-64
ENSMUSG00000027111	Itga6	2	71745616	71858416	+	9025	1820.94	-3.40191	0.199137	-17.0832	1.97859e-65	3.3639e-64
ENSMUSG00000025083	Afap1l2	19	56912361	57008228	-	5591	291.951	-3.68849	0.215949	-17.0804	2.07749e-65	3.52936e-64
ENSMUSG00000038872	Zfhx3	8	108714644	108961636	+	16439	1121.7	-1.71078	0.10018	-17.0772	2.19532e-65	3.7267e-64
ENSMUSG00000023960	Enpp5	17	44078813	44086567	+	4858	1037.26	-1.69951	0.099525	-17.0762	2.23222e-65	3.78646e-64
ENSMUSG00000022840	Adcy5	16	35154877	35305737	+	7007	697.809	-2.577	0.150914	-17.076	2.24064e-65	3.79786e-64
ENSMUSG00000033769	Exoc6b	6	84618487	85069513	-	11187	13521	1.38644	0.0812003	17.0743	2.30625e-65	3.90609e-64
ENSMUSG00000040016	Ptger3	3	157566892	157644758	+	2107	416.028	-4.05235	0.237358	-17.0727	2.36963e-65	4.01041e-64
ENSMUSG00000022037	Clu	14	65968483	65981548	+	3438	8457.46	-3.23688	0.189631	-17.0694	2.50756e-65	4.24063e-64
ENSMUSG00000030345	Dyrk4	6	126876020	126921839	-	2490	5684.91	1.13365	0.0664181	17.0684	2.55005e-65	4.30922e-64
CUFFORG_1180	Olfr918	9	38672091	38674601	-	1576	441.224	2.22879	0.13069	17.0541	3.25865e-65	5.50249e-64
ENSMUSG00000046352	Gjb2	14	57098600	57104702	-	2406	224.595	-3.83278	0.224763	-17.0526	3.34601e-65	5.64573e-64
ENSMUSG00000030769	Slc5a11	7	123214780	123273253	+	2758	296.683	-3.55289	0.208413	-17.0474	3.65676e-65	6.1654e-64
ENSMUSG00000022012	Enox1	14	77156763	77721760	+	3495	2999.65	1.30311	0.0764815	17.0382	4.2769e-65	7.20553e-64
ENSMUSG00000024664	Fads3	19	10041548	10059671	+	3269	225.236	-5.01552	0.294412	-17.0357	4.46027e-65	7.5088e-64
ENSMUSG00000002900	Lamb1	12	31265234	31329644	+	9917	738.995	-3.4793	0.204329	-17.0279	5.09752e-65	8.57513e-64
ENSMUSG00000019960	Dusp6	10	99263231	99267488	+	2796	1294.28	-2.22847	0.130887	-17.0259	5.28153e-65	8.87798e-64
ENSMUSG00000030447	Cyfip1	7	55841745	55930700	+	8925	1302.5	-1.80551	0.106078	-17.0207	5.77237e-65	9.69575e-64
ENSMUSG00000036368	Rmdn2	17	79614900	79682152	+	1802	273.865	-2.93041	0.172183	-17.0191	5.92406e-65	9.94306e-64
CUFFORG_0394	Olfr1428	19	12107355	12116021	-	2659	1039.72	2.21129	0.130032	17.0058	7.44333e-65	1.24837e-63
ENSMUSG00000023019	Gpd1	15	99717515	99725005	+	2961	292.012	-3.25877	0.191646	-17.0041	7.65419e-65	1.28277e-63
ENSMUSG00000028128	F3	3	121723537	121735052	+	1876	1420.95	-3.32684	0.195665	-17.0027	7.83914e-65	1.31278e-63
ENSMUSG00000024044	Epb4.1l3	17	69156810	69289985	+	4109	7465.67	1.15941	0.0681942	17.0016	7.98823e-65	1.33674e-63
ENSMUSG00000056214	Pard6g	18	80046895	80119640	+	3143	270.908	-2.90181	0.170681	-17.0014	8.0244e-65	1.34179e-63
ENSMUSG00000034361	Cpne2	8	94532990	94570529	+	3198	310.73	-2.91164	0.171322	-16.9951	8.92738e-65	1.49166e-63
CUFFORG_1213	Olfr1326-ps1	X	74569375	74574888	-	3415	1110.91	1.85329	0.109113	16.9851	1.05951e-64	1.76899e-63
ENSMUSG00000030281	Il17rc	6	113471427	113483140	+	2671	450.475	-2.53502	0.149284	-16.9812	1.13135e-64	1.88754e-63
ENSMUSG00000035861	Tmprss11bnl	5	86657631	86676362	-	4171	420.68	-4.68376	0.275913	-16.9755	1.247e-64	2.07893e-63
ENSMUSG00000009092	Derl3	10	75893398	75895941	+	1336	315.681	-3.79371	0.223625	-16.9646	1.50155e-64	2.50142e-63
ENSMUSG00000028341	Nr4a3	4	48045153	48086447	+	5987	684.28	3.25189	0.191727	16.9611	1.59436e-64	2.65406e-63
ENSMUSG00000029994	Anxa4	6	86736840	86793584	-	4545	665.623	-2.5058	0.147759	-16.9587	1.65888e-64	2.7594e-63
ENSMUSG00000064325	Hhip	8	79966115	80058006	-	4896	211.919	-5.22186	0.308026	-16.9527	1.8389e-64	3.05657e-63
ENSMUSG00000054150	Syne3	12	104929949	105009809	-	5532	292.689	-4.44995	0.262535	-16.9499	1.92785e-64	3.20204e-63
ENSMUSG00000021337	Scgn	13	23953456	23991214	-	1513	1621.38	1.81556	0.107167	16.9414	2.22736e-64	3.69675e-63
ENSMUSG00000021779	Thrb	14	17660960	18038088	+	6555	209.938	-4.09068	0.241466	-16.941	2.24204e-64	3.71835e-63
ENSMUSG00000037408	Cnnm4	1	36471620	36508764	+	4547	2951.62	1.15244	0.068028	16.9406	2.25813e-64	3.74226e-63
ENSMUSG00000067780	Pi15	1	17601901	17630938	+	6922	259.338	-5.74722	0.339289	-16.939	2.32073e-64	3.84315e-63
ENSMUSG00000036459	Wtip	7	34109543	34133268	-	2233	354.336	-2.86524	0.169157	-16.9384	2.34477e-64	3.88009e-63
ENSMUSG00000020950	Foxg1	12	49382693	49386867	+	4175	729.833	-3.65579	0.215911	-16.9319	2.61584e-64	4.32544e-63
ENSMUSG00000027533	Fabp5	3	10012548	10016607	+	3567	643.239	-2.21166	0.130639	-16.9295	2.72457e-64	4.5019e-63
ENSMUSG00000035910	Dcdc2a	13	25056004	25210706	+	8284	33279	1.43792	0.0849449	16.9276	2.81499e-64	4.64786e-63
ENSMUSG00000023087	Ccrn4l	3	51224447	51251644	+	10658	3692.25	1.49164	0.088132	16.9251	2.93788e-64	4.84718e-63
ENSMUSG00000009114	2610028H24Rik	10	76449081	76461110	+	1705	216.801	-5.16882	0.305404	-16.9246	2.96491e-64	4.88816e-63
ENSMUSG00000032181	Scg3	9	75643264	75683996	-	2249	5054.9	1.43499	0.0847925	16.9236	3.01588e-64	4.96853e-63
ENSMUSG00000094393	Muc2	7	141699186	141701375	+	711	218.06	-4.20309	0.24842	-16.9193	3.24265e-64	5.33818e-63
ENSMUSG00000017631	Abr	11	76416734	76622314	-	9730	17596.3	1.04746	0.0619163	16.9174	3.34762e-64	5.50692e-63
ENSMUSG00000041801	Phlda3	1	135766119	135769136	+	1559	309.807	-4.0588	0.239965	-16.9141	3.54191e-64	5.82225e-63
ENSMUSG00000035021	Baz1a	12	54892989	55014348	-	7159	1715.79	-2.16043	0.127735	-16.9134	3.58395e-64	5.88701e-63
ENSMUSG00000020029	Nudt4	10	95547007	95564167	-	3231	5886.92	-1.54355	0.0912705	-16.9119	3.67864e-64	6.03811e-63
ENSMUSG00000008999	Bmp7	2	172868012	172940321	-	4019	735.758	-3.1973	0.189071	-16.9106	3.76041e-64	6.1678e-63
ENSMUSG00000027800	Tm4sf1	3	57285611	57301919	-	3355	767.765	-3.33118	0.197029	-16.907	3.99578e-64	6.54903e-63
ENSMUSG00000031147	Magix	X	7673164	7681251	-	2910	654.022	-1.80621	0.106857	-16.9031	4.26723e-64	6.9888e-63
ENSMUSG00000028385	Snx30	4	59805840	59904737	+	7795	386.404	-3.01891	0.178633	-16.9001	4.494e-64	7.35481e-63
ENSMUSG00000073421	H2-Ab1	17	34263209	34269418	+	1637	589.296	-2.86389	0.16956	-16.8901	5.31727e-64	8.69579e-63
ENSMUSG00000044447	Dock5	14	67751928	67933572	-	10335	2040.16	-1.41948	0.0841705	-16.8643	8.23478e-64	1.34572e-62
ENSMUSG00000073411	H2-D1	17	35262730	35267499	+	2579	2295	-2.75209	0.163213	-16.8619	8.57242e-64	1.39987e-62
ENSMUSG00000000594	Gm2a	11	55098115	55113029	+	4127	767.044	-2.14729	0.127378	-16.8576	9.22341e-64	1.50507e-62
ENSMUSG00000037465	Klf10	15	38294413	38300707	-	3045	1593.2	1.76269	0.10457	16.8565	9.39417e-64	1.53182e-62
ENSMUSG00000031431	Tsc22d3	X	140539528	140600659	-	4341	1474.21	-1.90289	0.112966	-16.8447	1.1468e-63	1.86861e-62
ENSMUSG00000027331	Knstrn	2	118814003	118853957	+	5158	269.604	-3.43469	0.203943	-16.8414	1.21313e-63	1.97525e-62
ENSMUSG00000040289	Hey1	3	8663362	8667039	-	2203	2833.64	-3.07774	0.18275	-16.8412	1.21715e-63	1.98036e-62
ENSMUSG00000029338	Antxr2	5	97882783	98030733	-	5427	195.987	-3.82899	0.227421	-16.8366	1.31663e-63	2.14065e-62
CUFFORG_0162	Olfr317	11	58731018	58739212	-	2917	422.869	2.53723	0.150707	16.8356	1.33827e-63	2.17426e-62
ENSMUSG00000046814	Gchfr	2	119167773	119172390	+	645	378.374	-3.47781	0.206579	-16.8352	1.34657e-63	2.18614e-62
ENSMUSG00000020850	Prpf8	11	75486816	75509449	+	7461	15284.8	1.13512	0.0674318	16.8336	1.38308e-63	2.24379e-62
ENSMUSG00000034311	Kif4	X	100625737	100727214	+	5514	187.122	-4.46721	0.265393	-16.8325	1.41112e-63	2.28761e-62
ENSMUSG00000040653	Ppp1r14c	10	3366150	3464975	+	2524	4722.69	1.31431	0.0780836	16.832	1.42098e-63	2.30193e-62
ENSMUSG00000039533	Mmd2	5	142562365	142608800	-	3310	409.238	-4.01078	0.238299	-16.8309	1.44927e-63	2.34606e-62
ENSMUSG00000022533	Atp13a3	16	30312423	30388837	-	9559	2835.75	-1.92063	0.114114	-16.8307	1.4532e-63	2.35071e-62
ENSMUSG00000022687	Boc	16	44485045	44558897	-	4456	1260.75	-2.20586	0.13107	-16.8296	1.48018e-63	2.39261e-62
ENSMUSG00000022952	Runx1	16	92601467	92826066	-	7368	1222.75	-3.38813	0.201379	-16.8246	1.61179e-63	2.60347e-62
ENSMUSG00000058586	Serhl	15	83089506	83116674	+	7393	186.58	-4.01325	0.238676	-16.8146	1.90807e-63	3.07982e-62
ENSMUSG00000025190	Got1	19	43499752	43524605	-	2539	6279.88	1.11461	0.066317	16.8072	2.15983e-63	3.48366e-62
ENSMUSG00000021567	Nkd2	13	73818534	73847631	-	4728	556.976	-2.4019	0.142936	-16.8041	2.27875e-63	3.67282e-62
ENSMUSG00000042258	Isl1	13	116298281	116309688	-	3958	207.975	-4.01742	0.239171	-16.7973	2.55489e-63	4.11492e-62
ENSMUSG00000037605	Lphn3	5	81020138	81825133	+	13291	7738.75	1.33234	0.0793556	16.7895	2.91191e-63	4.68656e-62
ENSMUSG00000018796	Acsl1	8	46471041	46536051	+	9449	2467.23	-1.48073	0.0881972	-16.7888	2.947e-63	4.73962e-62
ENSMUSG00000021215	Net1	13	3882565	3918220	-	3734	1715.09	-2.83644	0.169058	-16.7779	3.53981e-63	5.68892e-62
ENSMUSG00000033365	Ipo13	4	117894486	117914999	-	4207	14174.1	1.42729	0.0850815	16.7755	3.68532e-63	5.91852e-62
ENSMUSG00000054469	Lclat1	17	73107985	73243368	+	4689	7508.07	1.18057	0.0703758	16.7752	3.70715e-63	5.9493e-62
CUFFORG_0436	Olfr360	2	37065706	37069260	+	1503	809.875	2.25369	0.134373	16.7719	3.91617e-63	6.28021e-62
ENSMUSG00000053604	Rpia	6	70765720	70792232	-	5359	738.14	-2.40281	0.143283	-16.7697	4.06624e-63	6.5162e-62
CUFFORG_0972	Olfr591	7	103167087	103178340	-	5118	889.309	2.34042	0.139589	16.7665	4.29182e-63	6.87276e-62
ENSMUSG00000026676	Ccdc3	2	5137776	5230878	+	2670	490.25	-3.60163	0.214845	-16.7638	4.48767e-63	7.18124e-62
ENSMUSG00000027087	Itgav	2	83724397	83806916	+	10744	728.626	-4.0659	0.242554	-16.7629	4.55931e-63	7.29064e-62
ENSMUSG00000024420	Zfp521	18	13687013	13972733	-	6152	207.877	-3.62075	0.216008	-16.7621	4.61861e-63	7.38018e-62
ENSMUSG00000046719	Nxph3	11	95509845	95514570	-	2099	10166.4	1.40965	0.0841352	16.7545	5.2471e-63	8.37847e-62
ENSMUSG00000030500	Slc17a6	7	51621830	51671125	+	4319	16071.5	1.66414	0.0993557	16.7493	5.72747e-63	9.13898e-62
ENSMUSG00000024899	Papss2	19	32620005	32667187	+	3635	6544.86	-1.38277	0.0825832	-16.744	6.26706e-63	9.99283e-62
ENSMUSG00000040564	Apoc1	7	19689484	19692658	-	537	251.877	-4.10159	0.245028	-16.7393	6.78214e-63	1.08064e-61
ENSMUSG00000000303	Cdh1	8	106603351	106670246	+	4574	5271.36	-3.38679	0.202333	-16.7387	6.84625e-63	1.09008e-61
ENSMUSG00000025650	Col7a1	9	108953586	108984875	+	10206	472.16	-2.83026	0.169126	-16.7346	7.33618e-63	1.16725e-61
ENSMUSG00000022912	Pros1	16	62854307	62929346	+	4088	508.871	-3.49676	0.208962	-16.734	7.41297e-63	1.17863e-61
ENSMUSG00000027546	Atp9a	2	168634438	168742409	-	5917	16230.9	1.15062	0.0687702	16.7314	7.73419e-63	1.22883e-61
ENSMUSG00000033295	Ptprf	4	118208213	118291405	-	9130	12202.5	-1.41919	0.0848413	-16.7275	8.25703e-63	1.31097e-61
ENSMUSG00000021803	Cdhr1	14	37077850	37098311	-	4303	10802.8	1.30403	0.0779597	16.727	8.32994e-63	1.3216e-61
ENSMUSG00000024972	Lgals12	19	7596660	7607193	-	2773	208.753	-4.40184	0.263177	-16.7258	8.50348e-63	1.34818e-61
ENSMUSG00000024043	Arhgap28	17	67842713	68004120	-	5377	244.788	-3.85565	0.230545	-16.724	8.75743e-63	1.38745e-61
ENSMUSG00000020585	Laptm4a	12	8921664	8938742	+	1773	7682.19	-1.5464	0.0925143	-16.7152	1.01549e-62	1.60772e-61
ENSMUSG00000040606	Kazn	4	142102390	142239401	-	10721	9692.66	1.19636	0.071576	16.7146	1.02622e-62	1.62355e-61
ENSMUSG00000021701	Plk2	13	110395044	110400844	+	2802	923.814	-3.0071	0.179924	-16.7132	1.05122e-62	1.66192e-61
ENSMUSG00000052957	Gas1	13	60174405	60177365	-	2961	2812.82	-2.41102	0.14427	-16.7118	1.07482e-62	1.69803e-61
ENSMUSG00000030708	Dnajb13	7	100503018	100514960	-	1430	3606.12	1.3906	0.0832331	16.7073	1.15877e-62	1.82936e-61
ENSMUSG00000046027	Stard5	7	83631959	83653127	+	5450	424.772	-3.79544	0.22724	-16.7023	1.2603e-62	1.98825e-61
ENSMUSG00000051590	Map3k19	1	127815271	127840290	-	3936	8948.06	1.29261	0.077395	16.7014	1.28014e-62	2.01812e-61
ENSMUSG00000057497	Fam136a	6	86365683	86370057	+	1605	446.771	-2.17407	0.130182	-16.7003	1.30423e-62	2.05465e-61
ENSMUSG00000041598	Cdc42ep4	11	113726850	113751881	-	3643	1810.24	-2.76238	0.165415	-16.6997	1.31742e-62	2.07396e-61
ENSMUSG00000032359	Ctsh	9	90054152	90076089	+	3452	675.095	-3.62813	0.217285	-16.6976	1.36427e-62	2.14621e-61
ENSMUSG00000053483	Usp21	1	171281945	171287991	-	4756	7062.96	1.55247	0.092995	16.6941	1.44632e-62	2.27368e-61
ENSMUSG00000057315	Arhgap24	5	102481391	102897936	+	8791	257.937	-3.69431	0.221377	-16.6878	1.60653e-62	2.52376e-61
ENSMUSG00000038453	Srcin1	11	97509340	97575226	-	8386	18219.7	0.968981	0.0580746	16.6851	1.68205e-62	2.64053e-61
ENSMUSG00000020638	Cmpk2	12	26469204	26479835	+	3198	4391.34	1.13305	0.0679138	16.6836	1.72377e-62	2.70412e-61
ENSMUSG00000031840	Rab3a	8	70754679	70758677	+	2226	9000.34	1.60155	0.0959981	16.6831	1.73972e-62	2.72723e-61
ENSMUSG00000035891	Cerk	15	86139128	86186141	-	4812	10732.6	1.00936	0.0605172	16.679	1.86424e-62	2.92038e-61
ENSMUSG00000022178	Ajuba	14	54567469	54577661	-	3503	349.25	-4.56107	0.273537	-16.6744	2.01201e-62	3.14965e-61
CUFFORG_0401	Olfr1448	19	12916798	12924419	-	4199	894.583	1.80205	0.108079	16.6735	2.04363e-62	3.19692e-61
ENSMUSG00000024529	Lox	18	52516069	52529867	-	4810	1164.64	-3.64437	0.21868	-16.6653	2.34206e-62	3.66119e-61
ENSMUSG00000004864	Mapk13	17	28769307	28778698	+	1512	330.207	-3.33521	0.200171	-16.6618	2.48624e-62	3.88387e-61
ENSMUSG00000056947	Mab21l1	3	55782510	55785285	+	2776	881.731	-2.99692	0.17989	-16.6597	2.57117e-62	4.01372e-61
ENSMUSG00000075012	Fjx1	2	102449368	102451792	-	2425	222.92	-4.40541	0.264496	-16.6558	2.74495e-62	4.28201e-61
ENSMUSG00000036256	Igfbp7	5	77349240	77408045	-	1213	2767.09	-2.94676	0.176942	-16.6538	2.83936e-62	4.42619e-61
ENSMUSG00000004151	Etv1	12	38779380	38868215	+	5889	224.718	-3.05529	0.183464	-16.6533	2.86149e-62	4.45758e-61
CUFFORG_0323	Gm4461	17	33211206	33221690	-	5456	903.481	2.02165	0.121434	16.6482	3.11974e-62	4.85649e-61
ENSMUSG00000035539	E230008N13Rik	4	45890303	45950774	+	5292	199.275	-4.41693	0.265313	-16.648	3.13e-62	4.86905e-61
CUFFORG_0095	Olfr1395	11	49142274	49150453	+	2984	1312.11	1.75609	0.105527	16.6412	3.50636e-62	5.45073e-61
ENSMUSG00000037129	Tmprss13	9	45319100	45347581	+	3245	285.285	-4.13238	0.248334	-16.6404	3.55213e-62	5.51803e-61
ENSMUSG00000023067	Cdkn1a	17	29090979	29100722	+	2223	6174.18	1.38474	0.0832358	16.6364	3.79745e-62	5.89503e-61
ENSMUSG00000024795	Kif20b	19	34922358	34975731	+	5563	205.298	-4.86491	0.292437	-16.6358	3.83673e-62	5.95186e-61
ENSMUSG00000000093	Tbx2	11	85832551	85841948	+	3626	337.881	-2.85112	0.171396	-16.6347	3.9043e-62	6.05247e-61
ENSMUSG00000020774	Aspa	11	73304992	73326807	-	5621	200.9	-4.51643	0.271915	-16.6097	5.92603e-62	9.18021e-61
ENSMUSG00000039989	Cbx4	11	119077573	119086221	-	5210	19886.1	1.68089	0.101205	16.6088	6.02298e-62	9.31925e-61
ENSMUSG00000011752	Pgam1	19	41911871	41918664	+	1831	6658.23	1.17522	0.0707593	16.6087	6.02413e-62	9.31925e-61
ENSMUSG00000038132	Rbm24	13	46418300	46431090	+	3215	835.381	-3.20954	0.193296	-16.6043	6.49049e-62	1.00337e-60
ENSMUSG00000018169	Mfng	15	78755882	78773475	-	2839	662.428	-3.36135	0.20249	-16.6001	6.96241e-62	1.07558e-60
ENSMUSG00000031875	Cmtm3	8	104340594	104347672	+	1616	249.618	-4.02084	0.24223	-16.5992	7.0598e-62	1.08987e-60
ENSMUSG00000021948	Prkcd	14	30595356	30626210	-	4983	1141.84	-1.6125	0.0971518	-16.5978	7.23119e-62	1.11556e-60
ENSMUSG00000021754	Map3k1	13	111746428	111808993	-	7447	602.231	-2.64834	0.159617	-16.5918	7.98563e-62	1.2311e-60
ENSMUSG00000040562	Gstm2	3	107981702	107986453	-	1679	4035.41	-3.50567	0.211364	-16.5859	8.81186e-62	1.35754e-60
ENSMUSG00000037709	Fam13a	6	58932090	59024549	-	6328	8476.29	1.25264	0.0755504	16.5802	9.68551e-62	1.4911e-60
ENSMUSG00000050295	Foxc1	13	31806646	31810635	+	3990	646.493	-3.6223	0.218483	-16.5793	9.83957e-62	1.51378e-60
ENSMUSG00000020802	Ube2o	11	116537740	116581447	-	5288	10860.7	1.38843	0.0837658	16.5752	1.05398e-61	1.62038e-60
ENSMUSG00000030802	Bckdk	7	127904082	127909664	+	3063	944.168	-1.93139	0.116553	-16.5708	1.13216e-61	1.73893e-60
ENSMUSG00000019734	Tmc4	7	3665790	3677524	-	3859	887.712	-3.61389	0.218088	-16.5708	1.13265e-61	1.73893e-60
ENSMUSG00000024534	Sncaip	18	52767709	52915935	+	4522	224.822	-3.62859	0.219006	-16.5685	1.17751e-61	1.80657e-60
ENSMUSG00000033998	Kcnk1	8	125995102	126030683	+	2301	1254.08	-3.10084	0.187195	-16.5648	1.25251e-61	1.92032e-60
ENSMUSG00000028015	Ctso	3	81932601	81956725	+	4573	398.459	-2.41076	0.145634	-16.5536	1.50926e-61	2.31236e-60
ENSMUSG00000044461	Shisa2	14	59625281	59631658	+	3144	492.726	-4.34144	0.262361	-16.5475	1.66759e-61	2.55319e-60
ENSMUSG00000049176	Frmpd4	X	167471309	168577231	-	9394	384.345	-3.32658	0.201051	-16.546	1.71206e-61	2.61948e-60
ENSMUSG00000007038	Neu1	17	34931253	34935953	+	3733	5579.24	1.47826	0.0893522	16.5442	1.76345e-61	2.69626e-60
CUFFORG_0188	Olfr411	11	74345129	74352650	-	2629	872.148	2.17189	0.131296	16.542	1.82994e-61	2.79602e-60
CUFFORG_0179	Olfr394	11	73883337	73890773	-	5631	589.352	2.06633	0.12496	16.536	2.02075e-61	3.08544e-60
ENSMUSG00000022018	Rgcc	14	79288756	79301645	-	918	309.613	-3.89945	0.235858	-16.533	2.12178e-61	3.23749e-60
ENSMUSG00000094651	Gal3st2	1	93861344	93876494	+	2846	273.577	-4.18973	0.253598	-16.5212	2.58378e-61	3.93973e-60
ENSMUSG00000039831	Arhgap29	3	121953229	122016677	+	8361	511.354	-3.72941	0.225742	-16.5206	2.606e-61	3.9709e-60
ENSMUSG00000032254	Kif23	9	61917280	61946799	-	3423	258.355	-3.27262	0.198096	-16.5204	2.61798e-61	3.98643e-60
ENSMUSG00000045664	Cdc42ep2	19	5917556	5924816	-	1491	384.836	-3.5672	0.215968	-16.5172	2.7571e-61	4.19542e-60
ENSMUSG00000028223	Decr1	4	15917240	15945507	-	3879	485.281	-4.08648	0.247421	-16.5163	2.80164e-61	4.26028e-60
ENSMUSG00000074825	Itpripl1	2	127138772	127143442	-	3738	241.257	-3.29578	0.19956	-16.5152	2.85254e-61	4.33473e-60
ENSMUSG00000040158	Tax1bp3	11	73177083	73183162	+	2989	539.316	-2.63197	0.159386	-16.5131	2.95208e-61	4.48294e-60
ENSMUSG00000032599	Ip6k2	9	108795994	108806333	+	1842	15388.6	1.68376	0.101985	16.5099	3.11427e-61	4.72603e-60
ENSMUSG00000030930	Chst15	7	132235780	132317228	-	5388	397.256	-4.33674	0.26268	-16.5096	3.12979e-61	4.74635e-60
ENSMUSG00000060402	Chst8	7	34674468	34812711	-	2787	2484.17	1.61088	0.0975844	16.5075	3.23971e-61	4.90971e-60
ENSMUSG00000066406	Akap13	7	75455534	75754609	+	15203	4465.31	-1.11384	0.067482	-16.5057	3.34033e-61	5.05876e-60
ENSMUSG00000051669	AU021092	16	5211828	5222299	-	1363	2394.61	-3.62818	0.219831	-16.5044	3.41096e-61	5.16223e-60
ENSMUSG00000040811	Eml2	7	19176421	19206482	+	3540	20465.6	1.60411	0.0972344	16.4973	3.83706e-61	5.80317e-60
ENSMUSG00000025348	Itga7	10	128933813	128958277	+	4013	279.048	-3.35101	0.203231	-16.4887	4.42539e-61	6.68842e-60
ENSMUSG00000026181	Ppm1f	16	16896469	16927364	+	4922	520.699	-2.14797	0.130286	-16.4866	4.57965e-61	6.91689e-60
ENSMUSG00000024598	Fbn2	18	58008623	58209926	-	10480	209.378	-4.30179	0.260949	-16.4851	4.69175e-61	7.0814e-60
ENSMUSG00000025495	Ptdss2	7	141122382	141157021	+	4875	8061.35	1.40302	0.0851139	16.484	4.78078e-61	7.2109e-60
ENSMUSG00000036915	Kirrel2	7	30447534	30457690	-	3939	82654.5	1.78789	0.108463	16.4839	4.79246e-61	7.22364e-60
ENSMUSG00000028328	Tmod1	4	46038935	46116032	+	3946	433.762	-2.25791	0.137004	-16.4805	5.06418e-61	7.62804e-60
ENSMUSG00000032374	Plod2	9	92542223	92608428	+	4179	631.32	-2.47513	0.150204	-16.4784	5.24306e-61	7.89216e-60
ENSMUSG00000026989	Dapl1	2	59484653	59505020	+	679	272.489	-3.31182	0.201021	-16.475	5.55123e-61	8.35041e-60
ENSMUSG00000032134	Muc16	9	18495455	18512885	-	1035	335.512	-3.68992	0.223993	-16.4734	5.6999e-61	8.56827e-60
ENSMUSG00000068522	Aard	15	52040107	52045722	+	1348	200.341	-5.67846	0.344792	-16.4693	6.10138e-61	9.16562e-60
ENSMUSG00000020644	Id2	12	25093801	25096092	-	1270	1383.75	-2.48465	0.150954	-16.4597	7.15109e-61	1.07353e-59
ENSMUSG00000030201	Lrp6	6	134446476	134566965	-	9822	3716.51	-1.18253	0.0718456	-16.4594	7.18461e-61	1.07784e-59
ENSMUSG00000008475	Arpc5	1	152766542	152775597	+	2276	3096.22	-1.37828	0.0837485	-16.4573	7.43014e-61	1.11392e-59
ENSMUSG00000032062	2310030G06Rik	9	50739691	50746521	-	1242	195.249	-4.4415	0.269883	-16.4572	7.45272e-61	1.11656e-59
ENSMUSG00000031342	Gpm6b	X	166238911	166388988	+	5600	4550.56	-1.84135	0.111906	-16.4545	7.79144e-61	1.16652e-59
ENSMUSG00000001986	Gria3	X	41400854	41678601	+	9859	231.1	-4.7297	0.287567	-16.4473	8.7724e-61	1.31251e-59
ENSMUSG00000019818	Cd164	10	41519500	41531042	+	2830	9775.92	-1.87696	0.114138	-16.4447	9.15825e-61	1.36932e-59
ENSMUSG00000036862	Dchs1	7	105752989	105787654	-	11070	360.785	-3.03283	0.18445	-16.4425	9.48938e-61	1.41788e-59
ENSMUSG00000032238	Rora	9	68653786	69388246	+	13071	760.508	-2.24561	0.136581	-16.4416	9.62805e-61	1.43764e-59
ENSMUSG00000030711	Sult1a1	7	126672865	126676432	-	1507	194.495	-3.90507	0.237529	-16.4404	9.82749e-61	1.46644e-59
ENSMUSG00000040699	Limd2	11	106156256	106160860	-	3707	1474.29	-1.72129	0.104711	-16.4384	1.01509e-60	1.51368e-59
ENSMUSG00000070305	Mpzl3	9	45055186	45077436	+	6387	996.509	1.53867	0.0936213	16.435	1.07434e-60	1.60097e-59
ENSMUSG00000033392	Clasp2	9	113812586	113919697	+	5690	8170.73	1.24087	0.0755085	16.4336	1.10007e-60	1.63822e-59
ENSMUSG00000059878	Zfp422	6	116624016	116628999	-	3625	1016.93	-2.30977	0.140606	-16.4272	1.22106e-60	1.81718e-59
ENSMUSG00000001348	Acp5	9	22126731	22135746	-	1612	235.789	-5.96227	0.362979	-16.4259	1.24777e-60	1.85569e-59
ENSMUSG00000027840	Wnt2b	3	104944805	104961709	-	3573	484.518	-1.99678	0.121565	-16.4256	1.25473e-60	1.8648e-59
ENSMUSG00000002870	Mcm2	6	88883475	88898780	-	3370	637.618	-2.43518	0.148292	-16.4215	1.34175e-60	1.99281e-59
ENSMUSG00000021360	Gcnt2	13	40859768	40960891	+	7038	17715.6	1.28358	0.0781676	16.4209	1.3563e-60	2.01307e-59
ENSMUSG00000019767	Ccdc170	10	4482502	4562231	+	3792	2865.79	1.28456	0.0783039	16.4047	1.76909e-60	2.62401e-59
ENSMUSG00000060988	Galnt13	2	54436317	55118309	+	7810	355.105	-3.58599	0.218622	-16.4027	1.82828e-60	2.71001e-59
ENSMUSG00000034781	Gna11	10	81528724	81545190	-	4097	1758.89	-1.46877	0.0895567	-16.4005	1.89691e-60	2.80988e-59
ENSMUSG00000036292	Gramd1c	16	43980350	44027945	-	3627	27035	1.29712	0.0790924	16.4001	1.91026e-60	2.82777e-59
ENSMUSG00000029032	Arhgef16	4	154278486	154301676	-	5481	351.25	-2.87247	0.175196	-16.3958	2.04975e-60	3.03225e-59
ENSMUSG00000095569	Taar7d	10	24027222	24028298	+	1077	432.197	1.99199	0.121519	16.3924	2.16779e-60	3.20474e-59
ENSMUSG00000026494	Kif26b	1	178529125	178932855	+	7820	265.593	-4.63483	0.282785	-16.3899	2.25649e-60	3.33366e-59
ENSMUSG00000068854	Hist2h2be	3	96221121	96223738	+	2618	67303.1	1.37678	0.0840659	16.3773	2.77697e-60	4.09989e-59
ENSMUSG00000033159	Cnppd1	1	75134554	75142368	-	3431	10910.5	1.30572	0.0797287	16.377	2.7921e-60	4.11949e-59
ENSMUSG00000029710	Ephb4	5	137350109	137378669	+	4640	707.098	-3.7292	0.227849	-16.367	3.29069e-60	4.85192e-59
ENSMUSG00000026988	Wdsub1	2	59852364	59882591	-	3598	11994.8	1.18716	0.0725353	16.3667	3.30542e-60	4.87042e-59
ENSMUSG00000026239	Pde6d	1	86542994	86582629	-	2178	13376.7	1.41349	0.0864368	16.3529	4.14682e-60	6.10617e-59
ENSMUSG00000024774	Ankrd22	19	34122549	34166053	-	1972	173.631	-4.0194	0.245817	-16.3512	4.26498e-60	6.27602e-59
ENSMUSG00000028444	Cntfr	4	41657498	41697089	-	2782	342.208	-3.78447	0.231556	-16.3436	4.82805e-60	7.0999e-59
ENSMUSG00000078566	Bnip3	7	138890836	138909519	-	2265	5917.43	1.30816	0.0800462	16.3425	4.91551e-60	7.22376e-59
ENSMUSG00000010277	2610507B11Rik	11	78261752	78290623	+	8798	12428	-1.15645	0.0707705	-16.3408	5.05662e-60	7.42624e-59
CUFFORG_0034	Olfr57	10	79028741	79036274	+	1836	511.207	2.43949	0.149305	16.3389	5.21851e-60	7.65897e-59
ENSMUSG00000005198	Polr2a	11	69733997	69758637	-	7067	10690.6	1.02956	0.0630363	16.3328	5.76661e-60	8.45782e-59
ENSMUSG00000038648	Creb3l2	6	37327255	37442146	-	7283	3662.42	-1.29074	0.0790291	-16.3325	5.79468e-60	8.49341e-59
ENSMUSG00000001700	Gramd3	18	56432132	56503792	+	2605	642.383	-3.08171	0.1887	-16.3313	5.91258e-60	8.66054e-59
ENSMUSG00000038775	Vill	9	119052778	119071525	+	4409	316.228	-4.33396	0.265387	-16.3307	5.96891e-60	8.73731e-59
CUFFORG_1188	Olfr1537	9	39234412	39249994	-	4114	629.975	1.89389	0.115977	16.3298	6.05647e-60	8.85968e-59
ENSMUSG00000032883	Acsl3	1	78657825	78706987	+	3601	2475.42	-1.45836	0.0893191	-16.3276	6.28463e-60	9.18741e-59
ENSMUSG00000004415	Col26a1	5	136741759	136883209	-	5844	376.929	-3.04926	0.18678	-16.3254	6.50677e-60	9.50593e-59
ENSMUSG00000028678	Kif2c	4	117159639	117182639	-	4363	183.906	-5.06858	0.310496	-16.3241	6.64929e-60	9.70779e-59
ENSMUSG00000022899	Slc15a2	16	36750178	36784962	-	7360	2241.67	-3.24347	0.198693	-16.3241	6.65552e-60	9.71053e-59
ENSMUSG00000020841	Cpd	11	76778424	76847018	-	8332	6874.91	-1.37778	0.0844219	-16.3202	7.08727e-60	1.03337e-58
ENSMUSG00000037003	Tenc1	15	102102988	102116401	+	4728	985.146	-1.81028	0.110939	-16.3178	7.37017e-60	1.07392e-58
ENSMUSG00000079355	Ccrl1	9	104098138	104126643	-	2109	322.581	-3.10506	0.190295	-16.3171	7.46268e-60	1.08669e-58
ENSMUSG00000032366	Tpm1	9	67022590	67049406	-	6485	6488.11	-1.13274	0.0694442	-16.3115	8.17111e-60	1.18907e-58
ENSMUSG00000036395	Glb1l2	9	26763044	26806468	-	5031	25094.5	1.21441	0.0744545	16.3108	8.26969e-60	1.20263e-58
ENSMUSG00000049313	Sorl1	9	41964720	42124297	-	11321	13409.2	0.978399	0.0600186	16.3016	9.6152e-60	1.3974e-58
ENSMUSG00000020520	Galnt10	11	57645442	57787514	+	5965	1309.88	-1.74001	0.10678	-16.2953	1.0652e-59	1.54707e-58
ENSMUSG00000055421	Pcdh9	14	93015512	93888732	-	3714	1278.02	1.51834	0.0931794	16.2948	1.07535e-59	1.55979e-58
ENSMUSG00000028497	Ptplad2	4	88396144	88438928	-	6756	279.019	-3.49456	0.214459	-16.2948	1.07485e-59	1.55979e-58
ENSMUSG00000054555	Adam12	7	133883199	134232146	-	8273	172.866	-4.3617	0.267678	-16.2946	1.07859e-59	1.56346e-58
ENSMUSG00000010047	Hyal2	9	107569117	107572776	+	1893	302.648	-4.06376	0.249431	-16.2921	1.12296e-59	1.62673e-58
ENSMUSG00000079481	Nhsl2	X	101849385	102092055	+	16952	298.187	-2.51764	0.154536	-16.2916	1.13232e-59	1.63921e-58
ENSMUSG00000089901	Gm8113	14	43925390	43933411	+	2721	174.593	-4.99921	0.306923	-16.2882	1.19723e-59	1.73206e-58
ENSMUSG00000032011	Thy1	9	44043384	44048579	+	1735	239.232	-3.85255	0.23655	-16.2864	1.23261e-59	1.7821e-58
ENSMUSG00000033055	Ankrd54	15	79053094	79062893	-	4270	5173.52	1.37494	0.0844627	16.2787	1.39821e-59	2.02022e-58
ENSMUSG00000050732	Vamp8	6	72385223	72390703	-	2311	878.231	-3.41944	0.210155	-16.2711	1.58387e-59	2.28698e-58
CUFFORG_0006	Olfr16	1	172950381	172958357	+	2718	688.891	2.23362	0.137343	16.2631	1.80352e-59	2.60245e-58
ENSMUSG00000074415	2610203C20Rik	9	41580741	41617772	+	10209	206.095	-4.60928	0.283532	-16.2567	2.00384e-59	2.88965e-58
ENSMUSG00000027695	Pld1	3	27938695	28133362	+	8537	196.116	-4.16993	0.256547	-16.2541	2.08964e-59	3.01143e-58
ENSMUSG00000037235	Mxd4	5	34173887	34187720	-	3882	6725.81	-1.23836	0.0761904	-16.2535	2.10926e-59	3.03775e-58
ENSMUSG00000048826	Dact2	17	14195231	14203831	-	2808	192.525	-4.54518	0.279697	-16.2504	2.21978e-59	3.19486e-58
ENSMUSG00000047193	Dync2h1	9	6928503	7184446	-	16161	8443.42	1.39435	0.0858055	16.2501	2.23061e-59	3.20836e-58
ENSMUSG00000055407	Map6	7	99267447	99337137	+	6958	12972.4	1.06274	0.0654062	16.2483	2.29535e-59	3.29936e-58
ENSMUSG00000028864	Hgf	5	16553550	16619439	+	2755	194.002	-5.29832	0.32611	-16.247	2.34401e-59	3.36715e-58
ENSMUSG00000022892	App	16	84954440	85173707	-	3128	69240.5	1.00993	0.062183	16.2412	2.57658e-59	3.69884e-58
ENSMUSG00000000308	Ckmt1	2	121357714	121363737	+	2496	13269.6	1.07006	0.0658944	16.239	2.6728e-59	3.83451e-58
ENSMUSG00000031772	Cntnap4	8	112570043	112882717	+	6281	519.656	2.03988	0.125626	16.2377	2.7286e-59	3.91205e-58
ENSMUSG00000020099	Unc5b	10	60762610	60831581	-	5852	11929.4	1.2483	0.0768933	16.2342	2.88902e-59	4.13938e-58
ENSMUSG00000035283	Adrb1	19	56722372	56724862	+	2491	202.855	-4.59487	0.28308	-16.2317	3.01062e-59	4.31085e-58
ENSMUSG00000023004	Tuba1b	15	98931425	98934565	-	1875	3316.76	-2.23617	0.137805	-16.2271	3.24583e-59	4.64465e-58
ENSMUSG00000055333	Fat2	11	55250609	55336564	-	14528	347.213	-4.01379	0.247375	-16.2255	3.32797e-59	4.75914e-58
ENSMUSG00000021179	Nrde2	12	100125452	100159653	-	3723	2319.87	1.71456	0.105676	16.2247	3.37588e-59	4.82456e-58
ENSMUSG00000066113	Adamtsl1	4	86053915	86428385	+	10870	182.238	-4.14113	0.255267	-16.2227	3.48447e-59	4.97657e-58
ENSMUSG00000046152	Fut10	8	31187331	31261738	+	5007	2603.1	1.22055	0.0752621	16.2174	3.80171e-59	5.42618e-58
ENSMUSG00000020176	Grb10	11	11930508	12038683	-	9089	704.598	-3.90421	0.240808	-16.2129	4.08578e-59	5.82791e-58
ENSMUSG00000005583	Mef2c	13	83504034	83667079	+	6565	433.557	-3.37227	0.208016	-16.2116	4.17688e-59	5.95405e-58
ENSMUSG00000038781	Stap2	17	55997081	56005570	-	1491	224.506	-3.92866	0.242432	-16.2052	4.63251e-59	6.59932e-58
ENSMUSG00000027323	Rad51	2	119112793	119147445	+	6649	190.516	-3.30985	0.204284	-16.2022	4.86386e-59	6.92449e-58
ENSMUSG00000048779	P2ry6	7	100937638	100964391	-	1938	176.093	-4.4781	0.276468	-16.1975	5.24923e-59	7.46836e-58
ENSMUSG00000098220	RP23-159J2.2	13	95954594	95957171	-	2578	3896.19	1.35783	0.0838475	16.1941	5.5533e-59	7.89594e-58
ENSMUSG00000027894	Slc6a17	3	107467543	107518018	-	10283	6712.93	1.18381	0.0731176	16.1905	5.88021e-59	8.35544e-58
ENSMUSG00000057143	Trim12c	7	104338754	104353362	-	3740	325.512	-4.39995	0.271767	-16.1901	5.91868e-59	8.40476e-58
ENSMUSG00000003779	Kif20a	18	34624624	34633265	+	3796	344.889	-2.80457	0.173251	-16.1879	6.13751e-59	8.70996e-58
ENSMUSG00000042772	Smg7	1	152836996	152902646	-	6068	7584.04	1.0122	0.0625323	16.1868	6.24602e-59	8.85832e-58
ENSMUSG00000051413	Plagl2	2	153227759	153241426	-	5735	953.375	-2.01319	0.124396	-16.1837	6.57721e-59	9.3221e-58
CUFFORG_0009	Olfr1404	1	173212392	173218583	+	4231	691.783	1.99124	0.123123	16.1727	7.85187e-59	1.11217e-57
ENSMUSG00000000567	Sox9	11	112782224	112787760	+	4135	775.297	-3.4632	0.21415	-16.1718	7.96753e-59	1.12783e-57
ENSMUSG00000026936	Lcn3	2	25765569	25768099	+	684	30762	-4.88294	0.302063	-16.1653	8.86325e-59	1.25383e-57
ENSMUSG00000027330	Cdc25b	2	131186949	131198497	+	3728	509.913	-2.44097	0.151017	-16.1635	9.12162e-59	1.28956e-57
ENSMUSG00000032812	Arap1	7	101348067	101412586	+	7564	1251.1	-2.18915	0.135442	-16.1631	9.18645e-59	1.29791e-57
ENSMUSG00000060002	Chpt1	10	88452745	88504073	-	8324	2694.13	-2.97632	0.184224	-16.156	1.03012e-58	1.45448e-57
ENSMUSG00000023021	Cers5	15	99733506	99772885	-	4919	9284.2	1.04062	0.0644119	16.1558	1.03435e-58	1.45954e-57
ENSMUSG00000047250	Ptgs1	2	36230426	36252272	+	3884	322.754	-3.86298	0.239148	-16.1531	1.07954e-58	1.52234e-57
ENSMUSG00000020811	Wscd1	11	71749920	71789647	+	4287	214.451	-4.53965	0.281088	-16.1503	1.13051e-58	1.5932e-57
ENSMUSG00000056515	Rab31	17	65651726	65772752	-	3476	895.077	-1.49089	0.0923156	-16.1499	1.13727e-58	1.60173e-57
ENSMUSG00000019851	Perp	10	18845071	18857073	+	1901	1324.25	-2.43926	0.151046	-16.1492	1.15053e-58	1.61937e-57
ENSMUSG00000072082	Ccnf	17	24223232	24251409	-	3099	185.179	-3.75525	0.232575	-16.1465	1.20271e-58	1.69175e-57
ENSMUSG00000001510	Dlx3	11	95120089	95125296	+	2637	179.833	-4.28923	0.265755	-16.1398	1.33963e-58	1.88316e-57
ENSMUSG00000036402	Gng12	6	66896397	67021350	+	4694	1039	-2.73352	0.169383	-16.1381	1.37638e-58	1.9336e-57
ENSMUSG00000004085	B230120H23Rik	2	72285637	72442610	+	10175	567.126	-1.89708	0.117561	-16.137	1.4018e-58	1.96808e-57
ENSMUSG00000073557	Ppp1r12b	1	134754658	134955942	-	13853	2585.98	-1.25638	0.0778732	-16.1337	1.48002e-58	2.07659e-57
ENSMUSG00000040183	Ankrd6	4	32804035	32950841	-	5477	761.155	-1.88724	0.116987	-16.132	1.52067e-58	2.13228e-57
ENSMUSG00000052852	Reep1	6	71707561	71810710	+	3924	5591.8	1.1135	0.0690489	16.1262	1.66883e-58	2.33856e-57
ENSMUSG00000045967	Gpr158	2	21367542	21830547	+	8170	3733.02	1.52991	0.0948747	16.1256	1.68744e-58	2.36316e-57
ENSMUSG00000022106	Rcbtb2	14	73123037	73207843	+	9489	1058.2	-1.49828	0.0929289	-16.1229	1.76145e-58	2.46526e-57
ENSMUSG00000028019	Pdgfc	3	81036416	81214040	+	5089	406.148	-3.79429	0.235412	-16.1177	1.91674e-58	2.68092e-57
ENSMUSG00000032515	Csrnp1	9	119971166	119977250	-	2870	982.467	1.84325	0.11437	16.1166	1.95061e-58	2.72658e-57
ENSMUSG00000027931	Npr1	3	90450591	90465866	-	4783	247.665	-3.75923	0.233281	-16.1146	2.01519e-58	2.81509e-57
ENSMUSG00000042268	Slc26a9	1	131744022	131771504	+	5226	197.753	-4.5027	0.279498	-16.11	2.17066e-58	3.03037e-57
ENSMUSG00000039347	Atp6v0e2	6	48537569	48541798	+	1832	7117.82	1.31293	0.081524	16.1049	2.35806e-58	3.28994e-57
ENSMUSG00000043099	Hic1	11	75164565	75169519	-	3750	231.079	-4.22056	0.262181	-16.0978	2.64162e-58	3.68326e-57
ENSMUSG00000040649	Rimklb	6	122447296	122486313	-	5299	715.999	-1.76842	0.109859	-16.0971	2.67231e-58	3.72372e-57
CUFFORG_1083	Olfr855	9	19582617	19586030	+	1812	543.191	2.05172	0.127498	16.0922	2.89286e-58	4.02852e-57
CUFFORG_1099	Olfr878	9	37917954	37922441	+	4096	843.749	1.81975	0.113109	16.0884	3.07524e-58	4.27984e-57
ENSMUSG00000042793	Lgr6	1	134986348	135105276	-	3804	258.488	-3.54248	0.220206	-16.0871	3.14176e-58	4.36968e-57
ENSMUSG00000031709	Tbc1d9	8	83165352	83272934	+	5887	9122.2	1.15614	0.071907	16.0783	3.62027e-58	5.03208e-57
ENSMUSG00000020151	Ptprr	10	116018213	116274932	+	5929	4064.82	1.56452	0.0973376	16.0731	3.93778e-58	5.47001e-57
ENSMUSG00000022033	Pbk	14	65805837	65817822	+	1791	284.752	-3.9652	0.246708	-16.0725	3.9797e-58	5.52481e-57
CUFFORG_0158	Olfr328	11	58550854	58555630	-	2926	826.513	1.67388	0.104203	16.0636	4.59207e-58	6.37096e-57
ENSMUSG00000035000	Dpp4	2	62330073	62412231	-	6319	273.77	-3.70108	0.230425	-16.062	4.7121e-58	6.53343e-57
ENSMUSG00000047749	Zc3hav1l	6	38287396	38299259	-	6536	259.123	-2.93631	0.182838	-16.0596	4.89667e-58	6.78512e-57
CUFFORG_1064	Olfr531	7	140399045	140402918	-	3874	1561.28	1.48407	0.0924783	16.0478	5.92354e-58	8.20292e-57
ENSMUSG00000020473	Aebp1	11	5861947	5872088	+	4058	828.262	-2.21419	0.13798	-16.0472	5.98376e-58	8.28119e-57
ENSMUSG00000068617	Efcab1	16	14906637	14925879	+	2494	383.151	-2.26949	0.141483	-16.0408	6.633e-58	9.17401e-57
ENSMUSG00000067001	Serpinb7	1	107399655	107452689	+	1957	395.412	-3.82913	0.238732	-16.0395	6.77387e-58	9.36304e-57
ENSMUSG00000018387	Shroom1	11	53457205	53467766	+	4600	218.361	-3.12843	0.195058	-16.0384	6.8867e-58	9.51311e-57
ENSMUSG00000030551	Nr2f2	7	70351946	70366735	-	4863	810.439	-2.18603	0.136375	-16.0296	7.94345e-58	1.09661e-56
ENSMUSG00000019796	Lrp11	10	7589800	7625483	+	3418	10651.7	1.2339	0.0769806	16.0288	8.04698e-58	1.11022e-56
ENSMUSG00000069516	Lyz2	10	117277334	117282274	-	1266	1748.87	-2.89959	0.180943	-16.0249	8.56749e-58	1.1813e-56
ENSMUSG00000023942	Slc29a1	17	45585200	45599606	-	4008	392.765	-3.56872	0.222742	-16.0217	9.00871e-58	1.24137e-56
ENSMUSG00000026051	1500015O10Rik	1	43730602	43742578	+	902	369.522	-2.98875	0.186545	-16.0216	9.02806e-58	1.24327e-56
ENSMUSG00000016256	Ctsz	2	174427493	174439039	-	1441	890.846	-2.01521	0.125787	-16.0207	9.15672e-58	1.26021e-56
ENSMUSG00000022309	Angpt1	15	42424727	42676977	-	4256	244.371	-4.69179	0.292892	-16.0188	9.44487e-58	1.29906e-56
ENSMUSG00000046886	Zfp474	18	52615915	52639830	+	1930	1537.83	1.30754	0.081626	16.0186	9.47079e-58	1.30183e-56
ENSMUSG00000001630	Stk38l	6	146724995	146778812	+	4571	5872.45	1.42119	0.0887281	16.0173	9.67505e-58	1.32908e-56
ENSMUSG00000021469	Msx2	13	53467877	53473074	-	1460	174.065	-4.87054	0.304129	-16.0147	1.00891e-57	1.38511e-56
ENSMUSG00000033713	Foxn3	12	99194980	99450111	-	4651	307.804	-2.96967	0.185463	-16.0122	1.05057e-57	1.44141e-56
ENSMUSG00000017760	Ctsa	2	164832873	164841032	+	4715	8088.78	1.26887	0.0792702	16.0069	1.14458e-57	1.56944e-56
CUFFORG_0203	Olfr11	13	21636623	21642582	-	3330	483.892	1.96811	0.122966	16.0054	1.17132e-57	1.60512e-56
ENSMUSG00000038145	Snrk	9	122117283	122169702	+	5763	14450.7	1.14606	0.0716096	16.0042	1.19404e-57	1.63525e-56
ENSMUSG00000001687	Ubl3	5	148504631	148552789	-	2668	22234.7	1.44244	0.0901533	15.9998	1.28088e-57	1.7531e-56
ENSMUSG00000030717	Nupr1	7	126623249	126627010	-	2452	968.655	-3.15153	0.196978	-15.9994	1.29004e-57	1.76456e-56
ENSMUSG00000032135	Mcam	9	44134469	44142727	+	3350	321.842	-3.28036	0.205054	-15.9976	1.32873e-57	1.81637e-56
ENSMUSG00000007440	Pcdhac1	18	36930285	37187657	+	24670	13648	1.2741	0.0796466	15.9969	1.34341e-57	1.8353e-56
ENSMUSG00000035919	Bbs9	9	22475715	22888280	+	6243	4581.46	1.24478	0.0778149	15.9967	1.34775e-57	1.84011e-56
ENSMUSG00000034382	AI661453	17	47436615	47470638	+	5056	275.309	-3.21414	0.201002	-15.9906	1.48595e-57	2.02756e-56
ENSMUSG00000036602	Alx1	10	103007847	103029051	-	2811	167.057	-4.89665	0.306283	-15.9874	1.56509e-57	2.13424e-56
ENSMUSG00000067274	Rplp0	5	115559467	115563727	+	1659	12161.2	-1.27931	0.0800232	-15.9867	1.58209e-57	2.15611e-56
ENSMUSG00000020140	Lgr5	10	115450311	115587780	-	10264	209.42	-3.78046	0.236509	-15.9844	1.64021e-57	2.23395e-56
ENSMUSG00000037712	Fermt2	14	45458792	45530118	-	3746	1452.33	-1.75003	0.109567	-15.9723	1.99423e-57	2.71447e-56
ENSMUSG00000050808	Muc15	2	110721340	110739527	+	3569	209.175	-4.30445	0.269597	-15.9663	2.19582e-57	2.98703e-56
ENSMUSG00000051111	Sv2c	13	95959443	96132577	-	4454	4266.6	1.0928	0.0684705	15.9602	2.42112e-57	3.29151e-56
ENSMUSG00000026365	Cfh	1	140085855	140183411	-	6852	946.239	-3.73782	0.234243	-15.957	2.54527e-57	3.45819e-56
ENSMUSG00000058173	Smco4	9	15505487	15545260	+	988	196.314	-3.67588	0.230441	-15.9515	2.78173e-57	3.77716e-56
ENSMUSG00000070044	Fam149a	8	45336717	45382291	-	5954	12597.1	1.0912	0.0684272	15.9469	2.99541e-57	4.06484e-56
ENSMUSG00000024713	Pcsk5	19	17432832	17837632	-	9346	202.483	-4.53803	0.284664	-15.9417	3.25429e-57	4.41345e-56
ENSMUSG00000000253	Gmpr	13	45507444	45546382	+	1871	655.74	-3.65346	0.229282	-15.9343	3.66067e-57	4.96158e-56
ENSMUSG00000037725	Ckap2	8	22168152	22185819	-	2601	225.001	-4.05975	0.254881	-15.928	4.05238e-57	5.48915e-56
ENSMUSG00000022096	Hr	14	70552212	70573548	+	6919	827.857	-1.89195	0.118861	-15.9174	4.80278e-57	6.50166e-56
ENSMUSG00000041012	Cmtm8	9	114789345	114844152	-	1064	389.246	-2.80302	0.176107	-15.9166	4.86061e-57	6.57596e-56
ENSMUSG00000024331	Dsc2	18	20030633	20059554	-	5277	1350.9	-1.599	0.100484	-15.913	5.15006e-57	6.96335e-56
ENSMUSG00000033161	Atp1a1	3	101576219	101604603	-	4487	141568	1.11933	0.070365	15.9075	5.62216e-57	7.59706e-56
ENSMUSG00000023913	Pla2g7	17	43568098	43612201	+	2905	297.611	-3.28953	0.206928	-15.897	6.64862e-57	8.97866e-56
CUFFORG_1207	Olfr1320	X	49672333	49684825	+	1995	479.064	2.09992	0.13219	15.8856	7.97838e-57	1.07679e-55
ENSMUSG00000039809	Gabbr2	4	46662318	46991873	-	5849	9678.6	1.12401	0.0707621	15.8843	8.13589e-57	1.09739e-55
CUFFORG_0344	Olfr117	17	37657600	37663782	-	3533	848.253	1.75034	0.110245	15.8768	9.16731e-57	1.23576e-55
ENSMUSG00000045636	Mtus1	8	40990914	41133726	-	10078	8788.2	1.12505	0.0708617	15.8767	9.18934e-57	1.23798e-55
ENSMUSG00000048612	Myof	19	37899036	38043577	-	7109	831.398	-3.7176	0.234169	-15.8757	9.3325e-57	1.25651e-55
ENSMUSG00000048696	Mex3d	10	80380355	80387659	-	3266	1247.21	-1.52999	0.0963883	-15.8732	9.71981e-57	1.30787e-55
ENSMUSG00000004473	Clec11a	7	44303770	44306959	-	1952	595.615	-2.3764	0.149767	-15.8674	1.06631e-56	1.43393e-55
ENSMUSG00000020846	Fam101b	11	76019194	76027782	-	3512	3601.02	-1.47025	0.092659	-15.8673	1.06775e-56	1.435e-55
ENSMUSG00000042784	Muc1	3	89229057	89233381	+	2346	775.244	-2.76319	0.174149	-15.8668	1.07517e-56	1.44411e-55
ENSMUSG00000039476	Prrx2	2	30834972	30881241	+	1951	214.929	-4.91566	0.309821	-15.8662	1.08694e-56	1.45903e-55
ENSMUSG00000031538	Plat	8	22757744	22782847	+	2531	1889.5	-2.72776	0.17196	-15.8627	1.14839e-56	1.5406e-55
ENSMUSG00000025978	Rftn2	1	55170159	55226782	-	5871	162.741	-4.37106	0.275569	-15.8619	1.16288e-56	1.55909e-55
ENSMUSG00000032802	Srxn1	2	152105516	152111376	+	2820	2650.74	1.26803	0.079949	15.8605	1.19006e-56	1.59458e-55
CUFFORG_1020	Olfr686	7	105201858	105207434	-	2834	582.063	1.78226	0.112377	15.8597	1.20531e-56	1.61405e-55
ENSMUSG00000032511	Scn5a	9	119483408	119579016	-	8764	10910.2	1.16002	0.0731549	15.857	1.25702e-56	1.68228e-55
ENSMUSG00000060188	Cxcl17	7	25400053	25412886	-	761	406.796	-3.71319	0.234215	-15.8538	1.32382e-56	1.77062e-55
ENSMUSG00000035638	Muc20	16	32777419	32797435	-	4027	322.487	-3.5036	0.221077	-15.8479	1.45428e-56	1.94395e-55
ENSMUSG00000020190	Mknk2	10	80665332	80671976	-	3065	4100.7	-1.52093	0.096001	-15.8429	1.57381e-56	2.10247e-55
ENSMUSG00000035596	Mboat7	7	3677790	3693523	-	7716	616.709	-2.14052	0.135117	-15.842	1.59653e-56	2.13155e-55
ENSMUSG00000052085	Dock8	19	24999529	25202432	+	7810	7784.55	1.08078	0.0682955	15.8251	2.08935e-56	2.78783e-55
ENSMUSG00000066800	Rnasel	1	153749426	153764221	+	6641	758.866	-1.65047	0.104322	-15.8209	2.23385e-56	2.97887e-55
ENSMUSG00000018800	Abca5	11	110269369	110337716	-	11437	13505.8	1.60133	0.101229	15.819	2.30169e-56	3.06751e-55
CUFFORG_0801	Olfr435	6	43201409	43203502	+	1915	304.744	2.33628	0.14772	15.8155	2.43089e-56	3.23775e-55
ENSMUSG00000032839	Trpc1	9	95706627	95750358	-	3014	3643.61	1.35284	0.0855437	15.8146	2.46693e-56	3.28379e-55
ENSMUSG00000069814	E130309D14Rik	11	74619605	74641516	+	4002	3756.76	1.26384	0.0799561	15.8067	2.79924e-56	3.72393e-55
ENSMUSG00000030677	Kif22	7	127027732	127042420	-	2063	290.085	-2.60007	0.164535	-15.8025	2.98856e-56	3.97342e-55
ENSMUSG00000032492	Pth1r	9	110722088	110743686	-	2484	210.807	-5.65454	0.357966	-15.7963	3.29783e-56	4.382e-55
ENSMUSG00000027273	Snap25	2	136713453	136782428	+	6791	15810.3	1.40614	0.0890308	15.7938	3.43136e-56	4.55671e-55
ENSMUSG00000021806	Nid2	14	19751257	19811787	+	4884	397.38	-3.64886	0.231048	-15.7927	3.49501e-56	4.63847e-55
ENSMUSG00000047735	Samd9l	6	3372260	3399571	-	5326	207.741	-4.65719	0.294924	-15.7912	3.57978e-56	4.74815e-55
ENSMUSG00000025488	Cox8b	7	140898943	140900446	-	362	262.324	-3.80354	0.240918	-15.7877	3.78037e-56	5.01124e-55
ENSMUSG00000055653	Gpc3	X	52272426	52613950	-	2690	211.613	-3.5734	0.226404	-15.7833	4.05627e-56	5.37378e-55
ENSMUSG00000024526	Cidea	18	67343564	67367794	+	1164	1468.55	1.56742	0.0993161	15.7821	4.12886e-56	5.4667e-55
ENSMUSG00000028093	Acp6	3	97158777	97176574	+	4592	171.624	-3.79517	0.240501	-15.7802	4.25561e-56	5.63118e-55
ENSMUSG00000024968	Rcor2	19	7267325	7275225	+	3135	660.447	-2.167	0.137351	-15.777	4.4765e-56	5.91996e-55
ENSMUSG00000018672	Copz2	11	96849870	96861203	+	2208	339.367	-4.11568	0.260876	-15.7763	4.52634e-56	5.98232e-55
ENSMUSG00000074259	Gramd2	9	59680144	59718874	+	6138	181.103	-4.62712	0.293347	-15.7736	4.73106e-56	6.2492e-55
ENSMUSG00000031824	6430548M08Rik	8	120114152	120165306	+	6626	5825.13	1.16686	0.0739894	15.7706	4.95792e-56	6.54498e-55
ENSMUSG00000040687	Madd	2	91137360	91183837	-	9086	15063.4	1.02168	0.0648037	15.7658	5.35049e-56	7.05904e-55
ENSMUSG00000028873	Cdca8	4	124918465	124939311	-	5177	365.954	-2.48748	0.157799	-15.7636	5.5356e-56	7.29894e-55
ENSMUSG00000035878	Agphd1	9	54917283	54949924	+	8936	443.146	-4.20081	0.266527	-15.7613	5.74536e-56	7.57105e-55
ENSMUSG00000028626	Col9a2	4	121039385	121055322	+	3095	734.386	-2.87708	0.182582	-15.7577	6.08111e-56	8.00877e-55
ENSMUSG00000020718	Polg2	11	106768253	106779537	-	4356	770.543	1.48461	0.0942578	15.7505	6.80868e-56	8.96169e-55
ENSMUSG00000032091	Tmprss4	9	45172726	45204092	-	2589	216.761	-3.84468	0.244184	-15.745	7.43353e-56	9.77835e-55
ENSMUSG00000030255	Sspn	6	145931641	145965223	+	4996	483.263	-2.64811	0.16822	-15.742	7.79922e-56	1.02534e-54
ENSMUSG00000024622	Hmgxb3	18	61131279	61177050	-	5101	5720.33	1.28688	0.0817544	15.7409	7.93599e-56	1.0427e-54
ENSMUSG00000074923	Pak6	2	118663303	118698020	+	5211	2502.01	1.38548	0.0880555	15.7342	8.82312e-56	1.15858e-54
CUFFORG_0161	Olfr318	11	58718320	58724007	-	3422	798.077	1.65024	0.104895	15.7322	9.09508e-56	1.19359e-54
CUFFORG_0082	Olfr812	10	129841402	129846095	-	1736	736.903	2.15877	0.137303	15.7227	1.05731e-55	1.38674e-54
ENSMUSG00000021253	Tgfb3	12	86056744	86079041	-	3384	756.504	-2.79601	0.177866	-15.7197	1.10842e-55	1.45292e-54
ENSMUSG00000025076	Casp7	19	56397129	56442344	+	2350	372.798	-3.53451	0.22496	-15.7117	1.2573e-55	1.64711e-54
ENSMUSG00000032202	Rab27a	9	73044865	73097592	+	2971	234.66	-2.84141	0.18086	-15.7105	1.28095e-55	1.6771e-54
ENSMUSG00000031990	Jam3	9	27097385	27155421	-	2539	2575.35	1.07242	0.068263	15.7101	1.28982e-55	1.68773e-54
ENSMUSG00000023236	Scg5	2	113776362	113829121	-	1569	4461.89	1.46508	0.0932652	15.7088	1.31719e-55	1.72253e-54
ENSMUSG00000017009	Sdc4	2	164424247	164443887	-	2547	3238.08	-3.01095	0.191702	-15.7064	1.36772e-55	1.78756e-54
ENSMUSG00000037656	Slc20a2	8	22476700	22569607	+	3649	1600.31	-1.44464	0.0919806	-15.7059	1.37776e-55	1.79964e-54
ENSMUSG00000038045	Sult6b1	17	78883938	78906992	-	2125	417.548	-3.73959	0.238118	-15.7048	1.40173e-55	1.82987e-54
ENSMUSG00000030231	Plekha5	6	140424099	140594906	+	5133	2269.88	-1.4005	0.0891889	-15.7026	1.45069e-55	1.89268e-54
ENSMUSG00000033910	Gucy1a3	3	82092428	82145877	-	4653	168.493	-4.15944	0.265068	-15.692	1.71592e-55	2.23741e-54
ENSMUSG00000031785	Gpr56	8	94977109	95014208	+	3864	1376.56	-1.81041	0.115376	-15.6914	1.73187e-55	2.25561e-54
ENSMUSG00000039745	Htatip2	7	49759106	49773999	+	1465	2969.02	1.444	0.0920247	15.6914	1.7319e-55	2.25561e-54
ENSMUSG00000027419	Pcsk2	2	143546156	143816285	+	7910	915.501	1.59487	0.101674	15.6861	1.88194e-55	2.4496e-54
ENSMUSG00000026683	Nuf2	1	169497934	169531464	-	2481	178.381	-4.19252	0.267312	-15.684	1.94643e-55	2.53206e-54
ENSMUSG00000021749	Oit1	14	8348948	8378763	-	1251	206.659	-3.90257	0.24883	-15.6837	1.95606e-55	2.5431e-54
ENSMUSG00000031391	L1cam	X	73853778	73896105	-	7347	5631.38	1.16174	0.0740781	15.6827	1.98774e-55	2.58279e-54
ENSMUSG00000032218	Ccnb2	9	70407689	70421554	-	1541	235.008	-3.0456	0.194205	-15.6824	1.99568e-55	2.5916e-54
ENSMUSG00000001642	Akr1b3	6	34303934	34317497	-	3933	484.596	-3.67905	0.234604	-15.682	2.0097e-55	2.60828e-54
ENSMUSG00000062937	Mtap	4	89137122	89181081	+	3226	302.596	-4.36883	0.278601	-15.6813	2.03072e-55	2.63404e-54
ENSMUSG00000044006	Cilp2	8	69880369	69887687	-	4314	187.492	-3.47911	0.221893	-15.6792	2.09866e-55	2.72057e-54
ENSMUSG00000066583	Scgb1b27	7	34021483	34022881	+	1005	1718.44	-2.63521	0.168192	-15.6679	2.50753e-55	3.24873e-54
ENSMUSG00000004035	Gstm7	3	107926334	107931817	-	1601	460.192	-3.05349	0.194971	-15.6612	2.78399e-55	3.60482e-54
ENSMUSG00000031351	Zfp185	X	72987339	73031543	+	3707	191.529	-3.53035	0.225431	-15.6604	2.81984e-55	3.64912e-54
ENSMUSG00000030220	Arhgdib	6	136923523	136941899	-	1839	428.648	-3.77179	0.241037	-15.6482	3.41718e-55	4.41956e-54
ENSMUSG00000041323	Ak7	12	105705982	105782447	+	3093	454.326	-2.61659	0.167281	-15.6419	3.7753e-55	4.87991e-54
ENSMUSG00000003812	Dnase2a	8	84908560	84922915	+	5389	450.629	-2.55454	0.163322	-15.6411	3.81926e-55	4.93387e-54
ENSMUSG00000036955	2510003E04Rik	10	62538626	62578457	-	6547	11266.8	1.25992	0.0805575	15.64	3.88794e-55	5.01969e-54
ENSMUSG00000022297	Fzd6	15	39006280	39038186	+	4134	662.411	-2.9041	0.185728	-15.6363	4.1219e-55	5.31869e-54
ENSMUSG00000026576	Atp1b1	1	164437267	164458355	-	2422	77307.6	1.09929	0.0703116	15.6345	4.23594e-55	5.46268e-54
ENSMUSG00000044037	Als2cl	9	110879870	110900530	+	5848	196.99	-3.92714	0.251197	-15.6337	4.29036e-55	5.52966e-54
ENSMUSG00000023249	Parp3	9	106470322	106476949	-	3699	260.102	-4.1263	0.26395	-15.6329	4.34741e-55	5.59996e-54
ENSMUSG00000032057	4833427G06Rik	9	51081313	51102078	-	775	176.267	-5.39821	0.345464	-15.626	4.84484e-55	6.23711e-54
ENSMUSG00000044636	Csrnp2	15	100479570	100495239	-	4126	6399.86	1.20691	0.0772414	15.6251	4.91014e-55	6.31753e-54
[truncated: 36,820 more rows]

## Sheet: GO enrichment
Gene Set Enrichment Analysis on genes expressed higher in FACS OSNs compared to the WOM (FC > 3)
[truncated: 49 more rows]
