# Supplementary material for: Hierarchical deconstruction of mouse olfactory sensory neurons: from whole mucosa to single-cell RNA-seq
Source: Sci Rep. 2015 Dec 16;5:18178. doi: 10.1038/srep18178 (PMC4680959; doi:10.1038/srep18178)
Supplement: Supplementary Dataset 2 [file srep18178-s3.xls]

## Sheet: mapping stats and QC
sample	total fragments	unique %		multimapped %		unmapped %		QC pass	ENA accession
GFP-low1	66274523	58952254	88.9516	3619369	5.46118	3702900	5.59	yes	ERS715983
GFP-low2	66293232	59198484	89.2979	3343118	5.04293	3751630	5.66	yes	ERS715985
GFP-low3	80748448	72241026	89.4643	4113321	5.09399	4394101	5.44	yes	ERS715987
GFP-high1	17734782	15059594	84.9156	908067	5.12026	1767121	9.97	no	ERS715984
GFP-high2	72410349	64410818	88.9525	3528935	4.87352	4470596	6.17	yes	ERS715986
GFP-high3	73843358	65957173	89.3204	3764830	5.0984	4121355	5.58	yes	ERS715988

## Sheet: normalized counts
geneID	gene	chr	start	end	strand	length	GFP-low1	GFP-low2	GFP-low3	GFP-high2	GFP-high3
ENSMUSG00000029064	Gnb1	4	155491361	155559269	+	4268	1.18185e+06	1.75032e+06	1.16834e+06	1.64449e+06	1.35112e+06
ENSMUSG00000027744	Stoml3	3	53488727	53508502	+	2076	1.05906e+06	1.06792e+06	822509	1.16299e+06	1.04254e+06
ENSMUSG00000098178	RP23-81C12.3	17	39846958	39848788	+	1831	893472	755935	631367	781892	531750
ENSMUSG00000001175	Calm1	12	100199435	100209806	+	4698	698604	666536	540202	701693	642684
ENSMUSG00000026880	Stom	2	35313986	35336976	-	2787	601412	413366	518012	604864	630255
ENSMUSG00000024524	Gnal	18	67088336	67226792	+	5761	472643	472729	442095	534919	521740
ENSMUSG00000074006	Omp	7	98143360	98145502	-	2143	481118	383922	340898	630492	595302
ENSMUSG00000072235	Tuba1a	15	98949841	98953551	-	1647	480578	344948	365411	424716	453928
ENSMUSG00000054134	Umodl1	17	30954679	31010708	+	5045	421949	354501	352428	408169	353413
ENSMUSG00000052727	Map1b	13	99421464	99516602	-	11852	279338	381840	320246	367067	363043
ENSMUSG00000030701	Plekhb1	7	100642892	100662414	-	3554	371230	324747	284330	327748	337680
ENSMUSG00000023944	Hsp90ab1	17	45567775	45573271	-	2999	409063	217840	318039	280130	337039
ENSMUSG00000064370	mt-Cytb	MT	14145	15288	+	1144	317191	291288	283890	283533	336561
ENSMUSG00000023010	Tmbim6	15	99392882	99410049	+	3806	326416	232824	240130	252491	251663
ENSMUSG00000001023	S100a5	3	90608523	90611780	+	432	319146	221802	182013	302493	221672
ENSMUSG00000036438	Calm2	17	87433412	87446935	-	1467	239542	243424	216244	231008	241197
ENSMUSG00000064351	mt-Co1	MT	5328	6872	+	1545	218745	220680	212968	205529	224816
ENSMUSG00000034098	Fstl5	3	76074270	76710019	+	6118	170117	232931	215883	230574	226125
ENSMUSG00000015656	Hspa8	9	40800984	40805200	+	4156	248605	252231	152067	239883	172119
ENSMUSG00000005864	Cnga2	X	71991849	72010218	+	3095	229934	189988	186492	229122	222037
ENSMUSG00000019505	Ubb	11	62551171	62553213	+	1675	229057	202933	161533	207246	175275
ENSMUSG00000047787	Flrt1	19	7092014	7105729	-	5859	192485	176383	205070	169786	188271
ENSMUSG00000031996	Aplp2	9	31149557	31211815	-	3694	196855	153784	178162	184771	173265
ENSMUSG00000001270	Ckb	12	111669355	111672338	-	1478	187284	147080	134240	196549	174628
ENSMUSG00000092341	Malat1	19	5795690	5802672	-	6983	147593	134105	139579	195148	165330
ENSMUSG00000032294	Pkm	9	59656368	59679375	+	2599	184724	132241	147073	144805	142619
ENSMUSG00000022048	Dpysl2	14	66802864	66868688	-	4520	114668	176250	127944	171715	148337
ENSMUSG00000026817	Ak1	2	32621758	32646805	+	2793	156543	128450	130529	153085	159388
ENSMUSG00000016319	Slc25a5	X	36795651	36798807	+	1646	147769	131368	114806	129262	138462
ENSMUSG00000029580	Actb	5	142903115	142906754	-	2679	135828	139656	127601	128422	113592
ENSMUSG00000064341	mt-Nd1	MT	2751	3707	+	957	115368	134513	125262	120722	136469
ENSMUSG00000095276	Gm581	7	45176349	45179597	-	1877	143970	111000	106876	146916	123122
ENSMUSG00000021194	Chga	12	102554969	102565027	+	1882	140259	88164.7	119818	135637	136043
ENSMUSG00000033383	Rtp1	16	23429133	23433960	+	3120	126600	128243	110934	110105	126376
ENSMUSG00000029126	Nsg1	5	38137193	38159467	-	2140	104377	75583.9	101800	142298	139974
ENSMUSG00000063524	Eno1	4	150236721	150248879	+	5379	138290	111438	96935.5	119349	96981.5
ENSMUSG00000068823	Csde1	3	103020546	103058189	+	4201	78591.1	158356	102776	106721	116487
ENSMUSG00000026249	Serpine2	1	79794197	79858696	-	3830	97740.7	122347	100524	112725	122049
ENSMUSG00000034390	Cmip	8	117257019	117461503	+	4732	119840	81757.4	93518.6	134220	95544.9
ENSMUSG00000035620	Ric8b	10	84917616	85016446	+	3068	100227	94496.6	95261.4	112882	121193
ENSMUSG00000064339	mt-Rnr2	MT	1094	2675	+	1582	106616	102215	105905	93061.1	113225
ENSMUSG00000036752	Tubb4b	2	25222160	25224702	-	2088	117950	86772.5	86185.2	108029	107820
ENSMUSG00000020097	Sgpl1	10	61098642	61147703	-	6143	123630	92385.6	93473.7	93376.1	99338.7
ENSMUSG00000031532	Tmem66	8	34154563	34170845	+	1897	104658	95371.6	94757.7	109245	97548.6
ENSMUSG00000046275	Tusc5	11	76679808	76698664	+	3302	119361	85699.2	96380.2	100478	97434.6
ENSMUSG00000016559	H3f3b	11	116021912	116027962	-	2976	90656	119568	93186.6	89666.4	99712.6
ENSMUSG00000030695	Aldoa	7	126795234	126800751	-	2754	105313	94296.2	84562.6	97674.3	104702
ENSMUSG00000022053	Ebf2	14	67233292	67430918	+	6928	93770.1	96559.1	89867.9	87931.1	101368
ENSMUSG00000037706	Cd81	7	143052739	143067934	+	2270	97168.1	96321	89512.9	86976.2	92661.1
ENSMUSG00000058254	Tspan7	X	10485158	10596605	+	7067	100112	86309.1	76159.4	102246	95481.2
ENSMUSG00000021939	Ctsb	14	63122462	63145919	+	4739	106136	86977.3	89249.6	89037.5	81826.5
ENSMUSG00000023150	Ivns1abp	1	151344498	151364445	+	5037	75806.9	81021.4	93659.3	90338.7	103150
ENSMUSG00000023011	Faim2	15	99497005	99528017	-	4520	89645.3	64963.3	77014.9	108720	99288.5
ENSMUSG00000041062	Mslnl	17	25736040	25748330	+	2628	79362.2	74830.7	65670.8	105281	113436
ENSMUSG00000025739	Gng13	17	25717171	25719406	+	773	109610	69576.4	70692.2	105048	82730.8
ENSMUSG00000064367	mt-Nd5	MT	11742	13565	+	1824	75936.5	82488	90512.3	83014.1	100286
ENSMUSG00000068923	Syt11	3	88744700	88775164	-	5205	91204	73117.4	82183.6	88385.4	89568.7
ENSMUSG00000068854	Hist2h2be	3	96221121	96223738	+	2618	87797.8	91299.4	70860.7	84125.5	80920.3
ENSMUSG00000030897	Cnga4	7	105404568	105408738	+	2480	95185.8	71916.9	74318.5	83478.4	88405.5
ENSMUSG00000062380	Tubb3	8	123411424	123422015	+	1868	86653.5	79493.4	74053.5	68030.8	78628.8
ENSMUSG00000057098	Ebf1	11	44617317	45008091	+	9756	69332.9	74432	82318.5	82988.9	75928.5
ENSMUSG00000049775	Tmsb4x	X	167207093	167209315	-	1371	92366.8	79110.9	71057.8	70212.3	71762.8
ENSMUSG00000030246	Ldhb	6	142490249	142507957	-	1570	94376.7	70704.6	71165.8	67276.8	75024.3
ENSMUSG00000037742	Eef1a1	9	78478449	78489151	-	2493	87772.1	70657.2	73195.6	65087.3	78693.5
ENSMUSG00000022285	Ywhaz	15	36770770	36794547	-	3999	63429.5	82094.7	64440.8	77408.6	78168.9
ENSMUSG00000027634	Ndrg3	2	156927345	156992056	-	8388	73984.1	68926.6	51972.2	86336.2	76904.3
ENSMUSG00000027273	Snap25	2	136713453	136782428	+	6791	56238.8	80009.6	64145.5	71570	76157.5
ENSMUSG00000033577	Myo6	9	80165031	80311729	+	9361	58882.1	60562.4	73472.9	69545	82030.3
ENSMUSG00000038370	Pcp4l1	1	171173262	171196268	-	1577	63426.4	72839.3	51012	90059	66288
ENSMUSG00000021546	Hnrnpk	13	58391142	58403343	-	5634	61082.3	59749.9	61086.9	69366.3	81944.4
ENSMUSG00000036292	Gramd1c	16	43980350	44027945	-	3627	52598.3	56487	62891.8	64878.3	92442.8
ENSMUSG00000057666	Gapdh	6	125161715	125166467	-	4133	82155.5	60410.5	58755.2	63333.9	61199.6
ENSMUSG00000002190	Clgn	8	83389867	83428552	+	4025	64053.5	52198.2	61265.1	64709.7	76298.6
ENSMUSG00000054986	Sec14l3	11	4064841	4077736	+	2784	45678.1	89942.8	96673.8	38683.1	46997.2
ENSMUSG00000022812	Gsk3b	16	38089001	38246084	+	9831	48490	76510.7	58850.1	67563.5	65588.5
ENSMUSG00000040978	Gm11992	11	9048594	9069356	+	2400	70855.5	62443.9	52589.6	66510.6	62511.5
ENSMUSG00000038115	Ano2	6	125690419	126040126	+	5385	64570.7	45635.7	50859.9	84457.6	67993.1
ENSMUSG00000052974	Cyp2f2	7	27119909	27133660	+	2025	36411.7	87714.3	114251	23378.8	47540.1
ENSMUSG00000029059	Fam213b	4	154895504	154899135	-	1027	72343.2	52956.8	58666.1	62062	60771.6
ENSMUSG00000020321	Mdh1	11	21556787	21572367	-	2567	69790.4	65879.2	51501.9	57372.1	59276.1
ENSMUSG00000025393	Atp5b	10	128083273	128090391	+	4237	63940.4	58718.7	59623.8	64485.6	55887.1
ENSMUSG00000064363	mt-Nd4	MT	10167	11544	+	1378	56320.1	63983.7	58330	56251.6	65279.4
ENSMUSG00000036395	Glb1l2	9	26763044	26806468	-	5031	62634.7	56871.7	57006.7	54964.5	57436.7
ENSMUSG00000005610	Eif4g2	7	111067985	111083030	-	9931	48788.1	55020.4	55086.5	57646.6	66875.4
ENSMUSG00000056698	Elmod3	6	72565922	72598413	-	3560	63114.9	54561.3	46456.7	64952	50610.3
ENSMUSG00000006651	Aplp1	7	30434981	30445582	-	2391	54393.4	55344.8	48915.9	63623.6	57407.7
ENSMUSG00000064293	Cntn4	6	105677660	106699310	+	8486	48090	60677.7	54604.8	56783.5	58520.6
ENSMUSG00000021087	Rtn1	12	72211752	72409054	-	4003	47950.2	59230.5	47905.9	65589	55682.3
ENSMUSG00000087035	BC052486	2	151679361	151686339	-	2219	54592.8	54742.4	47013.7	58598.5	59781.4
ENSMUSG00000056579	Tug1	11	3639785	3649673	-	8325	38443.2	69918	53239	61191.8	51363.9
ENSMUSG00000020333	Acsl6	11	54303798	54364756	+	9914	62010.7	55658.3	53212	51114.5	49683.9
ENSMUSG00000025428	Atp5a1	18	77773729	77782869	+	3135	57981.5	51382.5	50739.7	55743.8	54578
ENSMUSG00000034994	Eef2	10	81176631	81182507	+	3098	65964.8	44392.2	53689.6	53737	51804.4
ENSMUSG00000036915	Kirrel2	7	30447534	30457690	-	3939	50307.7	58726.2	34560.6	83575.3	40128.3
ENSMUSG00000028249	Sdcbp	4	6365650	6408423	+	6904	44882.3	56812.4	48161.1	54700	62440.1
ENSMUSG00000037419	Endod1	9	14353990	14381242	-	4470	45347	49655.1	46911.4	56704.8	63976.1
ENSMUSG00000004980	Hnrnpa2b1	6	51460434	51469894	-	4086	55018.5	29094.8	52775.3	65094.3	56550.8
ENSMUSG00000022010	Tsc22d1	14	76414961	76507765	+	8994	49514	61808.1	39328.5	70905.7	31967.8
ENSMUSG00000028149	Rap1gds1	3	138925906	139075199	-	3663	51094.2	49011.8	49347.8	55378.4	48177.7
ENSMUSG00000031812	Map1lc3b	8	121590361	121598760	+	7517	54681.3	56401.9	47874.8	40237.7	53590.7
ENSMUSG00000025139	Tollip	7	141874813	141918507	-	4333	43300	51605.5	40763.8	61041.4	55721.9
ENSMUSG00000069372	Ctxn3	18	57468486	57478134	+	1472	48933.1	50290.9	40384.4	57672.9	51190
ENSMUSG00000040412	5330417C22Rik	3	108455694	108536526	-	6294	44433	45198.2	52366.4	46017.8	53290.3
ENSMUSG00000034088	Hdlbp	1	93405940	93478808	-	6345	54461.2	40706.8	44489	44337	55336.4
ENSMUSG00000026276	Sept2	1	93478964	93510260	+	5022	29286.8	66539.8	43211.6	49161.2	46149.9
ENSMUSG00000024030	Abcg1	17	31057698	31115777	+	4066	48687.4	45304.9	37553	63710.4	39039.5
ENSMUSG00000057134	Ado	10	67544512	67548955	-	4444	33915.4	55290.9	41936.6	50257.5	49182.5
ENSMUSG00000049685	Cyp2g1	7	26808927	26821197	+	1853	31693.7	62287.6	80201.1	21251.9	32938.7
ENSMUSG00000041028	Ghitm	14	37120444	37135322	-	3081	38289	52673.4	40323	41620.6	55169.3
ENSMUSG00000030342	Cd9	6	125460266	125494791	-	2044	51994.8	47856.6	46559	37343.6	41678.9
ENSMUSG00000046727	Cystm1	18	36345619	36402980	+	2840	45636.9	47599.1	39888.8	41573.2	47479.2
ENSMUSG00000021427	Ssr1	13	37971401	37994190	-	9306	28625.8	55850.1	43174	51388	41891.4
ENSMUSG00000024109	Nrxn1	17	90033644	91092805	-	17744	17985.8	63901.9	40588.8	49127.9	48886.8
ENSMUSG00000007036	Abhd16a	17	35089263	35102987	+	3220	42972.1	39218.7	42635	50022.3	39579.6
ENSMUSG00000024661	Fth1	19	9982703	9985092	+	866	45101.3	42332.9	42080.5	41636.8	40641.3
ENSMUSG00000020849	Ywhae	11	75732869	75765845	+	2568	37847.9	48422.3	41064.8	41834.6	39772.8
ENSMUSG00000002413	Braf	6	39603237	39725463	-	13862	24507.1	46795.2	41459.8	44924.5	51149.4
ENSMUSG00000029268	Ugt2a1	5	87459490	87490871	-	3340	27460.9	58010.7	73108.1	19206.8	29934.2
ENSMUSG00000042616	Oscp1	4	126058565	126092195	+	5254	46455.3	39691.8	40140.6	43126.7	37841.6
ENSMUSG00000064345	mt-Nd2	MT	3914	4951	+	1038	31972.3	41489.2	41906.3	43009.6	47786.5
ENSMUSG00000026864	Hspa5	2	34771970	34776531	+	3513	51430.4	38696.1	33759.9	41668.1	39536.1
ENSMUSG00000037887	Dusp8	7	142079490	142095843	-	4870	32533.6	44921.3	41192.4	46170.2	40219.1
ENSMUSG00000022871	Fetub	16	22918382	22939766	+	1913	55149	36865.3	37674.9	41329.9	33883.5
ENSMUSG00000036745	Ttll7	3	146852367	146984009	+	8105	32100.8	41977.3	33464.7	49820.4	45981.8
ENSMUSG00000028618	Tmem59	4	107178399	107200996	+	2056	40732.8	43999.9	35658.1	37926	44923
ENSMUSG00000022619	Mapk8ip2	15	89453913	89464468	+	5700	42740.7	31001	38824.8	49822.4	40369.8
ENSMUSG00000035910	Dcdc2a	13	25056004	25210706	+	8284	48957.7	34316.8	40657.5	43200.4	34854.4
ENSMUSG00000039953	Clstn1	4	149586468	149648899	+	4662	48665.8	37730.6	33620.1	43186.3	38254.1
ENSMUSG00000021577	Sdha	13	74322254	74350280	-	3883	42988.5	41383.6	36202	46125.8	34453.5
ENSMUSG00000029273	Sult1d1	5	87554645	87569027	-	2459	28939.3	42562.4	37261.9	38757.8	53612
ENSMUSG00000059895	Ptp4a3	15	73723145	73758766	+	4619	43560.1	36063.5	39606.6	41150.2	40292.5
ENSMUSG00000040433	Zbtb38	9	96682763	96752831	-	11070	33115.5	50719.8	35807.8	46282.2	34149.2
ENSMUSG00000040537	Adam22	5	8072352	8368160	-	12231	29708.4	48020.4	38937.6	42805.7	37930.5
ENSMUSG00000030057	Cnbp	6	87842615	87851106	-	2536	33315	41920.2	38195.8	40560.7	43072.9
ENSMUSG00000021792	Fam213a	14	40993740	41013788	-	2948	39866.1	47112	37299.5	31946	39697.4
ENSMUSG00000022477	Aco2	15	81872309	81915133	+	3892	37988.8	32729.5	38582.7	38743.7	46974
ENSMUSG00000020456	Ogdh	11	6291633	6356642	+	5456	39366.5	40616.3	37404.2	37973.5	39079.1
ENSMUSG00000025651	Uqcrc1	9	108936648	108949640	+	1655	44360	35022.6	36255.1	37008.4	41306
ENSMUSG00000021360	Gcnt2	13	40859768	40960891	+	7038	47182.2	29452.5	35684.3	32973.7	48420.2
ENSMUSG00000066720	Cldn9	17	23682584	23684026	-	1443	37337	43181	38629.3	37586.8	35955.8
ENSMUSG00000031517	Gpm6a	8	54954728	55060877	+	3336	26560.3	38420.2	36440.8	38680.1	51960.9
ENSMUSG00000073910	Mob3b	4	34949074	35157484	-	6200	31592.9	40521.5	32568.4	44415.8	42616.9
ENSMUSG00000023088	Abcc1	16	14361558	14475737	+	12366	42450.8	38408.4	32288.7	40541.5	37004.9
ENSMUSG00000054408	Spcs3	8	54520433	54529998	-	3466	27876.3	45873.9	35889.6	39791.5	40344.7
ENSMUSG00000026238	Ptma	1	86526736	86530698	+	1192	46926.2	32824.3	36211.8	32696.1	40277.1
ENSMUSG00000015354	Pcolce2	9	95637601	95698096	+	4625	37676.3	35075.4	34614.6	40518.3	37818.4
ENSMUSG00000075316	Scn9a	2	66480080	66634952	-	10722	29007.2	38368.5	40624.8	35671.9	41883.7
ENSMUSG00000042870	Tom1	8	75033686	75070121	+	2358	41731.1	35881.4	36544.7	34416.2	36315.2
ENSMUSG00000019179	Mdh2	5	135778480	135790398	+	2089	42379.9	36127.1	31564.9	38708.3	35210.9
ENSMUSG00000049353	Rd3	1	191977373	191988282	+	4267	39012.8	40119.6	37225.9	37534.4	29182.6
ENSMUSG00000079037	Prnp	2	131909928	131938429	+	2343	36392.1	31717.6	38322.6	37182.1	39173.8
ENSMUSG00000063362	Alg11	8	22060721	22071627	+	4960	30784.8	41344.8	34522.2	38307.6	36455.2
ENSMUSG00000021270	Hsp90aa1	12	110690605	110702728	-	3931	38106	25251	37275	30025.1	49736
ENSMUSG00000019590	Cyb561	11	105933702	105953336	-	3653	39947.4	35727.3	30150.9	37406.2	36986.6
ENSMUSG00000015291	Gdi1	X	74304998	74311862	+	4296	33431.2	38318.9	34500.1	35265.1	37684.1
ENSMUSG00000037032	Apbb1	7	105558486	105574402	-	2530	43122.2	31887.9	33021.4	35771.9	35140.4
ENSMUSG00000042029	Ncapg2	12	116405402	116463531	+	6604	31884.9	36580.8	36306.7	35312.6	36974
ENSMUSG00000021076	Actr10	12	70937857	70964718	+	4022	27332.4	47997.8	31408.7	36673.3	32643.1
ENSMUSG00000062825	Actg1	11	120345690	120348542	-	2658	37818.1	39567.8	36215.1	22769.1	39420.2
ENSMUSG00000026553	Copa	1	172082529	172122330	+	9427	37684.5	31923.4	36646.9	29154.9	40124.4
ENSMUSG00000004207	Psap	10	60277627	60302597	+	2744	51912.5	16114.2	29710.1	35523.5	41819.9
ENSMUSG00000036817	Sun1	5	139200637	139249840	+	7596	35777.3	33725.2	32435.1	33420.9	38997
ENSMUSG00000017760	Ctsa	2	164832873	164841032	+	4715	43651.7	35995.6	31027.6	28913.7	34155
ENSMUSG00000019087	Atp6ap1	X	74297097	74304721	+	3026	37761.6	30505.3	31880.6	32579	40886.7
ENSMUSG00000026915	Strbp	2	37569868	37703859	-	17724	24433.1	48537.6	28880	43458.8	28073.5
ENSMUSG00000032177	Pde4a	9	21165714	21213248	+	7655	34706	28308.2	27060.3	44949.8	38339.1
ENSMUSG00000004347	Pde1c	6	56069821	56369634	-	12803	28590.8	28896.5	33168.7	43773.8	37430
ENSMUSG00000019124	Scrn1	6	54505890	54566489	-	8371	41409.3	30118.5	33241.4	31649.3	35099.8
ENSMUSG00000025871	4833439L19Rik	13	54551218	54565435	-	3187	38024.8	34115.3	29296.2	34409.1	30732.2
ENSMUSG00000056429	Tgoln1	6	72608432	72617000	-	5013	30442.4	31649.7	26615.4	37128.6	39838.5
ENSMUSG00000028788	Ptp4a2	4	129811219	129850003	+	4377	26656.9	29418.1	35475.7	37816	36131.6
ENSMUSG00000022884	Eif4a2	16	23107444	23114136	+	5338	27939	33634.7	31034.1	34325.3	38008.7
ENSMUSG00000022108	Itm2b	14	73362231	73385271	-	1773	29164.5	31587.2	33240.6	40635.4	30200.8
ENSMUSG00000039542	Ncam1	9	49504361	49798922	-	3899	42626.6	25834	31158.4	34981.5	29036.7
ENSMUSG00000026457	Adipor1	1	134415378	134433351	+	5025	28439.7	33104.5	28018.8	39363.5	34370.4
ENSMUSG00000030500	Slc17a6	7	51621830	51671125	+	4319	30031.2	40078.6	30064.2	34201.2	28196.2
ENSMUSG00000058135	Gstm1	3	108012255	108017973	-	1394	21044.5	54811.3	47027.6	14301.9	24655.5
ENSMUSG00000006024	Napa	7	16098458	16117975	+	3786	35583	30350.2	30995.7	32310.5	30357.3
ENSMUSG00000000346	Dazap2	15	100615628	100620731	+	1826	31246.4	37162.7	26289.9	27068.4	37310.2
ENSMUSG00000020654	Adcy3	12	4133103	4213525	+	6246	31615.5	28764	26387.2	39244.4	32168.7
ENSMUSG00000026701	Prdx6	1	161240112	161251219	-	3671	23034.9	50446.1	44731.9	16168.4	23444
ENSMUSG00000052459	Atp6v1a	16	44085402	44139705	-	6044	27097	30616.3	35199.3	29542.5	35253.4
ENSMUSG00000028410	Dnaja1	4	40722150	40737149	+	8629	29710.4	41571.1	24367.2	34101.2	27529.6
ENSMUSG00000020719	Ddx5	11	106780355	106789185	-	5775	26124.4	30734.9	30893.5	32126.7	34689.2
ENSMUSG00000072663	Spef2	15	9578193	9748868	-	7136	27460.9	31608.8	28983	32701.1	33107.8
ENSMUSG00000035242	Oaz1	10	80826656	80829290	+	2558	35341.4	30308.1	25526.1	31896.6	29444.4
ENSMUSG00000020048	Hsp90b1	10	86690209	86705509	-	4032	37768.8	25081.9	33077.1	27798.2	27941.1
ENSMUSG00000028452	Vcp	4	42979963	43000507	-	4851	33346.9	26237	29321.6	26019.6	35204.2
ENSMUSG00000029291	Rufy3	5	88583574	88642671	+	3986	31054.2	28873.9	29831.1	31003.2	29157.4
ENSMUSG00000063646	Jakmip1	5	37028335	37148001	+	6233	33778.7	28973	24285.4	33710.6	28959.4
ENSMUSG00000049281	Scn3b	9	40269216	40291618	+	5546	23838.9	28477.3	24893.9	40724.2	30994.9
ENSMUSG00000071072	Ptges3	10	128058954	128077272	+	2217	22374.8	35280.1	24797.4	34226.4	30512.9
ENSMUSG00000028692	Akr1a1	4	116636510	116651680	-	2750	24848.5	36495.6	36354.1	22464.3	26645.6
ENSMUSG00000001687	Ubl3	5	148504631	148552789	-	2668	20605.5	29353.4	20973.2	36876.2	38131.4
ENSMUSG00000038650	Rnh1	7	141160328	141172851	-	1911	39817.8	25062.5	29262.7	24051.1	27167.3
ENSMUSG00000059208	Hnrnpm	17	33646233	33686860	-	4701	24974.9	28283.4	26536.9	34312.2	29878.1
ENSMUSG00000037852	Cpe	8	64592558	64693040	-	2087	27138.1	32524.7	25474.5	27963.8	30440.4
ENSMUSG00000057530	Ece1	4	137862237	137965229	+	5300	26238.5	29603.4	32227.3	28238.3	27084.2
ENSMUSG00000007659	Bcl2l1	2	152780668	152831728	-	4586	28170.3	29539.8	26312	27064.3	31866.3
ENSMUSG00000031765	Mt1	8	94179089	94180325	+	540	33208.1	24543.1	27988.5	27475.2	29727.4
ENSMUSG00000029998	Pcyox1	6	86386006	86397150	-	4797	26272.4	30268.3	28050.7	27829.5	29575.7
ENSMUSG00000021248	Tmed10	12	85340614	85374717	-	3526	32988.1	26704.7	25094.2	28848	28296.7
ENSMUSG00000096847	Tmem151b	17	45541940	45549677	-	4851	31879.7	16213.3	29827	36862.1	27139.3
ENSMUSG00000005683	Cs	10	128337832	128362479	+	2828	29247.8	29040.9	24350	28075.8	31168.8
ENSMUSG00000001630	Stk38l	6	146724995	146778812	+	4571	19237	43135.7	22408.5	25894.4	31139.8
ENSMUSG00000004071	Cdip1	16	4750348	4790292	-	5746	29080.2	29280.1	27233.7	23728.1	31205.5
ENSMUSG00000015839	Nfe2l2	2	75675513	75704641	-	3796	25755.3	30981.6	22806	27093.6	33671
ENSMUSG00000028691	Prdx1	4	116685544	116700822	+	3043	27410.5	28482.7	30020	27431.8	26863
ENSMUSG00000035530	Eif1	11	100319885	100322096	+	2098	28467.4	29488.1	21743.6	31529.1	27823.3
ENSMUSG00000042035	Igsf3	3	101377125	101463060	+	7330	31580.6	28997.8	23671.2	27740.7	27038.8
ENSMUSG00000027763	Mbnl1	3	60501252	60629748	+	5580	18607.8	38572.1	24476	24421.6	32664.3
ENSMUSG00000030536	Iqgap1	7	80711583	80803331	-	7359	25108.6	27453.6	28848.9	32130.8	25025.5
ENSMUSG00000006740	Kif5b	18	6201002	6242174	-	7395	21347.8	27358.8	25767.3	33931.6	29521.6
ENSMUSG00000030082	Sec61a1	6	88503601	88518905	-	6407	27724.1	26653	30169.7	30260.3	22765.8
ENSMUSG00000039262	Prrc2b	2	32151082	32234537	+	11262	31092.2	26774.7	25432	22684.3	31456.7
ENSMUSG00000031246	Sh3bgrl	X	109095365	109197873	+	3298	14580.7	33639	28320.6	25096.9	35697.8
ENSMUSG00000031770	Herpud1	8	94386438	94395377	+	2333	29262.2	34435.3	21944	34950.2	16741.3
ENSMUSG00000039347	Atp6v0e2	6	48537569	48541798	+	1832	30756	21800.6	24196.3	26307.3	34134.7
ENSMUSG00000036606	Plxnb2	15	89155549	89171120	-	7119	35020.6	19822.2	27105.3	31000.2	23458.5
ENSMUSG00000024853	Sf3b2	19	5273923	5295455	-	3231	32115.2	26731.6	25073.8	28759.2	22700.1
ENSMUSG00000033685	Ucp2	7	100493337	100502020	+	6989	32356.8	26697.2	26668.6	21509.3	28012.6
ENSMUSG00000042532	Golga7b	19	42247574	42270348	+	2988	24978	26637.9	23103.6	36345.2	24067.1
ENSMUSG00000020340	Cyfip2	11	46193850	46312859	-	7103	33384.9	25723	27228.8	25365.4	22812.2
ENSMUSG00000002524	Puf60	15	76070184	76080946	-	1912	29478.1	25214.4	24049.1	32369	23267.2
ENSMUSG00000051043	Gprc5c	11	114851152	114872617	+	5245	34090.2	23001	25055.8	26314.3	25587.7
ENSMUSG00000060036	Rpl3	15	80077781	80083406	-	1361	35927.4	26822.2	23904.3	23259.7	24129
ENSMUSG00000039126	Prune2	19	16956118	17223932	+	12512	18538.9	44171.3	17454.1	35614.4	18148.9
ENSMUSG00000013236	Ptprs	17	56412431	56476483	-	6970	22699.7	20048.5	25203	34230.4	31213.3
ENSMUSG00000034341	Wbp2	11	116078573	116086995	-	3177	25941.4	28459	23513.4	28078.8	26889.1
ENSMUSG00000007564	Ppp2r1a	17	20945311	20965916	+	3375	28637.1	23981.6	24208.5	25197.9	30772.7
ENSMUSG00000044287	Nrn1l	8	105893567	105895023	+	617	29157.3	27172.4	20960.1	30756.9	24497
ENSMUSG00000054920	Klhl5	5	65107568	65168188	+	4866	23157.2	28577.5	22810.9	30519.7	26565.4
ENSMUSG00000033769	Exoc6b	6	84618487	85069513	-	11187	21262.4	25427.8	21219.4	34620.1	27710.2
ENSMUSG00000046709	Mapk10	5	102907948	103211334	-	11157	25127.1	27089.4	24497.2	27888.1	24421.7
ENSMUSG00000014602	Kif1a	1	93015456	93101865	-	8311	28401.6	20461.2	27604.2	24048.1	28210.7
ENSMUSG00000030654	Arl6ip1	7	118118891	118129625	-	2134	26009.2	28405.1	27407.1	21678.9	23617.9
ENSMUSG00000027642	Rpn2	2	157279017	157326319	+	4430	31249.5	24062.5	22212.2	22714.6	26391.5
ENSMUSG00000044783	Hjurp	1	88262471	88277633	-	8331	25227.9	23516.1	29355.1	23015.4	24841.9
ENSMUSG00000031789	Cngb1	8	95239045	95284181	-	5024	23084.2	20250	24210.2	34125.4	24061.3
ENSMUSG00000060073	Psma3	12	70974621	70996347	+	3894	22369.7	27926.7	24336.9	26597	24472.9
ENSMUSG00000000308	Ckmt1	2	121357714	121363737	+	2496	26276.5	25483.8	21864.6	23202.2	28126.6
ENSMUSG00000046808	Atp10d	5	72203329	72298775	+	7848	32423.6	18426.7	30984.2	15715.1	27180.8
ENSMUSG00000026688	Mgst3	1	167371966	167393841	-	1097	28698.8	23737	24560.2	25263.5	22117.6
ENSMUSG00000052040	Klf13	7	63886351	63938915	-	6396	25047.9	28066.8	24824.4	25222.1	21134.1
ENSMUSG00000022403	St13	15	81363669	81400077	-	3457	16598.9	34693.9	22945	21484.1	28549.8
ENSMUSG00000038150	Ormdl3	11	98581256	98587368	-	2184	25256.6	10023.7	25591.5	30978	32018
ENSMUSG00000040520	Manea	4	26324506	26346891	-	4867	15874.1	24740.3	26168.9	27373.2	29551.6
ENSMUSG00000001143	Lman2l	1	36422065	36445271	-	5995	26644.6	16419.2	23407.1	28845	28288.9
ENSMUSG00000022982	Sod1	16	90220742	90226322	+	646	25425.3	31698.2	26324.3	21947.4	18122.8
ENSMUSG00000000605	Clcn4-2	7	7282316	7299511	-	4578	29252.9	19142.2	27006.3	23791.7	23895.2
ENSMUSG00000036309	Skp1a	11	52231995	52246858	+	2211	22649.3	26154.1	26207.3	23853.3	23706.8
ENSMUSG00000037408	Cnnm4	1	36471620	36508764	+	4547	30604.9	26846.9	21989.8	23173.9	19365.2
ENSMUSG00000037351	Actr1b	1	36699202	36714422	-	3186	23337.2	21826.5	26244.9	26276	24106.7
ENSMUSG00000020368	Canx	11	50293961	50325673	-	4693	19858	24365.3	28411.4	23438.4	25585.8
ENSMUSG00000035864	Syt1	10	108497650	109010982	-	8338	24235.7	22300.6	21291.3	30542.9	23166.7
ENSMUSG00000055782	Abcd2	15	91145884	91191807	-	5527	21861.8	27967.6	28432.6	18543.6	24579.2
ENSMUSG00000029759	Pon3	6	5220852	5256286	-	3385	22062.3	24452.6	25259.4	23095.2	25866.9
ENSMUSG00000020612	Prkar1a	11	109649405	109669656	+	4321	24788.8	25628.2	18321.8	25610.7	26138.4
ENSMUSG00000020658	Efr3b	12	3962554	4038915	-	6547	26214.8	14793.1	19820.1	26363.8	33114.5
ENSMUSG00000034648	Lrrn1	6	107529726	107570228	+	3756	20318.6	22297.4	21927.6	29688.9	25524
CUFFORG_1066	Olfr536	7	140500849	140507396	-	4289	13396.3	10664.9	14108.4	37021.6	44496
ENSMUSG00000022956	Atp5o	16	91684398	91931687	-	2259	29770.1	22367.4	19219.8	25491.6	22714.6
ENSMUSG00000031442	Mcf2l	8	12873806	13020905	+	12760	18951.2	22024.8	25958.7	29629.4	22990.9
ENSMUSG00000087679	C330006A16Rik	2	26136814	26140521	-	2483	29404.1	18150.8	26703.7	23076	21833.5
ENSMUSG00000027712	Anxa5	3	36448925	36475843	-	1678	22455	28441.8	26754.4	16295.5	25133.7
ENSMUSG00000007891	Ctsd	7	142371148	142388038	-	2519	26089.4	22065.7	25743.6	23226.4	21214.3
ENSMUSG00000023175	Bsg	10	79704491	79711969	+	1814	28216.6	19261.8	22400.3	26875.6	21406.5
ENSMUSG00000006998	Psmd2	16	20651652	20663414	+	4038	26425.6	21656.2	22046.2	27023	21008.5
ENSMUSG00000041815	Poldip3	15	83125978	83149384	-	5679	23500.6	30178.8	19774.3	21251.9	23393.8
ENSMUSG00000032399	Rpl4	9	64173387	64178562	+	1422	28581.6	25412.7	24175.8	20881.5	18915
ENSMUSG00000022214	Dcaf11	14	55560006	55570065	+	8070	20610.6	24796.3	24086.7	23910.8	23326.1
ENSMUSG00000025781	Atp5c1	2	10056016	10080510	-	1908	26659	22300.6	20849.7	24149.1	22768.7
ENSMUSG00000027942	4933434E20Rik	3	90051636	90063341	+	3858	21512.3	31764	19618.1	22297.7	21358.2
ENSMUSG00000000827	Tpd52l2	2	181497165	181517966	+	4807	21303.5	21280.1	23621.3	23574.7	26736.4
ENSMUSG00000048076	Arf1	11	59211412	59228270	-	2089	25211.4	23198.2	22510.7	22640.9	22169.7
ENSMUSG00000027134	Lpcat4	2	112239468	112247111	+	2823	20326.8	18591.6	24745.8	24482.2	27502.5
ENSMUSG00000026576	Atp1b1	1	164437267	164458355	-	2422	12753.8	21531.2	19940.3	25842.9	35535.5
ENSMUSG00000034910	Pygo1	9	72925645	72952181	+	7916	18651	24991.3	20450.6	27358.1	24078.7
ENSMUSG00000032076	Cadm1	9	47530173	47857637	+	9684	24624.4	20353.4	23082.4	23080.1	23022.8
ENSMUSG00000022892	App	16	84954440	85173707	-	3128	20421.4	22867.4	21055.8	25242.3	24313.5
ENSMUSG00000003410	Elavl3	9	22015005	22052023	-	5027	28124	22699.3	17639.7	20580.7	24583
ENSMUSG00000027546	Atp9a	2	168634438	168742409	-	5917	20757.6	15134.7	20967.5	27491.3	29261.8
ENSMUSG00000075289	Carns1	19	4164324	4175479	-	3968	26351.6	18959	21948.1	27899.2	18300.6
ENSMUSG00000078812	Eif5a	11	69916714	69921958	-	2377	23427.6	22153	21028	23179	23253.7
ENSMUSG00000039105	Atp6v1g1	4	63544772	63550750	+	1135	23908.8	24000	20691.9	22487.5	21752.4
ENSMUSG00000020708	Psmc5	11	106256154	106263120	+	1394	26305.3	22272.6	18935.2	20395.9	24354.1
ENSMUSG00000047531	Rtp2	16	23925548	23930787	-	2421	25299.8	22641.1	20300.1	22343.2	21199.8
ENSMUSG00000022205	Sub1	15	11981339	11996983	-	3930	20115	26059.2	22923.7	21419.5	21046.2
ENSMUSG00000047126	Cltc	11	86694351	86757565	-	8499	18783.6	18928.9	19470	27169.3	27084.2
ENSMUSG00000032178	Ilf3	9	21368019	21405361	+	4754	21643.8	20036.6	20605.2	23328.4	25539.4
ENSMUSG00000031960	Aars	8	111033144	111057664	+	9282	26887.2	15600.2	20273.1	26513.2	21356.3
ENSMUSG00000030007	Cct7	6	85451505	85468477	+	2452	30309.8	22901.9	19259.9	19325.9	17748
ENSMUSG00000030245	Golt1b	6	142387221	142403858	+	2818	18197.6	28768.3	18142.7	20586.7	23787.9
ENSMUSG00000040430	Pitpnc1	11	107207892	107470699	-	6612	21780.6	23988.1	22470.6	24585.1	16501.7
ENSMUSG00000006127	Inpp5k	11	75630988	75648871	+	5728	20537.6	18501.1	24653.4	18100.4	27205
ENSMUSG00000033365	Ipo13	4	117894486	117914999	-	4207	21224.4	18633.6	22926.2	23277.9	22305
ENSMUSG00000027805	Pfn2	3	57841895	57847564	-	3017	19732.6	25189.6	19474.1	21086.4	22853.7
ENSMUSG00000036564	Ndrg4	8	95676980	95715119	+	4887	20003	18257.5	23010.4	22091.8	24649.7
ENSMUSG00000030062	Rpn1	6	88084473	88105304	+	3642	22522.9	19719.8	22366	20261.7	22575.5
ENSMUSG00000031026	Trim66	7	109449006	109508134	-	10125	28019.2	17625	20143.9	21208.5	20422.1
ENSMUSG00000041697	Cox6a1	5	115345642	115348981	-	702	23724.8	18939.6	20256.8	23238.5	21252
ENSMUSG00000002103	Acp2	2	91202885	91214098	+	5186	23419.4	15699.3	22645.7	21360	24226.5
ENSMUSG00000022451	Twf1	15	94577951	94589889	-	3054	16246.3	25867.4	24373.7	18255.9	22565.8
ENSMUSG00000030533	Unc45a	7	80325292	80341005	-	3991	24031.1	21598	23727.6	20702.8	17217.6
ENSMUSG00000066357	Wdr6	9	108572313	108578670	-	4092	18391.9	17453.6	20073.6	22228.1	29103.3
ENSMUSG00000031818	Cox4i1	8	120668222	120674207	+	1550	27692.2	19585.1	18273.6	21511.4	19722.6
ENSMUSG00000020089	Ppa1	10	61648552	61674168	+	2902	26518.1	22133.6	20033.5	19973	18039.7
ENSMUSG00000042105	Inpp5f	7	128611328	128696425	+	8323	16857	18286.6	16884.1	29688.9	24487.4
ENSMUSG00000003500	Impdh1	6	29200434	29216364	-	3294	21056.8	19420.2	19070.9	25544.1	20949.6
ENSMUSG00000025813	Homer2	7	81600481	81706925	-	11149	17015.3	21529.1	18814.1	25113.1	23290.4
ENSMUSG00000066551	Hmgb1	5	149046702	149053513	-	4944	18698.3	25829.7	19648.3	19869	21633.6
ENSMUSG00000004535	Tax1bp1	6	52713729	52766780	+	6609	21993.4	21395.4	22208.9	19790.3	20281
ENSMUSG00000077450	Rab11b	17	33742484	33760530	-	6109	27337.5	19690.7	20042.5	18841.4	19352.6
ENSMUSG00000031708	Tecr	8	83571700	83594491	-	1334	24162.7	20761.8	19501.9	20713.9	20076.2
ENSMUSG00000027162	Lin7c	2	109890853	109901003	+	4521	9736.24	22130.4	18980.2	21681	32387.1
ENSMUSG00000061904	Slc25a3	10	91116574	91124059	-	5550	21445.4	19447.2	19142.9	23288	21558.2
ENSMUSG00000048148	Nwd1	8	72646711	72714746	+	8701	24036.3	14229.5	21302.8	28198	16742.3
ENSMUSG00000036427	Gpi1	7	34202122	34230289	-	4497	22152.8	19046.3	21166.2	22736.8	19354.6
ENSMUSG00000031438	Rnf128	X	139563316	139673145	+	3464	15574.9	23854.5	18123.9	22364.4	24036.2
ENSMUSG00000056880	Gadl1	9	115909455	116076176	+	3966	23482.1	15051.7	21061.5	24742.6	19371
ENSMUSG00000097971	RP23-81C12.1	17	39843013	39846341	+	3329	22212.4	17947.2	13118	31331.3	18439.7
ENSMUSG00000024130	Abca3	17	24351950	24410201	+	8797	21822.7	17764	16604.4	25603.7	21185.3
ENSMUSG00000027122	Arl14ep	2	106962527	106974424	-	5313	13180.4	27690.7	18293.2	20364.6	23336.8
ENSMUSG00000079426	Arpc4	6	113378113	113390448	+	2323	24205.9	17894.4	18675.9	21092.4	20703.2
ENSMUSG00000027215	Cd82	2	93419111	93463140	-	3005	22540.4	17241.4	20929.9	20115.3	20328.4
ENSMUSG00000000563	Atp5f1	3	105942698	105960099	-	4105	20557.1	19164.8	19627.9	20237.4	21357.3
ENSMUSG00000032743	D430042O09Rik	7	125707915	125874793	+	7191	21047.5	15928.9	17365.8	24950.6	21031.7
ENSMUSG00000005514	Por	5	135670033	135735326	+	4021	21335.4	23132.5	29170.3	13910.2	12430.6
ENSMUSG00000045761	Fam179a	17	71673261	71729669	+	5624	18899.8	16478.4	19683.5	26097.3	18745
ENSMUSG00000005547	Cyp2a5	7	26835305	26843548	+	2073	9587.16	28613.1	37474.5	10116.7	13983.1
ENSMUSG00000039963	Ccdc40	11	119228572	119265236	+	6031	19403.6	16872.8	23743.2	20641.2	18152.8
ENSMUSG00000032300	1700017B05Rik	9	57252322	57262599	-	4934	30809.5	18540.9	14322.6	18364.9	16694
ENSMUSG00000027499	Pkia	3	7366604	7445366	+	3683	17315.5	22391.1	19892	14305.9	24723.1
ENSMUSG00000054766	Set	2	30057378	30072577	+	4070	21666.5	25266.1	19192	18140.8	14256.5
ENSMUSG00000003352	Cacnb3	15	98632220	98644530	+	3120	19131.1	17119.6	23192	19702.4	18576.9
ENSMUSG00000066026	Dhrs3	4	144892827	144928209	+	2927	22103.4	20781.2	18254.7	22466.3	13544.5
ENSMUSG00000024350	Dnajc18	18	35671103	35703144	-	5169	20464.6	21936.4	19151.9	20525.1	14945.3
ENSMUSG00000039485	Tspyl4	10	34297421	34301308	+	3888	19427.2	12352.4	20055.6	18821.2	26119.1
ENSMUSG00000003341	Atp8b3	10	80519585	80539124	-	4411	20949.9	16974.1	19181.3	20243.5	18851.2
ENSMUSG00000091996	BC049352	9	45182007	45250020	+	2404	20313.5	11043.1	18366	24601.3	21876
ENSMUSG00000020962	Gtf2a1	12	91555916	91590487	-	5587	14500.5	27448.2	14873	18104.5	21029.8
ENSMUSG00000023147	Wrb	16	96145407	96157852	+	4261	18671.6	20114.2	14977.7	18867.6	23244
ENSMUSG00000015932	Dstn	2	143915320	143943324	+	1911	15902.9	22681	17786.9	16991.1	22496.3
ENSMUSG00000027248	Pdia3	2	121413775	121438687	+	3139	19122.9	16905.1	19784.9	19127	20557.3
ENSMUSG00000054263	Lifr	15	7129559	7197489	+	10330	11112.9	30332.9	13983.2	23580.7	16309.5
ENSMUSG00000052833	Sae1	7	16327053	16387797	-	1884	21679.8	16369.6	19384.2	18447.7	19266.6
ENSMUSG00000070493	Chchd2	5	129881156	129887470	-	2269	20661	16247.8	19443.9	19602.5	19049.3
ENSMUSG00000056216	Cebpg	7	35046422	35056503	-	4935	14440.9	20588.3	20610.1	22325	17017.6
ENSMUSG00000024587	Nars	18	64499665	64516557	-	2632	16267.8	23741.3	18363.5	17750.2	18745
ENSMUSG00000019877	Serinc1	10	57515774	57532530	-	5150	13123.9	21952.6	16647.7	18293.2	24718.3
ENSMUSG00000022139	Mbnl2	14	120275669	120431697	+	4552	17663	20393.3	15691.7	21915.1	18767.2
ENSMUSG00000009863	Sdhb	4	140961203	140979193	+	2239	23429.7	17533.4	16357.4	18760.6	18067.7
ENSMUSG00000027895	Kcnc4	3	107438303	107458898	-	3013	18621.2	18016.1	17275.8	17977.3	22094.4
ENSMUSG00000024740	Ddb1	19	10605625	10629813	+	4155	17030.7	12904.1	17942.3	27349	18613.6
ENSMUSG00000020315	Sptbn1	11	30099395	30268175	-	17492	14445	16261.8	20572.5	19672.2	22335.9
ENSMUSG00000042682	Selk	14	29968308	29975074	+	1240	19875.5	18414.8	16898	18930.2	19058
ENSMUSG00000030884	Uqcrc2	7	120635176	120659478	+	2506	18741.5	20149.8	16597	21739.5	15314.4
ENSMUSG00000039159	Ube2h	6	30211289	30304539	-	4780	10292.4	24497.8	17953	19976	19749.7
ENSMUSG00000025204	Ndufb8	19	44548572	44555440	-	3146	22914.6	17644.4	16245.3	19215.9	16025.4
ENSMUSG00000018648	Dusp14	11	84048041	84069261	-	1945	17096.5	22255.4	14101.8	23045.7	15340.5
ENSMUSG00000060090	Rp2h	X	20364481	20405653	+	5141	10585.5	19019.4	17354.3	18662.7	26203.1
ENSMUSG00000022234	Cct5	15	31590800	31601847	-	2809	21719.9	17526.9	16928.2	18684.9	16893.9
ENSMUSG00000003992	Ssbp2	13	91460283	91703429	+	7961	19878.6	18531.2	17322.4	17871.3	18137.3
ENSMUSG00000022841	Ap2m1	16	20535478	20544909	+	4172	20575.6	20423.5	17672.4	14693.5	18247.4
ENSMUSG00000016942	Tmprss6	15	78439668	78468634	-	3191	21479.4	20897.6	16639.5	18186.2	13896.2
ENSMUSG00000037072	Sep15	3	144570304	144597680	+	2104	17145.9	16642.2	18423.2	19618.6	18710.2
ENSMUSG00000025935	Tram1	1	13564702	13589864	-	2888	4705.68	20642.2	16198.7	28904.6	18870.6
ENSMUSG00000030084	Plxna1	6	89316316	89362613	-	9025	22975.3	20668.1	16984.7	13099.6	15287.3
ENSMUSG00000027452	Acss1	2	150618105	150668500	-	4128	14302.1	14837.3	16843.2	17497.8	25463.1
ENSMUSG00000033364	Usp37	1	74435510	74544286	-	7196	19041.7	23411.6	17564.5	15758.5	13017
ENSMUSG00000042032	Mat2b	11	40679314	40695203	-	5001	14320.6	18685.3	16275.6	19454.1	20043.4
ENSMUSG00000006373	Pgrmc1	X	36598206	36606079	+	1857	11512.8	23501	20055.6	13731.5	19723.6
ENSMUSG00000037916	Ndufv1	19	4007497	4012806	-	2521	20438.9	19671.3	15046.4	20418.1	12892.4
ENSMUSG00000037458	Azin1	15	38487430	38519266	-	6231	13993.7	20896.5	14904.1	19015	19529.4
ENSMUSG00000034187	Nsf	11	103821782	103954056	-	8346	15820.6	13722	16714	21374.1	20454
ENSMUSG00000018865	Sult4a1	15	84076097	84105754	-	2383	19073.6	14193.9	15633.6	19523.8	19632.8
ENSMUSG00000001924	Uba1	X	20658326	20683179	+	4819	18062.9	14546.3	18590.1	17329.2	18905.3
ENSMUSG00000074748	Atxn7l3b	10	112925438	112929026	-	3589	18015.6	18690.7	16881.6	17218.2	16366.5
ENSMUSG00000005089	Slc1a2	2	102658659	102790784	+	13133	19174.3	16173.5	14549.2	20085	17188.6
ENSMUSG00000021178	Psmc1	12	100110186	100123364	+	1518	19348.1	17975.2	14907.4	20062.8	14783
ENSMUSG00000020448	Rnf185	11	3415982	3452363	-	2906	24968.8	18856.7	16539.8	13182.4	13305.9
ENSMUSG00000036299	BC031181	18	75005900	75009933	+	1047	16947.4	19619.6	15284.4	15791.8	19195.2
ENSMUSG00000027016	Zfp385b	2	77410634	77819639	-	8223	19444.7	21210.1	16031.1	13824.4	16247.6
ENSMUSG00000085139	A730046J19Rik	X	144153695	144166274	+	4707	15904.9	16030.2	17439.4	14743	22590.9
ENSMUSG00000062397	Zfp706	15	36997031	37007402	-	4413	13474.5	21456.9	16259.2	18516.3	16704.6
ENSMUSG00000027775	Mfsd1	3	67582768	67604231	+	2978	13041.6	18915.9	18255.6	18372	17718
ENSMUSG00000003849	Nqo1	8	107388225	107403206	-	1553	30381.8	14976.3	22574.5	4328.52	13958
ENSMUSG00000029826	Zc3hav1	6	38305286	38354603	-	6518	13883.6	20941.8	16336.9	20963.2	14029.5
ENSMUSG00000032333	Stoml1	9	58253164	58262523	+	1987	18329.2	11722	14576.2	24747.7	16717.1
ENSMUSG00000031696	Vps35	8	85260397	85299513	-	3180	13825	18442.9	16973.2	16265.3	20294.6
ENSMUSG00000022099	Epb4.9	14	70602184	70636048	-	4629	15864.8	15118.5	17845	17722.9	19176.8
ENSMUSG00000075273	Ttc30b	2	75935863	75938462	-	2600	17406	13318.9	14360.2	19641.9	20767
ENSMUSG00000029632	Ndufa4	6	11900373	11907446	-	492	19803.5	16337.3	15775.1	17396.9	15975.2
ENSMUSG00000030824	Nucb1	7	45492874	45510406	-	5796	16006.7	17611	17747.7	17670.4	16191.6
ENSMUSG00000074212	Dnajb14	3	137867675	137916557	+	12553	15187.3	19042	14072.4	17231.3	19193.2
ENSMUSG00000071866	Ppia	11	6415443	6419817	+	3508	22395.4	15629.3	14258	16071.4	16366.5
ENSMUSG00000026644	Acbd7	2	3336168	3340993	+	531	18341.5	15382.5	14246.6	19804.4	16850.5
ENSMUSG00000023966	Rsph9	17	46122035	46144216	-	1602	19701.7	16502.1	14957.3	19753.9	13703
ENSMUSG00000032452	Clstn2	9	97444395	98033181	-	5691	16664.7	16101.3	14773.2	20559.5	16409
ENSMUSG00000004394	Tmed4	11	6270369	6274870	-	2178	18793.9	15461.2	14591.7	17267.6	18359.5
ENSMUSG00000031927	1700012B09Rik	9	14758200	14771030	-	679	20567.4	12970.9	13825.4	20218.3	16879.4
ENSMUSG00000001472	Tcf25	8	123373824	123404173	+	3765	18293.2	14477.4	15965.6	19466.2	16196.4
ENSMUSG00000045201	Lrrc3b	14	15357519	15438987	-	1835	11322.6	26503.2	5173.58	35380.2	5770.43
ENSMUSG00000021748	Pdhb	14	8165991	8172992	-	1485	16158.9	17325.4	17604.6	17345.4	15661.2
ENSMUSG00000037606	Osbpl5	7	143688762	143756985	-	4915	19616.4	17256.4	14654.7	14927.7	17638.8
ENSMUSG00000002944	Cd36	5	17781690	17888959	-	3927	15964.5	24236	24722.9	7967.58	11202.7
ENSMUSG00000032594	Ip6k1	9	108002501	108048780	+	6483	12965.5	18519.4	20471.9	20727	11142.8
ENSMUSG00000020577	Tspan13	12	36014557	36042500	-	2474	13374.7	18196.1	15563.3	17456.4	19151.7
ENSMUSG00000050708	Ftl1	7	45457944	45459884	-	1340	15134.9	18529.1	22055.2	11675.3	16331.7
ENSMUSG00000020267	Hint1	11	54866383	54870501	+	872	20359.7	14857.7	14769.2	18631.4	15066.1
ENSMUSG00000026775	Yme1l1	2	23156369	23199260	+	8009	11322.6	20447.2	18257.2	16771	16766.4
ENSMUSG00000020747	2310067B10Rik	11	115765433	115799366	+	5920	19357.3	16614.2	15865	17728	13924.2
ENSMUSG00000042129	Rassf4	6	116633008	116673836	-	6344	15789.8	14702.6	15573.1	16765.9	20475.2
ENSMUSG00000021662	Arhgef28	13	97898595	98206165	-	6259	14696.9	15762.9	14512.4	22979.1	15332.7
ENSMUSG00000028138	Adh5	3	138443093	138455499	+	2801	20464.6	15298.5	14734.8	13925.4	18711.1
ENSMUSG00000029076	Sdf4	4	155992872	156013610	+	6115	19474.5	15392.2	14623.6	16728.6	16885.2
ENSMUSG00000025743	Sdc3	4	130792537	130826319	+	5989	18093.8	12649.8	19962.4	16514.6	15813.9
ENSMUSG00000026988	Wdsub1	2	59852364	59882591	-	3598	18057.8	15636.8	15050.5	17299.9	16886.2
ENSMUSG00000030708	Dnajb13	7	100503018	100514960	-	1430	20794.6	15556	14062.6	16562	15465.1
ENSMUSG00000021218	Gdi2	13	3538075	3566261	+	2681	12346.6	17081.9	17779.6	16585.3	18635.8
ENSMUSG00000010609	Psen2	1	180227004	180263438	-	3832	20072.9	15201.5	14799.4	18092.4	14069.1
ENSMUSG00000032549	Rab6b	9	103112074	103185270	+	4734	12384.7	13673.5	15519.1	14591.6	25892.1
CUFFORG_0726	Olfr1271	2	90260546	90271032	-	6613	12038.2	34824.3	25617.6	1826.09	7677.48
ENSMUSG00000061273	Mmgt1	X	56585512	56598069	-	4234	13352.1	15092.7	18673.5	16440.9	18318.9
ENSMUSG00000006699	Cdc42	4	137319696	137357720	-	2966	11498.4	20989.2	16709	15562.7	17110.3
ENSMUSG00000036104	Rab3gap1	1	127868773	127943868	+	7006	18639.7	17186.4	17128.6	15255.8	13445
ENSMUSG00000025150	Cbr2	11	120729489	120732114	-	1327	12291.1	25535.5	24720.5	8738.8	9889.82
ENSMUSG00000032518	Rpsa	9	120127766	120132369	+	1861	19632.9	13304.9	16103	16632.7	15458.3
ENSMUSG00000024026	Glo1	17	30592866	30612659	-	1935	14329.8	15594.8	13114.7	18274.1	19799.9
ENSMUSG00000030105	Arl8b	6	108783059	108823723	+	2928	11402.8	19623.9	14471.5	17384.7	18113.1
ENSMUSG00000033161	Atp1a1	3	101576219	101604603	-	4487	21306.6	13101.3	15185.4	15183.1	16207.1
ENSMUSG00000028822	Tmem50a	4	134897849	134915024	-	1270	18908	15227.3	13974.2	18387.1	14465.2
ENSMUSG00000026615	Eprs	1	185363095	185428355	+	4850	14540.6	15879.3	14254.7	17569.5	18617.4
ENSMUSG00000074657	Kif5a	10	127225696	127263363	-	6310	18826.8	15615.3	17370.7	14438.2	14598.5
ENSMUSG00000022805	Maats1	16	38297754	38342143	-	4534	17626	13797.4	12978.1	19461.2	16838.9
ENSMUSG00000029094	Afap1	5	35893319	36003923	+	8543	12380.5	23992.4	16925.8	12994.6	14289.4
ENSMUSG00000026113	Inpp4a	1	37299865	37410736	+	7858	15063.9	20761.8	15922.3	17695.6	10926.4
ENSMUSG00000010136	Pifo	3	105996957	106014646	-	1127	16417.9	16382.5	14430.6	16378.3	16409
ENSMUSG00000025968	Ndufs1	1	63143596	63176822	-	3667	16801.4	17386.8	17138.4	17083.9	11100.3
ENSMUSG00000033966	Cdkl4	17	80523550	80563834	-	2931	8598.11	15155.2	15407.9	17902.6	22425.7
ENSMUSG00000030345	Dyrk4	6	126876020	126921839	-	2490	19037.6	15731.7	10234.3	16756.9	17190.5
ENSMUSG00000057522	Spop	11	95414080	95493406	+	3159	19776.8	12063.6	16388.5	16705.4	14004.4
ENSMUSG00000051427	Ccdc157	11	4141123	4160293	-	5589	15131.8	17151.9	15872.4	15722.2	14883.5
ENSMUSG00000024308	Tapbp	17	33915899	33929288	+	3296	19055.1	13915.9	17118	12514.1	16050.5
ENSMUSG00000030889	Vwa3a	7	120739557	120805742	+	5821	17571.5	12794.2	13132.7	12956.3	21961.1
ENSMUSG00000040385	Ppp1ca	19	4192158	4195419	+	1379	18185.3	15581.9	15126.5	15900.8	13583.2
ENSMUSG00000026123	Plekhb2	1	34849976	34879580	+	7987	14802.8	16615.3	13432	14157.5	19368.1
ENSMUSG00000043716	Rpl7	1	16101295	16104662	-	2687	21587.3	14667	14228.6	13809.3	13978.3
ENSMUSG00000025757	Hspa4l	3	40744495	40796103	+	11792	16270.9	15823.3	16188.9	12899.8	17051.4
ENSMUSG00000024121	Atp6v0c	17	24163866	24169702	-	3384	18438.2	15963.3	14859.9	14550.2	14372.5
ENSMUSG00000027195	Hsd17b12	2	94032689	94157964	-	2407	15734.3	12094.8	18781.4	16007.8	15478.6
ENSMUSG00000032086	Bace1	9	45838580	45864399	+	6348	19676	14622.8	16290.3	11072.7	16262.1
ENSMUSG00000027193	Api5	2	94411682	94438136	-	4545	13234.9	16785.5	15780	14009.1	18110.2
ENSMUSG00000028964	Park7	4	150897133	150914437	-	2479	20207.6	15727.3	13082.8	13457	15377.2
ENSMUSG00000032042	Srpr	9	35200175	35247973	+	3364	21429	10081.9	13627.5	16416.7	15858.3
ENSMUSG00000029878	Dbpht2	12	74297474	74300468	+	2995	8424.36	22813.5	13628.3	18163	14225.6
ENSMUSG00000017421	Zfp207	11	80383279	80405733	+	6658	12763	18156.2	13634.8	17608.8	15091.2
ENSMUSG00000033904	Ccp110	7	118712552	118737024	+	8256	14245.5	13307.1	18663.7	17409	13463.4
CUFFORG_0244	Olfr1507	14	52486908	52495754	-	4710	15657.1	12956.9	14186.9	15102.4	19083.1
ENSMUSG00000017670	Elmo2	2	165288031	165326479	-	6652	22350.2	14336.2	11914.9	13955.6	14109.7
ENSMUSG00000030032	Wdr54	6	83149361	83156397	-	6562	19187.7	13940.7	12933.1	13718.4	16877.5
ENSMUSG00000002015	Bcap31	X	73686178	73716175	-	1219	18631.5	14531.2	14684.1	16783.1	11953.4
ENSMUSG00000021771	Vdac2	14	21831269	21845879	+	4658	14332.9	17598	14824.8	12678.7	17049.5
ENSMUSG00000085133	B930095G15Rik	14	121248706	121251497	+	2792	12746.6	12334	19798	16483.3	14970.5
ENSMUSG00000026833	Olfm1	2	28192992	28230736	+	3553	18128.7	15517.2	12079.3	17266.6	13014.1
ENSMUSG00000030323	Ift122	6	115853470	115926699	+	7953	18664.4	12896.5	17035.4	12003.4	15207.2
ENSMUSG00000037709	Fam13a	6	58932090	59024549	-	6328	18664.4	8484.9	14289.9	14234.2	19957.4
ENSMUSG00000018585	Atox1	11	55446641	55461239	-	541	17214.7	15467.7	13474.5	16947.6	12379.4
ENSMUSG00000031398	Plxna3	X	74329066	74344689	+	7880	15857.6	12643.3	12718	20630.1	13406.4
ENSMUSG00000025495	Ptdss2	7	141122382	141157021	+	4875	19695.6	10412.7	13768.1	20431.3	10548.7
ENSMUSG00000078566	Bnip3	7	138890836	138909519	-	2265	12279.8	18587.3	14440.4	10068.2	19462.8
ENSMUSG00000040929	Rfx3	19	27761721	28011166	-	11034	13410.7	16252.1	10595	13839.6	20666.5
ENSMUSG00000025982	Sf3b1	1	54985169	55027478	-	6192	16186.6	13936.4	14293.2	17733	12542.7
ENSMUSG00000029840	Mtpn	6	35508906	35539888	-	3960	11464.5	15803.9	14104.3	14260.5	18495.7
ENSMUSG00000027993	Trim2	3	84160439	84305446	-	16677	16229.8	13549.6	13651.2	11501.7	19181.6
ENSMUSG00000004937	Sgta	10	81044075	81060178	-	1969	17009.1	13354.5	14091.2	14089.9	15301.8
ENSMUSG00000024083	Pja2	17	64281005	64331916	-	4740	16237	15064.6	14014.3	14561.3	13834.3
ENSMUSG00000066643	Wdr35	12	8973892	9028847	+	7273	13213.3	15655.2	16660	13332.8	14819.8
ENSMUSG00000040746	Rnf167	11	70647235	70651421	+	3539	16523.8	19951.5	12857.1	11815.6	12244.2
ENSMUSG00000020175	Rab36	10	75037058	75054748	+	6175	18289.1	13163.8	11730.1	14601.7	15536.6
ENSMUSG00000005161	Prdx2	8	84969587	84974834	+	3050	17097.5	13100.2	13649.6	16180.5	13203.5
ENSMUSG00000087370	Tmem170b	13	41606216	41641347	+	7160	8483.99	23448.2	12558.6	13286.4	15446.7
ENSMUSG00000045193	Cirbp	10	80165985	80172786	+	2604	15119.4	9281.24	18791.2	11641	18138.3
ENSMUSG00000023915	Tnfrsf21	17	43016555	43089188	+	3626	8085.09	16097	12442.4	14763.2	21579.5
ENSMUSG00000030738	Eif3c	7	126546455	126566411	-	3383	15490.6	12084	15949.3	16010.9	13426.7
ENSMUSG00000038533	Cbfa2t2	2	154436481	154539356	+	8650	10829.1	19790.9	15425.9	17887.4	8916.97
ENSMUSG00000037996	Slc24a2	4	86983124	87230477	-	12217	9935.69	14424.5	13185	16812.4	18286.1
ENSMUSG00000015290	Ubl4	X	74365718	74373218	-	3142	17231.2	13839.4	11799.6	17468.5	11979.5
ENSMUSG00000051663	Pcdhb1	18	37264998	37267454	+	2457	16038.6	13092.7	12825.2	14210	16089.2
ENSMUSG00000030605	Mfge8	7	79133769	79149060	-	2125	19805.6	15767.2	14258	11574.3	10831.8
ENSMUSG00000022043	Trim35	14	66297031	66311424	+	4045	12158.5	15655.2	12537.3	15735.3	16137.5
ENSMUSG00000060992	Copz1	15	103272911	103299862	+	1669	13709.9	12224.1	12743.4	16519.6	16815.7
ENSMUSG00000062661	Ncs1	2	31245823	31295989	+	4653	10051.9	14870.7	12903.7	17546.3	16553.9
ENSMUSG00000075701	Vimp	7	66079649	66089412	+	1198	17114	12657.3	12845.6	14440.2	14695.1
ENSMUSG00000031865	Dctn1	6	83165920	83200117	+	6509	14256.9	10444	15527.3	20695.7	10799.9
ENSMUSG00000024038	Ndufv3	17	31520115	31531321	+	1575	17936.5	13367.4	12569.2	15138.7	12496.3
ENSMUSG00000022540	Rogdi	16	5008730	5013517	-	1421	16070.4	12924.6	14457.6	14455.3	13576.4
ENSMUSG00000030744	Rps3	7	99477896	99483738	-	4483	17769.9	13196.1	13718.2	14066.7	12707.9
ENSMUSG00000060373	Hnrnpc	14	52073380	52104028	-	2869	14644.5	13754.3	12628.1	14221.1	16017.7
ENSMUSG00000017631	Abr	11	76416734	76622314	-	9730	13782.9	12227.4	13095.1	15834.2	16321.1
ENSMUSG00000027429	Sec23b	2	144556229	144590749	+	6302	12620.1	15200.4	13828.7	14335.2	15150.2
ENSMUSG00000006736	Tspan31	10	127067317	127070261	-	1516	16733.6	15552.8	12049.1	15181.1	11582.4
ENSMUSG00000009013	Dynll1	5	115297110	115300999	-	2926	18254.2	12686.4	12735.2	12541.4	14826.5
ENSMUSG00000027581	Stmn3	2	181306459	181314500	-	1136	15887.4	13296.3	13031.3	15109.4	13640.2
ENSMUSG00000024271	Elp2	18	24603961	24638830	+	2789	14894.3	11409.5	13378	16586.3	14397.6
ENSMUSG00000024099	Ndufv2	17	66078795	66101559	-	1990	14657.8	14686.4	13815.6	15126.6	12167.8
ENSMUSG00000060450	Rnf14	18	38296635	38317847	+	3515	12787.7	13264	14475.6	14045.5	15831.2
ENSMUSG00000019795	Pcmt1	10	7629373	7681136	-	4718	12941.9	14956.9	12413	16807.3	13283.7
ENSMUSG00000071172	Srsf3	17	29032673	29043366	+	5109	11416.2	14686.4	13919.4	15050.9	14961.8
ENSMUSG00000031626	Sorbs2	8	45507788	45827906	+	19438	14306.2	14008.6	14872.2	14308.9	12535.9
ENSMUSG00000014956	Ppp1cb	5	32458974	32517433	+	7004	9073.1	17592.6	9648.74	15730.3	17867.8
ENSMUSG00000037149	Ddx1	12	13219308	13249213	-	2507	13708.9	13139	10919.6	19048.3	13094.3
ENSMUSG00000007817	Zmiz1	14	25459185	25666743	+	12523	13052.9	17186.4	12097.3	11436.1	16085.3
ENSMUSG00000020402	Vdac1	11	52360860	52389397	+	2620	17237.4	15776.9	11641	13516.5	11580.5
ENSMUSG00000045083	Lingo2	4	35706647	36951747	-	8297	13101.3	15242.4	13993	13617.5	13746.4
ENSMUSG00000028879	Stx12	4	132853501	132884509	-	3188	13132.1	15792	12725.4	13356	14609.1
ENSMUSG00000085438	1700020I14Rik	2	119594297	119607502	+	8306	10531	14575.4	11790.6	13356	19337.2
ENSMUSG00000025613	Cct8	16	87483326	87495873	-	3088	14365.8	13803.9	14582.7	14527	12164
ENSMUSG00000039753	Fbxl5	5	43744616	43821639	-	9788	13347	11370.7	12334.5	16197.6	16174.2
ENSMUSG00000030058	Copg1	6	87887814	87913595	+	10905	14402.8	14681	13782	14424	12122.4
ENSMUSG00000066456	Hmgn3	9	83109948	83146685	-	1844	11111.9	14160.5	13110.6	15945.3	14998.5
ENSMUSG00000019806	Aig1	10	13647054	13868980	-	9196	14047.1	15850.2	13627.5	13660.9	12121.5
ENSMUSG00000008892	Vdac3	8	22577075	22593813	-	1423	17654.8	12427.8	13351	11717.7	13672
ENSMUSG00000028931	Kcnab2	4	152390742	152477871	-	5578	18134.9	10132.5	11174.8	13995	15227.4
ENSMUSG00000025190	Got1	19	43499752	43524605	-	2539	13519.7	13168.1	13243.1	11339.1	17362.5
ENSMUSG00000031311	Nono	X	101429318	101448591	+	4375	13915.5	11088.3	14679.2	9844.15	19045.4
ENSMUSG00000001525	Tubb5	17	35833926	35838306	-	3322	18622.2	9931.02	14209.8	12479.8	13309.8
ENSMUSG00000076432	Ywhaq	12	21390071	21417637	-	3061	13209.2	14560.3	14450.2	12154.8	13939.7
ENSMUSG00000031284	Pak3	X	143518591	143797796	+	9552	9225.26	17125	11166.6	15106.4	15450.6
ENSMUSG00000020850	Prpf8	11	75486816	75509449	+	7461	15228.4	11864.2	11853.6	13797.2	15326
ENSMUSG00000008348	Ubc	5	125385965	125390202	-	2893	15074.2	10772.6	14492.7	11264.4	16444.7
ENSMUSG00000005034	Prkacb	3	146729579	146812960	-	5451	10002.5	16051.7	12934.8	14642.1	14376.3
ENSMUSG00000060510	Zfp266	9	20495068	20521417	-	6283	9184.14	11737.1	15847.1	14568.4	16510.4
ENSMUSG00000078578	Ube2d3	3	135438297	135467178	+	2675	9822.6	15963.3	12525	11161.5	18242.6
ENSMUSG00000062444	Ap3b2	7	81460399	81493925	-	6293	19254.5	9977.36	12938	12339.5	13154.2
ENSMUSG00000042079	Hnrnpf	6	117900324	117925622	+	3179	12641.7	13426.7	11705.6	13446.9	16409.9
ENSMUSG00000048701	Ccdc6	10	70097121	70193200	+	6385	10608.1	19724.1	11993.4	12289	13004.5
ENSMUSG00000033793	Atp6v1h	1	5083173	5162549	+	1976	10964.8	13476.3	13294.6	15939.2	13906.8
ENSMUSG00000043542	Zc2hc1a	3	7503426	7553848	+	3361	8545.68	16378.2	11659.8	12528.3	18426.2
ENSMUSG00000020152	Actr2	11	20062304	20112913	-	5204	10612.2	18189.6	12483.3	11904.4	14282.6
ENSMUSG00000028382	Ptbp3	4	59471868	59549364	-	7480	9428.83	14234.9	13611.9	13494.3	16526.8
ENSMUSG00000040549	Ckap5	2	91526762	91620664	+	9462	14582.8	15639	12833.4	10702.2	13537.8
ENSMUSG00000004771	Rab11a	9	64715299	64737758	-	2992	10525.8	14816.8	14648.1	11701.5	15556.9
ENSMUSG00000024712	Rfk	19	17394043	17401349	+	2603	6992.2	10718.7	15407.9	16672.1	17392.4
ENSMUSG00000026229	Psmd1	1	86064387	86139151	+	4544	16120.8	13738.1	11136.4	11719.7	14340.6
ENSMUSG00000026399	Cd55	1	130439027	130462744	-	4853	15108.1	17400.8	21450	5457.08	7511.32
ENSMUSG00000024608	Rps14	18	60774510	60778546	+	1384	17194.2	12428.9	12855.4	12620.1	11711.9
ENSMUSG00000050017	Pitpnb	5	111330763	111388359	+	2761	12031	16536.6	12696.8	16016.9	9487.93
ENSMUSG00000038095	Sbno1	5	124368702	124425914	-	10197	18220.2	9670.25	13454.1	13444.9	11858.7
ENSMUSG00000003660	Snrnp200	2	127208386	127240451	+	7819	15224.3	13771.5	12308.3	13096.6	11810.4
ENSMUSG00000032279	Idh3a	9	54586511	54604661	+	2403	11315.4	11116.4	11038.2	13064.3	19612.5
ENSMUSG00000075706	Gpx4	10	80047166	80056439	+	1724	13607.1	13761.8	14224.5	12422.3	12096.4
ENSMUSG00000074569	Gcnt7	2	172450313	172458596	-	2220	16498.1	12297.4	13477.8	11860	11975.6
ENSMUSG00000025889	Snca	6	60731573	60829855	-	1463	16656.5	10675.6	13369.9	10726.4	14652.6
ENSMUSG00000015094	Npdc1	2	25399351	25409494	+	3906	17753.5	12136.8	11947.7	11687.4	12424.8
ENSMUSG00000028677	Rnf220	4	117271463	117497052	-	7229	13672.9	11839.4	13391.9	9678.6	17334.5
ENSMUSG00000034210	Efcab14	4	115737744	115777327	+	8201	14700	11782.3	12399.1	14909.6	12023.9
ENSMUSG00000028647	Mycbp	4	123904832	123912269	+	2934	9619.03	16040.9	10213	17200	12500.2
ENSMUSG00000031950	Gabarapl2	8	111940703	111953612	+	2325	13133.1	14054.9	11509.3	13209.7	13581.2
ENSMUSG00000075415	Fnbp1	2	31026206	31142008	-	10030	9783.53	16887.9	14659.6	13591.2	10488.8
ENSMUSG00000047215	Rpl9	5	65388364	65391443	-	3080	15950.2	11904.1	12126.8	12281	13111.7
ENSMUSG00000035202	Lars2	9	123366940	123462664	+	3881	15559.5	9463.35	11780	17481.6	11077.1
ENSMUSG00000033047	Eif3l	15	79075223	79094400	+	1893	15059.8	12256.4	10442	14153.5	13351.3
ENSMUSG00000007440	Pcdhac1	18	36930285	37187657	+	24670	12969.7	9738.13	14378.2	10868.7	17093
ENSMUSG00000029199	Lias	5	65391497	65410693	+	4570	16803.5	13177.8	10501.7	11193.8	13330.1
ENSMUSG00000025503	Taldo1	7	141392199	141402968	+	1998	14937.5	12923.5	13000.2	11187.7	12938.8
ENSMUSG00000028530	Jak1	4	101152367	101265282	-	7227	10136.2	15240.3	13818	13353	12367.8
ENSMUSG00000069744	Psmb3	11	97703399	97713500	+	2300	15406.3	13022.6	11873.2	12388	12182.3
ENSMUSG00000032489	Kif9	9	110476994	110525179	+	4468	13775.7	12856.7	14042.1	11181.7	12787.1
ENSMUSG00000038664	Herc1	9	66350450	66508775	+	27464	12475.1	15651.9	9917.8	11500.7	15095.1
ENSMUSG00000037720	Tmem33	5	67260565	67291461	+	7098	7293.44	13940.7	11224.7	15740.3	16432.2
ENSMUSG00000025235	Bbs4	9	59321966	59353508	-	2542	15091.7	13460.1	12526.7	12773.6	10531.3
ENSMUSG00000006711	D130043K22Rik	13	24845135	24901270	+	5276	13464.2	11490.3	13505.6	15469.8	10445.3
ENSMUSG00000046062	Ppp1r15b	1	133131143	133139783	+	5594	14711.3	9938.56	12121.8	15234.6	12242.2
ENSMUSG00000040473	A330021E22Rik	5	5579278	5664239	-	5457	10906.2	13057.1	10667.8	15767.6	13797.6
ENSMUSG00000052572	Dlg2	7	91090706	92447003	+	10345	12816.5	18068.9	6527.9	17125.3	9633.81
ENSMUSG00000053819	Camk2d	3	126596302	126844913	+	15928	9303.4	14258.6	11504.4	14232.2	14851.6
ENSMUSG00000021890	Eaf1	14	31495079	31509858	+	4238	11821.3	14010.8	10380.7	13892	14020.8
ENSMUSG00000018677	Slc25a39	11	102402985	102407946	-	2756	14667.1	11687.5	12714	13205.6	11528.3
ENSMUSG00000037894	H2afz	3	137864487	137866922	+	1776	17023.5	12488.1	11288.5	12125.5	10869.4
ENSMUSG00000028932	Psmc2	5	21785283	21803787	+	5031	14475.8	12536.6	11190.3	12544.4	13044.1
ENSMUSG00000025728	Pigq	17	25926427	25944510	-	5769	11287.7	12992.4	10970.3	16029	12434.5
ENSMUSG00000006273	Atp6v1b2	8	69088646	69113711	+	5305	16220.5	9774.77	10674.3	12482.9	14500
ENSMUSG00000026721	Rabgap1l	1	160219174	160792938	-	9489	9181.06	12783.4	14879.6	11109	15663.1
ENSMUSG00000026878	Rab14	2	35180205	35201120	-	5431	10246.2	12627.1	11837.2	14888.4	13983.1
ENSMUSG00000022456	Sept3	15	82274935	82294442	+	4971	8686.53	15343.7	13182.6	14979.2	11380.5
ENSMUSG00000042743	Sgtb	13	104109741	104141735	+	3072	11307.2	14368.5	13194	10867.7	13759
ENSMUSG00000022400	Rbx1	15	81466316	81476369	+	1655	14353.5	13333	10290.7	11505.7	13978.3
ENSMUSG00000022770	Dlg1	16	31663443	31873356	+	8963	7484.67	13958	12343.5	15683.8	13979.3
ENSMUSG00000006611	Hfe	13	23702034	23710854	-	3572	12774.3	12176.7	11954.2	13214.7	13286.6
ENSMUSG00000024966	Stip1	19	7020696	7040026	-	2173	18197.6	12914.9	9481.9	12335.5	10448.2
ENSMUSG00000056050	Mia3	1	183326725	183369529	-	6528	15034.1	7273.7	15584.5	12209.3	13247
ENSMUSG00000032580	Rbm5	9	107740371	107770996	-	15262	12317.8	14050.6	11066	13567	11945.6
ENSMUSG00000036275	9530068E07Rik	11	52396428	52408728	+	3296	10361.3	14839.4	12279.7	12897.7	12116.6
ENSMUSG00000037815	Ctnna1	18	35118888	35254773	+	3698	12230.4	10411.6	13369.9	12193.1	14283.6
ENSMUSG00000016541	Atxn10	15	85336381	85463836	+	2425	11972.4	10611	13257	11574.3	14984
ENSMUSG00000003309	Ap1m2	9	21295457	21312333	-	1738	13518.7	11252.1	12141.5	13409.5	12065.4
ENSMUSG00000068739	Sars	3	108424865	108445209	-	3653	15598.5	12439.6	13694.5	10655.7	9954.55
ENSMUSG00000031824	6430548M08Rik	8	120114152	120165306	+	6626	12477.2	12683.2	10382.3	14147.4	12502.1
ENSMUSG00000022261	Sdc2	15	32920723	33034730	+	3322	12006.3	11461.2	11962.4	13296.5	13456.6
ENSMUSG00000030357	Fkbp4	6	128429735	128438677	-	2795	12224.3	10330.8	13361.7	11074.7	15019.7
ENSMUSG00000031796	Gtl3	8	95420252	95434869	-	1292	13808.6	11419.2	13641.4	12763.5	10350.6
ENSMUSG00000021917	Spcs1	14	30999826	31001672	-	1546	12134.8	12866.4	11672	12519.2	12769.7
ENSMUSG00000024597	Slc12a2	18	57878678	57946821	+	6520	10114.6	12329.7	12229	10489.2	16795.4
ENSMUSG00000014725	Adam28	14	68606027	68655842	-	3680	9634.45	12156.2	9537.51	16017.9	14369.6
ENSMUSG00000019054	Fis1	5	136953275	136966234	+	1714	16054	12054.9	11180.5	11918.6	10433.7
ENSMUSG00000039630	Hnrnpu	1	178323074	178337797	-	5946	7848.62	12545.2	12098.9	15143.8	13999.5
ENSMUSG00000016534	Lamp2	X	38401357	38456454	-	9552	7869.18	12773.7	12147.2	10185.3	18567.2
ENSMUSG00000018800	Abca5	11	110269369	110337716	-	11437	8161.17	17014	10979.3	11629.9	13684.6
ENSMUSG00000024576	Csnk1a1	18	61555274	61590061	+	10502	8039.85	12728.4	12327.9	11266.5	17035
ENSMUSG00000023021	Cers5	15	99733506	99772885	-	4919	11776	12728.4	11827.4	12640.3	12377.5
ENSMUSG00000025130	P4hb	11	120560298	120573253	-	2861	11722.6	9553.87	14581.9	12349.6	13122.3
ENSMUSG00000019210	Atp6v1e1	6	120795245	120822685	-	1203	13026.2	10950.4	11033.3	14433.1	11631.7
ENSMUSG00000006476	Nsmf	2	25054355	25062881	+	4896	14073.8	11008.6	12925	14249.4	8692.84
ENSMUSG00000022789	Dnm1l	16	16312235	16359030	-	4107	8454.18	14292	15627.9	11258.4	11259.7
ENSMUSG00000006333	Rps9	7	3703993	3706901	+	2526	15502.9	12185.3	10735.6	12335.5	10072.4
ENSMUSG00000021190	Lgmn	12	102394084	102439813	-	2323	11797.6	15644.4	10074	9848.19	13450.8
ENSMUSG00000024277	Mapre2	18	23752333	23893861	+	10202	12454.6	14771.5	10707	10146	12636.4
ENSMUSG00000026234	Ncl	1	86344719	86359455	-	8257	12701.3	11171.3	12417.1	12665.6	11674.2
ENSMUSG00000020964	Sel1l	12	91806043	91849157	-	8555	9547.06	8908.39	13027.2	10745.6	18372.1
ENSMUSG00000019990	Pde7b	10	20398004	20725078	-	7232	14477.9	7197.19	8434.26	16289.5	14148.3
ENSMUSG00000040435	Ppp1r15a	7	45522916	45526268	-	2937	13475.5	12675.6	11943.6	10817.3	11348.6
ENSMUSG00000004221	Ikbkg	X	74393290	74453854	+	8110	11660.9	12583	9792.67	12481.8	13642.1
ENSMUSG00000018707	Dync1h1	12	110601452	110666945	+	15658	14495.4	13474.1	12211	9548.38	10421.2
ENSMUSG00000032336	Nptn	9	58582240	58657955	+	6168	9996.35	13720.9	12947.9	11626.8	11836.5
ENSMUSG00000021337	Scgn	13	23953456	23991214	-	1513	16493	11970.9	10897.6	10539.7	10199.9
ENSMUSG00000056201	Cfl1	19	5490485	5494029	+	1148	11483	12104.5	11236.1	12872.5	12398.7
ENSMUSG00000031948	Kars	8	111993440	112011323	-	2249	12188.3	14068.9	11943.6	11724.8	10114.9
ENSMUSG00000017639	Rab11fip4	11	79591212	79698023	+	7451	14966.3	12301.7	11650.8	12253.7	8607.82
ENSMUSG00000031007	Atp6ap2	X	12587801	12617049	+	2618	11368.9	13690.7	15937	7682.92	11090.7
ENSMUSG00000031144	Syp	X	7638471	7653256	+	5211	11095.4	9574.34	14199.1	13948.6	10952.5
ENSMUSG00000020149	Rab1	11	20201432	20226856	+	3799	10126.9	11565.7	12366.4	11480.5	14111.6
ENSMUSG00000093674	Rpl41	10	128548114	128549305	-	1168	14764.7	10542	10998.2	11935.7	11367.9
ENSMUSG00000020647	Ncoa1	12	4247363	4477182	-	7328	12676.6	9950.42	8259.25	14258.5	14438.2
ENSMUSG00000035877	Zhx3	2	160743927	160872998	-	13556	13539.2	11826.5	11012.1	15258.8	7931.56
ENSMUSG00000064337	mt-Rnr1	MT	70	1024	+	955	12265.4	13309.2	12844	8978.04	12139.8
ENSMUSG00000021557	Agtpbp1	13	59449537	59585227	-	12833	11511.8	10519.4	12206.9	15192.2	10064.7
ENSMUSG00000045128	Rpl18a	8	70894722	70897443	-	1291	14856.2	11039.9	11234.5	10984.8	11228.8
ENSMUSG00000027502	Rtfdc1	2	172440556	172469908	+	2644	13979.3	9240.29	11028.4	12041.7	13047
ENSMUSG00000053898	Ech1	7	28825217	28832247	+	2284	12193.4	11135.8	10786.3	12739.3	12366.9
ENSMUSG00000003970	Rpl8	15	76904071	76906318	+	862	16824.1	8631.45	11005.5	11382.6	11341.8
ENSMUSG00000031930	Wwp2	8	107436398	107558594	+	4280	13279.1	7137.92	11828.2	12891.7	14010.2
ENSMUSG00000055302	Mrfap1	5	36794867	36796772	-	1648	13920.7	9734.9	10013.5	15504.1	9901.41
ENSMUSG00000031483	Erlin2	8	27023799	27039433	+	3943	14515.9	11433.2	11248.4	10651.7	11192.1
ENSMUSG00000027506	Tpd52	3	8928626	9004723	-	4454	9713.62	11914.9	13473.7	10097.5	13732.9
ENSMUSG00000001783	D10Wsu52e	10	85938637	85957823	-	2615	11382.2	12415.9	11641	9998.6	13441.2
ENSMUSG00000036242	3632451O06Rik	14	49681560	49783383	-	3663	14126.3	7461.2	11896.1	13091.5	12249
ENSMUSG00000009090	Ap1b1	11	4986824	5042791	+	4957	13517.6	12168.1	12109.6	12811.9	8180.81
ENSMUSG00000070044	Fam149a	8	45336717	45382291	-	5954	8697.84	13543.1	13037	9163.78	14273
ENSMUSG00000024758	Rtn3	19	7425901	7483289	-	5030	11029.6	10760.8	12439.2	12616.1	11832.6
ENSMUSG00000027879	Sec22b	3	97901190	97923276	+	3709	7998.72	17113.1	10599.9	11239.2	11716.7
ENSMUSG00000028757	Ddost	4	138304730	138312628	+	2120	13684.2	11084	11549.4	9816.9	12514.7
ENSMUSG00000059119	Nap1l4	7	143513579	143549090	-	2283	16248.3	10231.7	10132.9	10737.5	11250.1
ENSMUSG00000022523	Fgf12	16	28160120	28445227	-	3065	10658.5	13228.4	10736.4	11398.7	12511.8
CUFFORG_0255	Olfr15	16	3830878	3844747	+	12865	5430.5	3487.06	4376.2	25924.7	19265.7
ENSMUSG00000007850	Hnrnph1	11	50376990	50386528	+	5842	9457.62	10315.7	12616.6	13996	12045.2
ENSMUSG00000068742	Cry2	2	92403646	92434043	-	6320	16557.8	9244.6	8238.8	12105.3	12227.7
ENSMUSG00000053581	Zfand2a	5	139471211	139484549	-	3407	15891.6	7479.52	10453.5	11921.6	12601.6
ENSMUSG00000050043	Tmx2	2	84671316	84679140	-	2330	13037.5	13855.6	11322	10928.3	9163.32
ENSMUSG00000031400	G6pdx	X	74409483	74429194	-	3080	8466.52	13227.4	13059.9	12530.3	11016.3
ENSMUSG00000061911	Myt1l	12	29528384	29923209	+	7523	11088.2	8643.31	12540.6	12159.8	13760
ENSMUSG00000028759	Hp1bp3	4	138216296	138244683	+	8433	13041.6	11281.2	10642.4	12985.6	10209.6
ENSMUSG00000055044	Pdlim1	19	40221173	40271842	-	5260	10674.9	11504.3	9522.79	14026.3	12380.4
ENSMUSG00000051590	Map3k19	1	127815271	127840290	-	3936	12218.1	10942.9	11518.3	13575.1	9800.94
ENSMUSG00000024163	Mapk8ip3	17	24892153	24936977	-	14558	13023.1	11510.8	10567.2	12754.4	10189.3
ENSMUSG00000032224	Fam81a	9	70089310	70142560	-	3598	11525.2	12993.5	10219.6	11378.5	11919.6
ENSMUSG00000018395	Kif3a	11	53567379	53601967	+	3586	12398	9940.72	13059.9	11785.3	10849.1
ENSMUSG00000030751	Psma1	7	114264606	114276118	-	2103	11743.1	10127.1	11456.1	14060.6	10628.9
ENSMUSG00000024997	Prdx3	19	60864051	60874556	-	1478	12026.9	11425.6	9980.77	12549.5	11984.3
ENSMUSG00000001016	Ilf2	3	90476201	90488379	+	1973	13740.7	10507.5	10681.7	9355.58	13641.1
ENSMUSG00000008575	Nfib	4	82290173	82705750	-	14957	6157.37	17303.9	10473.9	10189.4	13787
ENSMUSG00000027359	Slc27a2	2	126552407	126588243	+	3752	12064.9	11318.9	12830.9	9039.62	12606.5
ENSMUSG00000003458	Ncstn	1	172066013	172082795	-	3975	10265.7	10909.5	13193.2	12190.1	11288.7
ENSMUSG00000029103	Lrpap1	5	35091490	35105766	-	4127	11574.5	13889	11377.6	8211.87	12792.9
ENSMUSG00000024169	Ift140	17	25016091	25099495	+	7572	12235.6	10215.5	10254.7	8848.83	16224.4
ENSMUSG00000013663	Pten	19	32757497	32826160	+	11507	8165.28	17159.5	9253.73	15129.6	8058.12
ENSMUSG00000029447	Cct6a	5	129787439	129845820	+	1599	14702	11771.5	10146.8	11271.5	9810.6
ENSMUSG00000037736	Limch1	5	66745835	67057159	+	7411	13379.9	11290.9	10521.4	14014.2	8469.67
ENSMUSG00000024614	Tmx3	18	90510154	90543267	+	4611	7074.45	11782.3	11956.6	7581.97	19274.4
ENSMUSG00000032826	Ank2	3	126921606	127499259	-	35218	13274	12295.2	10710.3	12884.6	8387.56
ENSMUSG00000026585	Kifap3	1	163779583	163917109	+	4012	10092	12927.8	11051.3	9435.32	14002.4
ENSMUSG00000054469	Lclat1	17	73107985	73243368	+	4689	8489.13	12910.5	9074.62	11592.5	15386.8
ENSMUSG00000061032	Rrp1	10	78400362	78413043	-	2008	15925.5	8399.77	11564.9	10656.8	10864.6
ENSMUSG00000021803	Cdhr1	14	37077850	37098311	-	4303	11498.4	10441.8	9483.54	8405.69	17417.6
ENSMUSG00000024302	Dtna	18	23415415	23659714	+	6587	12255.1	8913.78	9791.86	11626.8	14617.8
ENSMUSG00000022270	Fam134b	15	25843264	25973687	+	3346	8618.68	11266.1	9324.06	16349	11571.8
ENSMUSG00000027500	Stmn2	3	8509527	8561604	+	1904	11675.3	12922.4	12074.4	8830.66	11509.9
ENSMUSG00000017756	Slc12a7	13	73763697	73816743	+	5131	13225.7	7981.67	12888.2	12981.5	9741.04
ENSMUSG00000046192	Iqub	6	24444865	24515067	-	3651	11015.2	11362.1	10754.4	12989.6	10653
ENSMUSG00000003131	Pafah1b2	9	45965311	45984871	-	4241	7959.66	15147.6	9211.2	8932.62	15513.4
ENSMUSG00000063694	Cycs	6	50562563	50566538	-	3404	13164	10848	9891.63	12128.5	10728.4
ENSMUSG00000052852	Reep1	6	71707561	71810710	+	3924	12075.2	11208	7164.99	15868.5	10365.1
ENSMUSG00000033379	Atp6v0b	4	117884326	117887333	-	2051	10929.9	12450.4	12272.3	9541.32	11451
ENSMUSG00000048416	Mlf1	3	67374097	67400003	+	1719	11256.8	11357.7	9420.56	11587.5	12997.7
ENSMUSG00000005881	Ergic3	2	156008045	156018279	+	2121	12117.3	12453.6	12078.5	13054.2	6757.77
ENSMUSG00000017837	Nkiras2	11	100619244	100627607	+	3578	10435.4	12327.6	12413	7073.21	14179.2
ENSMUSG00000063077	Kif1b	4	149176319	149307693	-	17608	8945.62	10614.2	12495.6	10135.9	14134.8
ENSMUSG00000004070	Hmox2	16	4726361	4766742	+	2217	14275.4	10247.8	10460	9024.48	12278.9
ENSMUSG00000022961	Son	16	91647506	91679221	+	14354	12397	10259.7	9860.55	9985.47	13779.3
ENSMUSG00000030603	Psmc4	7	28041707	28050101	-	2169	11665	10261.8	10092.8	11143.3	12989
ENSMUSG00000005262	Ufd1l	16	18811779	18835261	+	4336	11406.9	12843.7	11138	9518.1	11173.7
CUFFORG_0208	Olfr727	14	50123107	50131883	+	2918	11329.8	11366.4	6066.65	17494.8	9819.3
ENSMUSG00000027828	Ssr3	3	65379655	65392623	-	4172	9316.77	8752.14	11082.4	13413.6	13493.3
ENSMUSG00000094483	Purb	11	6467599	6476076	-	8478	9129.65	10708	10011	13248	12946.5
ENSMUSG00000006288	Ttc5	14	50765415	50785518	-	1841	13002.6	11557.1	10861.6	8563.16	11996.9
ENSMUSG00000005103	Wdr1	5	38526814	38561666	-	2948	10379.8	12490.3	14101	7117.63	11830.7
ENSMUSG00000003363	Pld3	7	27532000	27553218	-	2924	11126.2	11678.9	12248.6	10834.4	9993.19
ENSMUSG00000047459	Dynlrb1	2	155236533	155250277	+	1009	13106.4	10420.2	9137.59	12178	11028.8
ENSMUSG00000026643	Nmt2	2	3284212	3328877	+	6556	7552.52	14039.9	11675.3	10436.7	12123.4
ENSMUSG00000040731	Eif4h	5	134619880	134639348	-	2425	15611.9	6870.68	11379.3	13916.3	7954.75
ENSMUSG00000014959	Gorasp2	2	70661576	70712636	+	4145	10334.6	10964.4	10215.5	11970.1	12161.1
ENSMUSG00000060240	Cend1	7	141426446	141429491	-	1775	9655.02	11826.5	12102.2	12977.5	9013.58
ENSMUSG00000005354	Txn2	15	77915047	77929006	-	4208	11236.3	10022.6	10204.9	11166.5	12871.2
ENSMUSG00000015671	Psma2	13	14613242	14625671	+	944	13113.6	11201.5	9261.9	10214.6	11644.2
ENSMUSG00000033016	Nfatc1	18	80606205	80713071	-	7433	10311	10751.1	9528.52	12801.8	12024.9
ENSMUSG00000071650	Ganab	19	8898090	8916663	+	3862	12128.7	10187.5	12989.6	9234.44	10805.7
ENSMUSG00000027778	Ift80	3	68892499	69004570	-	10458	9429.86	11114.2	9773.86	12073	12878.9
ENSMUSG00000021273	Fdft1	14	63145153	63177793	-	2860	15953.2	10564.6	8345.94	10955.6	9399.05
ENSMUSG00000022890	Atp5j	16	84827866	84835625	-	3130	13009.8	10657.3	9701.9	10848.6	10959.3
ENSMUSG00000034868	Myl12b	17	70973920	70990787	-	1711	11453.2	11205.8	10576.2	11465.3	10435.7
ENSMUSG00000040462	Os9	10	127094259	127121160	-	4049	13191.7	7029.09	12520.9	12934.1	9409.67
ENSMUSG00000071533	Pcnp	16	56007245	56029739	-	3115	6510.02	15946.1	9870.37	10635.6	12092.5
ENSMUSG00000038756	Ttll6	11	96133786	96165451	+	3857	10004.6	12558.2	12048.2	8087.71	12339.8
ENSMUSG00000031299	Pdha1	X	160122209	160138413	-	3734	10494	9160.55	10044.6	13854.7	11459.7
ENSMUSG00000074781	Ube2n	10	95515162	95545658	+	3851	9196.48	13709	9583.31	10719.3	11749.5
ENSMUSG00000049313	Sorl1	9	41964720	42124297	-	11321	11594	7366.37	9983.23	12527.3	13449.8
ENSMUSG00000028576	Ift74	4	94614491	94693229	+	2656	11581.7	11450.4	9142.5	10156.1	12566.8
ENSMUSG00000003814	Calr	8	84841850	84846934	-	2880	14243.5	7975.2	10306.3	11239.2	11102.3
ENSMUSG00000073639	Rab18	18	6765205	6790231	+	2257	9678.66	13357.7	12459.6	9483.78	9866.63
ENSMUSG00000034566	Atp5h	11	115415689	115419962	-	1465	14517	11033.4	9652.01	10862.7	8697.67
ENSMUSG00000020070	Rufy2	10	62980223	63017210	+	8108	8578.58	7735.98	11997.5	10643.6	15679.6
ENSMUSG00000034300	Fam53c	18	34758906	34773760	+	4517	10962.8	9257.53	10708.6	12566.6	11118.7
ENSMUSG00000027206	Cops2	2	125830304	125859139	-	3549	8976.46	11746.8	10200.8	11030.3	12563
ENSMUSG00000001416	Cct3	3	88297116	88321767	+	4689	12648.9	12657.3	9319.15	9663.46	10216.4
CUFFORG_0771	Olfr157	4	43830572	43840087	-	6311	9219.1	12474.1	18960.5	6126.35	7388.62
ENSMUSG00000003435	Supt5	7	28314898	28338719	-	3509	16569.1	11000	11097.9	6940.97	8188.54
ENSMUSG00000030754	Copb1	7	114215559	114254680	-	3315	11181.8	11347	10066.6	12985.6	8141.2
ENSMUSG00000022110	Sucla2	14	73525319	73596142	+	3988	10118.7	12950.4	11241.9	11567.3	7834.96
ENSMUSG00000037236	Matr3	18	35562158	35592045	+	4472	7880.49	11145.5	12518.5	11088.8	11008.5
ENSMUSG00000009035	Tmem184b	15	79360684	79403303	-	3434	8538.48	12506.4	7721.93	10913.2	13951.2
ENSMUSG00000020457	Drg1	11	3187360	3266415	-	3460	11146.8	10997.8	10220.4	10980.8	10269.5
ENSMUSG00000052738	Suclg1	6	73248382	73276911	+	4617	9385.65	10425.6	11036.6	9684.66	12908.8
ENSMUSG00000055720	Ubl7	9	57910986	57929968	+	1364	12567.7	9372.83	10263.7	10657.8	10535.2
ENSMUSG00000029577	Ube3b	5	114380628	114421168	+	5264	5965.12	10879.3	12680.4	13042.1	10801.8
ENSMUSG00000031545	Agpat6	8	23172946	23208453	-	3944	12694.1	8840.51	8496.42	10911.1	12364
ENSMUSG00000030207	8430419L09Rik	6	135197977	135244955	+	5776	12513.2	10094.8	9867.1	8738.8	12067.4
ENSMUSG00000047193	Dync2h1	9	6928503	7184446	-	16161	11240.4	8810.33	9822.93	11537	11785.3
CUFFORG_1249	Olfr1348	7	6500610	6508779	-	1956	6491.51	13919.2	7937.84	14220.1	10569
ENSMUSG00000059149	Mfsd4	1	132022806	132068062	-	7187	8437.73	10954.7	12881.6	9519.11	11341.8
ENSMUSG00000009894	Snap47	11	59407134	59451186	-	2651	10385	10504.3	10614.6	11524.9	10085
ENSMUSG00000045636	Mtus1	8	40990914	41133726	-	10078	10890.8	12689.6	8635.45	11362.4	9489.86
ENSMUSG00000026617	Bpnt1	1	185332149	185357777	+	2263	10834.3	10961.2	9343.69	10088.4	11832.6
ENSMUSG00000037013	Ss18	18	14624198	14682914	-	4523	7508.31	13502.1	9668.36	9820.93	12429.7
ENSMUSG00000021578	Ccdc127	13	74350309	74365783	+	9559	7895.91	10142.2	9342.05	11238.2	14252.7
ENSMUSG00000055681	Cope	8	70302518	70312993	+	3353	10812.7	11858.8	8722.96	10348.9	11082.9
ENSMUSG00000021877	Arf4	14	26638074	26665084	+	2813	11095.4	14205.8	8462.07	8405.69	10614.4
ENSMUSG00000027620	Rbm39	2	156147239	156180238	-	6946	8176.59	11254.3	9948.88	11670.2	11728.3
ENSMUSG00000025794	Rpl14	9	120571517	120574653	+	935	13780.8	9762.92	10073.2	10101.6	8968.17
ENSMUSG00000035725	Prkx	X	77761411	77796278	-	5807	10480.6	8015.08	9319.15	13103.7	11745.7
ENSMUSG00000029106	Add1	5	34573664	34632308	+	6066	11102.6	12279.1	9252.09	12523.2	7499.72
ENSMUSG00000030180	Kdm5a	6	120364099	120444574	+	14185	9149.18	12187.5	12839.1	8279.5	10183.5
ENSMUSG00000068039	Tcp1	17	12915701	12925067	+	5030	12025.8	11446.1	9621.75	9534.25	9985.46
ENSMUSG00000002741	Ykt6	11	5955693	5967780	+	2984	11494.3	3813.57	13562.9	14169.6	9542.99
ENSMUSG00000048307	Ankrd46	15	36477668	36496791	-	2480	9125.54	12171.3	9429.56	8693.38	13155.2
CUFFORG_0520	Olfr1260	2	89974459	89979934	+	2704	9014.5	22949.3	16090	1261.81	3234.45
ENSMUSG00000000171	Sdhd	9	50596338	50603849	-	1287	12009.4	9999.99	9876.91	10760.7	9683.08
ENSMUSG00000036026	Tmem63b	17	45660171	45686905	-	5098	11299	8776.93	11214.9	10314.6	10689.7
ENSMUSG00000047514	Tspyl1	10	34282190	34284885	+	2696	7835.25	11315.7	9611.12	10805.1	12711.8
ENSMUSG00000021963	Sap18	14	57798180	57804980	+	3781	9936.72	11762.9	9746.06	10697.1	10102.4
ENSMUSG00000091712	Sec14l5	16	5147109	5183934	+	2337	10433.3	10004.3	10049.5	11070.6	10645.3
ENSMUSG00000009079	Ewsr1	11	5069689	5099266	-	5907	10709.9	8726.28	10993.2	10337.8	11427.8
ENSMUSG00000029621	Arpc1a	5	145083830	145108761	+	2567	13608.1	7557.1	9102.43	7974.65	13933.9
ENSMUSG00000027566	Psma7	2	180036373	180042433	-	3072	13860	9974.12	9925.98	9151.67	9247.37
ENSMUSG00000040618	Pck2	14	55540266	55550017	+	3400	11970.3	8465.51	9400.12	13673	8595.26
ENSMUSG00000026374	Tsn	1	118298517	118311132	-	3040	10157.8	8883.61	9893.27	11131.2	12025.8
ENSMUSG00000033233	Trim45	3	100922202	100936925	+	6005	12665.3	11928.9	6300.55	12917.9	8152.8
ENSMUSG00000057113	Npm1	11	33152287	33163206	-	2665	10894.9	10200.4	9033.73	12523.2	9313.07
ENSMUSG00000029020	Mfn2	4	147873599	147904704	-	5194	12749.6	7988.14	10191	8667.13	12368.8
ENSMUSG00000027012	Dync1i2	2	71211706	71263303	+	8280	7790.02	12252.1	9682.27	8595.46	13585.1
ENSMUSG00000022722	Arl6	16	59612949	59639391	-	2098	10597.8	11459	9566.95	9310.15	10932.2
ENSMUSG00000038235	F11r	1	171437535	171464603	+	2663	13469.3	8562.49	10834.6	9859.29	9085.07
ENSMUSG00000033004	Mycbp2	14	103113411	103346814	-	19248	11648.5	5523.7	8315.68	15923.1	10393.2
ENSMUSG00000010095	Slc3a2	19	8706882	8723369	-	2958	12962.5	7743.52	9344.5	10554.8	11187.3
ENSMUSG00000067274	Rplp0	5	115559467	115563727	+	1659	12035.1	9901.93	9607.85	9993.55	10252.1
ENSMUSG00000071398	2410004P03Rik	12	17004958	17011727	-	1798	10574.1	11186.4	9283.17	10973.7	9731.38
ENSMUSG00000057738	Sptan1	2	29965560	30031451	+	11428	12735.2	8738.13	11236.1	10268.1	8770.13
ENSMUSG00000042350	1110018G07Rik	12	84918148	84970900	-	6044	12396	9274.77	10277.6	8252.25	11450
ENSMUSG00000014769	Psmb1	17	15475721	15498276	-	1036	12355.9	9926.71	9478.63	10392.3	9439.62
ENSMUSG00000031701	Dnaja2	8	85537640	85555271	-	2839	9759.88	12208	8849.72	10103.6	10599.9
ENSMUSG00000078622	Ccdc47	11	106197408	106216344	-	6414	8858.23	12127.1	9625.02	9223.34	11613.3
ENSMUSG00000079477	Rab7	6	87999106	88045270	-	2610	10543.3	12557.1	10320.2	8685.3	9287.95
ENSMUSG00000044060	A830010M20Rik	5	107497378	107580596	+	9127	10102.2	8931.02	8717.23	8138.18	15488.3
ENSMUSG00000027483	Bpifa1	2	154142880	154149219	+	1545	21097.9	12989.2	4345.94	1899.78	11019.2
ENSMUSG00000036199	Ndufa13	8	69894188	69902558	-	1243	12052.6	10125	9145.77	10710.3	9294.71
ENSMUSG00000014226	Cacybp	1	160202367	160212892	-	2115	8920.94	9734.9	9855.65	8597.48	14196.6
ENSMUSG00000038564	Ift172	5	31253280	31291114	-	5407	11296.9	8132.53	10707	12668.6	8492.86
ENSMUSG00000017119	Nbr1	11	101552149	101581951	+	6871	9937.75	11081.9	10002	9487.82	10742.9
ENSMUSG00000038375	Trp53inp2	2	155381059	155389850	+	5257	4923.64	13370.7	8091.59	16328.9	8536.33
ENSMUSG00000028649	Macf1	4	123349633	123684360	-	26689	9405.18	11329.7	11659	11380.5	7446.59
ENSMUSG00000034120	Srsf2	11	116849901	116853094	-	2958	4422.95	16498.9	13702.7	8205.81	8247.47
ENSMUSG00000028603	Scp2	4	108043839	108144998	-	3478	11926.1	8996.75	9921.89	10671.9	9514.01
ENSMUSG00000039367	Sec24c	14	20674321	20694850	+	4446	11971.4	10607.7	8563.48	12705.9	7150.97
ENSMUSG00000057716	Tmem178b	6	39873271	40255150	+	9729	10313	9488.13	12790	9556.46	8816.5
ENSMUSG00000029634	Rnf6	5	146209192	146221555	-	4022	8972.35	9853.43	10511.5	11722.7	9895.62
ENSMUSG00000027562	Car2	3	14886426	14900769	+	1789	12018.6	9806.02	21243.9	2476.18	5351.15
ENSMUSG00000009418	Nav1	1	135434580	135585355	-	12776	11449.1	8617.45	9622.57	8172.5	12929.1
ENSMUSG00000038619	Ensa	3	95624980	95632102	+	2947	11840.8	10788.8	8715.59	9605.92	9799.97
ENSMUSG00000020953	Coch	12	51593341	51605773	+	2683	8127.24	12091.6	21525.2	4416.34	4503.89
ENSMUSG00000032612	Usp4	9	108347831	108392529	+	3668	8902.44	10953.6	11933.7	8216.92	10543.9
ENSMUSG00000064368	mt-Nd6	MT	13552	14070	-	519	6702.27	10623.9	10401.1	11146.3	11667.4
ENSMUSG00000020074	Ccar1	10	62743928	62792368	-	4478	10923.7	8289.86	8166.83	11500.7	11657.8
ENSMUSG00000054808	Actn4	7	28893248	28962340	-	5026	9330.13	10543.1	10418.3	9692.73	10487.8
ENSMUSG00000006932	Ctnnb1	9	120929216	120960507	+	5099	11064.6	9629.3	8556.12	7460.84	13747.4
ENSMUSG00000024993	Fam45a	19	60811585	60836227	+	6242	9489.49	11382.5	9789.4	8739.81	11053
ENSMUSG00000026790	Odf2	2	29889221	29931746	+	9919	9562.49	8968.74	11457.8	11298.8	9061.88
ENSMUSG00000034171	Faah	4	115967145	116017926	-	7834	10982.3	10350.2	10635	9699.8	8653.23
ENSMUSG00000037608	Bclaf1	10	20312469	20342501	+	5454	8167.34	7977.36	10616.2	12058.9	11472.3
ENSMUSG00000023456	Tpi1	6	124810586	124814296	-	2209	12301.4	8062.49	9015.74	9826.99	10977.6
ENSMUSG00000060126	Tpt1	14	75845093	75848525	+	2380	11640.3	9049.56	9347.78	9714.94	10229.9
ENSMUSG00000033732	Sf3b3	8	110810492	110846803	-	4299	11496.4	7987.06	8568.39	9858.28	12044.2
ENSMUSG00000026879	Gsn	2	35279663	35307892	+	2977	11611.5	11498.9	9751.78	8543.98	8544.06
ENSMUSG00000040697	Dnajc16	4	141760189	141790931	-	6510	13864.1	9494.6	6763.44	9957.21	9854.07
ENSMUSG00000032328	Tmem30a	9	79768943	79793507	-	5646	4718.01	12288.8	9257	10905.1	12713.7
ENSMUSG00000025035	Arl3	19	46531109	46573085	-	822	14192.1	5498.91	9066.44	11390.6	9673.42
ENSMUSG00000075700	2810407C02Rik	3	58576636	58593133	+	3436	7566.92	9848.05	9342.87	9926.93	13116.5
ENSMUSG00000024036	Slc37a1	17	31295483	31350696	+	3626	11274.3	8524.77	9243.91	11599.6	9113.09
ENSMUSG00000021711	Trappc13	13	104142149	104178469	-	5166	7541.21	11983.8	8620.73	9335.39	12224.8
ENSMUSG00000022536	Glyr1	16	5013906	5049910	-	3348	6999.4	9739.21	10312	8387.52	14265.2
ENSMUSG00000009291	Pttg1ip	10	77581720	77598732	+	3426	11947.7	11393.3	10780.6	7970.61	7479.44
ENSMUSG00000021114	Atp6v1d	12	78842989	78861638	-	1403	10475.5	9962.27	9530.15	8764.04	10787.3
ENSMUSG00000037049	Smpd1	7	105554360	105558388	+	2411	10094	10219.8	9326.51	9848.19	10004.8
ENSMUSG00000055447	Cd47	16	49855618	49915010	+	5277	7238.95	11353.4	8957.67	9309.14	12613.2
ENSMUSG00000020917	Acly	11	100476353	100528000	-	5279	10837.3	10382.5	8552.03	10094.5	9578.74
ENSMUSG00000042269	Fam92b	8	120166397	120177466	-	1395	14226	7762.92	9617.66	8475.34	9343.98
ENSMUSG00000019302	Atp6v0a1	11	101009452	101063719	+	6556	10065.2	8734.9	9797.58	11949.9	8860.94
ENSMUSG00000022471	Xrcc6	15	81987835	82040085	+	4476	7431.21	12803.9	11502.8	9420.18	8158.59
ENSMUSG00000032112	Trappc4	9	44403761	44407548	-	1166	11623.9	9681.02	9728.07	8579.31	9676.31
ENSMUSG00000027589	Pcmtd2	2	181837854	181857461	+	4183	6994.26	12714.4	10927.8	7742.48	10904.2
ENSMUSG00000078517	Emc1	4	139352587	139378730	+	6683	12429.9	8344.82	7251.68	10679	10564.1
ENSMUSG00000015937	H2afy	13	56073619	56136361	-	6809	9934.66	11109.9	8852.17	10610.3	8693.81
ENSMUSG00000021196	Pfkp	13	6579768	6648777	-	9395	13046.8	7476.28	8835	9475.7	10266.6
ENSMUSG00000024425	Ndfip1	18	38418975	38464399	+	930	1994.54	7993.52	9993.04	14576.4	14503.8
ENSMUSG00000038633	Degs1	1	182275772	182282804	-	2591	10571.1	10614.2	9869.55	8133.13	9831.85
ENSMUSG00000020869	Lrrc59	11	94629767	94645216	+	3073	10919.6	8999.99	9432.83	10041	9547.83
ENSMUSG00000007739	Cct4	11	22990519	23003780	+	4201	11807.9	8265.07	8346.75	11043.4	9412.57
ENSMUSG00000027706	Sec62	3	30792876	30821263	+	3966	7664.59	10269.4	9281.53	9647.31	11954.3
ENSMUSG00000042772	Smg7	1	152836996	152902646	-	6068	10626.6	11230.6	8010.63	11725.8	7202.17
ENSMUSG00000031059	Ndufb11	X	20615326	20617619	-	908	11359.6	9408.39	9220.19	9711.91	9086.04
ENSMUSG00000038034	Igsf8	1	172261641	172319841	+	5217	8961.04	9043.09	8830.09	12991.6	8932.43
ENSMUSG00000032553	Srprb	9	103188033	103202137	-	4231	10631.7	10760.8	9913.71	8378.43	9051.26
ENSMUSG00000000399	Ndufa9	6	126821863	126849144	-	1322	9998.41	9023.69	9669.18	9409.08	10627.9
ENSMUSG00000040813	Tex264	9	106658747	106685948	-	2268	11599.2	9837.27	9349.41	8141.21	9730.42
ENSMUSG00000044600	Smim7	8	72565188	72571088	-	3266	9668.38	10342.7	9378.04	9563.52	9682.11
ENSMUSG00000000787	Ddx3x	X	13280970	13294052	+	5277	7494.95	9262.92	9358.41	9918.85	12493.4
ENSMUSG00000036333	Kidins220	12	24974932	25059697	+	7402	10695.5	5956.89	10313.6	10718.3	10824
ENSMUSG00000006299	Aamp	1	74279840	74284738	-	1820	12084.4	10132.5	9723.16	8881.14	7625.31
ENSMUSG00000002475	Abhd3	18	10644411	10706771	-	1962	9392.85	10047.4	9330.6	11048.4	8595.26
ENSMUSG00000028081	Rps3a1	3	86137940	86142702	-	977	11990.9	7496.76	9069.71	9223.34	10557.4
ENSMUSG00000005871	Apc	18	34220924	34322189	+	15753	9011.42	8484.9	12953.6	9376.78	8462.91
ENSMUSG00000043940	Wdfy3	5	101832956	102069921	-	15351	7998.72	10287.7	9852.38	9165.8	10980.5
ENSMUSG00000018286	Psmb6	11	70525367	70527858	+	1872	10730.4	10880.4	9239.82	8735.78	8676.42
ENSMUSG00000035227	Spcs2	7	99837569	99858883	-	2815	9615.95	8178.87	10707	10364	9334.32
ENSMUSG00000054428	Atpif1	4	132530555	132533659	-	1441	10084.8	9631.45	8318.95	10243.9	9845.38
ENSMUSG00000028156	Eif4e	3	138526191	138557599	+	2882	7210.16	10444	8753.21	8742.84	12850.9
ENSMUSG00000027404	Snrpb	2	130171414	130179403	-	1976	8688.59	11373.9	10173.8	9949.13	7761.53
ENSMUSG00000037058	Paip2	18	35598617	35617186	+	2789	7700.57	11675.6	8138.21	10290.3	10009.6
ENSMUSG00000029152	Ociad1	5	73292794	73314077	+	4132	10588.5	6620.68	9861.37	10449.8	10290.7
ENSMUSG00000030663	1110004F10Rik	7	116093301	116105210	+	1495	10306.8	10284.5	7968.92	8981.07	10208.6
ENSMUSG00000022174	Dad1	14	54235479	54254104	-	3916	11831.5	8905.16	8879.98	9317.22	8811.67
ENSMUSG00000028580	Pum1	4	130663321	130781564	+	6008	8735.88	9224.13	8202.82	12052.8	9501.45
ENSMUSG00000003657	Calb2	8	110142539	110168206	-	1430	10992.6	8258.61	10978.5	7874.72	9578.74
ENSMUSG00000031840	Rab3a	8	70754679	70758677	+	2226	8434.64	10424.6	9403.39	9006.31	10326.5
ENSMUSG00000003038	Hmgn2	4	133964738	133968650	-	3060	8338	9963.35	8893.06	9929.95	10426
ENSMUSG00000049336	Tenm2	11	36006656	37235964	-	11474	12801	10245.7	10612.1	8091.75	5749.18
ENSMUSG00000047694	Yipf6	X	98936316	98949017	+	7149	5822.21	8626.07	9508.07	10727.4	12801.6
ENSMUSG00000000826	Dnajc5	2	181520485	181555133	+	6953	8742.05	7738.14	9207.11	9800.74	11968.8
ENSMUSG00000020451	Limk2	11	3344256	3409189	-	6099	8726.63	10418.1	8688.61	9110.28	10501.4
ENSMUSG00000029413	Naaa	5	92257659	92278170	-	3721	10414.8	7435.33	11066	8981.07	9532.37
ENSMUSG00000024261	Syt4	18	31437808	31447415	-	3901	6117.28	10951.5	8153.75	11001	11171.8
ENSMUSG00000037475	Thoc2	X	41794991	41920674	-	12666	8059.38	7005.38	10671.8	8555.08	13010.3
ENSMUSG00000068876	Cgn	3	94760069	94786492	-	6008	9236.57	11535.5	10012.7	7980.71	8521.84
ENSMUSG00000021395	Spin1	13	51100880	51152546	+	4434	8204.35	11783.4	7607.44	10910.1	8761.43
ENSMUSG00000032514	Ttc21a	9	119937606	119967793	+	5388	8587.83	7898.7	10425.7	11407.8	8862.87
ENSMUSG00000019370	Calm3	7	16915379	16924114	-	2423	10454.9	8524.77	8694.33	9607.94	9895.62
ENSMUSG00000060961	Slc4a4	5	88886818	89239653	+	10815	6010.35	6560.34	7683.5	11618.8	15258.4
ENSMUSG00000031428	Zcchc18	X	136993155	136998472	+	4876	10656.4	7052.79	11129	7409.36	10874.3
ENSMUSG00000017978	Cadps2	6	23262773	23839421	-	9572	7528.88	9429.94	7103.66	12405.1	10614.4
ENSMUSG00000052423	B4galt3	1	171270328	171276896	+	5467	8076.86	9366.37	9244.73	11347.2	8995.22
ENSMUSG00000053025	Sv2b	7	75114897	75309262	-	5703	11860.3	8306.02	7428.33	11123.1	8305.44
ENSMUSG00000026456	Cyb5r1	1	134405781	134411740	+	4215	13321.3	9851.28	7105.29	8580.32	8128.65
ENSMUSG00000031839	Hsbp1	8	119344538	119348927	+	1163	10965.9	7779.08	7747.29	9819.92	10644.3
ENSMUSG00000031683	Lsm6	8	78804865	78821140	-	4076	10173.2	9334.04	9301.16	10005.7	8051.36
ENSMUSG00000024767	Otub1	19	7198202	7206316	-	2545	10793.1	9494.6	10143.5	8161.4	8172.12
ENSMUSG00000039478	Micu3	8	40307458	40386308	+	6153	4891.76	13633.6	9248.82	9716.96	9262.83
ENSMUSG00000027698	Nceh1	3	27182965	27284608	+	5253	6764.99	10390.1	10833.8	7288.22	11455.8
ENSMUSG00000027823	Gmps	3	63976106	64022579	+	11125	7877.41	10989.2	8827.64	6064.77	12904
ENSMUSG00000029430	Ran	5	129020069	129024323	+	2646	11384.3	8878.22	8783.47	9000.25	8607.82
ENSMUSG00000005469	Prkaca	8	83972978	83996445	+	2293	11556	8108.83	7741.56	10952.5	8269.69
ENSMUSG00000073102	Drc1	5	30281388	30366708	+	2484	10908.3	8253.22	8883.25	8843.79	9621.25
ENSMUSG00000014077	Chp1	2	119547697	119587027	+	3499	9846.24	7488.14	9327.33	9105.23	10713.9
ENSMUSG00000027852	Nras	3	103058339	103067914	+	4514	7492.89	9268.31	10967.1	7248.86	11436.5
ENSMUSG00000023022	Lima1	15	99778470	99875428	-	7166	8334.92	7948.26	8734.4	10063.2	11295.5
ENSMUSG00000003411	Rab3b	4	108879063	108943324	+	3524	10314	9095.89	9405.84	10189.4	7356.74
ENSMUSG00000063882	Uqcrh	4	116066965	116075071	-	1237	12593.4	9327.57	8269.88	8379.44	7772.16
ENSMUSG00000002981	Clptm1	7	19631581	19665030	-	4130	11619.7	7273.7	7477.4	10671.9	9216.46
ENSMUSG00000029250	Polr2b	5	77310147	77349324	+	4667	7724.22	11489.2	9356.77	10461.9	7193.47
ENSMUSG00000012848	Rps5	7	12922290	12926686	+	1734	10185.5	10031.2	9647.92	8383.48	7924.8
ENSMUSG00000029110	Rnf4	5	34336289	34355629	+	7287	8658.77	9672.4	9248	8320.89	10262.7
ENSMUSG00000042943	4922501L14Rik	3	154664096	154757527	+	2793	11112.9	9231.67	9315.06	9422.2	7005.09
ENSMUSG00000041645	Ddx24	12	103407976	103425867	-	3157	11973.4	9756.45	9312.61	7183.24	7838.82
ENSMUSG00000009927	Rps25	9	44407714	44410405	+	683	10998.8	7636.84	8465.34	10087.4	8835.82
ENSMUSG00000038145	Snrk	9	122117283	122169702	+	5763	8707.09	8877.14	7765.28	13555.9	7105.56
ENSMUSG00000027010	Slc25a12	2	71271063	71367749	-	7342	12534.8	7432.1	8251.07	9499.93	8268.73
ENSMUSG00000013593	Ndufs2	1	171234853	171247122	-	2142	9344.53	9840.5	10034.8	9028.52	7732.55
ENSMUSG00000062604	Srpk2	5	23503356	23616571	-	6436	7693.37	9122.83	9146.59	5936.57	13990.9
ENSMUSG00000033159	Cnppd1	1	75134554	75142368	-	3431	12017.6	8047.4	8852.99	8505.62	8430.06
ENSMUSG00000028657	Ppt1	4	122836242	122859175	+	3674	9669.41	11184.3	7189.53	9165.8	8611.69
CUFFORG_0908	Olfr17	7	107093220	107098750	+	2608	5624.81	13821.1	7906.76	10158.1	8279.35
ENSMUSG00000068749	Psma5	3	108256926	108279974	+	1321	10186.6	9228.44	8947.86	8512.69	8883.16
ENSMUSG00000040591	1110051M20Rik	2	91275068	91444704	-	5202	9577.91	8994.6	8564.3	9360.62	9250.27
ENSMUSG00000026239	Pde6d	1	86542994	86582629	-	2178	9004.22	7798.48	8771.21	11081.7	8978.8
ENSMUSG00000028668	Tceb3	4	136003368	136021763	-	4708	9753.71	9590.5	9355.14	8705.49	8224.29
ENSMUSG00000034158	Lrrc58	16	37868389	37888858	+	8604	2980.5	11275.8	9055.81	10187.4	12087.7
ENSMUSG00000002996	Hbp1	12	31926254	31950535	-	6167	10518.6	9921.32	8655.89	7120.66	9367.17
ENSMUSG00000041453	Rpl21	5	146832890	146837032	+	3400	12320.9	6976.28	8894.7	8923.53	8439.72
ENSMUSG00000060935	AI597468	10	85102627	85117747	+	3778	4862.98	11904.1	7807.81	13689.1	7264.96
ENSMUSG00000003778	Brd8	18	34598615	34624601	-	10633	11036.8	8885.76	9346.14	8165.44	8085.17
ENSMUSG00000059743	Fdps	3	89093592	89101967	-	1241	13819.9	6571.11	8500.51	8375.4	8235.88
ENSMUSG00000019373	Cops3	11	59817795	59839838	-	3454	7291.38	9103.44	8063.79	10413.5	10620.2
ENSMUSG00000018574	Acadvl	11	70010183	70015411	-	2686	10432.3	8557.1	9993.04	7594.09	8902.48
ENSMUSG00000026202	Tuba4a	1	75214974	75219253	-	2053	9082.36	7450.42	5572.68	11024.2	12337.9
ENSMUSG00000027777	Schip1	3	68064802	68626481	+	5102	6211.86	13717.7	6383.15	12896.7	6243.81
ENSMUSG00000021728	Emb	13	117220625	117274098	+	2253	8600.17	10847	10145.2	9379.8	6341.39
ENSMUSG00000032116	Stt3a	9	36731275	36767679	-	7017	7079.59	10754.3	10065	6439.28	10918.7
ENSMUSG00000033916	Chmp2a	7	13032006	13034777	-	927	10745.8	7885.77	8176.65	8979.05	9437.69
ENSMUSG00000026260	Ndufa10	1	92439010	92473860	-	2272	10739.7	9960.12	9145.77	8967.95	6397.42
ENSMUSG00000037788	Vopp1	6	57727807	57825154	-	9661	7165.95	5903.01	9917.8	9396.96	12791
ENSMUSG00000022744	Cldn25	16	58727910	58734251	+	2563	5975.4	10949.3	9241.46	10388.2	8574.98
ENSMUSG00000020696	Rffl	11	82802449	82871210	-	5922	8090.23	8635.76	10226.1	9807.81	8368.23
ENSMUSG00000030000	Add2	6	86078084	86119555	+	3119	9643.71	9257.53	9741.97	9552.42	6874.67
ENSMUSG00000062580	Timm17a	1	135301532	135313778	-	1574	10485.7	8865.29	8088.32	9035.58	8539.23
ENSMUSG00000030096	Slc6a6	6	91684067	91759063	+	6169	8434.64	11102.4	9725.61	7100.47	8633.91
ENSMUSG00000069601	Ank3	10	69533772	70027438	+	30781	9838.02	8064.64	8858.71	8807.45	9412.57
ENSMUSG00000020409	Slu7	11	43433744	43447981	+	4050	11454.2	9699.34	8179.92	6100.1	9518.84
ENSMUSG00000032480	Dhx30	9	110084320	110117830	-	9643	8781.12	7232.75	8745.04	12343.5	7830.12
ENSMUSG00000029875	AI836003	15	98167806	98170134	+	2329	11598.2	7233.83	7715.39	10725.4	7634.98
ENSMUSG00000007415	Gatad1	5	3632932	3647934	-	4125	8102.56	10161.6	7140.46	12096.2	7393.45
ENSMUSG00000032181	Scg3	9	75643264	75683996	-	2249	11172.5	8581.88	9616.84	6519.02	8923.73
CUFFORG_0247	Olfr281	15	98452059	98460395	+	5065	7402.42	10175.6	9056.63	10325.7	7838.82
ENSMUSG00000034484	Snx2	18	53176365	53220860	+	2013	7949.37	9934.25	8271.51	9458.54	9145.93
ENSMUSG00000031783	Polr2c	8	94857450	94864242	+	1580	13557.7	7864.21	7856.06	7724.31	7684.25
ENSMUSG00000025277	Abhd6	14	8002902	8056555	+	2157	10158.8	7191.8	8161.11	10144	8984.6
ENSMUSG00000052298	Cdc42se2	11	54717456	54787675	-	3661	7114.55	12149.8	8475.15	8364.3	8453.25
ENSMUSG00000029247	Paics	5	76951307	76967509	+	3139	6227.28	11036.6	9331.42	7070.18	10862.7
ENSMUSG00000061518	Cox5b	1	36691487	36693385	+	566	10879.5	7677.79	8375.38	9843.14	7743.18
ENSMUSG00000038518	Jarid2	13	44729474	44921643	+	9715	12499.8	9259.69	9025.55	7967.58	5713.43
ENSMUSG00000090841	Myl6	10	128490860	128493875	-	665	11143.7	8542.01	7770.19	8817.54	8191.44
ENSMUSG00000040048	Ndufb10	17	24722060	24724478	-	1217	10427.1	7703.65	8499.69	9402.01	8369.2
ENSMUSG00000021981	Cab39l	14	59440981	59548903	+	3037	8239.3	11018.3	9135.96	9410.09	6585.81
ENSMUSG00000066037	Hnrnpr	4	136310942	136342968	+	5720	11126.2	5276.93	8819.46	10092.5	8953.68
ENSMUSG00000036112	Metap2	10	93858489	93897093	-	7588	7903.11	8028.01	8604.37	9147.63	10526.5
ENSMUSG00000048388	Fam171b	2	83812636	83883486	+	5744	7866.1	8813.57	9652.83	6741.1	11102.3
ENSMUSG00000005609	Ctr9	7	111028951	111056377	+	6544	8642.32	6287.71	10105.1	10861.7	8263.9
ENSMUSG00000040848	Sft2d2	1	165174341	165194433	-	5526	5106.64	9758.61	9612.75	9060.82	10563.2
ENSMUSG00000037971	1110032A03Rik	9	50762828	50775520	-	5293	10123.8	7978.44	8674.7	9216.27	8101.59
ENSMUSG00000051853	Arf3	15	98737621	98763214	-	3837	8329.78	7909.47	7191.16	8870.03	11774.7
ENSMUSG00000025579	Gaa	11	119267887	119285454	+	4783	10034.4	7399.77	10050.3	8945.74	7595.37
ENSMUSG00000031924	Cyb5b	8	107150661	107187470	+	4294	7472.33	8468.74	10480.5	6854.16	10746.7
ENSMUSG00000017404	Rpl19	11	98026710	98030492	+	1022	10596.8	8815.72	7982	8474.33	8079.37
ENSMUSG00000022428	Cby1	15	79659227	79667660	+	1119	10196.8	6907.32	9046.82	8519.75	9241.58
ENSMUSG00000055943	Emc7	2	112454997	112472162	+	5826	7847.59	11293.1	7951.74	8650.98	8167.29
ENSMUSG00000028953	Abcf2	5	24565341	24577467	-	2573	10592.7	9318.95	9608.66	8457.17	5929.83
ENSMUSG00000022312	Eif3h	15	51786558	51865481	-	1253	9594.36	10100.2	7843.79	8927.57	7440.79
ENSMUSG00000021236	Entpd5	12	84373857	84409029	-	6039	6845.18	8599.13	10920.5	10108.6	7426.3
ENSMUSG00000041133	Smc1a	X	152016428	152062694	+	5769	9481.26	10701.5	9942.34	5876.01	7845.58
ENSMUSG00000019494	Cops6	5	138161071	138164646	+	2525	9064.88	7173.48	9662.64	9080	8825.19
ENSMUSG00000019818	Cd164	10	41519500	41531042	+	2830	4808.49	9381.45	10815	6821.86	11960.1
ENSMUSG00000026021	Sumo1	1	59639434	59670834	-	1736	8900.38	8672.4	7594.35	8961.89	9642.5
ENSMUSG00000024552	Slc14a2	18	78146940	78209094	-	3201	10730.4	8912.7	6774.07	9726.05	7555.76
ENSMUSG00000062381	Vps28	15	76622088	76626027	-	885	9568.65	7765.08	8677.16	9878.47	7801.14
ENSMUSG00000020790	Ankfy1	11	72690006	72772146	+	11332	9081.33	9283.39	8703.33	11409.8	5209.13
ENSMUSG00000031078	Cttn	7	144435733	144471009	-	4192	11145.8	7509.69	8785.93	8499.56	7726.75
ENSMUSG00000034024	Cct2	10	117050998	117063814	-	1962	7967.88	9080.81	8430.99	8192.69	9958.41
ENSMUSG00000032324	Tspan3	9	56135885	56161070	-	1728	5138.51	9889	8731.95	10489.2	9377.79
ENSMUSG00000061461	Smim20	5	53267106	53283510	+	6494	9788.67	7310.33	8124.3	10553.8	7838.82
ENSMUSG00000058440	Nrf1	6	30047988	30153458	+	10282	8735.88	6239.22	7901.86	9970.33	10693.6
ENSMUSG00000027479	Mapre1	2	153741274	153773310	+	7811	6392.81	8603.44	7182.98	9625.1	11657.8
ENSMUSG00000074794	Arrdc3	13	80883384	80896035	+	6259	7422.98	8596.97	8511.96	10678	8249.41
ENSMUSG00000037432	Fer1l5	1	36372291	36422110	+	6258	11934.3	5398.7	9072.17	8113.95	8888.95
CUFFORG_0154	Olfr332	11	58487940	58492646	-	3527	5807.81	5674.56	5577.59	15075.1	11242.3
ENSMUSG00000097163	AC110234.1	5	117312520	117315539	-	1936	8625.87	7714.43	7753.83	8199.76	11050.1
ENSMUSG00000017314	Mpp2	11	102057015	102088515	-	4807	9540.89	8104.51	7716.21	7944.37	10025.1
ENSMUSG00000027246	Ell3	2	121439010	121444278	-	2190	9699.22	8723.05	7802.08	8430.92	8593.33
ENSMUSG00000027406	Idh3b	2	130279309	130284547	-	3422	8525.12	8742.44	10270.3	7446.71	8260.03
ENSMUSG00000020571	Pdia6	12	17266545	17284770	+	3745	9249.94	9455.81	7402.16	8130.11	8981.7
ENSMUSG00000024044	Epb4.1l3	17	69156810	69289985	+	4109	7417.84	8497.83	8668.16	8834.7	9775.82
ENSMUSG00000028559	Osbpl9	4	109061145	109202272	-	7006	7105.29	7800.64	10078.9	9070.91	9134.34
ENSMUSG00000026554	Dcaf8	1	172148015	172196393	+	3743	8640.27	5488.14	9526.88	9877.46	9621.25
ENSMUSG00000017707	Serinc3	2	163623272	163645131	-	3840	8475.77	8963.35	8475.97	9038.61	8167.29
ENSMUSG00000020372	Gnb2l1	11	48800332	48806434	+	5119	11069.7	8330.81	7407.07	8846.81	7423.4
ENSMUSG00000032375	Aph1b	9	66775202	66795490	-	5163	6342.43	9244.6	7214.88	9948.12	10253.1
ENSMUSG00000026860	Sh3glb2	2	30344809	30359337	-	3990	8956.93	9382.53	7445.51	9297.03	7913.21
ENSMUSG00000032463	Faim	9	98986373	99002018	+	1073	9580.99	8837.27	7524.02	9213.25	7808.87
ENSMUSG00000020664	Dld	12	31331564	31351437	-	2241	8673.17	7470.89	6844.4	10452.8	9517.88
ENSMUSG00000021024	Psma6	12	55384222	55418454	+	1234	8964.12	9165.94	8133.3	8522.78	8148.93
ENSMUSG00000070473	Cldn3	5	134986214	134987476	+	1263	9149.18	8230.59	9125.33	8594.45	7832.06
ENSMUSG00000022201	Zfr	15	12117831	12185683	+	5911	7398.31	9280.16	8660.8	9399.99	8188.54
ENSMUSG00000032310	Cyp1a2	9	57676937	57683655	-	1892	5087.11	13714.4	15653.2	3563.36	4909.65
ENSMUSG00000020705	Ddx42	11	106216926	106249139	+	4228	8539.51	7907.32	9994.68	5545.92	10919.7
ENSMUSG00000024359	Hspa9	18	34937414	34954357	-	3932	9929.52	6997.84	7510.93	11379.5	7083.34
ENSMUSG00000022905	Kpna1	16	35978750	36037131	+	8486	8295.85	11316.8	8012.26	6784.51	8490.93
ENSMUSG00000096255	Dynlt1b	17	6430112	6436293	+	768	11173.5	7728.44	7964.01	7880.77	8125.75
ENSMUSG00000025156	Gps1	11	120784272	120789102	+	2879	8382.21	9890.07	7489.67	8556.09	8545.99
ENSMUSG00000010492	Gm16119	2	181578480	181585170	+	2522	9180.03	6842.66	9391.12	8612.62	8803.94
ENSMUSG00000041571	Sepw1	7	15917208	15922402	-	736	10084.8	7882.53	7177.26	9257.66	8410.74
ENSMUSG00000053483	Usp21	1	171281945	171287991	-	4756	13412.8	6085.12	9326.51	4950.34	9029.04
ENSMUSG00000079434	Neu2	1	87509889	87597845	+	2590	14091.3	8649.77	6218.77	5897.2	7835.92
ENSMUSG00000029470	P2rx4	5	122707584	122729738	+	3309	9043.29	6789.86	9571.86	6787.54	10493.6
ENSMUSG00000005625	Psmd4	3	95032694	95042614	-	2808	9636.51	7383.61	8710.69	9590.78	7335.49
ENSMUSG00000031285	Dcx	X	143855842	143933311	-	12647	5846.88	8455.81	8787.56	10435.7	9122.75
ENSMUSG00000048550	Thnsl1	2	21205724	21215009	+	4043	5514.8	10214.4	6527.09	9394.95	10956.4
ENSMUSG00000031951	Tmem231	8	111912018	111933791	-	2887	9346.58	7810.33	6525.45	7901.97	10963.1
ENSMUSG00000031176	Dynlt3	X	9654267	9663003	-	2576	5406.85	9756.45	11286	8352.18	7716.13
ENSMUSG00000061578	Ksr2	5	117414000	117775003	+	13590	12486.4	9837.27	5148.23	7470.94	7551.89
ENSMUSG00000015149	Sirt2	7	28766735	28788665	+	3568	7756.09	8914.86	9205.47	7170.12	9399.05
ENSMUSG00000044894	Uqcrq	11	53427922	53430831	-	1831	11294.9	7103.44	7058.67	8890.22	8045.56
ENSMUSG00000032458	Copb2	9	98563731	98588375	+	3043	9123.48	8051.71	7943.56	8717.61	8518.94
ENSMUSG00000026987	Baz2b	2	59899363	60209839	-	17604	10139.3	6588.35	8820.28	7700.08	9084.1
ENSMUSG00000025266	Gnl3l	X	150983141	151017322	-	5570	7643	7140.08	9675.72	8606.57	9242.54
CUFFORG_0393	Olfr1427	19	12098006	12103334	-	4683	1929.77	4004.3	6126.35	13910.2	16285.3
ENSMUSG00000051435	Fhad1	4	141890438	142015082	-	6141	8476.8	6005.38	7097.93	12555.5	8067.78
ENSMUSG00000062901	Klhl24	16	20097554	20127744	+	6683	5689.58	11466.6	9057.45	7864.62	8080.34
ENSMUSG00000021647	Cartpt	13	99898484	99900683	-	874	11648.5	8406.24	9400.12	5269.33	7396.35
ENSMUSG00000040952	Rps19	7	24884371	24889806	+	4685	10761.3	8350.2	7764.46	8429.91	6802.21
ENSMUSG00000020230	Prmt2	10	76207222	76237865	-	3177	8546.71	9818.95	7757.1	9372.74	6599.33
ENSMUSG00000020153	Ndufs7	10	80249121	80256794	+	1718	10375.7	7327.58	7734.2	7826.26	8826.16
ENSMUSG00000027405	Nop56	2	130274430	130279313	+	4099	7913.39	7478.44	8364.75	8052.38	10229.9
ENSMUSG00000032966	Fkbp1a	2	151542483	151561692	+	3857	9281.81	8420.25	7604.98	7701.09	9025.17
ENSMUSG00000008668	Rps18	17	33951999	33956001	-	2491	8931.22	8190.72	8365.56	9537.28	6983.83
ENSMUSG00000026679	Enkur	2	21180731	21205365	-	1561	8237.25	8844.82	8556.94	8018.06	8349.88
ENSMUSG00000018736	Ndel1	11	68821434	68871858	-	3253	6879.11	8568.95	10140.3	7762.67	8645.5
ENSMUSG00000070372	Capza1	3	104822779	104864505	-	3532	6676.57	7936.41	8208.54	9480.75	9687.91
ENSMUSG00000046982	Tshz1	18	84011627	84086404	-	5656	9027.87	9731.67	12360.7	3723.86	7118.12
ENSMUSG00000042520	Ubap2l	3	89999589	90052475	-	5446	8648.49	8142.23	8395.01	6667.41	10094.6
ENSMUSG00000039770	Ypel5	17	72836704	72851195	+	2869	6430.85	10730.6	7256.59	8413.76	9075.41
ENSMUSG00000056999	Ide	19	37268743	37337852	-	5823	7797.21	9321.11	8690.24	8286.57	7785.68
ENSMUSG00000021039	Snw1	12	87449936	87472299	-	2231	9522.39	8096.97	7899.4	7254.91	9076.38
ENSMUSG00000079304	4933413G19Rik	6	128375456	128385144	+	1875	8361.65	5604.52	7616.43	9474.69	10779.6
ENSMUSG00000052997	Uba2	7	34140689	34169599	-	4092	9948.03	7286.63	9245.55	5973.92	9337.22
ENSMUSG00000000740	Rpl13	8	123102350	123105244	+	2352	11019.3	7575.42	7634.43	8016.04	7523.88
ENSMUSG00000023236	Scg5	2	113776362	113829121	-	1569	9208.81	7632.53	6875.48	8444.04	9552.66
ENSMUSG00000023861	Mpc1	17	8282904	8297661	+	2082	9715.67	8539.86	6977.71	7738.44	8629.08
ENSMUSG00000024033	Rsph1	17	31255019	31277356	-	1164	9987.1	5995.68	8333.67	8815.52	8453.25
ENSMUSG00000030718	Ppme1	7	100326737	100371896	-	2361	9076.19	6755.38	8043.34	9808.82	7892.92
ENSMUSG00000024827	Gldc	19	30098449	30175418	-	3754	11740	9424.56	4828.46	10020.8	5541.47
ENSMUSG00000022551	Cyc1	15	76343523	76345934	+	1194	7235.86	8348.05	8113.67	10658.8	7158.7
ENSMUSG00000006675	P4htm	9	108578826	108597600	-	1810	10865.1	5124.99	6427.31	10021.8	9040.63
ENSMUSG00000025220	Mgea5	19	45750261	45783520	-	5024	4488.74	11049.6	9371.49	6194.99	10357.4
ENSMUSG00000047248	C2cd3	7	100372233	100470159	+	8942	5660.79	8963.35	6414.23	8547.01	11798.8
ENSMUSG00000006095	Tbcb	7	30224131	30232272	-	1442	9796.9	6641.15	8122.67	9426.24	7344.18
ENSMUSG00000007867	Ift43	12	86082561	86162458	+	775	8921.97	7344.82	7775.91	8150.29	9078.31
ENSMUSG00000027247	Arhgap1	2	91649860	91672326	+	4275	7767.4	8139	7427.52	10923.3	7005.09
ENSMUSG00000040760	Appl1	14	26918988	26971232	-	8719	8179.67	8346.97	8693.51	7630.43	8338.29
ENSMUSG00000037710	Cisd1	10	71330480	71344954	-	1084	9374.34	8661.63	7731.75	8263.35	7131.64
ENSMUSG00000035919	Bbs9	9	22475715	22888280	+	6243	11025.5	7422.4	8974.85	5730.64	7981.8
CUFFORG_0183	Olfr43	11	74205664	74211369	-	2194	4510.33	7024.77	4351.66	13607.4	11601.7
ENSMUSG00000074227	Spint2	7	29256331	29281977	-	1459	8444.93	8324.34	8204.45	8019.07	8079.37
ENSMUSG00000023036	Pcdhgc4	18	37674335	37841873	+	26094	9144.04	7187.49	7694.13	8674.2	8360.51
ENSMUSG00000025437	Usp33	3	152346478	152393612	+	5950	5563.12	7584.04	8023.71	10739.5	9140.14
ENSMUSG00000027131	Emc4	2	112363011	112368027	-	1052	8786.26	8279.08	8992.02	8640.89	6325.93
ENSMUSG00000035770	Dync1li2	8	104417674	104443047	-	4633	8866.45	5977.36	9703.53	9276.84	7188.64
ENSMUSG00000030741	Spns1	7	126370060	126377450	-	3707	9248.91	8405.16	6957.26	7162.04	9231.92
ENSMUSG00000091091	Kcnmb3	3	32472321	32491969	-	720	8348.28	8712.27	4685.34	12284	6918.14
ENSMUSG00000036636	Clcn7	17	25133391	25162104	+	5292	9766.05	11000	6351.25	9652.36	4089.44
CUFFORG_0518	Olfr1257	2	89878437	89883026	+	2761	5365.73	6885.77	2950.72	13147.1	12492.5
ENSMUSG00000020198	Ap3d1	10	80706978	80742211	-	4730	10559.8	5282.32	7595.99	8578.3	8765.3
ENSMUSG00000010608	Rbm25	12	83631236	83683123	+	18784	7912.36	7160.55	8339.39	9337.41	8005.95
ENSMUSG00000020668	Kif3c	12	3365132	3406494	+	6849	11894.2	6713.35	7210.79	8926.56	6008.09
ENSMUSG00000053907	Mat2a	6	72432799	72439558	-	2804	8072.75	8478.44	9704.35	7910.05	6571.32
ENSMUSG00000049670	Morn4	19	42074939	42086370	-	1816	12216	6790.94	7337.55	6434.23	7944.12
ENSMUSG00000056367	Actr3b	5	25759997	25850342	+	1741	10144.4	8435.33	7183.8	6465.52	8492.86
ENSMUSG00000022336	Eif3e	15	43250040	43282736	-	1541	6670.4	8836.19	8320.58	6926.84	9933.29
ENSMUSG00000020088	Sar1a	10	61680310	61693295	+	2611	8364.73	9613.13	6884.48	8212.88	7594.4
ENSMUSG00000016427	Ndufa1	X	37187588	37191163	-	419	10132.1	7783.39	7516.66	8200.77	7036
ENSMUSG00000020799	Tekt1	11	72344722	72362442	-	1622	8522.03	5834.04	7331.01	11232.1	7739.31
ENSMUSG00000005656	Snx6	12	54746349	54795703	-	1928	8069.66	8542.01	8947.86	5224.91	9855.04
ENSMUSG00000027495	Fam210b	2	172345565	172355749	+	3617	7090.9	6533.4	6783.07	11491.6	8731.48
ENSMUSG00000012422	Tmem167	13	90089123	90143907	+	10807	6149.15	8655.16	8401.55	6584.64	10807.6
ENSMUSG00000023827	Agpat4	17	12118704	12219645	+	2701	11776	4321.11	9018.19	6920.79	8531.5
ENSMUSG00000026781	Acbd5	2	23068168	23114510	+	4154	4957.56	9619.6	8621.54	9686.68	7681.35
ENSMUSG00000089917	Uckl1	2	181569149	181584892	-	4629	8637.18	7595.89	8125.94	9213.25	6924.9
ENSMUSG00000025151	Maged1	X	94535474	94542143	-	4351	7958.63	6465.51	11002.2	7570.87	7491.03
ENSMUSG00000040687	Madd	2	91137360	91183837	-	9086	6697.13	7535.55	8395.82	11112	6713.33
ENSMUSG00000061981	Flot2	11	78037931	78060434	+	2740	7665.62	6718.74	7447.96	10234.8	8370.17
ENSMUSG00000036371	Serbp1	6	67266979	67289302	+	6685	5837.63	8258.61	7727.66	8809.47	9703.36
ENSMUSG00000035473	Galm	17	80127471	80185101	+	2476	3430.82	13506.4	11173.2	4782.77	7377.03
ENSMUSG00000020386	Sar1b	11	51763687	51791925	+	1255	7967.88	8864.21	7292.57	8832.68	7310.37
ENSMUSG00000029328	Hnrpdl	5	100033577	100039664	-	4818	5783.14	7557.1	9389.49	6652.27	10854.9
ENSMUSG00000024507	Hsd17b4	18	50128201	50196269	+	3404	10302.7	4929.95	7537.92	7058.07	10402.8
ENSMUSG00000066036	Ubr4	4	139352609	139489588	+	17997	7202.96	8993.52	7497.85	10158.1	6360.71
ENSMUSG00000022354	Ndufb9	15	58933810	58939489	+	651	10914.5	6751.07	6666.94	8814.51	7061.12
ENSMUSG00000036853	Mcoln3	3	146117459	146141806	+	3458	8271.17	9899.77	8245.34	7247.85	6541.37
ENSMUSG00000052337	Immt	6	71831331	71875257	+	4964	8386.32	8068.95	7746.47	7706.14	8294.81
ENSMUSG00000010453	Kansl3	1	36335730	36369181	-	4663	8516.89	6594.82	8857.9	6589.69	9627.04
ENSMUSG00000034850	Tmem127	2	127247908	127261107	+	4811	8161.17	6660.55	8910.24	8358.24	8074.54
ENSMUSG00000061887	Ssbp3	4	106910701	107049694	+	6582	6023.72	11713.3	7586.17	9501.95	5313.47
ENSMUSG00000061313	Ddhd2	8	25725324	25754280	-	4267	6488.43	8574.34	7878.14	10583.1	6613.82
ENSMUSG00000025980	Hspd1	1	55077835	55088243	-	2642	9043.29	7738.14	6928.64	8413.76	8013.68
ENSMUSG00000060743	H3f3a	1	180800832	180813943	-	3504	9886.34	6656.24	7112.65	8078.62	8372.1
ENSMUSG00000039552	Rsph4a	10	33905111	33916021	+	3650	6887.33	8717.66	7289.3	6176.82	11027.9
ENSMUSG00000024847	Aip	19	4114446	4125858	-	1937	8683.45	7396.54	7829.07	7496.17	8645.5
ENSMUSG00000003062	Stard3nl	13	19357677	19395752	-	1283	6903.78	7318.96	7384.17	8128.09	10311
ENSMUSG00000032187	Smarca4	9	21616169	21704230	+	6475	9117.31	6171.33	8232.26	9593.81	6850.51
ENSMUSG00000002102	Psmc3	2	91054009	91066369	+	2607	9918.21	7843.74	8277.24	7224.63	6673.72
ENSMUSG00000021414	Fam217a	13	34909964	34919992	-	2395	10320.2	6600.21	5567.77	11720.7	5721.16
ENSMUSG00000019876	Pkib	10	57631981	57741112	+	11800	6184.1	8169.17	6262.11	8322.91	10968
ENSMUSG00000001289	Pfdn5	15	102326116	102331873	+	1394	9979.9	7415.94	6536.08	8920.5	7037.93
ENSMUSG00000033389	Arhgap44	11	65002039	65162961	-	5819	9110.12	9343.74	7394.8	7725.32	6275.69
ENSMUSG00000044285	Gm1821	14	46084126	46084815	+	690	9377.42	8751.07	6560.62	8122.03	7035.04
ENSMUSG00000058240	Cryzl1	16	91689322	91728975	-	4353	7144.36	7925.64	6562.25	7950.42	10256
ENSMUSG00000039917	Rhbdd2	5	135632618	135646448	+	7478	6664.23	6931.02	7286.03	8175.53	10720.7
ENSMUSG00000017764	Zswim1	2	164822686	164826871	+	2781	7219.41	9420.25	6841.13	9016.4	7262.07
ENSMUSG00000003072	Atp5d	10	80138632	80145818	+	1928	8793.46	7922.4	7483.95	9333.37	6216.76
ENSMUSG00000025580	Eif4a3	11	119288363	119300089	-	2122	10627.6	8685.33	6828.05	6059.72	7544.16
ENSMUSG00000034586	Hid1	11	115347707	115367756	-	4595	9170.77	3531.25	11901	7197.37	7918.04
ENSMUSG00000003429	Rps11	7	45122388	45124389	-	602	10989.5	6871.76	7182.17	6924.82	7663.96
ENSMUSG00000007458	M6pr	6	122308720	122317680	+	4170	8623.82	9980.59	7227.15	4550.6	9167.19
ENSMUSG00000030894	Tpp1	7	105744847	105752207	-	3494	9041.23	6112.06	7655.69	7368.98	9353.64
ENSMUSG00000018199	Trove2	1	143750790	143777068	-	9541	7812.64	7261.84	7495.4	7019.71	9931.36
ENSMUSG00000051510	Mafg	11	120625117	120633600	-	5613	9286.95	7746.76	7981.18	8650.98	5841.92
ENSMUSG00000040560	Wdr7	18	63708695	63989760	+	7109	5381.15	9565.72	8160.29	6296.95	10046.3
ENSMUSG00000061315	Naca	10	128035346	128048637	+	7034	9343.5	7903.01	7683.5	7694.02	6813.8
ENSMUSG00000036270	Edc4	8	105880881	105894908	+	5497	8796.54	7265.08	7595.17	8086.7	7644.64
ENSMUSG00000059495	Arhgef12	9	42963842	43105718	-	10483	10897	11125	7636.06	6454.42	3270.2
ENSMUSG00000038965	Ube2l3	16	17152013	17202649	-	5599	7831.14	8741.37	7037.41	7411.38	8315.1
ENSMUSG00000032407	U2surp	9	95456894	95511996	-	7736	4957.56	8913.78	7820.89	9503.97	8136.37
ENSMUSG00000028837	Psmb2	4	126677630	126709714	+	1204	9634.45	6193.96	8115.31	8137.17	7223.42
ENSMUSG00000019943	Atp2b1	10	98915152	99026143	+	7130	8933.28	5058.18	8020.44	8534.9	8754.67
ENSMUSG00000032890	Rims3	4	120854816	120896579	+	7972	6724.89	7446.11	9806.58	4429.46	10890.7
ENSMUSG00000003037	Rab8a	8	72161200	72183904	+	4678	10171.1	6331.89	7528.11	8429.91	6813.8
ENSMUSG00000039067	Psmd7	8	107580381	107588482	-	1599	9721.84	7426.71	6446.12	8306.76	7364.47
ENSMUSG00000035212	Leprot	4	101647718	101659364	+	1898	8937.39	7490.29	7279.49	8740.82	6794.48
ENSMUSG00000017843	Ppp2r5c	12	110485739	110583061	+	4224	7189.6	7978.44	9080.35	7795.98	7195.41
ENSMUSG00000032253	Phip	9	82866159	82975489	-	10729	9599.5	7973.05	6384.78	5524.72	9739.11
ENSMUSG00000029223	Uchl1	5	66676098	66687231	+	1616	9146.1	6843.74	7475.77	7681.91	8065.85
ENSMUSG00000059447	Hadhb	5	30155248	30184593	+	6595	8356.51	9260.76	7573.91	6419.09	7561.55
ENSMUSG00000024875	Yif1a	19	5088538	5092879	+	1493	9429.86	6487.06	7981.18	8600.51	6653.43
ENSMUSG00000014867	Surf4	2	26920040	26933928	-	3281	7506.26	7822.19	8453.07	7374.03	7995.33
ENSMUSG00000030591	Psmd8	7	29174188	29180701	-	1540	9807.18	8528.01	7295.03	7199.39	6309.51
ENSMUSG00000018567	Gabarap	11	69991143	69994951	+	1844	8567.27	8143.31	6540.99	7319.52	8527.64
ENSMUSG00000026473	Glul	1	153899944	153909723	+	3329	11776	5721.97	7358	7419.45	6754.87
ENSMUSG00000025544	Tm9sf2	14	122107038	122159604	+	3107	5787.25	8914.86	6039.66	10474	7770.23
ENSMUSG00000029191	Rfc1	5	65261852	65335670	-	6000	6567.59	6771.54	8937.23	9416.14	7260.13
ENSMUSG00000038539	Atf5	7	44812257	44816658	-	1992	11217.7	5575.42	6562.25	8395.59	7193.47
ENSMUSG00000058799	Nap1l1	10	111473192	111498142	+	4086	6234.48	7271.54	8285.42	6589.69	10544.8
ENSMUSG00000031819	Emc8	8	120653914	120668573	-	6295	6178.96	7295.25	8264.15	8633.82	8467.74
ENSMUSG00000020840	Blmh	11	76924809	76987379	+	5891	8243.42	5858.83	7104.47	10017.8	7600.2
ENSMUSG00000022964	Tmem50b	16	91574503	91597800	-	2446	8097.42	7181.02	8940.5	5647.87	8957.55
ENSMUSG00000026924	Sec16a	2	26409431	26445216	-	9189	6657.04	12881.4	6579.43	9050.72	3602.53
ENSMUSG00000005823	Gpr108	17	57234914	57247641	-	2095	8721.49	6978.44	7793.9	7588.03	7672.65
ENSMUSG00000041229	Phf8	X	151520672	151633859	+	9318	6151.2	7113.14	8462.89	8586.38	8438.76
ENSMUSG00000011752	Pgam1	19	41911871	41918664	+	1831	9154.32	6880.38	6903.29	7722.29	8025.27
ENSMUSG00000062647	Rpl7a	2	26910764	26913318	+	1781	8878.79	7355.59	7164.17	7607.21	7660.09
ENSMUSG00000027201	Myef2	2	125084628	125123661	-	5936	3452.41	11550.6	7442.24	7149.93	9023.24
ENSMUSG00000025245	Lztfl1	9	123694416	123717625	-	9249	6585.07	7735.98	7618.89	8397.61	8262.93
ENSMUSG00000001552	Jup	11	100368958	100397763	-	6436	8964.12	4968.74	8340.21	7669.8	8650.33
CUFFORG_0201	Olfr1364	13	21571813	21581759	-	3119	2577.48	3290.94	4142.3	10322.6	18234.9
ENSMUSG00000031539	Ap3m2	8	22787354	22805654	-	3467	9264.33	7568.96	6665.3	8223.98	6823.46
ENSMUSG00000022601	Rpl24	16	55966275	56008913	+	6029	7988.44	8624.99	6945.81	7078.26	7854.28
ENSMUSG00000026213	Stk11ip	1	75521529	75537335	+	5743	10418.9	8839.43	7579.63	6918.77	4730.92
ENSMUSG00000031617	Tmem184c	8	77595982	77610698	-	2723	7447.66	8132.53	7676.14	5677.14	9552.66
ENSMUSG00000028409	Smu1	4	40736542	40757923	-	3119	7692.35	7371.76	7481.49	7719.26	8216.56
ENSMUSG00000093661	Eif4e3	6	99625135	99666771	-	2515	7337.65	8370.68	7614.8	5775.06	9370.07
ENSMUSG00000007815	Rhoa	9	108306205	108337939	+	2126	7664.59	8162.7	7753.83	6618.96	8192.41
ENSMUSG00000037605	Lphn3	5	81020138	81825133	+	13291	10311	5679.95	8650.17	6461.49	7277.52
ENSMUSG00000051223	Bzw1	1	58393136	58406548	+	2833	6258.13	8692.88	7059.49	7936.29	8422.34
ENSMUSG00000004319	Clcn3	8	60910389	60983300	-	17071	4808.49	7654.08	7145.36	8294.65	10464.6
ENSMUSG00000059734	Ndufs8	19	3908870	3912717	-	963	8377.07	7672.4	8311.59	6307.04	7655.26
ENSMUSG00000046671	Mtfr1l	4	134525550	134535387	-	5370	8648.49	7800.64	7031.69	7068.16	7724.82
ENSMUSG00000021832	Psmc6	14	45329824	45349071	+	1564	7760.2	9192.88	7489.67	7092.39	6728.79
ENSMUSG00000035297	Cops4	5	100518309	100547803	+	5006	8159.11	8186.41	6374.15	6969.24	8574.01
ENSMUSG00000040596	Pogk	1	166384622	166409863	-	8204	5871.56	7897.62	6670.21	7557.75	10261.8
ENSMUSG00000028300	3110043O21Rik	4	35191285	35226175	-	4603	6938.74	7119.6	8733.59	7588.03	7869.73
ENSMUSG00000026914	Psmd14	2	61711694	61800376	+	2820	8761.58	7065.72	7304.84	6940.97	8119.95
ENSMUSG00000036555	Iqce	5	140661827	140702378	-	12037	7526.82	4437.49	8025.35	10148	8046.53
ENSMUSG00000024646	Cyb5	18	84851338	84880401	+	2143	5335.91	11157.3	9847.47	6137.45	5636.14
ENSMUSG00000020929	Eftud2	11	102838473	102880985	-	8395	9374.34	7516.15	8315.68	3437.18	9455.08
ENSMUSG00000029433	Diablo	5	123509765	123524176	-	6155	9872.98	7653.01	6886.93	6672.46	7005.09
ENSMUSG00000013089	Etv5	16	22381309	22439719	-	4103	6023.72	9987.06	3941.93	10246.9	7887.12
ENSMUSG00000035325	Sec31a	5	100361649	100416234	-	7884	8466.52	7760.77	8056.43	5668.06	8123.81
ENSMUSG00000056537	Rlim	X	103957163	103981284	-	8917	8003.87	9691.8	7440.6	6590.7	6346.22
ENSMUSG00000073096	Lrrc61	6	48554796	48570722	+	2913	8981.6	5795.25	7631.15	8283.54	7321
ENSMUSG00000024065	Ehd3	17	73804841	73832093	+	3658	10442.6	6787.71	7099.57	6314.11	7324.86
ENSMUSG00000001127	Araf	X	20797814	20860519	+	6541	9999.43	9121.75	6745.45	5419.73	6611.89
ENSMUSG00000051234	Rnf7	9	96470941	96478675	-	1324	6504.88	9395.46	6841.95	5528.75	9570.05
ENSMUSG00000040548	Tex2	11	106502147	106613423	-	5576	8772.89	9678.87	7144.55	6013.29	6165.56
ENSMUSG00000029128	Rab28	5	41624976	41708155	-	1636	6714.61	8556.02	7212.43	5959.79	9315.96
ENSMUSG00000003518	Dusp3	11	101971143	101987013	-	4682	4231.72	10294.2	6031.48	8483.41	8705.4
ENSMUSG00000040652	Oaz2	9	65668001	65690300	+	2990	6431.88	6603.44	6157.43	9142.58	9341.08
ENSMUSG00000038042	Ptpdc1	13	48577873	48625573	-	4310	9732.12	6692.88	7697.4	5698.34	7833.99
ENSMUSG00000032186	Tmod2	9	75565621	75611325	-	10391	8296.88	5461.2	6862.4	8739.81	8292.88
ENSMUSG00000025810	Nrp1	8	128359073	128505462	+	5907	12124.5	2375	4931.5	10307.5	7868.77
ENSMUSG00000031787	Katnb1	8	95081201	95099874	+	3425	5968.2	9715.5	8487.42	6020.36	7361.57
ENSMUSG00000024826	Dpf2	19	5896516	5913010	-	6501	9067.96	7342.66	5558.78	7970.61	7585.71
ENSMUSG00000000711	Rab5b	10	128677193	128696268	-	3166	7630.66	7442.88	6592.51	7937.3	7920.94
ENSMUSG00000062014	Gmfb	14	46808149	46822242	-	4446	4552.49	7039.86	6950.72	7937.3	10991.2
ENSMUSG00000026655	Fam107b	2	3613758	3782142	+	3762	5151.88	8781.24	5892.45	8659.06	8939.19
ENSMUSG00000002031	Ift46	9	44767908	44792714	+	5695	7305.78	6787.71	6329.17	7060.09	9931.36
ENSMUSG00000020277	Pfkl	10	77986947	78010083	-	4395	3630.27	6241.37	6980.16	8746.88	11762.1
ENSMUSG00000026469	Xpr1	1	155275701	155417415	-	12695	5581.63	7918.09	6503.37	9280.88	8038.8
ENSMUSG00000015804	Med28	5	45520221	45529276	+	5010	6450.39	10445	5494.17	7703.11	7151.93
ENSMUSG00000024835	Coro1b	19	4148619	4154035	+	2372	8067.61	6045.25	7080.76	8540.95	7502.62
ENSMUSG00000029017	Pmpcb	5	21737141	21757152	+	5141	6504.88	9087.27	7172.35	6940.97	7529.67
ENSMUSG00000028447	Dctn3	4	41714798	41723170	-	1042	8794.48	5300.64	8193.82	8650.98	6272.79
ENSMUSG00000044252	Osbpl1a	18	12755314	12941841	-	7392	5940.44	11044.2	9330.6	4843.34	6010.99
CUFFORG_0934	Olfr533	7	140463370	140468126	+	2886	6402.06	2276.94	3896.13	10228.8	14359.9
ENSMUSG00000022553	Maf1	15	76351294	76354380	+	2412	7778.71	5784.47	9961.15	7641.53	5989.73
ENSMUSG00000037851	Iars	13	49682100	49734267	+	5272	6506.93	6161.63	5625.84	9921.88	8917.94
ENSMUSG00000032849	Abcc4	14	118482692	118706219	-	5729	9380.51	7398.7	7401.34	6093.04	6848.58
ENSMUSG00000032435	Dync1li1	9	114688790	114724302	+	2601	6887.33	6105.6	8231.44	7812.13	8054.26
CUFFORG_0312	Olfr124	17	37799886	37808617	+	6214	2091.18	1058.19	1491.72	14417	17981.8
ENSMUSG00000052516	Robo2	16	73892306	74411825	-	16516	8423.34	9282.31	8293.6	5729.64	5302.84
ENSMUSG00000021520	Uqcrb	13	66900617	66905378	-	876	8269.12	7617.45	6726.64	7494.15	6894.95
ENSMUSG00000068328	Aup1	6	83054653	83057680	+	1509	7157.73	4912.71	8054.79	7711.18	9159.46
ENSMUSG00000044475	Ascc1	10	60002805	60099990	+	1578	7673.84	8357.75	6846.04	7977.68	6140.44
ENSMUSG00000027329	Spef1	2	131170261	131187282	-	2747	7136.14	6507.53	7201.79	8443.04	7706.47
ENSMUSG00000030030	1700003E16Rik	6	83156404	83162975	+	2050	8594	5370.68	6883.66	8825.62	7264.96
ENSMUSG00000022771	Ppil2	16	17086555	17111257	-	6171	7235.86	8089.43	7198.52	5170.4	9231.92
ENSMUSG00000029469	Ift81	5	122550204	122614518	-	3453	9647.82	7404.08	6857.49	5081.57	7926.73
ENSMUSG00000028719	Cmpk1	4	114959336	114987241	-	3420	4797.18	8849.13	7409.52	6992.46	8857.07
ENSMUSG00000025777	Gdap1	1	17145362	17164271	+	5464	6764.99	6543.09	7839.7	10137.9	5576.25
ENSMUSG00000022391	Rangap1	15	81704248	81729919	-	3211	9636.51	5404.09	7171.54	8433.95	6175.22
ENSMUSG00000033065	Pfkm	15	98092589	98132447	+	2957	8367.82	6884.69	6595.78	8787.26	6181.02
ENSMUSG00000022442	Ttll1	15	83483772	83510893	-	2918	7704.68	8585.12	7213.24	4623.28	8688.01
ENSMUSG00000020109	Dnajb12	10	59879556	59899302	+	3369	6318.79	8054.95	7390.71	7380.08	7627.25
ENSMUSG00000020163	Uqcr11	10	80402997	80406830	-	641	7361.29	8051.71	7609.07	6769.37	6964.51
ENSMUSG00000026797	Stxbp1	2	32787602	32847239	-	4306	7320.17	6246.76	8217.54	6491.77	8444.56
ENSMUSG00000025630	Hprt	X	52988137	53021659	+	1289	6428.79	8415.94	6287.46	7923.17	7660.09
ENSMUSG00000052369	Tmem106c	15	97964229	97970286	+	1635	9934.66	7189.65	5864.65	5950.7	7706.47
ENSMUSG00000026750	Psmb7	2	38588036	38644087	-	1214	7930.87	7704.73	7243.5	6549.31	7211.83
ENSMUSG00000013662	Atad1	19	32672563	32712298	-	2813	4888.68	8457.96	7945.2	8336.03	7011.85
ENSMUSG00000032038	St3gal4	9	35046579	35116810	-	2029	8821.22	6049.56	7563.27	4492.05	9675.35
ENSMUSG00000031320	Rps4x	X	102184941	102189394	-	1631	8894.21	5984.91	6487.83	9017.41	6201.3
ENSMUSG00000008435	Rdh13	7	4424770	4445649	-	6595	7183.43	10191.8	5735.43	7469.93	5989.73
ENSMUSG00000046434	Hnrnpa1	15	103240432	103244955	+	1918	6533.66	5692.88	6473.11	10337.8	7512.28
ENSMUSG00000056222	Spock1	13	57429295	57907587	-	1320	2348.21	6633.61	8872.62	9730.08	8959.48
ENSMUSG00000034501	Pcnxl4	12	72536357	72580213	+	4420	7648.14	5898.7	6041.3	8185.63	8767.23
ENSMUSG00000010097	Nxf1	19	8757103	8770909	+	2283	7700.57	6313.57	7153.54	7524.44	7816.6
ENSMUSG00000020034	Tcp11l2	10	84576626	84614359	+	3438	6819.48	7488.14	6506.64	7311.44	8354.71
ENSMUSG00000004056	Akt2	7	27591552	27640826	+	7131	7775.62	3246.76	5944.79	9891.6	9608.69
ENSMUSG00000042323	Pbrm1	14	31019138	31121592	+	8846	4422.95	8453.65	6582.7	9527.18	7427.27
ENSMUSG00000026353	Ubxn4	1	128244181	128279377	+	4093	7575.14	10028	7649.15	5234	5921.14
ENSMUSG00000018209	Stk4	2	164070322	164155524	+	5860	8738.97	5526.93	5287.26	8507.64	8312.2
ENSMUSG00000075254	Heg1	16	33684466	33771576	+	12632	2457.19	13534.5	3833.98	10304.5	6231.25
ENSMUSG00000002496	Tsc2	17	24595937	24632629	-	6018	9039.18	4272.62	9306.88	6746.15	6996.39
ENSMUSG00000037784	Dzip1l	9	99629496	99669256	+	4655	7402.42	5102.36	5851.56	11716.7	6283.42
ENSMUSG00000039530	Tusc3	8	39005867	39165112	+	1511	7211.19	7078.65	5953.79	7485.07	8622.32
ENSMUSG00000026663	Atf6	1	170704674	170867771	-	9231	7892.83	5839.43	6389.69	4776.71	11429.8
ENSMUSG00000020462	Ccdc104	11	29221532	29247409	-	2744	7749.92	8213.35	6295.64	6727.98	7316.17
ENSMUSG00000015759	Cnih	14	46775582	46788411	-	1570	8418.19	8673.48	7833.98	6415.05	4959.88
ENSMUSG00000017774	Myo1c	11	75650504	75673910	+	6585	7676.92	6098.05	7164.17	7569.86	7784.72
ENSMUSG00000002010	Idh3g	X	73778963	73786897	-	2701	8297.91	6495.68	7787.36	5984.02	7721.92
ENSMUSG00000041958	Pigs	11	78328415	78342782	+	2501	7201.94	7210.12	7225.51	5971.9	8640.67
ENSMUSG00000019432	Ddx39b	17	35241746	35253707	+	3783	8894.21	7314.65	7312.2	6190.95	6484.37
ENSMUSG00000007034	Slc44a4	17	34914466	34930436	+	3112	6124.47	7395.46	8312.41	6712.84	7635.94
ENSMUSG00000024581	Napg	18	62977836	62999450	+	5139	6160.46	8858.82	8089.14	6467.54	6603.2
ENSMUSG00000003380	Rabac1	7	24969750	24972728	-	875	8782.15	6576.5	6932.73	7595.1	6288.25
ENSMUSG00000025862	Stag2	X	42149317	42277185	+	8273	6755.74	7512.92	8219.17	2796.17	10839.5
ENSMUSG00000038429	Usp5	6	124815019	124829484	-	4621	8373.99	6412.71	8528.31	4786.81	7939.29
ENSMUSG00000026889	Rbm18	2	36116079	36136773	-	5740	5254.69	7832.96	8619.09	5884.08	8406.88
ENSMUSG00000028434	Epb4.1l4b	4	56991972	57143437	-	8858	7310.92	8106.67	5532.61	7204.44	7826.26
ENSMUSG00000037890	Wdr19	5	65199696	65260415	+	4403	5061.4	8421.32	6195.05	9034.57	7235.98
ENSMUSG00000017291	Taok1	11	77529162	77607815	-	12421	3585.03	9289.86	7994.27	6029.44	8971.07
ENSMUSG00000056629	Fkbp2	19	6977741	6980461	-	663	7322.23	6485.98	6500.1	8618.68	6930.7
ENSMUSG00000003316	Glg1	8	111154421	111259216	-	7090	6440.1	4151.93	7215.7	10219.7	7823.36
ENSMUSG00000026434	Nucks1	1	131910458	131936321	+	6096	5910.63	4882.54	7191.98	8398.62	9462.81
ENSMUSG00000027605	Acss2	2	155517948	155585724	+	10163	7291.38	8004.3	6517.27	6965.2	7039.87
ENSMUSG00000014402	Tsg101	7	46888949	46919969	-	2730	5880.81	9023.69	6693.92	6142.5	8058.12
ENSMUSG00000007038	Neu1	17	34931253	34935953	+	3733	7052.86	5735.98	8664.89	8744.86	5574.31
ENSMUSG00000030982	9030624J02Rik	7	118740226	118842966	+	8969	9986.07	8574.34	6716	4934.19	5530.84
ENSMUSG00000031508	Ankrd10	8	11611583	11635754	-	3950	6470.95	6256.46	6350.44	8263.35	8376.93
ENSMUSG00000030067	Foxp1	6	98925338	99522721	-	14266	7699.54	7886.84	5960.33	6038.53	8124.78
ENSMUSG00000022822	Abcc5	16	20331303	20426394	-	10592	7342.79	8076.5	8247.8	5457.08	6523.01
ENSMUSG00000022682	Rrn3	16	13780699	13814840	+	3597	6433.94	7093.74	5801.67	8152.31	8157.63
ENSMUSG00000026664	Phyh	2	4919019	4938730	+	1893	9303.4	7744.6	5257.82	6802.68	6528.81
ENSMUSG00000030286	Emc3	6	113514874	113531638	-	2422	8772.89	6803.87	7796.36	6389.81	5873.8
ENSMUSG00000021013	Ttc8	12	98920574	98983238	+	2749	6157.37	7952.58	6291.55	9448.45	5784.92
ENSMUSG00000014748	Tex261	6	83768881	83775812	-	4091	7500.09	3651.93	7142.91	8467.26	8806.84
ENSMUSG00000015095	Fbxw5	2	25500750	25505471	+	3052	4834.19	8605.59	8077.69	6778.45	7239.85
ENSMUSG00000031148	Gpkow	X	7697131	7710262	+	3737	4879.43	8004.3	7546.1	9676.58	5426.5
ENSMUSG00000022756	Slc7a4	16	17572018	17576998	-	3978	9458.65	5199.35	7884.68	5051.28	7886.16
ENSMUSG00000002455	Prpf6	2	181591868	181655660	+	3859	8859.26	4761.85	7654.87	4929.14	9245.44
ENSMUSG00000040811	Eml2	7	19176421	19206482	+	3540	8526.15	3946.12	5495.81	10132.9	7324.86
ENSMUSG00000039987	Phtf2	5	20758663	20882124	-	6929	4255.36	6920.25	6341.44	7911.06	9966.14
ENSMUSG00000029038	Ssu72	4	155704800	155733879	+	2689	7896.94	7498.91	6633.4	7231.7	6122.09
ENSMUSG00000058655	Eif4b	15	102073773	102097172	+	3853	7732.44	4729.52	7968.1	6777.44	8153.76
ENSMUSG00000039449	Prpf18	2	4622058	4652113	-	5228	6383.56	5932.1	6355.34	7329.61	9347.85
ENSMUSG00000066306	Numa1	7	101969843	102014959	+	7195	11324.7	4284.48	7991	7136.81	4610.16
ENSMUSG00000035885	Cox8a	19	7215158	7217616	-	545	8793.46	6390.08	6540.17	7525.45	6095.03
ENSMUSG00000004031	Fam5b	1	158245271	158356260	-	4099	7543.27	4784.48	5255.36	10857.6	6839.89
ENSMUSG00000036751	Cox6b1	7	30616974	30626151	-	505	9478.18	6023.7	6395.42	7107.53	6260.24
ENSMUSG00000020151	Ptprr	10	116018213	116274932	+	5929	7089.87	9101.28	5310.16	6967.22	6761.63
ENSMUSG00000038301	Snx10	6	51523901	51590679	+	4912	4746.8	8008.61	6490.28	6475.62	9505.32
ENSMUSG00000031633	Slc25a4	8	46206797	46211284	-	2353	6550.11	6491.37	6492.74	8553.07	7129.71
ENSMUSG00000021737	Psmd6	14	14112184	14120984	-	2326	7966.85	5878.22	6979.35	7402.29	6988.66
ENSMUSG00000000538	Tom1l2	11	60226714	60352905	-	8764	4696.42	7412.71	7604.17	9153.69	6330.76
ENSMUSG00000023232	Serinc2	4	130253495	130279205	-	2319	8611.48	5113.14	9750.97	4653.56	7040.83
ENSMUSG00000019810	Fuca2	10	13499540	13519035	+	6161	5915.77	6550.64	7965.65	7657.68	7069.82
ENSMUSG00000018102	Hist1h2bc	13	23684199	23692488	+	736	7542.24	5398.7	7260.68	7802.03	7117.15
ENSMUSG00000033629	Ptplad1	9	64986985	65021717	-	2731	5126.17	7377.15	7740.74	7194.35	7653.33
ENSMUSG00000047242	Taf9b	X	106206883	106221158	-	3158	4009.64	9600.2	5881.82	6914.73	8665.79
ENSMUSG00000031835	Mbtps1	8	119508156	119558761	-	4370	9314.71	5429.95	7081.57	6550.32	6643.77
ENSMUSG00000020463	Smek2	11	29172890	29220797	+	5694	5712.2	4497.84	8053.15	8691.36	8022.38
ENSMUSG00000025040	Fundc1	X	17556564	17572325	-	2353	5528.17	10066.8	5741.15	6141.49	7492.96
ENSMUSG00000032745	Gpbp1	13	111425680	111490111	-	3905	4655.3	7948.26	8454.71	7141.85	6770.33
ENSMUSG00000043391	2510009E07Rik	16	21649045	21694665	-	5164	5571.35	8858.82	5658.55	7688.98	7192.51
ENSMUSG00000041141	Pnmal1	7	16959795	16962319	+	1686	10407.6	3956.89	6070.74	7061.1	7441.76
ENSMUSG00000027472	Pdrg1	2	153008890	153015427	-	2443	8732.8	5846.97	7074.21	6827.92	6422.54
ENSMUSG00000065954	Tacc1	8	25154552	25201449	-	7695	5430.5	8270.46	6900.83	7018.7	7241.78
ENSMUSG00000064302	Clasp1	1	118389058	118609432	+	7956	6877.05	6165.94	9618.48	3549.22	8612.65
ENSMUSG00000020265	Sumo3	10	77606097	77641543	+	3826	6744.43	7760.77	7050.5	6727.98	6515.28
ENSMUSG00000018770	Atp5g3	2	73908447	73911326	-	2181	6663.2	6532.32	6614.59	7650.62	7336.45
ENSMUSG00000038762	Abcf1	17	35956819	35969761	-	4410	9339.38	6070.03	7176.44	5470.21	6737.48
ENSMUSG00000019969	Psen1	12	83688203	83735199	+	3114	5016.17	8417.01	6755.26	7256.93	7343.22
ENSMUSG00000058070	Eml1	12	108370957	108539617	+	7436	7572.06	5398.7	4992.84	7440.65	9357.51
ENSMUSG00000039461	Tcta	9	108302959	108305951	-	1628	8701.95	5088.36	6682.47	4840.31	9448.32
ENSMUSG00000049339	Fam134a	1	75142786	75147909	+	2557	9569.68	6637.92	5822.94	7994.84	4733.82
CUFFORG_0931	Olfr523	7	140173217	140178758	+	5279	6228.31	3744.61	6703.74	4675.77	13391.9
ENSMUSG00000008035	Mid1ip1	X	10715013	10719690	+	2128	8833.55	6235.98	6760.17	6717.89	6175.22
ENSMUSG00000022193	Psmb5	14	54614120	54617995	-	871	7887.69	7489.21	6878.75	6865.27	5551.13
ENSMUSG00000030682	Cdipt	7	126976349	126980499	+	1876	6558.34	6039.86	6324.27	6853.15	8884.12
ENSMUSG00000037325	Bbs7	3	36573142	36613477	-	3957	7354.1	5994.6	9067.26	7432.58	4807.24
ENSMUSG00000058076	Sdhc	1	171127165	171150603	-	3250	8675.22	5223.05	6244.94	6894.54	7611.79
ENSMUSG00000054405	Dnajc8	4	132535550	132553742	+	2555	7718.05	6598.05	5887.54	6450.38	7994.36
ENSMUSG00000032127	Vps11	9	44348106	44361670	-	3179	10241	4365.3	6763.44	5197.66	8079.37
ENSMUSG00000010044	Zmynd10	9	107547310	107551319	+	1753	8981.6	6257.53	7589.45	6287.86	5507.65
ENSMUSG00000024158	Hagh	17	24840143	24864450	+	1908	7796.19	8104.51	6069.92	6390.82	6262.17
ENSMUSG00000039985	Fam60a	6	148921035	148946467	-	3851	5764.63	8235.98	5120.42	8217.93	7275.59
ENSMUSG00000027673	Ndufb5	3	32736990	32751566	+	2023	7756.09	6645.47	5507.25	7557.75	7136.48
ENSMUSG00000001036	Epn2	11	61517249	61579687	-	5228	3934.59	7237.06	6508.28	7671.82	9234.81
ENSMUSG00000029482	Aacs	5	125475814	125517412	+	3668	6867.8	8344.82	5907.17	6053.67	7366.4
ENSMUSG00000033819	Ppp1r16a	15	76671615	76694919	+	4119	5328.71	6485.98	8083.41	7236.74	7387.66
ENSMUSG00000035781	R3hdm4	10	79910053	79917006	-	1897	7923.67	5860.98	7340.83	6987.41	6386.79
ENSMUSG00000026112	Coa5	1	37417084	37430103	-	3863	5116.92	6473.05	6415.04	7704.12	8778.82
ENSMUSG00000022529	Zfp263	16	3744093	3750790	+	4521	5789.31	6224.13	7931.3	11189.7	3344.59
ENSMUSG00000000088	Cox5a	9	57521232	57532424	+	690	7373.63	6424.56	6478.02	7602.16	6583.87
ENSMUSG00000017615	Tnfaip1	11	78522850	78536332	-	3781	8734.85	6707.96	6219.58	6718.9	6053.49
ENSMUSG00000044792	Isca1	13	59755409	59769810	-	4288	4773.53	9450.42	6112.45	7142.86	6878.53
ENSMUSG00000001017	Chtop	3	90498956	90509498	-	3637	5852.02	3654.09	6387.24	8121.02	10324.6
ENSMUSG00000006705	Pknox1	17	31564749	31607680	+	6888	6322.9	6975.21	7452.87	6182.88	7401.18
CUFFORG_0689	Olfr1226	2	89188839	89200055	-	8087	1410.57	2498.92	2791.25	13132.9	14482.6
ENSMUSG00000021111	Papola	12	105784694	105838944	+	6595	5530.22	6438.57	7187.07	6931.89	8204
ENSMUSG00000025939	Ube2w	1	16540790	16619489	-	5306	4797.18	7313.57	6497.64	8294.65	7342.25
ENSMUSG00000031700	Gpt2	8	85492576	85527560	+	5643	6375.33	6488.14	7182.98	6253.54	7912.24
ENSMUSG00000032777	Gtf3c1	7	125640955	125707780	-	6960	7954.52	7754.3	7108.56	7228.67	4157.07
ENSMUSG00000031028	Tub	7	109010825	109034460	+	6919	7452.8	4311.42	6790.43	8864.98	6759.7
ENSMUSG00000021895	Arhgef3	14	27238039	27403904	+	3585	7380.83	5884.69	7413.61	5282.45	8201.1
ENSMUSG00000039234	Sec24d	3	123267496	123365635	+	3856	6890.42	5189.65	7386.62	8915.46	5761.74
ENSMUSG00000032376	Usp3	9	66514637	66593142	-	6848	8144.72	7117.45	4709.05	7768.72	6352.98
ENSMUSG00000018326	Ywhab	2	163994960	164018588	+	3382	5246.46	6174.56	6092.82	8547.01	8009.82
ENSMUSG00000090150	Acad11	9	104040662	104127463	+	3813	5852.02	7452.58	5962.79	7132.77	7664.92
ENSMUSG00000038462	Uqcrfs1	13	30540308	30545362	-	1363	5967.17	6677.79	7105.29	7506.27	6802.21
ENSMUSG00000029063	Nadk	4	155562378	155591001	+	3747	6002.13	6369.6	6520.54	8842.78	6323.03
ENSMUSG00000024112	Cacna1h	17	25374285	25433783	-	9763	7222.5	6022.62	6342.26	7188.29	7247.58
ENSMUSG00000022621	Rabl2	15	89582533	89591923	-	2960	7730.39	8267.23	5225.1	6217.2	6580.98
ENSMUSG00000022223	Sdr39u1	14	55897286	55900232	-	1226	6835.93	6244.6	5854.83	7707.15	7309.4
ENSMUSG00000027438	Napb	2	148693985	148732467	-	7051	5698.83	7243.52	6443.67	8620.7	5910.51
ENSMUSG00000020392	Cdkn2aipnl	11	51967661	51977334	+	1958	6906.87	6857.75	6651.4	5732.66	7766.36
ENSMUSG00000031990	Jam3	9	27097385	27155421	-	2539	7404.47	5893.31	6283.37	8123.04	6189.71
ENSMUSG00000024571	Gm16286	18	80206765	80212741	+	3075	9136.85	6585.12	6200.77	6434.23	5475.77
ENSMUSG00000021266	Wars	12	108860030	108894174	-	3447	7988.44	9100.2	5369.04	6027.42	5338.59
ENSMUSG00000024991	Eif3a	19	60761116	60790693	-	5176	7607.01	4741.37	6725.82	5051.28	9684.04
ENSMUSG00000042303	Sgsm3	15	80977765	81012289	+	4358	6663.2	7455.81	7243.5	5566.1	6869.84
ENSMUSG00000030161	Gabarapl1	6	129533200	129542331	+	1765	7490.84	6031.24	7340.01	6543.25	6389.69
ENSMUSG00000029686	Cul1	6	47453398	47526139	+	4058	6280.75	7463.35	5601.31	6508.93	7912.24
ENSMUSG00000068882	Ssb	2	69861562	69871846	+	2160	6384.59	6935.34	7158.45	5323.84	7961.51
ENSMUSG00000037331	Larp1	11	58009064	58062034	+	6829	7051.83	5928.87	7061.13	8684.29	5031.37
ENSMUSG00000002718	Cse1l	2	166906040	166946389	+	5273	6311.59	5367.45	7198.52	6234.36	8622.32
ENSMUSG00000046822	Slc39a3	10	81028538	81037426	-	4016	9513.14	3766.16	6495.19	8249.22	5708.6
ENSMUSG00000029405	G3bp2	5	92052146	92083735	-	4677	7129.97	7543.09	6810.87	5907.3	6335.59
ENSMUSG00000044164	Rnf182	13	43615710	43670945	+	3609	8408.94	6975.21	6576.16	5866.92	5892.16
ENSMUSG00000027808	Serp1	3	58521969	58525873	-	2440	3352.68	7838.35	7903.49	7290.24	7314.23
ENSMUSG00000030647	Ndufc2	7	97400003	97407802	+	754	7335.59	5837.28	5705.17	6972.27	7845.58
ENSMUSG00000034160	Ogt	X	101640060	101684351	+	8045	4940.09	4389	9902.26	4685.86	9707.23
ENSMUSG00000086549	Gm13648	4	156052715	156059802	-	1536	8995.99	5840.51	6464.11	7051	5269.03
ENSMUSG00000020189	Osbpl8	10	111164802	111297247	+	7152	4590.53	7811.41	6212.22	6431.2	8510.25
ENSMUSG00000040389	Wdr47	3	108591279	108645719	+	4394	5010	8298.48	6581.88	6676.5	6980.94
ENSMUSG00000027599	Armc1	3	19132146	19163065	-	2929	6377.39	7071.11	6052.75	6675.49	7347.08
ENSMUSG00000023805	Synj2	17	5941280	6044290	+	8342	6749.57	8182.1	5167.04	10081.4	3325.27
ENSMUSG00000024188	Luc7l	17	26252910	26285504	+	7509	5291.7	8644.38	6168.06	6480.67	6907.51
ENSMUSG00000039671	Zmynd8	2	165784152	165899016	-	11032	6010.35	7592.66	7025.96	5776.07	7071.75
ENSMUSG00000038776	Ephx1	1	180976155	181020904	-	2005	4747.83	6799.56	10593.3	4860.5	6467.94
ENSMUSG00000058407	Txndc9	1	37983867	37997346	-	5846	9034.03	7153.01	4679.61	4394.13	8194.34
ENSMUSG00000027363	Usp8	2	126707328	126759297	+	4193	6876.02	5253.23	6110.81	8325.94	6885.29
ENSMUSG00000031667	Aktip	8	91112041	91134465	-	2992	7579.25	6169.17	5539.97	6224.27	7913.21
ENSMUSG00000046480	Scn4b	9	45138437	45154152	+	4940	9827.74	4251.07	5652.83	7084.32	6596.43
ENSMUSG00000047866	Lonp2	8	86624043	86723873	+	5346	5299.93	7057.1	8008.17	4780.75	8244.58
ENSMUSG00000032216	Nedd4	9	72662557	72749842	+	5278	5040.84	4876.07	8246.98	7465.89	7681.35
ENSMUSG00000039218	Srrm2	17	23803187	23824739	+	8596	9172.83	3832.97	7240.23	7492.13	5566.59
ENSMUSG00000028676	Srsf10	4	135855747	135869908	+	7003	3515.12	9711.19	5198.12	6412.02	8462.91
ENSMUSG00000025959	Klf7	1	64029447	64122282	-	7745	7154.64	6091.59	6446.94	7064.13	6536.54
ENSMUSG00000029467	Atp2a2	5	122442702	122502225	-	5293	5204.31	7731.67	6643.22	7933.26	5775.26
ENSMUSG00000018042	Cyb5r3	15	83153494	83172592	-	4298	6736.2	6693.96	8551.21	4760.56	6530.74
ENSMUSG00000028419	Chmp5	4	40948407	40965303	+	1519	5946.61	6669.17	6424.04	7085.33	7147.1
ENSMUSG00000039849	Pcif1	2	164879304	164894454	+	6544	5087.11	7089.43	8266.61	7070.18	5743.38
ENSMUSG00000032096	Arcn1	9	44741564	44767845	-	6084	3697.1	7630.38	5424.65	9238.48	7264
ENSMUSG00000070923	Klhl9	4	88718292	88722465	-	4174	5818.1	7917.01	5614.39	7623.36	6267.96
ENSMUSG00000031540	Kat6a	8	22859535	22943259	+	9180	7081.65	6502.15	5373.13	8294.65	5894.09
ENSMUSG00000056820	Tsnax	8	125012997	125034192	+	2391	8470.63	5206.89	6455.94	5870.96	7069.82
ENSMUSG00000045427	Hnrnph2	X	134601179	134607060	+	4369	5650.51	4346.98	7970.55	8628.77	6471.81
ENSMUSG00000039375	Wdr17	8	54629055	54887184	-	6571	5094.3	6116.37	5016.56	8003.92	8777.85
ENSMUSG00000031755	Bbs2	8	94067954	94098811	-	3194	8007.98	6581.89	6343.08	6581.61	5447.76
ENSMUSG00000027540	Ptpn1	2	167932057	167979385	+	5533	7017.9	5816.8	6599.06	5208.76	8295.78
ENSMUSG00000038696	Mapkap1	2	34406771	34624950	+	4061	6919.21	6398.7	6162.34	6662.37	6792.55
ENSMUSG00000026409	Pfkfb2	1	130689043	130729253	-	9621	3279.68	10327.6	7057.04	6019.35	6220.63
ENSMUSG00000029462	Vps29	5	122354369	122364984	+	3089	6635.45	7586.2	6316.09	5119.93	7222.46
ENSMUSG00000040242	Fgfr1op2	6	146577203	146599198	+	4619	5056.26	6804.95	6226.94	6539.21	8197.24
ENSMUSG00000087260	Lamtor5	3	107278858	107284079	+	881	7680.01	6293.09	6086.28	7191.32	5525.04
ENSMUSG00000021417	Eci2	13	34977748	35027094	-	2615	6132.7	8821.11	6303.82	5505.54	6004.22
ENSMUSG00000023048	Prr13	15	102459028	102462806	+	1562	6845.18	7259.69	6397.05	6754.23	5503.79
ENSMUSG00000057841	Rpl32	6	115805505	115808747	-	517	8031.62	6719.82	5885.91	5771.02	6312.4
ENSMUSG00000024122	Pdpk1	17	24073680	24150924	-	10935	4176.2	8232.75	4833.36	7205.45	8268.73
ENSMUSG00000001380	Hars	18	36766530	36783205	-	1987	6694.05	6411.63	6940.91	6618.96	6041.9
CUFFORG_0265	Olfr169	16	19564889	19571809	-	2485	6108.02	8126.07	5361.68	5397.53	7704.53
ENSMUSG00000023020	Cox14	15	99725618	99728136	+	723	6564.51	8255.38	6403.59	6087.99	5383.03
ENSMUSG00000032405	Pias1	9	62880077	62980879	-	3855	5347.22	7117.45	6046.2	5640.8	8529.57
CUFFORG_0248	Olfr279	15	98492315	98502637	+	5692	7823.95	8812.49	6889.38	3279.7	5868
ENSMUSG00000024059	Clip4	17	71781947	71858351	+	4055	9017.59	4285.55	4644.45	7490.11	7233.08
ENSMUSG00000037716	Ccdc33	9	58028677	58118823	-	5342	7663.56	5301.72	5861.37	7007.6	6798.35
ENSMUSG00000027180	Fbxo3	2	104027721	104063240	+	7237	5688.55	7155.16	6545.9	6134.42	7102.66
ENSMUSG00000028745	Capzb	4	139192899	139291818	+	3299	6077.18	5466.59	5716.62	7715.22	7620.48
ENSMUSG00000044986	Tst	15	78399556	78405859	-	1096	4045.63	10275.8	9935.79	4475.9	3850.82
ENSMUSG00000022453	Naga	15	82329532	82338826	-	1913	7421.95	5701.5	6538.54	5252.17	7643.67
ENSMUSG00000046722	Cdc42se1	3	95228732	95236409	+	3258	6195.41	6165.94	7848.7	5755.88	6568.42
ENSMUSG00000024181	Mrpl28	17	26123520	26126613	+	1274	8346.23	5516.16	5827.03	7196.37	5647.74
ENSMUSG00000028798	Eif3i	4	129591960	129600648	-	3702	7478.5	5637.92	5428.74	8339.06	5642.91
ENSMUSG00000033805	Ephx4	5	107402736	107430035	+	1646	6625.16	6534.47	6511.55	5240.05	7588.6
ENSMUSG00000081534	Slc48a1	15	97784355	97792692	+	2690	6779.38	5217.67	6867.3	6936.94	6697.87
ENSMUSG00000027184	Caprin1	2	103762941	103797649	-	10219	1741.62	7789.86	6854.22	7456.8	8618.45
ENSMUSG00000043388	Tmem130	5	144735915	144761649	-	2805	8408.94	5624.99	5941.52	8356.22	4126.15
ENSMUSG00000038949	Cnst	1	179546370	179627478	+	8859	7571.03	4560.34	7586.17	4983.65	7746.08
ENSMUSG00000034152	Exoc3	13	74169805	74208700	-	4596	8331.83	4667.02	6135.35	6639.15	6659.23
ENSMUSG00000072772	Grcc10	6	124739183	124741374	-	1988	7324.28	6459.04	5796.77	7096.43	5734.68
ENSMUSG00000021133	4933426M11Rik	12	80790532	80880832	+	5001	5313.29	8117.45	4921.69	7949.41	6106.63
ENSMUSG00000021555	Naa35	13	59585259	59634798	+	5780	8485.02	6140.08	5638.11	6020.36	6122.09
ENSMUSG00000008690	Ncaph2	15	89355719	89372826	+	4198	6562.45	8276.93	6044.57	6460.48	5040.07
ENSMUSG00000023921	Mut	17	40934685	40961989	+	3675	7674.87	5757.54	7111.83	6017.33	5797.48
ENSMUSG00000026755	Arpc5l	2	39008076	39015877	+	4438	7125.86	4351.29	7061.95	8503.6	5314.44
ENSMUSG00000025609	Mkln1	6	31398735	31516811	+	22296	6887.33	9613.13	5706.8	3806.63	6341.39
ENSMUSG00000071644	Eef1g	19	8967041	8978479	+	2600	7797.21	6568.96	7197.71	5031.1	5733.72
ENSMUSG00000029144	Gtf3c2	5	31151142	31180144	-	7026	7138.19	7137.92	6093.64	5540.87	6409.01
ENSMUSG00000028797	Tmem234	4	129600668	129624059	+	4273	8793.46	5854.52	6491.1	6124.33	5033.31
ENSMUSG00000015757	Ppil4	10	7792891	7823135	+	6450	6341.41	8478.44	5918.62	6257.58	5299.95
ENSMUSG00000054728	Phactr1	13	42680623	43138526	+	9611	7133.05	6961.2	8068.69	5629.7	4497.13
ENSMUSG00000038615	Nfe2l1	11	96817414	96829968	-	5441	7232.78	5826.5	7007.15	6152.59	6067.02
ENSMUSG00000018501	Ncor1	11	62316426	62458541	-	12811	6831.82	4010.77	5739.52	6306.03	9337.22
ENSMUSG00000025240	Sacm1l	9	123529882	123592598	+	3433	5816.04	9093.74	7045.59	4649.52	5611.99
ENSMUSG00000026275	Ppp1r7	1	93342854	93373489	+	10495	5634.06	5553.87	7427.52	5833.61	7740.28
ENSMUSG00000048330	Ric3	7	109034312	109083331	-	8561	4797.18	6649.78	6413.41	9713.93	4598.57
ENSMUSG00000046152	Fut10	8	31187331	31261738	+	5007	8510.73	4121.76	7319.56	2998.06	9208.73
ENSMUSG00000028165	Cisd2	3	135406412	135423925	-	4360	4334.53	8581.88	6531.99	6993.47	5711.5
ENSMUSG00000012405	Rpl15	14	18267823	18271391	-	2397	7420.92	6477.36	5848.29	6495.81	5895.06
ENSMUSG00000009905	Kdsr	1	106720410	106759742	-	5582	3516.15	6470.9	8271.51	6746.15	7121.02
CUFFORG_0106	Olfr1384	11	49506724	49517345	+	4437	5980.54	8204.73	9910.44	4459.75	3516.55
CUFFORG_0392	Olfr1426	19	12086752	12092013	-	3195	3758.78	10118.5	7290.94	3427.08	7467.84
ENSMUSG00000059796	Eif4a1	11	69666936	69672423	-	4334	8820.19	4835.12	6530.36	5609.51	6262.17
ENSMUSG00000030298	Sec13	6	113728067	113740743	-	1663	6683.77	7266.15	6643.22	5873.99	5588.81
ENSMUSG00000021290	2010107E04Rik	12	111961376	111966977	-	365	7330.45	6151.93	5864.65	6712.84	5990.7
ENSMUSG00000006356	Crip2	12	113140236	113145504	+	1437	8489.13	5603.44	7019.42	5536.83	5359.84
ENSMUSG00000049421	Zfp260	7	30094777	30107622	+	5790	3493.53	8095.89	5782.86	7330.62	7302.64
ENSMUSG00000038690	Atp5j2	5	145183698	145192062	-	1231	7939.09	5816.8	5427.11	6638.14	6181.02
ENSMUSG00000062627	Mysm1	4	94942040	94979100	-	8946	2320.45	7086.2	8237.98	7192.33	7126.81
ENSMUSG00000069520	Tmem19	10	115340739	115362262	-	3010	7352.04	6034.47	6152.52	6469.56	5950.12
ENSMUSG00000024870	Rab1b	19	5099207	5106996	-	1835	7180.35	6923.48	6141.07	4811.04	6862.11
ENSMUSG00000024474	Ik	18	36744656	36757639	+	1996	8299.96	6698.27	6118.17	4984.66	5811.97
ENSMUSG00000048833	Slc39a9	12	80644215	80683341	+	5229	5751.27	7287.71	6299.73	5544.91	7024.41
ENSMUSG00000040822	1700123O20Rik	14	54686171	54690742	+	1889	6997.34	7615.29	5475.36	6086.98	5725.99
ENSMUSG00000041961	Znrf3	11	5276324	5444847	-	7893	4105.26	7682.1	6837.04	7099.46	6156.86
ENSMUSG00000063480	Nhp2l1	15	82041319	82047598	-	2130	6542.92	6575.42	5212.02	6047.61	7469.77
ENSMUSG00000071226	Cecr2	6	120666369	120771190	+	13306	4434.25	6329.73	6650.58	8532.88	5882.5
ENSMUSG00000034403	Pja1	X	99465734	99471273	-	3324	8356.51	5306.03	5203.84	4543.53	8388.52
ENSMUSG00000037257	Aagab	9	63602655	63641889	+	2600	5842.77	7665.94	5845.02	6022.38	6416.74
ENSMUSG00000035285	Nat14	7	4922251	4925006	+	1612	6645.73	5762.92	4947.86	9182.96	5220.73
ENSMUSG00000021709	Erbb2ip	13	103818787	103920514	-	6591	4056.94	8239.21	3887.96	9055.77	6513.35
ENSMUSG00000051344	Plekhm3	1	64785983	64956824	-	10826	4272.84	5705.81	6199.14	7493.14	8078.41
ENSMUSG00000022680	Pdxdc1	16	13833148	13903131	-	7973	6499.73	5793.1	7003.88	6249.5	6198.41
ENSMUSG00000047084	Ngrn	7	80261215	80265374	+	1714	5912.68	5681.03	6002.04	7085.33	7052.43
ENSMUSG00000060261	Gtf2i	5	134237834	134314760	-	7120	7767.4	6668.09	6080.55	7776.8	3436.37
ENSMUSG00000028546	Elavl4	4	110203722	110351909	-	5387	8031.62	8734.9	7138	4090.29	3731.02
ENSMUSG00000049470	Aff4	11	53350833	53421830	+	13450	4620.34	5550.64	5735.43	7115.61	8690.91
ENSMUSG00000056215	Lrguk	6	34029448	34134034	+	3445	6541.89	5176.72	6132.08	7478	6362.64
ENSMUSG00000013921	Clip3	7	30291672	30308367	+	3991	5840.71	5912.71	6167.24	6926.84	6824.43
ENSMUSG00000031729	Ist1	8	109671322	109693294	-	2341	5883.89	5197.19	6280.1	7358.89	6941.33
ENSMUSG00000030327	Necap1	6	122874557	122888934	+	2386	4419.86	5870.68	6403.59	8688.33	6254.44
ENSMUSG00000033712	2610301G19Rik	14	70138177	70153811	-	3716	6383.56	6767.23	6174.6	7018.7	5250.68
ENSMUSG00000043411	Usp48	4	137593755	137658537	+	9686	9127.59	6073.27	7361.27	3902.53	5120.25
ENSMUSG00000026854	Usp20	2	30982279	31023586	+	7431	6268.41	6415.94	5137.6	7232.71	6518.18
ENSMUSG00000032383	Ppib	9	66060169	66066629	+	960	6778.35	6049.56	5852.38	6887.47	5995.53
ENSMUSG00000004865	Srpk1	17	28587648	28622521	-	9647	5076.83	5670.25	6871.39	8572.24	5359.84
ENSMUSG00000001482	Def8	8	123442986	123463270	+	3988	8404.83	5442.88	5289.71	4865.55	7538.37
ENSMUSG00000035064	Eef2k	7	120842831	120907219	+	7166	7261.57	6031.24	5689.63	5467.18	7084.31
ENSMUSG00000035086	Becn1	11	101285952	101302286	-	7065	5148.79	6262.92	5711.71	6212.15	8189.51
ENSMUSG00000048058	Ldlrad3	2	101950203	102186385	-	6023	5327.69	6878.22	6213.86	5069.46	8033
ENSMUSG00000000902	Smarcb1	10	75896769	75921617	-	7930	7379.8	6302.79	6471.47	5315.76	6044.8
ENSMUSG00000020594	Pum2	12	8674134	8752581	+	7260	5506.58	8323.26	3946.02	8008.97	5722.13
ENSMUSG00000029201	Ugdh	5	65413202	65435946	-	6799	4406.5	7967.66	7998.36	5804.33	5316.37
ENSMUSG00000079111	Kdelr2	5	143403820	143421900	+	1846	5602.19	7776.93	5773.87	6710.82	5588.81
ENSMUSG00000040606	Kazn	4	142102390	142239401	-	10721	7008.65	4933.18	6258.02	7090.37	6133.68
ENSMUSG00000031167	Rbm3	X	8138975	8145880	-	4698	5514.8	5993.53	6098.54	7128.73	6687.25
ENSMUSG00000027940	Tpm3	3	90072649	90100902	+	6085	4989.44	6897.62	7428.33	6711.83	5380.13
ENSMUSG00000057101	Zfp180	7	24081924	24107698	+	3886	5759.49	5571.11	5682.27	8860.95	5463.21
ENSMUSG00000043252	Tmem64	4	15265831	15286753	+	4670	4435.28	7567.88	3856.06	6979.33	8489.96
ENSMUSG00000040407	Akap9	5	3928054	4080209	+	15848	5628.92	5349.13	7760.37	7883.8	4677.79
ENSMUSG00000041035	Dpcd	19	45560615	45578279	+	1345	8215.66	5075.42	5103.25	6461.49	6438.96
ENSMUSG00000044221	Grsf1	5	88659448	88676171	-	3036	4128.9	6673.48	6171.33	7916.1	6383.89
ENSMUSG00000033917	Gde1	7	118688545	118705778	-	1692	5797.53	6744.6	6600.69	7607.21	4520.32
ENSMUSG00000039270	Megf9	4	70427065	70534995	-	8226	4832.13	5592.66	6039.66	7108.54	7692.94
ENSMUSG00000029345	Tfip11	5	112326358	112338073	+	4086	6381.5	3856.68	5979.96	8026.13	6993.49
ENSMUSG00000009549	Srp14	2	118475850	118479711	-	1195	6628.25	7085.12	5479.45	5416.71	6608.03
CUFFORG_1213	Olfr1326-ps1	X	74569375	74574888	-	3415	3448.29	4032.32	7799.63	7697.05	8141.2
ENSMUSG00000014606	Slc25a11	11	70644196	70647479	-	2120	7113.52	4671.33	5752.6	7053.02	6524.94
ENSMUSG00000025917	Cops5	1	10024602	10038127	-	3334	6485.34	6594.82	5884.27	4542.52	7606.96
ENSMUSG00000037610	Kcnmb2	3	31902507	32200180	+	3128	6344.49	5266.16	5681.45	7297.31	6517.21
ENSMUSG00000006818	Sod2	17	13007839	13018119	+	3824	4233.77	7410.55	6657.12	5377.34	7422.44
ENSMUSG00000028495	Rps6	4	86854660	86857412	-	1586	8040.88	5372.84	5537.51	6150.58	5986.83
ENSMUSG00000031748	Gnao1	8	93809966	93969388	+	6785	4263.59	7186.41	6833.77	6073.86	6702.7
ENSMUSG00000061136	Prpf40a	2	53134704	53191284	-	10273	4894.85	6228.44	6451.03	4470.85	8966.24
ENSMUSG00000049556	Lingo1	9	56618475	56685253	-	3925	5096.36	5158.4	5079.53	7930.23	7726.75
ENSMUSG00000086350	B230369F24Rik	1	178313328	178318549	-	2560	3426.7	8602.36	5132.69	8047.33	5782.02
ENSMUSG00000012609	Ttll5	12	85824659	86061893	+	15833	7128.94	5445.04	5906.35	6908.67	5600.4
ENSMUSG00000022412	Smcr7l	15	80234080	80253366	+	5541	4341.72	6905.16	5169.49	8051.37	6503.69
CUFFORG_0944	Olfr1349	7	6513269	6522888	-	5069	5470.59	6503.22	5378.04	8212.88	5397.52
ENSMUSG00000064215	Ifi27l1	12	103434211	103440239	+	1467	8391.46	5149.78	5518.7	6724.95	5105.76
CUFFORG_0394	Olfr1428	19	12107355	12116021	-	2659	6168.68	7735.98	8017.99	4480.95	4443.03
ENSMUSG00000071324	Armc2	10	41914990	42018442	-	7188	6080.26	5495.68	5760.78	5987.04	7519.05
ENSMUSG00000014763	Fam120b	17	15396246	15433580	+	4518	7526.82	6293.09	5481.9	4453.69	7073.68
ENSMUSG00000025873	Faf2	13	54621784	54664068	+	5084	5426.38	4557.11	7192.8	6908.67	6735.55
ENSMUSG00000054280	Prr14l	5	32789218	32854256	-	11004	6206.72	8523.7	3922.3	6448.36	5718.26
ENSMUSG00000046573	Lyrm4	13	35978797	36117357	-	1515	5790.34	7501.07	5773.05	5464.15	6268.93
ENSMUSG00000022434	Fam118a	15	85037062	85062828	+	2543	3359.88	5475.21	5478.63	10513.4	5967.51
ENSMUSG00000022257	Laptm4b	15	34238026	34284295	+	1897	8542.6	4607.75	6081.37	5055.32	6502.72
ENSMUSG00000021811	Dnajc9	14	20384638	20388910	-	1631	6297.2	5516.16	6585.15	6086.98	6296.95
ENSMUSG00000042210	Abhd14a	9	106440051	106447678	-	1434	5938.38	5799.56	5010.02	6802.68	7227.29
ENSMUSG00000026649	1700009P17Rik	1	171113918	171126967	+	1774	6156.34	5572.19	5678.18	6590.7	6779.99
ENSMUSG00000020661	Dnmt3a	12	3806007	3914443	+	16642	5188.89	4266.16	8342.66	8380.45	4579.25
ENSMUSG00000037012	Hk1	10	62268855	62379908	-	8532	7429.15	4719.82	6094.46	6325.21	6167.49
ENSMUSG00000006920	Ezh1	11	101191115	101226463	-	7440	5632.01	4461.2	6842.77	7437.62	6338.49
ENSMUSG00000034757	Tmub2	11	102284931	102289237	+	2544	9125.54	6474.13	4420.36	6213.16	4476.84
ENSMUSG00000001418	0610031J06Rik	3	88325023	88331313	+	5862	8586.81	5899.78	6240.85	4928.13	5020.75
ENSMUSG00000032030	Cul5	9	53614582	53670014	-	8165	3349.59	10044.2	5206.29	3874.27	8197.24
ENSMUSG00000019804	Snx3	10	42502030	42535381	+	1413	5134.4	6214.43	5740.34	7081.29	6446.69
ENSMUSG00000055531	Cpsf6	10	117344673	117380015	-	10510	5317.4	7293.09	5020.65	7098.45	5879.6
ENSMUSG00000024404	Riok3	18	12128850	12157367	+	3661	5474.71	6718.74	4822.73	6735.05	6826.36
ENSMUSG00000029438	Bcl7a	5	123343834	123374082	+	8580	6646.75	5427.79	6730.73	5706.42	6059.29
ENSMUSG00000086822	5330413P13Rik	2	131820006	131847660	-	5854	5383.2	6325.42	6241.66	3964.11	8644.54
ENSMUSG00000032305	Fam219b	9	57537528	57543187	+	3055	4021.98	5604.52	6192.59	8090.74	6591.6
ENSMUSG00000029765	Plxna4	6	32145926	32588192	-	11219	7781.79	5829.73	6178.69	6827.92	3866.28
ENSMUSG00000033096	Apmap	2	150583080	150608567	-	2428	7298.58	5887.92	6478.02	4760.56	6027.41
ENSMUSG00000025823	Pdia4	6	47796142	47813512	-	2480	7075.48	4794.17	5830.3	7772.76	4976.31
ENSMUSG00000038274	Fau	19	6057888	6059524	+	815	8184.81	5534.48	5638.93	5850.77	5202.37
ENSMUSG00000090733	Rps27	3	90212725	90213615	-	255	7103.24	5521.54	5993.04	6421.11	5372.4
ENSMUSG00000055839	Tceb2	17	23824740	23829109	-	508	7943.21	5226.29	5403.39	5533.8	6273.76
ENSMUSG00000012535	Tnpo3	6	29540827	29609887	-	10246	7595.7	3862.06	7484.76	4376.97	7058.22
ENSMUSG00000021357	Exoc2	13	30813919	30974047	-	4427	5032.62	5604.52	7291.76	5059.36	7379.93
ENSMUSG00000039838	Slc45a1	4	150628572	150652174	-	4395	4677.92	4587.28	5613.57	7527.46	7943.16
ENSMUSG00000074129	Rpl13a	7	45125558	45136231	-	3034	6952.1	5956.89	5854.83	5569.13	6010.99
ENSMUSG00000030291	Med21	6	146642547	146650602	+	2102	5471.62	6112.06	5714.98	5328.88	7714.19
ENSMUSG00000025410	Dctn2	10	127266262	127281959	+	1918	8062.47	5160.55	6309.54	5730.64	5074.85
ENSMUSG00000030905	Crym	7	120186380	120202111	-	3391	6550.11	5822.19	4095.68	8139.19	5729.85
ENSMUSG00000020794	Ube2g1	11	72607283	72686481	+	4579	4831.11	6857.75	5969.33	6545.27	6110.49
ENSMUSG00000029330	Cds1	5	101765130	101823858	+	3939	3329.03	5758.61	5400.94	8044.3	7760.57
ENSMUSG00000060904	Arl1	10	88730858	88744094	+	2369	4355.09	6190.72	7140.46	7043.94	5550.16
ENSMUSG00000048232	Fbxo10	4	45034247	45084604	-	4691	4421.92	4851.29	6556.53	7974.65	6465.05
ENSMUSG00000052712	BC004004	17	29268788	29302881	+	6017	5957.92	6329.73	6163.15	6202.06	5608.13
ENSMUSG00000020745	Pafah1b1	11	74673949	74724670	-	9620	5532.28	6966.59	6500.1	6274.74	4978.24
ENSMUSG00000019923	Zwint	10	72654845	72674964	+	4434	7597.76	4218.74	5915.35	6882.43	5590.74
ENSMUSG00000029120	Ppp2r2c	5	36868513	36955078	+	4450	6811.25	4770.47	6299.73	6723.94	5580.11
ENSMUSG00000031447	Lamp1	8	13159135	13175338	+	2255	6465.81	5070.04	5630.75	5307.69	7705.5
ENSMUSG00000034292	Traf3ip1	1	91494668	91529303	+	3496	3352.68	7113.14	5858.1	8351.18	5492.2
ENSMUSG00000035674	Ndufa3	7	3617373	3620163	+	858	7161.84	5657.32	5366.59	6835.99	5144.41
ENSMUSG00000032023	4931429I11Rik	9	40894849	40964118	-	3343	8103.59	5075.42	5709.26	6045.59	5202.37
ENSMUSG00000072694	1500011B03Rik	5	114808196	114813976	-	1333	5728.65	7810.33	4999.38	6456.44	5125.08
ENSMUSG00000000976	Heatr6	11	83753696	83783754	+	6419	5738.93	5529.09	6442.03	7499.2	4890.33
ENSMUSG00000041440	Gk5	9	96119362	96184627	+	6065	5002.8	7566.8	5508.07	7650.62	4364.78
ENSMUSG00000032330	Cox7a2	9	79755241	79759853	-	754	8323.61	5703.66	4722.14	5877.01	5461.28
ENSMUSG00000031672	Got2	8	95864134	95888547	-	2585	9933.63	3992.45	7253.32	3274.65	5625.52
ENSMUSG00000089872	Rps6kc1	1	190700202	190911770	-	9741	8422.31	4009.69	6635.86	4795.89	6211.93
ENSMUSG00000025997	Ikzf2	1	69531214	69685960	-	9417	5509.66	6897.62	4749.95	6116.25	6785.79
ENSMUSG00000032382	Snx1	9	66088133	66126587	-	4339	7700.57	6587.28	4679.61	6613.91	4473.94
ENSMUSG00000022762	Ncam2	16	81200697	81624285	+	6162	3560.36	7382.53	6273.56	7862.6	4956.02
ENSMUSG00000028441	1110017D15Rik	4	41505009	41517333	-	1421	7476.44	6057.1	5403.39	6178.84	4899.99
ENSMUSG00000003808	Farsa	8	84856989	84869257	+	4538	6317.76	6108.83	6693.11	5295.57	5598.47
ENSMUSG00000007656	Arpp19	9	75037614	75060313	+	4957	4433.23	7358.83	7230.42	5443.96	5544.37
ENSMUSG00000021134	Srsf5	12	80945504	80950507	+	3988	4878.4	5789.86	6494.37	5491.4	7340.32
ENSMUSG00000041268	Dmxl2	9	54365158	54501760	-	13419	6723.86	5735.98	5510.53	6450.38	5572.38
ENSMUSG00000002320	Tm9sf1	14	55635965	55643806	-	3880	6057.65	3099.13	6812.51	6149.57	7873.6
ENSMUSG00000068115	Ninl	2	150934519	151039382	-	5952	7537.1	5749.99	4179.1	6031.46	6478.57
ENSMUSG00000018076	Med13l	5	118560719	118765435	+	9293	4133.02	8233.82	6397.05	7337.69	3859.51
ENSMUSG00000028423	Nfx1	4	40970906	41025993	+	8564	5574.43	7006.46	5023.92	6480.67	5863.17
ENSMUSG00000020390	Ube2b	11	51985497	52000762	-	2126	4335.56	6900.85	5598.85	7330.62	5780.09
ENSMUSG00000025212	Sfxn3	19	45047576	45056383	+	2966	6395.9	6186.41	4831.73	5177.47	7339.35
ENSMUSG00000042506	Usp22	11	61151785	61175055	-	4886	5898.29	6258.61	6419.13	6611.89	4737.68
ENSMUSG00000029048	Rer1	4	155074110	155086382	-	1814	5988.76	6711.2	5440.19	6743.12	5042
ENSMUSG00000039536	Stau1	2	166947549	166996299	-	6065	5845.85	5393.31	5340.42	8425.87	4912.55
ENSMUSG00000020923	Ubtf	11	102304560	102319742	-	6552	5510.69	6516.15	5923.53	4752.49	7205.07
ENSMUSG00000040225	Prrc2c	1	162670725	162740556	-	14166	7166.98	5021.54	7206.7	4607.13	5868
ENSMUSG00000006418	Rnf114	2	167492645	167516173	+	3356	4959.62	4684.26	6372.52	6303	7527.74
ENSMUSG00000032727	Mier3	13	111686178	111718596	+	5846	4179.28	8841.58	6668.57	4594	5553.06
ENSMUSG00000031826	Usp10	8	119910360	119957560	+	5456	7919.56	4711.2	5419.75	7523.43	4254.64
ENSMUSG00000032786	Alas1	9	106233455	106248126	-	4310	5308.15	10954.7	8619.91	2276.31	2661.57
ENSMUSG00000022858	Tra2b	16	22244549	22266005	-	5383	3091.54	7163.78	6224.49	6048.62	7283.32
ENSMUSG00000042502	Cd2bp2	7	127191660	127196000	-	3379	5790.34	5403.01	5578.41	7527.46	5507.65
ENSMUSG00000008730	Hipk1	3	103739815	103791563	-	8591	4400.33	7509.69	4300.14	6601.8	6964.51
ENSMUSG00000038178	Slc43a2	11	75531694	75577575	+	10042	8750.28	4767.23	4646.08	8231.05	3365.84
ENSMUSG00000023043	Krt18	15	102028216	102032026	+	1400	4058.99	9598.05	8608.46	2564	4919.31
ENSMUSG00000028294	1700003M02Rik	4	34688559	34730206	-	2484	5367.78	7039.86	6275.2	5863.89	5200.44
ENSMUSG00000026918	Brd3	2	27445579	27507662	-	7336	5307.12	7174.56	7213.24	4444.61	5604.26
ENSMUSG00000024487	Yipf5	18	40204865	40219399	-	2329	5694.72	5242.45	4486.61	6531.14	7764.43
ENSMUSG00000029169	Dhx15	5	52150209	52190519	-	3009	4448.65	5830.81	4821.91	6559.4	8056.19
ENSMUSG00000028645	Slc2a1	4	119108711	119137330	+	2853	5830.43	5157.32	7538.74	6286.85	4899.02
ENSMUSG00000025132	Arhgdia	11	120578104	120581624	-	2258	5374.98	7436.41	5628.29	5456.07	5813.9
ENSMUSG00000026219	Trip12	1	84721189	84839304	-	9632	8541.57	6299.56	5930.07	3953	4958.92
ENSMUSG00000042063	Zfp386	12	116047724	116063360	+	8753	5958.95	6599.13	3894.5	6227.29	6987.7
ENSMUSG00000032803	Cdv3	9	103353102	103365780	-	4552	3415.39	6907.32	4990.39	6879.4	7394.42
ENSMUSG00000042207	Kdm5b	1	134560171	134632877	+	7760	9014.5	4124.99	6578.61	5223.9	4642.04
ENSMUSG00000017428	Psmd11	11	80428615	80473248	+	6383	6315.7	5796.33	5596.4	4134.7	7698.74
ENSMUSG00000030917	Tmem159	7	120102376	120120992	+	1926	7117.63	5077.58	5226.74	5003.84	7115.22
ENSMUSG00000024064	Galnt14	17	73493228	73710453	-	5348	3404.08	4898.7	6109.99	6371.64	8704.43
ENSMUSG00000028309	Rnf20	4	49632006	49656887	+	7288	8675.22	2587.28	5146.59	6260.61	6796.41
ENSMUSG00000047026	Acsm4	7	119690026	119714567	+	2154	9469.96	6325.42	8004.08	2072.4	3593.84
ENSMUSG00000003813	Rad23a	8	84834019	84840665	-	2577	6281.77	5856.67	4996.11	6452.4	5870.9
ENSMUSG00000040936	Ulk4	9	120960268	121277197	-	7984	6233.45	5133.61	5586.58	5492.41	7009.92
ENSMUSG00000016831	Tox4	14	52279146	52296391	+	6940	8133.41	6385.77	5715.8	5720.55	3495.3
ENSMUSG00000022407	Adsl	15	80948490	80970947	+	4398	7165.95	6858.83	5067.26	5042.2	5296.08
ENSMUSG00000036825	Ssx2ip	3	146404642	146440139	+	4195	4037.4	6660.55	5762.42	4808.01	8140.24
ENSMUSG00000031513	Leprotl1	8	34135572	34147033	-	2879	4524.73	6360.98	4278.88	7709.17	6521.08
ENSMUSG00000032301	Psma4	9	54950790	54958030	+	2370	7653.28	4349.13	5355.96	4574.82	7439.83
ENSMUSG00000024493	Lars	18	42202350	42262122	-	3856	7399.33	4995.68	4368.84	5544.91	7027.31
ENSMUSG00000018820	Zfyve27	19	42163951	42194590	+	8623	5377.03	7889	5853.2	4260.89	5951.09
ENSMUSG00000022814	Umps	16	33954782	33967038	-	3484	7933.95	4043.1	5037	6285.84	5925.97
ENSMUSG00000033237	Arid2	15	96287518	96404992	+	10737	3709.43	5632.54	5137.6	6992.46	7749.94
ENSMUSG00000042541	Shfm1	6	6557294	6578658	-	1472	7368.49	4956.89	5387.03	5115.89	6380.03
ENSMUSG00000031302	Nlgn3	X	101299168	101325963	+	9271	4319.11	8822.19	7849.51	4866.56	3333.96
ENSMUSG00000030706	Mrpl48	7	100545751	100608297	-	6119	6563.48	5948.27	6173.78	3040.46	7458.18
ENSMUSG00000015488	Cacfd1	2	27009926	27021089	+	4693	4398.27	6899.78	5761.6	5899.22	6202.27
ENSMUSG00000020099	Unc5b	10	60762610	60831581	-	5852	9967.56	5417.02	5333.88	4002.47	4412.11
CUFFORG_0690	Olfr1228	2	89247964	89254062	-	3260	3116.21	13672.4	7874.87	2819.39	1633.65
ENSMUSG00000058558	Rpl5	5	107900502	107909005	+	3920	5826.32	6441.8	5635.65	5057.34	6143.34
ENSMUSG00000029729	Zkscan1	5	138085084	138107822	+	8541	7845.54	4684.26	5248.82	5560.05	5752.07
ENSMUSG00000025364	Pa2g4	10	128557766	128565934	-	2751	6960.33	6117.45	5108.97	4920.06	5980.07
ENSMUSG00000025008	Tctn3	19	40596446	40612233	-	3273	7867.13	4981.67	5920.26	4675.77	5640.01
ENSMUSG00000022415	Syngr1	15	80091334	80119501	+	4808	4537.07	6132.53	5593.94	6454.42	6360.71
ENSMUSG00000031012	Cask	X	13517080	13851367	-	9145	5795.48	7404.08	5250.46	6262.62	4320.34
ENSMUSG00000057176	Gm166	7	127582384	127588595	-	2535	7193.71	5787.71	4990.39	5043.21	6015.82
ENSMUSG00000034459	Ifit1	19	34640871	34650009	+	2656	6973.7	7163.78	3934.57	5378.35	5560.79
ENSMUSG00000041720	Pi4ka	16	17280351	17406314	-	11257	6091.57	3185.34	3627.07	10217.6	5874.77
ENSMUSG00000021810	Ecd	14	20319859	20348121	-	3125	4475.38	4845.9	5990.59	6487.73	7162.56
ENSMUSG00000039747	Orai2	5	136147464	136170656	-	3846	5933.24	4077.58	6329.17	3910.61	8694.77
ENSMUSG00000006673	Qrich1	9	108517087	108560167	+	3362	5791.36	5939.65	5761.6	5762.95	5679.62
ENSMUSG00000045917	6330416G13Rik	4	63558781	63586357	+	3974	5208.42	5118.53	5563.68	5294.56	7736.41
ENSMUSG00000030016	Zfml	6	83914353	83986869	+	6470	4834.19	4271.55	7670.41	5947.68	6169.42
ENSMUSG00000022865	Cxadr	16	78301496	78359785	+	6309	3536.71	4086.2	6315.27	6391.83	8560.49
ENSMUSG00000038708	Golga4	9	118506318	118582522	+	7535	6224.2	4997.84	6831.32	4909.96	5921.14
ENSMUSG00000030960	Mettl10	7	132827457	132852673	-	1764	5390.4	6727.36	5459.82	5897.2	5401.39
ENSMUSG00000018965	Ywhah	5	33018816	33027966	+	2274	5509.66	5117.45	5601.31	7051	5579.15
ENSMUSG00000017858	Ift52	2	163017354	163046141	+	2802	5014.11	5255.38	5992.23	6131.4	6443.79
ENSMUSG00000038014	Fam120a	13	48879219	48968017	-	5105	3816.36	4565.73	6149.25	8844.8	5446.79
ENSMUSG00000028851	Nudc	4	133532542	133545996	-	1425	5410.96	5490.29	6107.54	6666.4	5112.53
ENSMUSG00000024743	Syt7	19	10389090	10453181	+	6966	4789.98	8485.98	5077.89	5045.23	5367.57
ENSMUSG00000027288	Zfp106	2	120506820	120563843	-	10429	3451.38	4551.72	4488.24	5955.75	10286.9
ENSMUSG00000019578	Ubxn6	17	56067045	56075028	-	5685	6381.5	3989.22	6455.94	6381.74	5522.15
ENSMUSG00000010025	Aldh3a2	11	61223417	61267464	-	5619	4463.04	5254.3	6941.73	5278.41	6788.68
ENSMUSG00000002728	Naa20	2	145902099	145916425	+	3705	6186.16	7114.21	5542.42	5144.15	4717.4
ENSMUSG00000060938	Rpl26	11	68901583	68906989	+	1444	7717.02	4996.76	4987.12	5759.92	5226.52
ENSMUSG00000029649	Pomp	5	147860628	147875778	+	734	6060.73	5770.47	5205.48	6310.07	5330.86
ENSMUSG00000066979	Bub3	7	131560391	131571898	+	2055	6974.72	6315.72	5504.8	3987.33	5888.29
ENSMUSG00000015733	Capza2	6	17636234	17666972	+	5890	2843.76	7687.49	6186.87	6127.36	5822.6
ENSMUSG00000034377	Tulp4	17	6106437	6251128	+	18054	3535.68	6712.28	5618.48	7248.86	5544.37
ENSMUSG00000068290	Ddrgk1	2	130653960	130664659	-	2084	5456.2	5933.18	5631.56	6680.54	4955.05
ENSMUSG00000033938	Ndufb7	8	83566671	83571626	+	4522	7779.74	4688.57	5041.91	6100.1	5044.9
ENSMUSG00000021068	Nin	12	70011435	70111925	-	10345	7652.25	5885.77	7088.93	4856.46	3154.27
ENSMUSG00000068747	Sort1	3	108284091	108361511	+	7560	5072.71	7602.36	4966.67	5192.61	5769.46
ENSMUSG00000035382	Pcsk7	9	45906569	45929692	+	3784	6679.65	3066.81	4319.77	7449.74	7077.54
ENSMUSG00000024097	Srsf7	17	80200089	80207305	-	2279	6056.62	5996.76	5131.05	5532.79	5855.45
ENSMUSG00000038374	Rbm8a	3	96629928	96633779	+	2604	6023.72	5159.48	6153.34	5585.28	5644.84
ENSMUSG00000040354	Mars	10	127296221	127311786	-	3423	9742.41	4982.75	4577.38	3305.95	5957.85
ENSMUSG00000036180	Gatad2a	8	69907069	69996379	-	5502	4020.95	8050.64	4751.58	6817.82	4916.41
ENSMUSG00000030704	Rab6a	7	100607410	100641268	+	3728	3739.25	6837.28	4563.48	6520.03	6887.23
ENSMUSG00000028800	Hdac1	4	129516104	129542713	-	3445	5191.97	5056.03	5676.55	6357.51	6231.25
ENSMUSG00000021537	Cetn3	13	81783292	81797143	+	999	4030.21	6559.26	5539.15	6141.49	6242.85
ENSMUSG00000021764	Ndufs4	13	114287795	114388094	-	1534	6784.52	5329.73	5598.03	4993.75	5784.92
ENSMUSG00000031347	Cetn2	X	72913532	72918411	-	1646	4828.02	6710.12	4888.98	6682.56	5378.2
ENSMUSG00000032262	Elovl4	9	83778693	83806305	-	3053	4758.11	6615.29	5498.26	5261.25	6344.28
ENSMUSG00000024603	Dctn4	18	60526221	60558762	+	3714	7596.73	6796.33	4273.15	4451.67	5347.28
ENSMUSG00000004460	Dnajb11	16	22857845	22879634	+	3236	6228.31	4256.46	5121.24	5284.47	7573.15
ENSMUSG00000031488	Rab11fip1	8	27138773	27174646	-	7965	4400.33	3848.06	5821.3	7492.13	6881.43
ENSMUSG00000002957	Ap2a2	7	141562180	141633011	+	4639	5279.36	7584.04	4912.69	6828.93	3836.33
ENSMUSG00000026965	Anapc2	2	25272478	25285915	+	3445	8182.76	4617.45	7194.43	4477.92	3949.36
ENSMUSG00000023904	Hcfc1r1	17	23673596	23675227	+	958	6940.8	5971.97	4968.31	5018.98	5507.65
ENSMUSG00000069089	Cdk7	13	100697027	100730942	-	7595	4494.91	4970.9	4570.02	7432.58	6925.87
ENSMUSG00000056598	Lrrc48	11	60353329	60394341	+	4519	7409.62	4204.74	5180.94	4880.69	6718.16
ENSMUSG00000021945	Zmym2	14	56887795	56962579	+	6876	6437.02	4906.24	4175.01	3514.9	9358.47
ENSMUSG00000034243	Golgb1	16	36875140	36933085	+	12639	7633.74	3865.3	5938.25	4298.24	6645.7
ENSMUSG00000026131	Dst	1	33908225	34308652	+	37510	8163.22	3214.44	6576.16	4780.75	5644.84
ENSMUSG00000025793	Hgs	11	120467635	120483984	+	2991	5926.05	6405.16	6592.51	4548.58	4906.75
CUFFORG_0206	Olfr31	14	14322828	14331791	+	4194	6093.63	7560.33	5061.54	6637.13	3025.78
ENSMUSG00000054976	Nyap2	1	81076950	81341764	+	12508	4510.33	8257.53	4778.57	4598.04	6218.69
ENSMUSG00000023032	Slc4a8	15	100761747	100823968	+	13021	7173.15	4671.33	5569.41	5371.28	5574.31
ENSMUSG00000020111	Micu1	10	59702477	59864132	+	9234	5316.38	5106.67	4664.89	5723.58	7523.88
ENSMUSG00000027365	Trpm7	2	126791565	126876230	-	11315	4626.51	5314.65	6458.39	5838.66	6072.81
ENSMUSG00000020720	Psmd12	11	107479484	107504362	+	2649	5459.28	5211.2	6415.86	6030.45	5188.85
ENSMUSG00000021488	Nsd1	13	55209782	55318325	+	12784	4902.05	6271.54	5320.79	6327.23	5475.77
ENSMUSG00000021534	1700001L19Rik	13	68597439	68614231	+	1808	6407.2	3112.06	5627.48	6014.3	7105.56
ENSMUSG00000075419	Dolk	2	30284229	30286354	-	2126	4715.96	5393.31	4293.6	6053.67	7803.07
ENSMUSG00000034951	Cog7	7	121922839	121981711	-	3328	6473	3505.38	6157.43	6639.15	5382.06
ENSMUSG00000033760	Rbm4b	19	4756543	4767065	+	9886	3399.97	6669.17	4767.94	8198.75	5109.63
ENSMUSG00000026034	Clk1	1	58410189	58424066	-	8132	2352.32	7218.74	6263.75	6572.53	5717.3
ENSMUSG00000022159	Rab2b	14	52261759	52279545	-	4163	5648.46	4487.06	5616.84	7372.01	4996.6
ENSMUSG00000039431	Mtmr7	8	40551095	40634797	-	4454	4621.37	5058.18	6010.22	6870.31	5557.89
ENSMUSG00000000441	Raf1	6	115618067	115676635	-	6363	5282.45	5137.92	5348.6	6787.54	5557.89
ENSMUSG00000036550	Cnot1	8	95719451	95807462	-	8390	3762.9	6408.4	6412.59	7398.25	4127.12
ENSMUSG00000020894	Vamp2	11	69088490	69092384	+	3809	2610.38	5572.19	5963.6	7557.75	6349.12
ENSMUSG00000053838	Nudcd3	11	6105691	6200415	-	6496	6227.28	5481.67	6315.27	4353.76	5664.16
ENSMUSG00000029428	Stx2	5	128984557	129008574	-	4164	5384.23	5877.15	5791.86	4230.6	6755.84
ENSMUSG00000042406	Atf4	15	80255184	80257540	+	1724	5941.47	5595.9	4293.6	7084.32	5111.56
ENSMUSG00000062797	l7Rn6	7	89917529	89941199	-	2933	4646.05	6703.65	3989.37	6553.35	6119.19
ENSMUSG00000003234	Abcf3	16	20548577	20561379	+	3557	8835.61	4600.21	5568.59	5628.69	3344.59
ENSMUSG00000028391	Wdr31	4	62448653	62470896	-	4738	5988.76	5074.35	4724.59	5226.93	6957.75
ENSMUSG00000031432	Prps1	X	140456613	140476140	+	1993	4834.19	5754.3	5759.15	3962.09	7647.53
ENSMUSG00000038244	Mical2	7	112225856	112355194	+	11510	4752.97	8271.54	5989.77	3872.25	5066.15
ENSMUSG00000035934	Pknox2	9	36889965	37147314	-	7618	3956.18	3737.06	5746.88	6708.8	7799.21
ENSMUSG00000053477	Tcf4	18	69344146	69687967	+	12250	4703.62	5484.91	5822.12	5543.9	6385.83
ENSMUSG00000071662	Polr2g	19	8793129	8798557	-	868	6648.81	6514	5255.36	4992.74	4526.11
ENSMUSG00000029922	Mkrn1	6	39397804	39420462	-	4439	6997.34	6475.21	5487.63	2671	6297.91
ENSMUSG00000024644	Cndp2	18	84667470	84685633	-	2119	7482.61	5220.9	5478.63	6226.28	3513.65
ENSMUSG00000073725	Lmbrd1	1	24678544	24766299	+	5390	5195.06	3375	6374.15	5674.12	7301.68
ENSMUSG00000021484	Lman2	13	55343833	55362783	-	4315	5511.72	4558.18	4794.93	5711.46	7330.66
ENSMUSG00000044636	Csrnp2	15	100479570	100495239	-	4126	4963.73	6442.88	5391.12	5470.21	5598.47
ENSMUSG00000074884	Serf2	2	121449195	121458313	+	5455	5277.31	6003.22	5301.98	5161.31	6102.76
ENSMUSG00000025041	Nt5c2	19	46886831	47015153	-	4475	5930.16	3121.76	4208.54	6285.84	8262.93
ENSMUSG00000020830	Vmo1	11	70513516	70514616	-	672	1704.61	16089.4	8821.09	345.232	839.528
ENSMUSG00000026496	Parp1	1	180568955	180601253	+	3846	4721.1	4910.55	7390.71	5590.33	5181.12
ENSMUSG00000048170	Mcmbp	7	128696441	128740495	-	5107	3784.49	6223.05	5467.18	6355.49	5943.36
ENSMUSG00000021094	Dhrs7	12	72650356	72664828	-	1301	5938.38	5651.93	4880.8	6446.34	4855.55
ENSMUSG00000062981	Mrpl42	10	95480806	95501927	-	666	6825.65	4878.23	4356.57	5879.03	5799.41
ENSMUSG00000020260	Pofut2	10	77259300	77269586	+	2219	7913.39	3493.53	6945.81	4303.28	5068.09
ENSMUSG00000009647	Mcu	10	59446984	59616692	-	6936	8169.39	4878.23	4301.78	5674.12	4682.62
ENSMUSG00000038116	Phf20	2	156196466	156309952	+	9988	6338.32	7547.4	4459.62	4595.01	4765.7
ENSMUSG00000040459	Arglu1	8	8666577	8690537	-	1711	4540.15	7599.13	5313.43	5949.69	4290.39
ENSMUSG00000024067	Dpy30	17	74299474	74323944	-	974	6175.88	5483.83	5434.47	4273	6310.47
ENSMUSG00000027254	Map1a	2	121289600	121310832	+	12166	6384.59	1806.03	4363.93	8223.98	6894.95
ENSMUSG00000086158	Gm5918	9	72979724	72985376	-	709	6597.41	5341.59	4846.45	4825.17	6047.7
ENSMUSG00000024290	Rock1	18	10064401	10181792	-	6187	2979.47	7518.31	5420.56	6296.95	5442.93
ENSMUSG00000085950	Gm13589	2	38424002	38455851	+	1675	5354.42	4447.19	4431.81	7437.62	5974.27
ENSMUSG00000038807	Rap1gap2	11	74383356	74590186	-	6632	4577.16	5832.97	5009.2	6024.39	6197.44
ENSMUSG00000017485	Top2b	14	16365179	16430787	+	6355	5175.52	5667.02	4185.64	4376.97	8217.53
ENSMUSG00000021957	Tkt	14	30548359	30574722	+	6533	5801.65	3644.39	8803.1	4240.7	5129.92
ENSMUSG00000046079	Lrrc8d	5	105699969	105832436	+	12573	7276.99	6172.41	3868.33	5490.4	4802.41
ENSMUSG00000039128	Cdc123	2	5794294	5845164	-	3463	5414.05	5037.71	4870.17	5567.11	6695.94
CUFFORG_0355	Olfr1440	19	12387286	12401584	+	7616	8198.18	9453.65	7330.19	1121.5	1473.28
ENSMUSG00000009070	Rtdr1	10	74957477	75032586	-	3012	5053.18	5788.79	5840.93	5893.17	4997.56
ENSMUSG00000020022	Ndufa12	10	94198955	94221443	+	1334	5715.28	5295.25	5067.26	6027.42	5468.05
ENSMUSG00000063439	B9d2	7	25681158	25686558	+	1021	5596.02	4148.7	4328.76	7149.93	6348.15
ENSMUSG00000014313	Cox6c	15	35925886	35938246	-	3567	6176.91	5332.97	5448.37	5251.16	5356.95
ENSMUSG00000015837	Sqstm1	11	50199366	50210827	-	3356	6175.88	4321.11	6296.46	6328.24	4429.5
ENSMUSG00000027531	Impa1	3	10313540	10331439	-	3455	7087.82	5649.78	5023.92	4760.56	5010.12
ENSMUSG00000029198	Grpel1	5	36464998	36474080	+	3528	6698.16	6697.19	3836.43	6650.25	3590.94
ENSMUSG00000025487	Psmd13	7	140881968	140898643	+	3395	8497.36	3457.97	6239.21	4847.38	4383.13
ENSMUSG00000056211	R3hdm1	1	128103306	128237735	+	4812	4744.74	8335.12	4361.48	5390.46	4591.81
ENSMUSG00000072704	2700089E24Rik	6	133105239	133107747	+	2509	3856.45	8596.97	4157.84	5417.72	5379.17
ENSMUSG00000059708	Akap17b	X	36608314	36645395	-	6003	3156.31	3883.62	4673.07	8636.85	7038.9
ENSMUSG00000027170	Eif3m	2	104999656	105017080	-	2590	6739.29	6300.64	4305.87	3550.23	6486.3
ENSMUSG00000039745	Htatip2	7	49759106	49773999	+	1465	6709.47	6890.08	4569.21	4508.2	4698.07
ENSMUSG00000020777	Acox1	11	116171888	116199045	-	5082	5618.64	6515.08	6370.06	4570.79	4291.35
ENSMUSG00000000743	Chmp1a	8	123204264	123212763	-	3260	6673.49	4992.45	5949.7	5734.68	4009.26
ENSMUSG00000027455	Nsfl1c	2	151494182	151511414	+	3967	7005.57	3954.74	6173.78	6922.8	3262.47
ENSMUSG00000029314	Agpat9	5	100845713	100899102	+	3502	4306.77	4237.06	5086.07	8900.32	4768.6
CUFFORG_0157	Olfr329-ps	11	58539801	58546441	-	4582	4250.22	10710.1	7383.35	2879.96	2056.8
ENSMUSG00000036188	Ankmy2	12	36157124	36197291	+	2446	4977.1	5776.93	6149.25	4706.05	5652.57
ENSMUSG00000010277	2610507B11Rik	11	78261752	78290623	+	8798	4566.88	6228.44	6397.87	5164.34	4899.02
ENSMUSG00000030879	Mrpl17	7	105806658	105811099	-	4153	4597.72	7641.15	3753.83	5097.72	6163.63
ENSMUSG00000021687	Scamp1	13	94201310	94285857	-	4582	3816.36	5955.81	6239.21	5511.59	5724.06
ENSMUSG00000020737	Hn1	11	115497353	115514387	-	2149	8017.23	4846.98	6227.76	3523.99	4618.86
ENSMUSG00000022037	Clu	14	65968483	65981548	+	3438	4264.62	7289.86	8561.03	2515.55	4601.47
ENSMUSG00000073617	Hdac4	1	91928785	91931176	-	2392	6712.55	5820.04	4327.13	5071.47	5300.91
ENSMUSG00000048930	Tada3	6	113366025	113377883	-	3883	5621.73	6218.74	6431.4	5012.93	3933.9
ENSMUSG00000053470	Kdm3a	6	71588974	71632905	-	4921	4576.13	6129.3	5846.65	6998.51	3666.3
ENSMUSG00000026867	Gapvd1	2	34676184	34755232	-	8287	4044.6	5293.1	4553.67	6568.49	6723.96
ENSMUSG00000001211	Agpat3	10	78269178	78352489	-	7577	6775.27	4131.46	4338.58	6740.09	5197.54
ENSMUSG00000024143	Rhoq	17	86963082	87000069	+	4151	3946.93	7049.56	4371.29	7825.25	3981.24
ENSMUSG00000040118	Cacna2d1	5	15934691	16374511	+	7514	2666.93	5170.25	5645.47	6183.89	7501.66
ENSMUSG00000039047	Pigk	3	152714100	152980408	+	9367	5556.95	4473.05	4639.54	6537.19	5952.05
ENSMUSG00000002580	Mien1	11	98437708	98438991	-	747	6868.83	5207.97	5162.13	5420.74	4491.33
ENSMUSG00000039158	Akna	4	63367125	63403354	-	5765	7034.35	5955.81	4255.98	5905.28	3995.73
ENSMUSG00000035521	Gnptg	17	25233331	25240124	-	2249	6146.06	4492.45	5589.04	5359.17	5555.96
ENSMUSG00000033543	Gtf2a2	9	70012550	70022866	+	4047	6473	5421.33	4512.78	5110.84	5590.74
ENSMUSG00000003464	Pex19	1	172126755	172136493	+	3815	3790.66	6343.74	5865.46	5394.5	5706.67
ENSMUSG00000079614	Seh1l	18	67774876	67795461	+	3516	4555.57	7815.72	4327.13	4471.86	5928.87
ENSMUSG00000013495	Tmem175	5	108629770	108647770	+	3875	4514.45	4117.45	4195.46	6106.16	8147
ENSMUSG00000086851	A430108G06Rik	11	53564688	53567313	-	1504	6499.73	3629.31	5825.39	5379.36	5739.52
ENSMUSG00000007613	Tgfbr1	4	47353222	47414931	+	6534	2597.02	6253.22	3437.33	4136.72	10596
ENSMUSG00000028760	Eif4g3	4	137993022	138208508	+	11063	6063.81	6365.29	5096.71	3883.35	5602.33
ENSMUSG00000070730	Rmdn3	2	119137001	119157034	-	3537	4639.88	7451.5	4812.1	4720.19	5383.03
ENSMUSG00000009907	Vps4b	1	106764071	106796728	-	8384	3516.15	4703.66	5438.56	6162.69	7177.05
ENSMUSG00000030788	Rnf141	7	110800432	110844457	-	5861	5205.34	5595.9	4081.78	5405.6	6700.77
ENSMUSG00000028466	Creb3	4	43562332	43567060	+	2372	8511.75	5523.7	5770.6	3170.68	4005.39
ENSMUSG00000031229	Atrx	X	105797615	105929397	-	15190	6245.79	3223.06	6848.49	4686.87	5931.77
ENSMUSG00000026926	Pmpca	2	26389339	26397122	+	4282	4398.27	6370.68	5099.98	6197.01	4864.24
ENSMUSG00000023572	Ccndbp1	2	121008403	121016904	+	3469	5557.98	4515.08	5539.97	5601.43	5661.26
ENSMUSG00000020522	Mfap3	11	57518664	57533815	+	5801	4601.84	4768.31	3997.54	6148.56	7319.07
ENSMUSG00000030120	Mlf2	6	124931388	124936138	+	1533	4195.73	5620.68	5338.78	7230.69	4441.1
ENSMUSG00000034022	Cpsf1	15	76595809	76607591	-	4515	5312.26	3477.37	6978.53	5504.53	5526.98
ENSMUSG00000027799	Nbea	3	55625205	56183701	-	10976	6046.34	2863.14	6454.3	4180.13	7213.76
ENSMUSG00000028961	Pgd	4	149149991	149166771	-	6447	3719.72	6889	5175.22	6719.9	4235.32
ENSMUSG00000020638	Cmpk2	12	26469204	26479835	+	3198	5918.85	5601.29	4704.15	4691.92	5813.9
ENSMUSG00000057236	Rbbp4	4	129307100	129335370	-	8744	5535.36	5887.92	5229.19	4531.42	5535.67
ENSMUSG00000054309	Cpsf3	12	21286297	21315056	+	2560	5722.48	4606.67	6866.49	6235.37	3283.73
ENSMUSG00000000823	Znf512b	2	181582103	181592803	-	6810	4791.01	6868.53	7208.34	2368.17	5463.21
ENSMUSG00000042066	Tmcc2	1	132356315	132391281	-	5692	4550.43	2737.07	4920.87	7443.68	7036.97
ENSMUSG00000033419	Snap91	9	86765936	86880654	-	6602	4126.85	4915.94	6028.21	4301.26	7304.57
ENSMUSG00000027282	Mtch2	2	90847155	90866810	+	8490	6003.16	4882.54	5250.46	2934.47	7604.06
ENSMUSG00000063851	Rnf183	4	62427540	62435252	-	1524	5942.5	4376.07	4430.18	5672.1	6248.64
ENSMUSG00000026819	Slc25a25	2	32414487	32451445	-	4632	7233.81	5485.98	5117.97	4494.07	4336.76
ENSMUSG00000040189	Ccdc114	7	45924072	45948956	+	5695	4349.95	6073.27	5441.01	5234	5563.69
ENSMUSG00000042751	Nmnat2	1	152955101	153119260	+	4522	5569.29	4623.92	3650.78	3789.47	9027.1
ENSMUSG00000031556	Tm2d2	8	25017211	25023259	+	1280	6313.65	4829.73	5515.43	6833.97	3160.07
ENSMUSG00000036699	Zcchc12	X	36195904	36199158	+	2280	3179.96	4461.2	6937.64	5603.45	6426.4
ENSMUSG00000084957	Bbip1	19	53929677	53944627	-	2488	3888.33	7428.87	3910.85	5193.62	6174.25
ENSMUSG00000026851	BC005624	2	30972833	30982201	-	2624	5208.42	5340.51	5628.29	5345.03	5067.12
ENSMUSG00000027291	Vps39	2	120316461	120353137	-	8605	5917.82	3542.02	6740.54	6037.52	4350.28
ENSMUSG00000019647	Sema6a	18	47235598	47368870	-	8778	5291.7	6314.65	4498.05	5570.14	4883.56
ENSMUSG00000059005	Hnrnpa3	2	75659261	75669407	+	5396	6460.67	2967.67	5014.92	6381.74	5730.82
ENSMUSG00000024526	Cidea	18	67343564	67367794	+	1164	4930.83	3412.71	4169.29	7517.37	6514.32
ENSMUSG00000055850	Rnf181	6	72359714	72362721	-	2070	7508.31	5688.57	5208.75	4078.18	4060.46
ENSMUSG00000038646	Fam103a1	7	81762925	81769491	+	1741	4324.25	7136.84	5078.71	4368.9	5632.28
ENSMUSG00000068921	Dap3	3	88920803	88951181	-	5885	6230.37	3642.24	5469.63	3610.8	7585.71
ENSMUSG00000022351	Sqle	15	59315077	59331192	+	5546	6266.35	4226.29	6242.48	4822.14	4978.24
ENSMUSG00000053536	Cstf2t	19	31082841	31086590	+	3750	5025.42	4800.64	5014.1	5986.04	5706.67
ENSMUSG00000002588	Pon1	6	5168090	5193946	-	2898	1582.27	8496.76	10735.6	1904.83	3809.28
ENSMUSG00000030335	Mrpl51	6	125191801	125195583	+	3357	6251.96	5136.85	5135.14	4998.79	5004.32
ENSMUSG00000024927	Rela	19	5637483	5648130	+	2716	5727.62	4957.97	5728.07	5039.17	5046.83
ENSMUSG00000016253	Nelfcd	2	174415804	174427502	+	2883	5568.26	2668.1	6586.79	5647.87	6025.48
ENSMUSG00000053119	Chmp3	6	71543797	71582609	+	3250	5451.06	5623.91	5167.04	3550.23	6696.91
ENSMUSG00000036398	Ppp1r11	17	36948356	36951741	-	1975	6522.35	5147.62	4829.28	5101.76	4883.56
ENSMUSG00000029053	Prkcz	4	155260129	155361361	-	6318	5776.97	4230.6	4537.31	5503.52	6427.37
ENSMUSG00000031775	Pllp	8	94674895	94696242	-	1889	5683.41	5403.01	5093.43	4424.42	5844.82
ENSMUSG00000003354	Ccdc65	15	98708207	98723326	+	1890	6426.74	4164.86	5314.25	4360.82	6158.8
ENSMUSG00000032047	Acat1	9	53580522	53610382	-	3758	5460.31	5261.85	5232.46	3518.94	6942.29
ENSMUSG00000021910	Nisch	14	31170930	31216946	-	13198	4736.52	4022.62	5007.56	6786.53	5856.41
ENSMUSG00000038267	Slc22a23	13	34179158	34345182	-	6386	3149.11	3151.94	4276.42	10742.6	5064.22
ENSMUSG00000001911	Nfix	8	84699876	84800344	-	7351	6051.48	5775.85	3919.85	6003.2	4590.84
ENSMUSG00000041881	Ndufa7	17	33824591	33838316	+	1701	5972.31	4991.37	4682.88	5792.22	4901.92
ENSMUSG00000028226	Mmp16	4	17853091	18119145	+	8339	2946.57	6846.97	3039.05	6118.27	7387.66
ENSMUSG00000045287	Rtn4rl1	11	75193783	75267769	+	3525	5113.84	5048.48	4861.99	5749.82	5542.43
ENSMUSG00000045438	Cox19	5	139336189	139345233	-	3539	6237.57	5079.73	4963.4	4351.74	5666.09
ENSMUSG00000031753	Cog4	8	110846600	110882227	+	4053	4498	5473.05	5499.08	4087.26	6735.55
ENSMUSG00000056832	Ttc26	6	38381469	38427647	+	4673	4990.46	5341.59	4983.84	3655.22	7313.27
ENSMUSG00000002279	Lmf1	17	25579174	25662826	+	13471	5744.07	7779.08	4444.08	4876.65	3397.72
ENSMUSG00000066148	Prpf4	4	62408797	62426990	+	5671	6218.03	4544.17	4290.33	7822.22	3364.88
ENSMUSG00000047888	Tnrc6b	15	80711319	80941086	+	17327	3228.28	3771.55	6200.77	6278.78	6756.8
ENSMUSG00000021576	Pdcd6	13	74303121	74317326	-	1524	5629.95	5419.17	5677.36	4105.43	5397.52
ENSMUSG00000020460	Rps27a	11	29545846	29548109	-	1972	7281.1	4672.41	4682.88	5216.83	4368.64
ENSMUSG00000015749	Anp32e	3	95929246	95947390	+	3566	5197.11	2099.14	7146.18	5689.26	6086.34
ENSMUSG00000043929	Klhl15	X	94234599	94277724	+	9741	2274.19	9301.71	3976.28	5389.45	5262.27
ENSMUSG00000025439	Clns1a	7	97696634	97718879	+	1515	4627.54	6006.46	5936.61	4733.31	4889.36
ENSMUSG00000031010	Usp9x	X	13071498	13173328	+	15051	5516.86	5436.41	5013.29	4534.45	5673.82
ENSMUSG00000025373	Rnf41	10	128411616	128441438	+	4374	8491.19	3660.56	4282.97	5871.97	3837.29
ENSMUSG00000027006	Dnajc10	2	80315466	80354043	+	5004	6165.6	3585.12	6590.88	6028.43	3755.18
ENSMUSG00000020130	Tbc1d15	10	115197877	115251493	-	3773	4503.14	5729.52	4099.77	4536.47	7245.64
ENSMUSG00000071415	Rpl23	11	97777527	97782437	-	1770	7025.1	4471.98	4959.31	5194.63	4446.89
ENSMUSG00000049354	Dcaf7	11	106036872	106059324	+	6133	5324.6	5650.85	5996.32	4630.34	4494.23
ENSMUSG00000025571	Tnrc6c	11	117654289	117763439	+	12843	4082.64	5506.46	5017.38	5542.89	5941.43
ENSMUSG00000043962	Thrap3	4	126164082	126202760	-	9234	5677.24	4771.55	4821.1	4580.88	6237.05
ENSMUSG00000027628	Aar2	2	156547584	156568972	+	3615	4909.24	5187.49	5547.33	5234	5185.95
ENSMUSG00000038909	Kat7	11	95274259	95310246	-	5536	3371.18	4396.55	4014.72	5896.19	8379.83
ENSMUSG00000038241	Cep250	2	155956458	155998900	+	10373	4637.82	4515.08	5153.95	7037.88	4686.48
ENSMUSG00000020412	Ascc2	11	4637747	4685699	+	4964	6423.65	4181.03	5409.12	3115.16	6893.99
ENSMUSG00000040536	Necab1	4	14952245	15149794	-	5237	3607.65	5321.11	4618.28	6161.68	6297.91
ENSMUSG00000063888	Rpl7l1	17	46773907	46782656	-	2606	5841.74	4063.57	4310.77	6153.6	5612.96
ENSMUSG00000029146	Snx17	5	31193227	31198900	+	2791	7298.58	6307.1	5511.34	2550.88	4297.15
CUFFORG_0108	Olfr1382	11	49528247	49538691	+	4633	5212.54	3893.31	2302.19	5209.77	9341.08
ENSMUSG00000022337	Emc2	15	43477229	43527777	+	1245	4463.04	5462.28	5159.68	5667.05	5183.05
ENSMUSG00000041459	Tardbp	4	148612382	148627019	-	7477	3698.12	4399.78	5646.29	6265.65	5895.06
ENSMUSG00000030557	Mef2a	7	67231163	67372858	-	6283	3436.98	7545.25	4441.62	4250.79	6212.9
ENSMUSG00000034157	2310044G17Rik	12	86947343	86965362	+	4098	5128.23	4289.86	5754.24	4356.78	6354.91
ENSMUSG00000026678	Rgs5	1	169655501	169695813	+	4549	2932.18	9091.58	5553.87	1256.76	7047.6
ENSMUSG00000026223	Itm2c	1	85894281	85908675	+	2491	6304.39	3924.56	4929.87	5612.54	5095.14
ENSMUSG00000002129	Sf3a1	11	4160350	4182541	+	6147	4431.17	6481.67	4933.14	4447.63	5567.55
ENSMUSG00000038520	Tbc1d17	7	44840901	44849079	-	3448	7232.78	5715.51	5667.55	3320.08	3925.21
ENSMUSG00000017664	Slc35c2	2	165276554	165287869	-	3914	6445.24	3837.28	5570.23	4938.23	5066.15
ENSMUSG00000040040	Ift88	14	57424062	57517936	+	4628	4316.02	5802.79	7730.11	3004.12	4974.38
ENSMUSG00000021660	Btf3	13	98309896	98317006	-	1739	5628.92	5135.77	4287.87	4570.79	6201.3
ENSMUSG00000064357	mt-Atp6	MT	7927	8607	+	681	4944.2	5082.97	5225.1	5260.24	5296.08
ENSMUSG00000029614	Rpl6	5	121204481	121209241	+	2433	6942.85	4747.84	5409.93	4064.04	4641.08
ENSMUSG00000041528	Rnf123	9	108051534	108083346	-	6754	6012.41	4743.53	4963.4	7634.47	2449.03
ENSMUSG00000005362	Crbn	6	106778249	106800074	-	5179	3817.39	4963.36	5291.35	5839.67	5887.33
ENSMUSG00000033813	Tcea1	1	4857814	4897909	+	3017	4928.78	4818.96	4960.13	4808.01	6278.59
ENSMUSG00000041781	Cpsf2	12	101975974	102005993	+	5315	5450.03	6204.73	5871.19	2827.47	5403.32
ENSMUSG00000027244	Atg13	2	91674618	91710576	-	4368	5263.94	4841.59	5362.5	4737.35	5526.98
ENSMUSG00000055745	Ldoc1l	15	84553398	84557823	-	4426	6991.17	3773.7	4808.83	5310.71	4839.12
ENSMUSG00000031134	Rbmx	X	57383530	57393036	-	4330	4331.44	6512.92	4139.03	5832.6	4894.19
ENSMUSG00000019715	Gle1	2	29935426	29960371	+	6087	6990.14	5164.86	3664.69	5540.87	4331.93
ENSMUSG00000024127	Prepl	17	85063477	85090267	-	3830	4904.1	5605.6	4182.37	4174.07	6812.84
ENSMUSG00000040843	Tiprl	1	165214922	165236943	-	1886	5998.02	4619.61	5665.1	4311.36	5073.88
ENSMUSG00000037669	1110057K04Rik	12	8208107	8285758	+	2748	5746.13	4668.1	4675.52	5932.53	4617.89
ENSMUSG00000052214	Opa3	7	19228334	19256543	+	4554	5284.5	5974.13	5122.06	5282.45	3974.48
ENSMUSG00000020948	Klhl28	12	64942440	64965536	-	2854	3442.12	5543.1	4983.03	5516.64	6145.27
ENSMUSG00000068732	Tmem167b	3	108556425	108562466	-	2948	2827.31	5983.83	3683.5	4980.62	8137.34
ENSMUSG00000024219	Anks1	17	27909340	28062600	+	7143	4647.07	4396.55	5977.51	6595.74	3992.83
ENSMUSG00000021451	Sema4d	13	51701246	51793747	-	6449	4005.53	6255.38	4748.31	5856.83	4735.75
ENSMUSG00000036766	Dner	1	84369841	84696221	-	3630	3274.54	4586.2	3838.89	6552.34	7338.39
ENSMUSG00000012126	Ubxn11	4	134102570	134127593	+	4742	4780.73	5363.14	5065.63	6435.24	3934.87
ENSMUSG00000000561	Wdr77	3	105959369	105984600	+	6644	4812.6	4903.01	6303.82	3796.54	5745.31
ENSMUSG00000085019	Gm12747	1	62131195	62136109	-	770	4387.99	6663.78	5550.6	4265.93	4679.72
ENSMUSG00000014195	Dnajc7	11	100582818	100620168	-	4863	5525.08	2851.29	4656.71	4093.32	8419.44
ENSMUSG00000089911	Hiat1	3	116631164	116681260	-	4087	3452.41	5922.41	4245.35	6794.6	5127.02
ENSMUSG00000022684	Bfar	16	13671858	13703612	+	4451	5882.87	3863.14	4871.8	3469.48	7452.39
ENSMUSG00000031060	Rbm10	X	20617503	20650901	+	3714	5420.22	4965.51	4796.56	5505.54	4837.19
ENSMUSG00000069769	Msi2	11	88339382	88718513	-	10405	4077.5	6209.04	5090.98	4963.46	5183.05
ENSMUSG00000022829	Stxbp5l	16	37114942	37384962	-	8521	4465.1	4362.06	4896.34	5472.23	6300.81
ENSMUSG00000046794	Ppp1r3b	8	35375741	35388124	+	4206	3821.5	4106.68	4787.57	4833.24	7939.29
ENSMUSG00000042133	Ppig	2	69722545	69754012	+	8122	3854.4	4450.42	5252.91	5766.98	6157.83
ENSMUSG00000046798	Cldn12	5	5505015	5514958	-	4169	5857.16	5190.73	4796.56	6538.2	3086.64
ENSMUSG00000049517	Rps23	13	90923131	90924942	+	756	6586.1	4457.97	5302.8	4627.32	4484.57
ENSMUSG00000038538	Ubn2	6	38433950	38524825	+	21438	6756.76	5838.35	4651.81	4418.36	3732.96
ENSMUSG00000002812	Flii	11	60714123	60727263	-	5039	2903.39	6854.52	5956.24	6381.74	3291.45
ENSMUSG00000037016	Frem2	3	53513939	53657355	-	12347	4723.15	3367.45	3160.09	7368.98	6767.43
ENSMUSG00000039715	Wdr34	2	30031546	30048881	-	2359	6395.9	4622.84	3997.54	4271.99	6073.78
ENSMUSG00000027624	Epb4.1l1	2	156420909	156543214	+	11528	4542.21	4884.69	5143.32	5678.15	5108.66
ENSMUSG00000002844	Adprh	16	38445399	38452689	-	1583	6783.49	4059.26	4167.65	4963.46	5361.78
ENSMUSG00000030256	Bhlhe41	6	145858243	145865558	-	6262	2021.27	7448.27	5402.57	5183.52	5239.08
ENSMUSG00000025354	Dnajc14	10	128805676	128819446	+	4229	4920.55	4917.02	5391.94	5603.45	4437.23
ENSMUSG00000025027	Xpnpep1	19	52943417	53040214	-	7120	5029.53	5326.5	5656.92	4021.65	5231.35
ENSMUSG00000023017	Asic1	15	99670718	99701127	+	3763	5757.44	4679.95	4359.84	5864.9	4581.18
ENSMUSG00000022151	Ttc33	15	5185525	5218336	+	2163	4127.88	4438.57	4579.84	6074.87	6005.19
ENSMUSG00000020873	Slc35b1	11	95384692	95391776	+	2223	5254.69	4329.74	4581.47	6032.47	5005.29
ENSMUSG00000005299	Letm1	5	33739673	33782817	-	9650	3598.4	5561.41	4583.93	6064.77	5391.72
ENSMUSG00000030650	Tmc5	7	118597297	118675086	+	4470	4920.55	4234.91	6182.78	4925.1	4935.73
ENSMUSG00000014294	Ndufa2	18	36742332	36744557	-	572	6266.35	4574.35	4632.18	5195.64	4521.28
ENSMUSG00000018040	Rrp7a	15	83113433	83122801	-	5411	5975.4	3188.57	5034.55	6461.49	4500.99
ENSMUSG00000024187	Itfg3	17	26211822	26244223	-	3981	5458.26	4358.83	5834.39	3548.21	5955.92
ENSMUSG00000035133	Arhgap5	12	52516077	52567852	+	5197	2874.61	3606.68	6024.94	7066.15	5568.52
ENSMUSG00000042719	Naa25	5	121397936	121444378	+	8298	5848.94	4337.28	4676.34	3883.35	6369.4
ENSMUSG00000048970	C1galt1c1	X	38630785	38635087	-	1449	4981.21	4890.08	4727.05	5487.37	5027.51
ENSMUSG00000027804	Ppid	3	79591342	79603650	+	4638	4784.84	5695.04	4085.87	4483.97	6062.19
ENSMUSG00000079317	Trappc2	X	166440574	166453140	+	3643	3103.88	5397.62	4415.45	6767.35	5422.64
ENSMUSG00000062760	1810041L15Rik	15	84379205	84447097	-	5915	5147.77	3946.12	6141.89	4079.19	5773.33
ENSMUSG00000022195	6030458C11Rik	15	12808177	12824657	-	3974	3305.39	4247.84	5409.93	4873.62	7248.54
ENSMUSG00000041771	Slc24a4	12	102128733	102267091	+	4522	3512.04	6466.59	4341.85	4804.98	5950.12
ENSMUSG00000063801	Ap3s2	7	79875332	79920640	-	5797	6877.05	4007.54	3208.34	5220.87	5741.45
ENSMUSG00000022191	Drosha	15	12824815	12935290	+	5934	5427.41	3620.68	3892.04	6021.37	6081.51
ENSMUSG00000001632	Brpf1	6	113307181	113324857	+	6714	6031.94	6151.93	4300.96	5256.2	3279.86
ENSMUSG00000028252	Ccnc	4	21727701	21759922	+	5115	2617.58	5505.38	4354.12	5607.49	6921.04
ENSMUSG00000042380	Smim12	4	127243784	127247809	+	1022	6330.1	3605.6	3956.65	5185.54	5919.21
ENSMUSG00000001833	Sept7	9	25252439	25308571	+	2538	3042.19	6494.6	6041.3	4866.56	4547.37
ENSMUSG00000041236	Vps41	13	18717292	18866809	+	3195	4803.35	7390.08	4884.89	4028.71	3868.21
ENSMUSG00000004610	Etfb	7	43444108	43457800	+	1139	5667.99	4695.04	4728.68	5069.46	4812.07
ENSMUSG00000029472	Anapc5	5	122787469	122821339	-	2750	4641.93	5345.9	5864.65	3330.17	5786.85
ENSMUSG00000031782	Coq9	8	94838321	94854895	+	3055	7808.52	4308.18	4971.58	4198.3	3680.79
ENSMUSG00000003099	Ppp5c	7	17004640	17027924	-	3136	4777.64	3969.82	4410.55	5830.58	5971.38
ENSMUSG00000023067	Cdkn1a	17	29090979	29100722	+	2223	5920.91	4374.99	4668.98	5366.23	4628.52
ENSMUSG00000025736	Jmjd8	17	25828867	25831842	+	2758	5274.22	3448.27	4180.74	5571.15	6473.74
ENSMUSG00000017286	Glod4	11	76120987	76243725	-	6005	3657	4728.44	5759.15	6495.81	4300.05
ENSMUSG00000032570	Atp2c1	9	105403539	105521257	-	7272	2544.58	4368.53	5634.02	6391.83	5997.46
ENSMUSG00000032026	Rexo2	9	48468514	48480611	-	1075	5135.43	4454.74	4696.79	6718.9	3918.44
ENSMUSG00000070319	Eif3g	9	20894352	20898600	-	1075	5884.92	4197.19	4705.78	4687.88	5428.44
ENSMUSG00000029004	Mll5	5	23434441	23504235	+	7494	3033.96	5928.87	4562.66	7109.55	4252.71
ENSMUSG00000008682	Rpl10	X	74270812	74273135	+	2053	6170.74	4296.33	4501.33	5115.89	4801.45
ENSMUSG00000019998	Stx7	10	24149317	24188959	+	2500	5026.45	3823.27	5014.92	4530.41	6483.4
ENSMUSG00000018171	Vmp1	11	86583865	86683836	-	3862	5405.82	5179.95	5490.08	5070.46	3704.94
ENSMUSG00000026895	Ndufa8	2	36036326	36049406	-	861	5543.59	4391.16	5333.88	5900.23	3674.02
ENSMUSG00000024104	Fam21	6	116208033	116262668	+	4294	7633.74	3576.5	5189.94	4944.28	3483.71
ENSMUSG00000037548	H2-DMb2	17	34143307	34151553	+	1710	4721.1	6240.29	4782.66	4847.38	4236.29
ENSMUSG00000030127	Cops7a	6	124958413	124965538	-	2711	5690.61	5712.28	5617.66	4190.22	3601.57
ENSMUSG00000031168	Ebp	X	8185329	8193512	-	2310	6162.51	5413.79	3416.07	5037.15	4776.33
ENSMUSG00000027900	Dram2	3	106547693	106574845	+	2818	3875.99	7064.65	5491.72	3615.85	4752.18
ENSMUSG00000022681	Ntan1	16	13819251	13835451	+	2174	4987.38	5623.91	4212.63	5266.3	4690.35
ENSMUSG00000029403	Cdkl2	5	92006074	92043042	-	4967	3211.83	3914.87	4390.92	5758.91	7491.99
ENSMUSG00000031441	Atp11a	8	12757014	12868728	+	11150	3894.49	4538.79	5741.15	4183.16	6408.05
ENSMUSG00000027630	Tbl1xr1	3	22076652	22216594	+	8127	2837.59	6190.72	3721.12	7420.46	4579.25
ENSMUSG00000022757	Tfg	16	56690332	56717450	-	2292	4155.64	5126.07	5943.16	3863.16	5609.09
ENSMUSG00000039765	Cc2d2a	5	43662379	43740972	+	6776	5894.18	3102.37	6403.59	4648.51	4644.94
ENSMUSG00000026667	Uhmk1	1	170193420	170215397	-	8101	2872.55	6248.91	5378.86	3880.32	6302.74
ENSMUSG00000024976	Shoc2	19	53944306	54033268	+	4203	5187.86	4322.19	4787.57	3848.02	6536.54
ENSMUSG00000021814	Anxa7	14	20455261	20480133	-	2965	4061.05	4176.72	4999.38	6638.14	4800.48
ENSMUSG00000042508	Dmtf1	5	9118801	9161749	-	3779	4012.73	6646.54	4677.98	3908.59	5400.42
ENSMUSG00000018287	Spag7	11	70663771	70669416	-	1480	3356.79	5465.51	5041.91	5456.07	5320.23
ENSMUSG00000046330	Rpl37a	1	72711260	72713809	+	584	6097.74	4954.73	4399.1	4558.67	4619.82
ENSMUSG00000073131	Vma21	X	71815924	71839757	+	7303	2870.49	5963.35	5019.83	5194.63	5511.52
ENSMUSG00000018583	G3bp1	11	55469685	55504838	+	7064	5028.5	4071.12	5694.54	5149.2	4614.03
ENSMUSG00000026798	Coq4	2	29787493	29797935	+	3399	6794.8	4559.26	3333.47	5615.57	4253.68
ENSMUSG00000034245	Hdac11	6	91156665	91174692	+	3849	4516.5	4501.07	4020.44	5311.72	6206.13
ENSMUSG00000029461	Fam168a	7	100706651	100841628	+	6632	5299.93	6199.34	4459.62	4642.46	3944.53
ENSMUSG00000048175	Asb8	15	98134637	98165625	-	2410	5859.22	4912.71	4253.52	4120.57	5394.62
ENSMUSG00000028484	Psip1	4	83455680	83486459	-	5082	2837.59	4033.4	5444.28	5904.27	6314.34
ENSMUSG00000033444	Specc1l	10	75212073	75312399	+	6075	1667.6	3945.04	5908.81	8658.05	4348.35
ENSMUSG00000021288	Klc1	12	111758849	111807844	+	4070	3349.59	4558.18	5501.53	5951.71	5163.73
ENSMUSG00000039523	Cep104	4	153975194	154008732	+	5279	6391.78	3635.77	5200.57	4529.4	4757.97
ENSMUSG00000024974	Smc3	19	53600398	53645833	+	5541	5510.69	3142.24	5518.7	5412.67	4923.17
[truncated: 36,557 more rows]

## Sheet: DE analysis
Differential Expression analysis between the GFP-low and GFP-high OSN populations
geneID	gene	chr	start	end	strand	length	baseMean	log2FoldChange	lfcSE	stat	pvalue	padj
CUFFORG_0225	Olfr725	14	50034314	50040375	-	1590	678.493	7.19941	0.647114	11.1254	9.43714e-29	1.34442e-24
CUFFORG_0528	Olfr1278	2	111290136	111298886	+	6917	703.211	9.19948	0.836143	11.0023	3.72608e-28	2.65409e-24
CUFFORG_0783	Olfr1328	4	118930991	118938607	-	4113	542.696	8.99857	0.834041	10.7891	3.8747e-27	1.83997e-23
ENSMUSG00000074918	5430417L22Rik	2	118745758	118748810	+	3053	796.347	9.12656	0.852808	10.7018	9.98539e-27	3.5563e-23
CUFFORG_0355	Olfr1440	19	12387286	12401584	+	7616	5515.36	2.65046	0.248427	10.669	1.42184e-26	4.0511e-23
ENSMUSG00000074665	Bpifb4	2	153938212	153964101	+	3127	685	9.04329	0.849116	10.6502	1.73926e-26	4.12958e-23
CUFFORG_0353	Olfr235	19	12261032	12270387	+	3578	582.473	8.92685	0.847378	10.5347	5.97911e-26	1.21683e-22
CUFFORG_1092	Olfr39	9	20277605	20287060	+	1772	460.917	8.73089	0.847364	10.3036	6.78859e-25	1.20888e-21
CUFFORG_1250	Olfr681	7	105116836	105125523	+	4729	557.133	8.77948	0.858062	10.2317	1.42915e-24	2.26219e-21
CUFFORG_1109	Olfr893	9	38208418	38211566	+	2839	441.667	8.60326	0.856724	10.042	9.95856e-24	1.4187e-20
CUFFORG_0859	Olfr598	7	103323281	103329888	+	2313	614.834	8.72378	0.870409	10.0226	1.21244e-23	1.57021e-20
CUFFORG_0892	Olfr665	7	104878007	104883117	+	3603	635.081	8.69476	0.875171	9.93492	2.93406e-23	3.48322e-20
ENSMUSG00000020000	Moxd1	10	24223517	24302790	+	3198	704.7	8.10275	0.817166	9.91567	3.55853e-23	3.8996e-20
CUFFORG_0080	Olfr810	10	129787289	129794917	-	4935	411.727	8.48881	0.862421	9.843	7.34869e-23	7.47782e-20
CUFFORG_0833	Olfr552	7	102597656	102608125	+	4320	603.913	8.61631	0.878616	9.80668	1.05379e-22	1.00082e-19
CUFFORG_0871	Olfr65	7	103903467	103908645	+	3177	559.444	8.55333	0.879013	9.73061	2.23255e-22	1.98781e-19
CUFFORG_0312	Olfr124	17	37799886	37808617	+	6214	7407.96	-3.312	0.34261	-9.66698	4.16489e-22	3.49018e-19
CUFFORG_1072	Olfr829	9	18856627	18858617	+	1991	370.027	8.36408	0.866203	9.65603	4.63498e-22	3.66833e-19
ENSMUSG00000021287	Xrcc3	12	111803192	111813873	-	2750	308.372	7.40012	0.781445	9.46979	2.80395e-21	2.10237e-18
CUFFORG_1086	Olfr859	9	19804906	19813577	+	5549	522.151	8.28137	0.897699	9.22511	2.83277e-20	2.01778e-17
CUFFORG_0441	Olfr368	2	37326515	37338105	+	3138	471.4	7.77608	0.869604	8.94209	3.81881e-19	2.59061e-16
ENSMUSG00000067219	Nipal1	5	72647796	72671078	+	4205	448.138	8.06463	0.906568	8.89578	5.80094e-19	3.74723e-16
CUFFORG_1240	Olfr59	11	74283736	74291608	+	3364	1619.23	-2.85656	0.321283	-8.89112	6.04986e-19	3.74723e-16
ENSMUSG00000019737	Syne4	7	30314807	30319046	+	2946	309.821	7.87291	0.900082	8.74689	2.19319e-18	1.30184e-15
CUFFORG_0813	Olfr215	6	116580084	116584195	-	4112	294.292	7.81038	0.90234	8.65569	4.89933e-18	2.79184e-15
CUFFORG_0846	Olfr582	7	103038024	103042894	+	2109	685.025	8.03429	0.928951	8.64877	5.20553e-18	2.85223e-15
CUFFORG_0068	Olfr770	10	129132685	129138998	-	1660	273.257	7.69501	0.907884	8.47577	2.33539e-17	1.23222e-14
ENSMUSG00000027330	Cdc25b	2	131186949	131198497	+	3728	218.108	-8.11133	0.960642	-8.44366	3.07563e-17	1.56484e-14
CUFFORG_0255	Olfr15	16	3830878	3844747	+	12865	11696.8	-2.31604	0.276008	-8.39121	4.81175e-17	2.36373e-14
CUFFORG_0085	Olfr816	10	129909163	129915597	-	3281	449.186	7.76393	0.929927	8.34896	6.88663e-17	3.27023e-14
CUFFORG_1011	Olfr670	7	104957042	104962612	-	3793	260.449	7.61215	0.912254	8.34434	7.16131e-17	3.29097e-14
CUFFORG_0937	Olfr538	7	140574155	140575087	+	933	330.369	7.6745	0.921248	8.33054	8.04751e-17	3.47408e-14
CUFFORG_0045	Olfr784	10	129384077	129390829	+	3808	360.58	6.23904	0.74882	8.33184	7.95978e-17	3.47408e-14
ENSMUSG00000018405	Mrm1	11	84813061	84819515	-	2868	264.552	7.59739	0.914608	8.30671	9.83882e-17	4.12247e-14
ENSMUSG00000033965	Slc16a2	X	103697414	103821965	-	4244	241.434	7.55838	0.912172	8.28614	1.16987e-16	4.76172e-14
ENSMUSG00000020122	Egfr	11	16752203	16918158	+	11326	297.797	7.61364	0.920396	8.27214	1.31581e-16	5.20694e-14
CUFFORG_0177	Olfr392	11	73811740	73817049	-	3904	2940.56	2.53444	0.30662	8.26571	1.38862e-16	5.34658e-14
CUFFORG_1066	Olfr536	7	140500849	140507396	-	4289	23937.4	-1.66619	0.205109	-8.12345	4.53129e-16	1.69876e-13
ENSMUSG00000055923	Aasdh	5	76873659	76905514	-	6287	857.231	3.19126	0.39502	8.07873	6.54453e-16	2.3906e-13
ENSMUSG00000041272	Tox	4	6686353	6991557	-	7609	240.126	7.44532	0.922054	8.0747	6.76409e-16	2.40903e-13
ENSMUSG00000070643	Sox13	1	133382303	133424377	-	4312	209.669	7.39652	0.917756	8.05936	7.66943e-16	2.66485e-13
ENSMUSG00000017146	Brca1	11	101488764	101551955	-	8476	407.611	7.542	0.941622	8.00958	1.15099e-15	3.90406e-13
ENSMUSG00000029335	Bmp3	5	98854439	98880960	+	3112	202.514	7.35157	0.919631	7.99404	1.30584e-15	4.32629e-13
CUFFORG_1006	Olfr658	7	104642880	104647305	-	2912	272.127	7.40741	0.932519	7.94344	1.96644e-15	6.3668e-13
CUFFORG_0611	Olfr1087	2	86687235	86698384	-	3850	206.352	7.29911	0.925641	7.88546	3.1338e-15	9.9209e-13
ENSMUSG00000037280	Galnt6	15	100691813	100729376	-	3871	196.096	6.90185	0.876177	7.87723	3.34714e-15	1.03659e-12
CUFFORG_0895	Olfr677	7	105051372	105058872	+	3093	253.499	7.34414	0.933882	7.8641	3.71773e-15	1.12687e-12
CUFFORG_1201	Olfr976	9	39954139	39959705	-	3075	215.183	7.27572	0.930302	7.82081	5.24843e-15	1.55769e-12
ENSMUSG00000070304	Scn2b	9	45117876	45130070	+	4562	178.565	7.18785	0.926556	7.75759	8.65575e-15	2.51653e-12
ENSMUSG00000029695	Aass	6	23072173	23132986	-	3817	333.02	6.83278	0.887368	7.70006	1.36005e-14	3.87506e-12
CUFFORG_0119	Olfr325	11	58577730	58582365	+	1651	2177.8	3.31184	0.431071	7.68282	1.55621e-14	4.34702e-12
ENSMUSG00000026622	Nek2	1	191821444	191833050	+	4516	191.41	7.14078	0.935182	7.63571	2.24582e-14	6.15269e-12
CUFFORG_1065	Olfr532	7	140415710	140421639	-	4232	1296.99	-2.581	0.339714	-7.59756	3.01773e-14	8.11144e-12
CUFFORG_0822	Olfr297	7	86519968	86528322	+	1753	382.426	7.19208	0.96296	7.46871	8.09828e-14	2.13645e-11
ENSMUSG00000037624	Kcnk2	1	189207931	189343832	-	3882	305.72	6.2327	0.834811	7.466	8.26671e-14	2.14123e-11
CUFFORG_0812	Olfr455	6	42535659	42547641	-	4401	2962.58	-1.67406	0.22435	-7.46184	8.53229e-14	2.17055e-11
CUFFORG_0689	Olfr1226	2	89188839	89200055	-	8087	6863.25	-2.56775	0.345158	-7.43936	1.01175e-13	2.52868e-11
CUFFORG_1223	Olfr1192-ps1	2	88648509	88659772	+	6657	3044.18	2.66877	0.359243	7.42886	1.09538e-13	2.69047e-11
CUFFORG_0706	Olfr1247	2	89605248	89614136	-	5798	3933.11	-1.66773	0.22469	-7.42234	1.15067e-13	2.77838e-11
ENSMUSG00000097493	AC164597.1	15	60822965	60831793	+	5523	236.056	5.31694	0.719621	7.38852	1.48473e-13	3.52525e-11
CUFFORG_0121	Olfr179	11	58658647	58669528	+	5096	454.146	4.84263	0.659851	7.33897	2.1524e-13	5.02673e-11
ENSMUSG00000066279	Chrna10	7	102111266	102116713	-	2513	214.457	6.97073	0.955415	7.29602	2.96401e-13	6.8031e-11
CUFFORG_0168	Olfr378	11	73424609	73428477	-	1522	494.482	7.11346	0.975246	7.29401	3.00853e-13	6.8031e-11
CUFFORG_0284	Olfr199	16	59214765	59219767	-	2097	243.739	6.9928	0.959536	7.28769	3.15305e-13	7.01849e-11
CUFFORG_1068	Olfr373	8	72099266	72101639	+	2374	156.171	6.88248	0.945992	7.27541	3.45381e-13	7.56968e-11
ENSMUSG00000001663	Gstt1	10	75783813	75798584	-	1528	226.432	6.96577	0.958311	7.2688	3.62701e-13	7.82884e-11
ENSMUSG00000094441	Zfp955a	17	33241519	33255040	-	1638	269.899	4.92567	0.67799	7.2651	3.72768e-13	7.92605e-11
ENSMUSG00000029885	Moxd2	6	40878794	40887494	-	1860	168.414	6.8701	0.951319	7.22166	5.13579e-13	1.07595e-10
CUFFORG_1149	Olfr150	9	39732513	39738380	+	1675	196.371	6.35432	0.881418	7.2092	5.62795e-13	1.16197e-10
ENSMUSG00000030653	Pde2a	7	101421691	101512829	+	4220	232.464	6.9309	0.962117	7.2038	5.85575e-13	1.19173e-10
CUFFORG_0156	Olfr330	11	58527186	58534834	-	2834	3430.05	2.48301	0.345771	7.18108	6.9163e-13	1.36847e-10
ENSMUSG00000023186	Vwa5a	9	38718268	38743337	+	4899	245.161	6.92759	0.964577	7.182	6.87007e-13	1.36847e-10
ENSMUSG00000039954	Stk32a	18	43207697	43317481	+	3765	164.077	6.82613	0.953642	7.15796	8.18869e-13	1.59803e-10
ENSMUSG00000045664	Cdc42ep2	19	5917556	5924816	-	1491	292.425	6.9356	0.970679	7.1451	8.99324e-13	1.73132e-10
ENSMUSG00000021751	Acox2	14	8225511	8259353	-	3703	179.839	6.81193	0.959511	7.09938	1.25317e-12	2.38036e-10
ENSMUSG00000052305	Hbb-b1	7	103826534	103828096	-	863	265.837	6.44078	0.911348	7.06731	1.57967e-12	2.96106e-10
ENSMUSG00000078597	Cyp4a12b	4	115411624	115439034	+	2395	173.12	6.76689	0.961271	7.03953	1.92888e-12	3.56868e-10
CUFFORG_0860	Olfr599	7	103335840	103339564	+	2240	335.001	6.68572	0.952242	7.02103	2.20243e-12	4.02255e-10
ENSMUSG00000034460	Six4	12	73099609	73114037	-	7035	283.75	6.81207	0.977844	6.96642	3.25109e-12	5.86266e-10
ENSMUSG00000030800	Prss8	7	127925725	127930113	-	1852	820.649	2.90119	0.416856	6.9597	3.40996e-12	6.07228e-10
ENSMUSG00000070583	Fv1	4	147868979	147870358	+	1380	220.298	6.73874	0.973887	6.91943	4.53468e-12	7.97544e-10
ENSMUSG00000000320	Alox12	11	70241457	70255353	-	4085	190.673	6.70846	0.970239	6.91423	4.70402e-12	8.0739e-10
CUFFORG_1209	Olfr1321	X	49726018	49735059	-	2105	1252.58	3.44849	0.498748	6.91428	4.7023e-12	8.0739e-10
CUFFORG_0043	Olfr781	10	129328854	129333844	+	1304	206.31	6.70684	0.973634	6.88846	5.63995e-12	9.56508e-10
CUFFORG_1106	Olfr889	9	38115264	38119887	+	4258	239.53	6.70861	0.979048	6.85218	7.27347e-12	1.21903e-09
CUFFORG_0283	Olfr198	16	59200352	59203533	-	2277	168.916	6.62334	0.971457	6.81794	9.2355e-12	1.52987e-09
ENSMUSG00000025188	Hps1	19	42755105	42779978	-	5855	131.58	6.56138	0.964374	6.80377	1.01916e-11	1.66885e-09
CUFFORG_1018	Olfr684	7	105154707	105163653	-	3234	148.1	6.5741	0.969259	6.78261	1.18028e-11	1.9107e-09
CUFFORG_0428	Olfr348	2	36784213	36789852	+	3554	125.289	6.48065	0.968667	6.69028	2.22745e-11	3.56543e-09
ENSMUSG00000033852	Pla2g4b	2	120027483	120043033	+	7794	192.96	6.53041	0.983687	6.63871	3.16437e-11	5.00885e-09
CUFFORG_0340	Olfr112	17	37561682	37567094	-	4660	257.337	6.53065	0.992863	6.57759	4.7813e-11	7.4851e-09
ENSMUSG00000050029	Rap2c	X	51003912	51018018	-	3545	132.548	6.3616	0.981059	6.48442	8.90738e-11	1.37929e-08
CUFFORG_1088	Olfr868	9	20098626	20104754	+	4253	1642.75	3.62243	0.562504	6.43984	1.19603e-10	1.83211e-08
ENSMUSG00000023367	Tmem176a	6	48841483	48845364	+	1119	422.363	4.15894	0.646011	6.43788	1.21154e-10	1.83613e-08
CUFFORG_1077	Olfr836	9	19120945	19125122	+	3470	128.523	6.31566	0.983296	6.42295	1.33656e-10	2.00428e-08
CUFFORG_0596	Olfr1065	2	86444022	86450578	-	2340	335.413	6.44503	1.00419	6.41815	1.37945e-10	2.04704e-08
CUFFORG_0021	Olfr414	1	174424064	174434747	+	4526	956.628	-2.30049	0.358671	-6.41393	1.41815e-10	2.08279e-08
CUFFORG_0488	Olfr1143	2	87801408	87804681	+	3030	268.202	6.38573	1.0027	6.36851	1.90871e-10	2.77464e-08
ENSMUSG00000097494	AC155258.1	12	32919384	32953789	-	2569	125.689	6.25905	0.986741	6.34315	2.25112e-10	3.23934e-08
ENSMUSG00000039977	Ccdc67	9	15559864	15627933	-	3311	124.306	6.25518	0.98657	6.34033	2.2928e-10	3.26632e-08
ENSMUSG00000030792	Dkkl1	7	45207525	45211883	-	903	111.228	6.22097	0.984325	6.32004	2.61498e-10	3.68841e-08
CUFFORG_0715	Olfr48	2	89842598	89848198	-	3098	3713.2	3.06363	0.485197	6.31419	2.71572e-10	3.79295e-08
ENSMUSG00000037410	Tbc1d2b	9	90202047	90270804	-	8781	171.488	6.28225	0.996739	6.3028	2.92309e-10	4.04295e-08
CUFFORG_0389	Olfr1423	19	12031787	12041317	-	5571	3278.1	-1.62329	0.26004	-6.24245	4.30766e-10	5.90066e-08
ENSMUSG00000093460	Six3os1	17	85600203	85619411	-	13345	183.58	6.2365	1.00191	6.22463	4.82681e-10	6.54884e-08
ENSMUSG00000072620	Slfn2	11	83065112	83070678	+	1664	125.848	6.15475	0.994745	6.18727	6.1217e-10	8.22733e-08
CUFFORG_0718	Olfr140	2	90049380	90063838	-	3818	3626.55	-1.72018	0.278567	-6.17511	6.61171e-10	8.80284e-08
CUFFORG_1121	Olfr905	9	38472745	38473681	+	937	107.121	6.11465	0.991143	6.16929	6.85974e-10	9.04851e-08
ENSMUSG00000001166	Oas1c	5	120800194	120812514	-	2405	322.549	6.24008	1.0146	6.15031	7.73331e-10	1.0071e-07
CUFFORG_1195	Olfr958	9	39548344	39552920	-	4066	341.395	6.24385	1.01536	6.14943	7.77626e-10	1.0071e-07
ENSMUSG00000052609	Plekhg3	12	76533560	76579039	+	4955	137.879	-6.53366	1.06523	-6.13358	8.59252e-10	1.10278e-07
ENSMUSG00000034981	Parm1	5	91517615	91626894	+	5068	294.399	6.16826	1.01686	6.06599	1.31142e-09	1.66808e-07
CUFFORG_0985	Olfr622	7	103638451	103642675	-	2219	113.766	6.0368	0.999624	6.03907	1.55002e-09	1.95412e-07
ENSMUSG00000059277	R74862	7	143021784	143053686	-	3889	159.037	5.70618	0.94691	6.02611	1.67955e-09	2.09885e-07
CUFFORG_1190	Olfr948	9	39317087	39319622	-	2536	140.815	6.05436	1.00589	6.01893	1.75576e-09	2.17501e-07
ENSMUSG00000038642	Ctss	3	95526786	95556403	+	1358	288.326	6.12393	1.01888	6.01043	1.85029e-09	2.27235e-07
CUFFORG_0665	Olfr1182	2	88442939	88449121	-	4325	135.622	6.03433	1.00605	5.99803	1.99723e-09	2.43185e-07
ENSMUSG00000086188	Gm15169	X	157757427	157798019	-	4552	191.208	-6.22806	1.04169	-5.9788	2.2479e-09	2.71387e-07
ENSMUSG00000028150	Rorc	3	94372794	94398276	+	3559	420.864	5.6123	0.941665	5.95998	2.52268e-09	3.02001e-07
ENSMUSG00000030888	Rrp8	7	105732207	105737376	-	3072	512.363	2.98148	0.503005	5.92735	3.07866e-09	3.65488e-07
ENSMUSG00000095990	Zfp97	17	17121415	17146831	+	2684	237.389	4.48773	0.757727	5.92262	3.16852e-09	3.73048e-07
CUFFORG_0808	Olfr459	6	41768770	41775167	-	3775	714.957	3.91959	0.66315	5.91057	3.40925e-09	3.981e-07
CUFFORG_0201	Olfr1364	13	21571813	21581759	-	3119	7713.64	-2.04796	0.349323	-5.86264	4.55553e-09	5.27626e-07
ENSMUSG00000067653	Ankrd23	1	36530534	36535729	-	1954	374.971	4.65519	0.797079	5.84031	5.21045e-09	5.9603e-07
CUFFORG_1153	Olfr971	9	39839436	39840359	+	924	166.23	5.94353	1.01778	5.83969	5.2298e-09	5.9603e-07
CUFFORG_0514	Olfr1205	2	88829737	88837104	+	6150	2312.3	1.61101	0.276151	5.8338	5.41799e-09	6.12577e-07
CUFFORG_0958	Olfr551	7	102587528	102591992	-	1528	250.321	5.9599	1.02529	5.81288	6.14085e-09	6.88839e-07
CUFFORG_0801	Olfr435	6	43201409	43203502	+	1915	148.921	5.89001	1.01833	5.78399	7.29502e-09	8.11913e-07
ENSMUSG00000004151	Etv1	12	38779380	38868215	+	5889	99.0491	5.83535	1.00935	5.78132	7.41184e-09	8.1852e-07
CUFFORG_0154	Olfr332	11	58487940	58492646	-	3527	8675.48	-1.20041	0.208123	-5.76779	8.03165e-09	8.80146e-07
ENSMUSG00000001767	Crnkl1	2	145917479	145935014	-	3844	1902.29	1.72218	0.299737	5.74564	9.15735e-09	9.95844e-07
ENSMUSG00000087256	Gm15990	10	86125827	86129854	+	3321	94.6546	-6.16894	1.07424	-5.7426	9.32314e-09	1.00619e-06
ENSMUSG00000056313	1810011O10Rik	8	24437616	24438946	-	1331	87.8795	5.7524	1.01108	5.68938	1.27505e-08	1.36006e-06
ENSMUSG00000041729	Coro2b	9	62419492	62537044	-	5919	178.772	5.43708	0.95575	5.68881	1.27929e-08	1.36006e-06
CUFFORG_0735	Olfr1294	2	111532725	111540226	-	5723	1359.98	-1.71887	0.302233	-5.68723	1.29119e-08	1.36254e-06
ENSMUSG00000026399	Cd55	1	130439027	130462744	-	4853	13385.5	1.45347	0.256036	5.67682	1.37221e-08	1.4374e-06
ENSMUSG00000039865	Slc44a3	3	121459529	121532344	-	2559	306.413	5.86283	1.03331	5.67382	1.39649e-08	1.45214e-06
ENSMUSG00000033436	Armcx2	X	134804145	134809221	-	4532	114.201	5.77447	1.01842	5.67001	1.42792e-08	1.47407e-06
ENSMUSG00000083745	Gm13543	2	37672208	37673003	+	796	138.606	5.78916	1.02283	5.65993	1.51438e-08	1.55208e-06
ENSMUSG00000090936	Gm17705	17	35165119	35167186	+	1555	94.1983	5.73522	1.01488	5.65111	1.59415e-08	1.62216e-06
ENSMUSG00000031155	Pim2	X	7878262	7883432	+	2795	321.875	4.19303	0.744555	5.63159	1.78554e-08	1.80403e-06
CUFFORG_1062	Olfr60	7	140343833	140362323	-	3999	3444.5	-2.36722	0.421338	-5.61834	1.92806e-08	1.93431e-06
ENSMUSG00000026082	Rev1	1	38052787	38129662	-	4261	370.817	2.8527	0.507984	5.61573	1.95732e-08	1.94993e-06
CUFFORG_0933	Olfr527	7	140334017	140338551	+	3362	3153.26	-3.13068	0.561429	-5.57628	2.45719e-08	2.39761e-06
CUFFORG_1237	Olfr643	7	104058209	104061394	-	1473	176.936	5.74871	1.03071	5.57741	2.44131e-08	2.39761e-06
ENSMUSG00000031639	Tlr3	8	45395665	45410608	-	4396	212.573	5.44722	0.976679	5.57729	2.443e-08	2.39761e-06
CUFFORG_0238	Olfr221	14	52034093	52039901	-	2852	279.991	5.75658	1.03749	5.54855	2.88042e-08	2.79146e-06
CUFFORG_0803	Olfr211	6	116489012	116498221	+	4959	3784.37	-1.77807	0.320565	-5.54667	2.91156e-08	2.80258e-06
ENSMUSG00000057060	Slc35f3	8	126298558	126395482	+	2309	87.1168	-5.99746	1.08196	-5.54315	2.97078e-08	2.84039e-06
CUFFORG_0893	Olfr669	7	104934220	104940477	+	2356	89.4353	5.63551	1.02029	5.52343	3.32438e-08	3.15727e-06
ENSMUSG00000040289	Hey1	3	8663362	8667039	-	2203	557.584	2.81397	0.510674	5.51031	3.58206e-08	3.37947e-06
ENSMUSG00000026126	Ptpn18	1	34459746	34473775	+	1569	135.122	5.6672	1.02979	5.50324	3.72876e-08	3.49474e-06
ENSMUSG00000025789	St8sia2	7	73939119	74013682	-	5376	185.661	5.67422	1.03577	5.47829	4.29463e-08	3.99878e-06
CUFFORG_0520	Olfr1260	2	89974459	89979934	+	2704	10510	2.69445	0.494206	5.45208	4.97831e-08	4.60526e-06
ENSMUSG00000068245	Phf11d	14	59347407	59365470	-	4498	110.079	5.60022	1.02891	5.44286	5.24326e-08	4.79464e-06
ENSMUSG00000031538	Plat	8	22757744	22782847	+	2531	1344.91	1.9683	0.361646	5.44262	5.25034e-08	4.79464e-06
CUFFORG_0262	Olfr165	16	19406244	19423132	-	1910	223.897	5.64325	1.04032	5.42453	5.81063e-08	5.2725e-06
CUFFORG_1165	Olfr846	9	19360028	19363998	-	1372	123.604	5.59154	1.03236	5.41626	6.08599e-08	5.48741e-06
CUFFORG_0886	Olfr656	7	104613974	104621338	+	3807	172.571	5.61813	1.03761	5.41447	6.14713e-08	5.50767e-06
ENSMUSG00000024663	Rab3il1	19	10001669	10038380	+	4543	139.558	5.59241	1.035	5.40328	6.54333e-08	5.82601e-06
ENSMUSG00000000392	Fap	2	62500943	62574075	-	5662	342.304	5.13942	0.954571	5.38401	7.28449e-08	6.44564e-06
ENSMUSG00000042228	Lyn	4	3678115	3813122	+	4073	361.763	5.40285	1.00378	5.38252	7.34516e-08	6.45921e-06
ENSMUSG00000040649	Rimklb	6	122447296	122486313	-	5299	284.277	5.3959	1.00508	5.36861	7.93466e-08	6.9348e-06
ENSMUSG00000052776	Oas1a	5	120896256	120907521	-	1885	77.8029	5.48876	1.02619	5.34868	8.85975e-08	7.6961e-06
CUFFORG_0573	Olfr1039	2	86129970	86135916	-	1987	110.552	5.49349	1.03583	5.30349	1.13607e-07	9.8088e-06
ENSMUSG00000041058	Wwp1	4	19608303	19708993	-	6453	1113.88	-1.74396	0.329819	-5.28762	1.23918e-07	1.06345e-05
CUFFORG_0341	Olfr113	17	37573758	37577663	-	1791	95.7578	5.46592	1.03394	5.28648	1.24691e-07	1.06368e-05
ENSMUSG00000030935	Acsm3	7	119760923	119787513	+	4936	90.8878	5.44534	1.03389	5.26685	1.38785e-07	1.17687e-05
ENSMUSG00000040918	Slc19a2	1	164249046	164265385	+	3838	130.421	5.47248	1.04067	5.2586	1.45158e-07	1.22362e-05
ENSMUSG00000032649	Colgalt2	1	152399830	152510695	+	4245	85.598	-5.74937	1.0955	-5.24817	1.53615e-07	1.28729e-05
CUFFORG_0842	Olfr570	7	102894577	102901710	+	1423	258.053	5.50382	1.04904	5.24655	1.54974e-07	1.29109e-05
ENSMUSG00000028546	Elavl4	4	110203722	110351909	-	5387	6345.17	1.01941	0.194436	5.2429	1.58071e-07	1.30923e-05
ENSMUSG00000035954	Dock4	12	40446053	40846486	+	8063	116.977	-5.58487	1.06724	-5.23303	1.66758e-07	1.3732e-05
CUFFORG_0532	Olfr1284	2	111375554	111381178	+	2310	930.76	2.30855	0.44479	5.1902	2.1007e-07	1.71991e-05
ENSMUSG00000022090	Pdlim2	14	70164218	70177681	-	4486	88.1704	5.3607	1.03864	5.16126	2.4529e-07	1.9968e-05
ENSMUSG00000028224	Nbn	4	15957925	15992589	+	2533	1186.27	1.7692	0.343251	5.15425	2.5465e-07	2.06121e-05
CUFFORG_0791	Olfr449	6	42834336	42839668	+	2127	4188.25	-2.31347	0.449008	-5.15241	2.57163e-07	2.0698e-05
ENSMUSG00000037679	Inf2	12	112588784	112615556	+	4600	135.42	5.38898	1.04617	5.15116	2.58885e-07	2.07195e-05
ENSMUSG00000022203	Efs	14	54916543	54926788	-	3571	101.235	5.35733	1.04222	5.14032	2.74267e-07	2.1828e-05
ENSMUSG00000030522	Mtmr10	7	64287653	64340407	+	7474	3445.53	1.50699	0.293325	5.1376	2.78262e-07	2.20229e-05
ENSMUSG00000059336	Slc14a1	18	78100091	78142119	-	3995	245.897	5.38859	1.05413	5.11189	3.1895e-07	2.51036e-05
CUFFORG_0381	Olfr1495	19	13764606	13770248	+	2095	337.81	5.35594	1.05826	5.06108	4.16889e-07	3.26319e-05
CUFFORG_0079	Olfr807	10	129754135	129757808	-	2020	101.427	5.28791	1.04649	5.05299	4.34937e-07	3.36745e-05
ENSMUSG00000019845	Tube1	10	39134023	39151058	+	2929	113.819	5.29769	1.04823	5.05396	4.32742e-07	3.36745e-05
ENSMUSG00000029860	Zyx	6	42349828	42360146	+	3739	150.729	5.30963	1.05225	5.04598	4.51207e-07	3.47454e-05
CUFFORG_0274	Olfr186	16	59025797	59030274	-	2320	1800.08	-1.7591	0.349402	-5.0346	4.78837e-07	3.66748e-05
ENSMUSG00000032062	2310030G06Rik	9	50739691	50746521	-	1242	179.681	5.30626	1.05477	5.03074	4.88589e-07	3.72216e-05
CUFFORG_0192	Olfr1369-ps1	13	21111483	21119095	+	4002	1129.97	-1.98325	0.395516	-5.01434	5.32151e-07	4.03246e-05
ENSMUSG00000027722	Spata5	3	37419896	37579096	+	3788	279.279	4.42398	0.882514	5.01294	5.36058e-07	4.04058e-05
ENSMUSG00000018983	E2f2	4	136172394	136196057	+	4882	92.3878	5.24287	1.04722	5.00646	5.54415e-07	4.15695e-05
CUFFORG_0270	Olfr177	16	58870955	58874693	-	2326	484.261	-2.62388	0.524569	-5.00197	5.67484e-07	4.23266e-05
CUFFORG_1126	Olfr910	9	38537825	38540830	+	2030	155.102	5.25638	1.05545	4.98022	6.35129e-07	4.71252e-05
CUFFORG_0925	Olfr506	7	108610939	108615308	+	3044	229.487	5.26504	1.0594	4.96985	6.70058e-07	4.94593e-05
ENSMUSG00000001300	Efnb2	8	8617434	8660773	-	4324	112.166	5.09374	1.026	4.96465	6.88247e-07	5.054e-05
ENSMUSG00000060798	Intu	3	40531286	40704774	+	7429	1575.07	-2.29266	0.462	-4.96247	6.96017e-07	5.08485e-05
CUFFORG_1239	Olfr380	11	73452886	73457508	-	1719	489.979	2.3429	0.473643	4.94655	7.55394e-07	5.46261e-05
ENSMUSG00000050663	Trhde	10	114398823	114802307	-	8065	131.397	5.21953	1.05505	4.9472	7.52879e-07	5.46261e-05
CUFFORG_1013	Olfr672	7	104995760	105002211	-	1680	3592.87	1.59076	0.323534	4.91684	8.79527e-07	6.32815e-05
ENSMUSG00000045312	Lhfpl2	13	94057796	94195409	+	8276	94.6225	5.16708	1.05231	4.91021	9.09772e-07	6.51287e-05
ENSMUSG00000097350	AC087901.1	17	12318885	12327250	+	3142	686.41	3.12116	0.636474	4.90383	9.39878e-07	6.69475e-05
CUFFORG_0588	Olfr1055	2	86346724	86347764	-	1041	110.347	5.16516	1.05525	4.89472	9.84457e-07	6.9774e-05
ENSMUSG00000035547	Capn5	7	98121559	98178274	-	5485	3325.28	1.58014	0.32355	4.88376	1.04084e-06	7.34049e-05
ENSMUSG00000034755	Pcdh11x	X	120290259	120910619	+	9015	986.792	2.52904	0.518211	4.88033	1.05907e-06	7.43227e-05
ENSMUSG00000036995	Asap3	4	136206365	136245216	+	4225	65.0285	5.10011	1.04783	4.86729	1.13139e-06	7.90085e-05
CUFFORG_1070	Olfr370	8	83535780	83544105	+	3478	3642.62	-1.69028	0.347519	-4.86384	1.15133e-06	8.00089e-05
ENSMUSG00000048216	Gpr85	6	13834458	13839942	-	4083	142.709	4.87577	1.00278	4.86226	1.16054e-06	8.02576e-05
CUFFORG_0171	Olfr382	11	73512326	73520467	-	1606	103.7	5.13245	1.05603	4.86015	1.17299e-06	8.07266e-05
CUFFORG_1168	Olfr853	9	19535712	19537928	-	2217	156.287	5.15439	1.06081	4.8589	1.18039e-06	8.08454e-05
ENSMUSG00000028238	Atp6v0d2	4	19876841	19922605	-	2716	152.096	5.13664	1.0614	4.83952	1.30154e-06	8.87165e-05
ENSMUSG00000034520	Gjc1	11	102799579	102819700	-	5003	114.126	5.11625	1.05852	4.83341	1.34211e-06	9.10462e-05
CUFFORG_0034	Olfr57	10	79028741	79036274	+	1836	279.283	5.13441	1.06698	4.81212	1.4934e-06	0.000100829
ENSMUSG00000020830	Vmo1	11	70513516	70514616	-	672	5559.98	3.4617	0.719703	4.8099	1.51004e-06	0.000101472
CUFFORG_0212	Olfr740	14	50445545	50456933	+	4103	3070.96	-2.50302	0.521559	-4.79912	1.59361e-06	0.000106585
CUFFORG_0217	Olfr745	14	50639388	50643885	+	2836	1043.43	-2.50677	0.523779	-4.78592	1.70202e-06	0.000113304
ENSMUSG00000098062	RP23-429E19.2	5	34481914	34482522	-	609	93.6495	-5.3369	1.11606	-4.78191	1.73635e-06	0.000115051
ENSMUSG00000032854	Ugt8a	3	125865359	125938550	-	3583	85.2901	5.0477	1.05735	4.77394	1.80659e-06	0.000119151
ENSMUSG00000032786	Alas1	9	106233455	106248126	-	4310	5964.13	1.70494	0.35733	4.77133	1.83017e-06	0.00012015
ENSMUSG00000073590	3222401L13Rik	18	37655907	37658737	+	2831	158.395	4.70119	0.985604	4.76986	1.84355e-06	0.000120474
CUFFORG_0318	Olfr133	17	38145281	38151225	+	3086	65.1	5.00293	1.05425	4.74547	2.08026e-06	0.000135321
CUFFORG_0839	Olfr561	7	102771264	102776430	+	2028	151.033	5.04941	1.06572	4.73804	2.15794e-06	0.000139737
ENSMUSG00000032776	Mctp2	7	72077832	72306595	-	5787	180.923	4.85551	1.02625	4.7313	2.23084e-06	0.000143804
ENSMUSG00000020159	Gabrp	11	33550781	33578959	-	3377	210.652	4.32449	0.91532	4.72457	2.30601e-06	0.000147979
ENSMUSG00000039005	Tlr4	4	66827584	66930284	+	5556	78.9746	-5.25951	1.11653	-4.71057	2.47026e-06	0.000157809
ENSMUSG00000021572	Cep72	13	74036495	74062285	-	3632	143.21	5.01105	1.06706	4.69614	2.65123e-06	0.000168614
CUFFORG_0433	Olfr354	2	36905643	36916038	+	9807	1678.83	1.82031	0.388228	4.68877	2.74852e-06	0.000174024
CUFFORG_1145	Olfr960	9	39621373	39624205	+	1457	59.1441	4.91913	1.05736	4.65229	3.28262e-06	0.000206921
ENSMUSG00000031004	Mki67	7	135689788	135716379	-	10075	164.611	4.96062	1.07094	4.63203	3.621e-06	0.000227246
CUFFORG_0158	Olfr328	11	58550854	58555630	-	2926	4630.91	2.45997	0.536735	4.58322	4.57866e-06	0.000284837
CUFFORG_0037	Olfr763	10	129010791	129013313	+	2523	79.0548	4.88408	1.0655	4.58386	4.56477e-06	0.000284837
ENSMUSG00000066108	Muc5b	7	141839072	141873085	+	14963	1463.63	4.22177	0.922366	4.57711	4.71436e-06	0.000292004
ENSMUSG00000026532	Spta1	1	174172776	174248450	+	9691	61.8086	4.85868	1.06221	4.57414	4.78187e-06	0.000294902
ENSMUSG00000026029	Casp8	1	58795374	58847503	+	2777	105.162	4.69245	1.02765	4.56619	4.96675e-06	0.000303675
ENSMUSG00000014303	Glis2	16	4594713	4624924	+	4373	78.3487	4.86935	1.06618	4.56708	4.94559e-06	0.000303675
ENSMUSG00000031133	Arhgef6	X	57231485	57338729	-	8552	200.652	4.89733	1.0755	4.55354	5.27518e-06	0.000321155
ENSMUSG00000086291	Gm15513	5	34211810	34213802	-	1569	152.534	4.68323	1.03147	4.54034	5.61641e-06	0.000340474
ENSMUSG00000087557	Gm15869	16	14316074	14317285	-	734	61.6218	-5.08009	1.11981	-4.53657	5.71755e-06	0.000345137
CUFFORG_0575	Olfr1042	2	86156743	86161838	-	5096	77.251	4.70816	1.04102	4.52264	6.10742e-06	0.000367115
CUFFORG_0644	Olfr1157	2	87960481	87968297	-	2623	213.527	4.86432	1.07741	4.51481	6.33723e-06	0.000379329
ENSMUSG00000047126	Cltc	11	86694351	86757565	-	8499	22287.2	-0.507851	0.113441	-4.4768	7.57689e-06	0.000451634
CUFFORG_0932	Olfr525	7	140320858	140327283	+	4795	3909.48	-2.65359	0.593406	-4.4718	7.75653e-06	0.000460415
ENSMUSG00000086264	Gm15850	1	136126178	136131183	-	2049	104.182	4.79841	1.07419	4.467	7.93236e-06	0.000468898
CUFFORG_0024	Olfr1415	1	92489101	92496125	-	3220	1304.22	-2.45625	0.550408	-4.4626	8.09707e-06	0.000476656
ENSMUSG00000025792	Slc25a10	11	120491840	120499187	+	3455	1094.38	1.47816	0.332042	4.45173	8.51809e-06	0.000499377
ENSMUSG00000024197	Plin3	17	56278962	56290511	-	2159	281.965	3.08415	0.694256	4.44238	8.89688e-06	0.000519447
ENSMUSG00000016524	Il19	1	130932658	130940073	-	1080	61.9705	4.72643	1.07029	4.41604	1.00526e-05	0.000582149
CUFFORG_0078	Olfr805	10	129721221	129729415	-	3339	2729.35	1.31613	0.298011	4.4164	1.0036e-05	0.000582149
ENSMUSG00000028277	Ube2j1	4	33031416	33052363	+	3530	2295.45	-1.90341	0.432905	-4.39684	1.0984e-05	0.000633517
ENSMUSG00000018899	Irf1	11	53770014	53778374	+	3976	127.56	4.46964	1.01928	4.38509	1.15939e-05	0.000665995
ENSMUSG00000097685	AC109221.1	7	79916952	79920606	+	1440	58.2282	-4.93109	1.12476	-4.38412	1.16457e-05	0.000666284
ENSMUSG00000026740	Dnajc1	2	18195654	18392830	-	11651	326.591	2.40371	0.548684	4.38086	1.18214e-05	0.000673628
ENSMUSG00000029436	Mmp17	5	129584169	129608875	+	4395	94.1834	4.70922	1.07758	4.37019	1.24139e-05	0.000704576
ENSMUSG00000028082	Sh3d19	3	85971109	86130526	+	8888	106.482	4.71241	1.0788	4.3682	1.25275e-05	0.000708202
ENSMUSG00000055415	Atp10b	11	43149877	43262285	+	9816	293.741	3.5586	0.81494	4.3667	1.26139e-05	0.000710266
ENSMUSG00000038801	Scgb1c1	7	140845565	140846768	+	436	3694.8	1.95062	0.448124	4.35286	1.34372e-05	0.000753645
CUFFORG_0002	Olfr1412	1	92585779	92591375	+	3663	2718.92	2.40962	0.554678	4.34419	1.39792e-05	0.000780971
ENSMUSG00000036833	Pnpla7	2	24976033	25054057	+	7496	328.026	3.20297	0.739306	4.3324	1.47491e-05	0.000820763
CUFFORG_1236	Olfr463	11	87892618	87897387	-	2416	959.052	-2.4749	0.571514	-4.33043	1.48821e-05	0.000824942
CUFFORG_0193	Olfr263	13	21129639	21136296	+	4022	1301.35	-1.43266	0.331012	-4.32811	1.50391e-05	0.000830417
ENSMUSG00000073207	Ccdc160	X	52791200	52799468	+	1536	79.973	4.63297	1.07951	4.29175	1.77274e-05	0.000975075
ENSMUSG00000005514	Por	5	135670033	135735326	+	4021	19995.8	0.890863	0.207685	4.28949	1.7908e-05	0.00098122
ENSMUSG00000090115	Usp49	17	47630690	47686738	+	8581	243.396	2.83064	0.66017	4.28775	1.80491e-05	0.000985163
CUFFORG_0990	Olfr629	7	103739975	103744719	-	2263	78.7007	4.6248	1.07974	4.28327	1.84169e-05	0.0010014
ENSMUSG00000060961	Slc4a4	5	88886818	89239653	+	10815	9426.26	-0.983081	0.229835	-4.27734	1.89139e-05	0.00102452
ENSMUSG00000022528	Hes1	16	30064384	30067796	+	2037	103.049	3.40301	0.796777	4.27097	1.94622e-05	0.00104626
ENSMUSG00000064179	Tnnt1	7	4504570	4516382	-	2204	81.2075	4.61552	1.08062	4.27116	1.94455e-05	0.00104626
CUFFORG_0249	Olfr288	15	98186013	98195542	-	2569	686.631	2.829	0.663883	4.26129	2.03254e-05	0.00108856
ENSMUSG00000047026	Acsm4	7	119690026	119714567	+	2154	5893.14	1.4521	0.34095	4.25899	2.05356e-05	0.00109569
ENSMUSG00000062542	Syt9	7	107370728	107548656	+	3979	372.392	3.03617	0.713585	4.25481	2.09227e-05	0.00111218
ENSMUSG00000025154	Arhgap19	19	41766588	41802084	-	5140	300.282	4.49772	1.05773	4.25223	2.11652e-05	0.00112089
ENSMUSG00000057315	Arhgap24	5	102481391	102897936	+	8791	89.3837	4.60037	1.08253	4.24966	2.14094e-05	0.00112962
ENSMUSG00000030677	Kif22	7	127027732	127042420	-	2063	130.297	4.57741	1.0871	4.21068	2.54607e-05	0.00133434
CUFFORG_1036	Olfr711	7	106970681	106975451	-	3735	2444.66	-2.36213	0.561006	-4.21053	2.54767e-05	0.00133434
ENSMUSG00000097748	AC161511.1	18	31781226	31789045	-	1790	56.5341	4.54296	1.07934	4.20903	2.5647e-05	0.00133834
ENSMUSG00000086578	Gm13583	2	60550757	60553923	+	1808	69.5973	4.55075	1.08202	4.20578	2.60183e-05	0.00135276
CUFFORG_0204	Olfr1361	13	21656880	21663386	-	2843	1653.85	1.1142	0.265019	4.20423	2.61975e-05	0.00135713
ENSMUSG00000079017	Ifi27l2a	12	103442167	103443680	-	463	85.92	4.55001	1.08464	4.19496	2.72916e-05	0.00140868
ENSMUSG00000046314	Stxbp6	12	44852488	45074493	-	4855	199.629	4.49728	1.07289	4.19176	2.76798e-05	0.00142356
ENSMUSG00000043467	Zbtb37	1	161008794	161034849	-	4815	502.852	1.78138	0.42535	4.18804	2.81374e-05	0.00144189
ENSMUSG00000027210	Meis2	2	115863064	116065839	-	11969	180.136	4.21002	1.00665	4.18218	2.88721e-05	0.00147424
ENSMUSG00000027353	Mcm8	2	132816141	132844197	+	3718	104.126	4.54221	1.08692	4.17898	2.92824e-05	0.00148454
CUFFORG_0874	Olfr633	7	103944420	103948963	+	3932	84.7376	4.53561	1.08521	4.17948	2.92172e-05	0.00148454
CUFFORG_0213	Olfr741	14	50472738	50488338	+	3406	338.876	2.138	0.511718	4.17809	2.93966e-05	0.00148505
CUFFORG_0052	Olfr794	10	129567655	129573110	+	3044	1432.91	2.16964	0.5205	4.16838	3.06774e-05	0.00154428
ENSMUSG00000024411	Aqp4	18	15389394	15403684	-	5082	2643	2.56774	0.616179	4.1672	3.08365e-05	0.00154682
ENSMUSG00000050930	Map10	8	125669818	125673365	+	3548	163.799	-2.76271	0.663178	-4.16587	3.10173e-05	0.00155043
CUFFORG_0818	Olfr290	7	84913075	84919351	+	4109	1144.26	1.93718	0.466312	4.15426	3.26344e-05	0.00162556
CUFFORG_0183	Olfr43	11	74205664	74211369	-	2194	8219.18	-1.23016	0.296187	-4.15332	3.27689e-05	0.00162657
ENSMUSG00000015112	Slc25a13	6	6041218	6217118	-	3071	66.1988	4.49672	1.08424	4.14733	3.36374e-05	0.00166388
ENSMUSG00000033083	Tbc1d4	14	101442360	101609191	-	7676	237.363	-4.3108	1.03993	-4.14529	3.3938e-05	0.00167294
ENSMUSG00000033022	Cdo1	18	46713205	46728342	-	1530	179.108	4.17585	1.01102	4.13033	3.6224e-05	0.00177948
CUFFORG_0853	Olfr592	7	103184803	103192967	+	6058	440.472	4.14044	1.00282	4.12881	3.64645e-05	0.00178513
CUFFORG_0427	Olfr347	2	36731628	36737640	+	3659	93.9713	4.48728	1.08864	4.1219	3.75757e-05	0.00183323
ENSMUSG00000012187	Mogat1	1	78510991	78538173	+	1558	73.1096	4.47536	1.0866	4.11869	3.81032e-05	0.00185262
ENSMUSG00000049556	Lingo1	9	56618475	56685253	-	3925	6198.26	-0.612434	0.14897	-4.11112	3.93747e-05	0.00190793
ENSMUSG00000020656	Grhl1	12	24572287	24617391	+	3500	387.919	2.94787	0.718978	4.10008	4.13005e-05	0.00199447
ENSMUSG00000030966	Trim21	7	102557922	102565469	-	2775	84.8151	4.46029	1.08897	4.09587	4.20588e-05	0.00202422
ENSMUSG00000057093	C030039L03Rik	7	27689340	27706484	+	5508	80.9055	4.37282	1.06891	4.09093	4.29653e-05	0.00205397
ENSMUSG00000046613	Vwa5b2	16	20589471	20605377	+	7567	79.8651	4.28859	1.04824	4.09123	4.29099e-05	0.00205397
ENSMUSG00000004798	Ulk2	11	61775649	61855073	-	5977	2681.72	-1.40724	0.344176	-4.08873	4.33732e-05	0.00206654
ENSMUSG00000064105	Cnnm2	19	46761596	46878795	+	3558	46.8988	4.42075	1.08322	4.08112	4.48198e-05	0.00212127
ENSMUSG00000022304	Dpys	15	39768485	39857470	-	3039	268.147	3.97512	0.973913	4.08159	4.47281e-05	0.00212127
ENSMUSG00000016664	Pacsin2	15	83375607	83464606	-	3885	1151.78	1.91787	0.471594	4.06679	4.7665e-05	0.00224846
ENSMUSG00000000295	Hddc2	10	31313382	31328204	+	3509	76.8423	4.42842	1.08954	4.06449	4.8138e-05	0.00226328
CUFFORG_0124	Olfr316	11	58752734	58759671	+	2725	280.897	3.84755	0.947673	4.06	4.90719e-05	0.0022996
ENSMUSG00000049305	Ccdc71	9	108460518	108465945	+	3108	64.8954	4.41479	1.0883	4.0566	4.97913e-05	0.00232566
ENSMUSG00000002944	Cd36	5	17781690	17888959	-	3927	16818.8	1.15652	0.285659	4.04862	5.15212e-05	0.0023986
CUFFORG_1248	Olfr1347	7	6487913	6499650	-	1173	2410.89	-1.77477	0.43876	-4.04496	5.23316e-05	0.00242839
ENSMUSG00000021549	Rasa1	13	85214780	85289029	-	7296	1764.92	-1.37069	0.33959	-4.03632	5.42965e-05	0.00251139
ENSMUSG00000027562	Car2	3	14886426	14900769	+	1789	10179.2	1.80109	0.447359	4.02605	5.67208e-05	0.00258637
ENSMUSG00000040759	Cmtm5	14	54936470	54939256	+	869	79.7279	4.17094	1.03565	4.02737	5.64044e-05	0.00258637
ENSMUSG00000053226	Dand5	8	84815405	84822823	-	1584	695.698	1.64206	0.407781	4.02682	5.65351e-05	0.00258637
ENSMUSG00000038146	Notch3	17	32120820	32166880	-	8044	125.907	4.35977	1.08224	4.02847	5.61412e-05	0.00258637
CUFFORG_1084	Olfr857	9	19709568	19714930	+	2158	97.7104	4.40041	1.0931	4.02562	5.68254e-05	0.00258637
CUFFORG_0393	Olfr1427	19	12098006	12103334	-	4683	8451.19	-1.83081	0.457368	-4.00293	6.25616e-05	0.00283839
ENSMUSG00000060586	H2-Eb1	17	34305883	34316199	+	1178	209.808	3.09152	0.773126	3.99873	6.36843e-05	0.00288015
ENSMUSG00000025584	Pde8a	7	81213596	81334533	+	4045	73.2512	4.36467	1.09222	3.99616	6.4379e-05	0.00290235
CUFFORG_0292	Olfr63	17	33264628	33273114	+	4541	720.274	-2.25678	0.56528	-3.99232	6.5431e-05	0.00294047
ENSMUSG00000018906	P4ha2	11	54100095	54131665	+	6239	249.239	4.03234	1.0104	3.99083	6.58431e-05	0.00294969
ENSMUSG00000058883	Zfp708	13	67069400	67097976	-	2632	328.268	4.07088	1.02057	3.98883	6.63992e-05	0.00296528
CUFFORG_0828	Olfr521	7	99763514	99769307	+	2257	177.943	-4.35362	1.09327	-3.98222	6.82757e-05	0.00303955
ENSMUSG00000029781	Fkbp9	6	56832059	56879358	+	3314	529.908	3.04487	0.765348	3.97841	6.93772e-05	0.00307897
CUFFORG_0148	Olfr1396	11	49109982	49114874	-	4247	3675.48	1.97967	0.497898	3.97605	7.00705e-05	0.00310008
CUFFORG_0256	Olfr166	16	19483694	19490302	+	4801	3722.85	-2.26404	0.571867	-3.95903	7.52551e-05	0.00331915
ENSMUSG00000020173	Cobl	11	12236608	12464960	-	8142	48.3	4.31194	1.08984	3.95651	7.60541e-05	0.00334403
ENSMUSG00000043885	Slc36a4	9	15709738	15742384	+	5563	2449.74	1.13769	0.287923	3.95138	7.77004e-05	0.00340591
CUFFORG_1044	Olfr484	7	108122961	108125296	-	2336	77.5853	4.32039	1.09493	3.94581	7.95304e-05	0.00347543
ENSMUSG00000026000	Lancl1	1	67000517	67038872	-	4461	1007.75	1.73872	0.440737	3.94503	7.97908e-05	0.00347615
ENSMUSG00000061607	Mdc1	17	35841515	35859670	+	7421	665.262	2.272	0.576148	3.94343	8.03238e-05	0.0034887
ENSMUSG00000026980	Ly75	2	60292103	60383303	-	6905	812.415	2.70549	0.687299	3.9364	8.27124e-05	0.00358152
ENSMUSG00000030815	Phkg2	7	127573340	127583305	+	3998	2554.33	0.904728	0.230008	3.93346	8.37318e-05	0.00361468
ENSMUSG00000038418	Egr1	18	34859823	34864984	+	4484	94.056	4.3107	1.09697	3.92965	8.50691e-05	0.00366131
ENSMUSG00000042105	Inpp5f	7	128611328	128696425	+	8323	21240.8	-0.640112	0.163105	-3.92454	8.68938e-05	0.00372858
ENSMUSG00000052516	Robo2	16	73892306	74411825	-	16516	7406.35	0.648335	0.165547	3.91633	8.99071e-05	0.0038463
ENSMUSG00000020160	Meis1	11	18880430	19018958	-	9465	1617.09	1.41334	0.361571	3.90887	9.2729e-05	0.00395514
ENSMUSG00000031431	Tsc22d3	X	140539528	140600659	-	4341	998.148	1.43677	0.369509	3.88831	0.000100945	0.00429272
ENSMUSG00000027298	Tyro3	2	119797733	119818104	+	6198	2867.67	1.17824	0.30479	3.86575	0.000110747	0.00469552
ENSMUSG00000006519	Cyba	8	122424772	122432940	-	758	54.7774	4.23265	1.09567	3.86307	0.00011197	0.0047333
CUFFORG_0885	Olfr654	7	104587025	104590718	+	3130	240.87	3.96727	1.02849	3.85738	0.000114607	0.00483045
ENSMUSG00000020953	Coch	12	51593341	51605773	+	2683	10132.9	1.58702	0.411848	3.85341	0.000116484	0.00489509
ENSMUSG00000032348	Gsta4	9	78191966	78209348	+	957	1275.05	2.02482	0.525829	3.85072	0.00011777	0.00493457
ENSMUSG00000041062	Mslnl	17	25736040	25748330	+	2628	87716	-0.574987	0.149439	-3.84764	0.000119263	0.00498245
CUFFORG_0264	Olfr168	16	19529278	19535556	-	2317	4846.61	-0.822413	0.214044	-3.84226	0.000121904	0.00507792
ENSMUSG00000069917	Hba-a2	11	32296489	32297298	+	667	50.5278	4.20864	1.09594	3.8402	0.000122935	0.00510594
ENSMUSG00000026380	Tfcp2l1	1	118627945	118685167	+	9269	477.164	2.70619	0.705687	3.83483	0.000125651	0.00520355
ENSMUSG00000041741	Pde3a	6	141249269	141499351	+	4205	90.3159	3.2152	0.838738	3.83338	0.000126394	0.00521914
ENSMUSG00000034252	Senp6	9	80066903	80144953	+	7016	2273.85	-1.20474	0.315403	-3.81967	0.000133631	0.00550205
ENSMUSG00000020950	Foxg1	12	49382693	49386867	+	4175	46.2947	4.17224	1.09676	3.80414	0.000142298	0.005842
CUFFORG_1069	Olfr374	8	72106920	72118200	+	8054	1397.87	-2.93627	0.772946	-3.79881	0.000145392	0.00595187
ENSMUSG00000039110	Mycbpap	11	94501347	94521742	-	3871	1575.11	-1.16086	0.306352	-3.78931	0.000151068	0.00616652
ENSMUSG00000056729	Gm10006	12	82618025	82618992	+	968	54.8235	-4.32633	1.14214	-3.78792	0.000151914	0.00618044
ENSMUSG00000060572	Mfap2	4	141010418	141015984	+	1211	90.6367	4.17652	1.10276	3.78733	0.000152277	0.00618044
CUFFORG_0125	Olfr315	11	58773188	58780251	+	2504	1021.52	-2.56955	0.680256	-3.77732	0.000158524	0.00641571
CUFFORG_0023	Olfr1416	1	92475997	92485103	-	4757	1571.36	-2.10929	0.55864	-3.77576	0.00015952	0.00643773
ENSMUSG00000030942	Thumpd1	7	119715096	119720765	-	2653	3285.8	0.821687	0.217675	3.77484	0.000160109	0.00644324
ENSMUSG00000025078	Nhlrc2	19	56548261	56598846	+	3934	315.826	2.29429	0.60838	3.77115	0.000162497	0.00652094
CUFFORG_0687	Olfr1224-ps1	2	89155336	89160428	-	2386	1165.35	-1.80045	0.478087	-3.76594	0.000165927	0.00663987
ENSMUSG00000021725	Parp8	13	116854824	117025516	-	3088	216.51	3.56186	0.947842	3.75786	0.000171374	0.00683864
ENSMUSG00000035357	Pdzrn3	6	101149609	101377897	-	7256	51.9101	4.12857	1.10032	3.75214	0.000175331	0.006977
ENSMUSG00000020956	Dtd2	12	51988312	52006501	-	3108	2146.01	-0.915151	0.244169	-3.74802	0.000178233	0.00707273
CUFFORG_0316	Olfr128	17	37920571	37926735	+	3630	168.978	3.89731	1.04264	3.73793	0.000185544	0.00734237
CUFFORG_0726	Olfr1271	2	90260546	90271032	-	6613	16396.7	2.18186	0.584541	3.7326	0.000189515	0.00747874
ENSMUSG00000055435	Maf	8	115682942	115707794	-	8241	51.7333	4.1089	1.10127	3.73107	0.00019067	0.00748763
CUFFORG_0815	Olfr1336	7	6456031	6466817	+	7019	1187.41	-2.40457	0.644499	-3.73091	0.000190791	0.00748763
ENSMUSG00000039157	Fam102a	2	32535332	32569756	+	6066	4116.05	-1.01221	0.271468	-3.72865	0.000192505	0.00749297
ENSMUSG00000046160	Olig1	16	91269769	91271939	+	2171	663.466	2.03475	0.545576	3.72955	0.00019182	0.00749297
ENSMUSG00000014846	Tppp3	8	105467493	105471526	-	1848	3626.51	1.20848	0.324047	3.72934	0.000191982	0.00749297
CUFFORG_1211	Olfr1323	X	50007458	50019362	-	3425	354.033	2.77339	0.744338	3.72598	0.000194558	0.00755223
ENSMUSG00000041040	Fam117b	1	59913006	59985346	+	5690	651.902	-2.19372	0.590325	-3.71612	0.000202309	0.00778946
ENSMUSG00000062257	Opcml	9	27790775	28925410	+	13120	50.1213	4.0952	1.10161	3.71748	0.00020122	0.00778946
ENSMUSG00000029474	Rnf34	5	122850188	122868945	+	1954	3034.16	0.810547	0.218108	3.71627	0.000202188	0.00778946
ENSMUSG00000009291	Pttg1ip	10	77581720	77598732	+	3426	9914.33	0.555719	0.149673	3.71288	0.000204913	0.00786844
ENSMUSG00000041444	Arhgap32	9	32116136	32268446	+	17179	1180.48	1.52047	0.41038	3.70503	0.000211364	0.00809434
ENSMUSG00000096991	AC153516.1	10	63292286	63295793	-	2502	49.1754	4.08182	1.10208	3.70373	0.000212452	0.00811419
ENSMUSG00000085213	Gm13091	4	150566869	150568544	-	469	97.3184	4.09735	1.10663	3.70255	0.000213443	0.00813024
ENSMUSG00000020027	Socs2	10	95385362	95417180	-	9531	894.913	1.54766	0.418412	3.69889	0.000216544	0.00822636
CUFFORG_0880	Olfr646	7	104104889	104108168	+	2164	42.923	4.05452	1.10193	3.67948	0.000233714	0.00883154
ENSMUSG00000005917	Otx1	11	21994764	22002897	-	5422	127.246	4.0795	1.10862	3.6798	0.000233421	0.00883154
ENSMUSG00000024610	Cd74	18	60803848	60812646	+	1410	628.523	2.48112	0.674984	3.67582	0.000237086	0.00892533
ENSMUSG00000039952	Dag1	9	108205955	108263924	-	4563	1052.51	1.54415	0.420129	3.67543	0.000237449	0.00892533
ENSMUSG00000035413	Tmem98	11	80810175	80822033	+	1633	231.221	2.29831	0.625647	3.6735	0.000239255	0.00896954
ENSMUSG00000059708	Akap17b	X	36608314	36645395	-	6003	5477.75	-0.991273	0.269916	-3.67253	0.000240165	0.00898004
ENSMUSG00000020865	Abcc3	11	94343295	94392997	-	5698	1088.72	2.28812	0.625337	3.65901	0.000253188	0.00944218
ENSMUSG00000030790	Adm	7	110627669	110629819	+	1381	58.9192	4.04229	1.10567	3.65595	0.00025623	0.0094566
ENSMUSG00000030087	Klf15	6	90462576	90475238	+	2527	50.0189	4.03771	1.10441	3.656	0.000256178	0.0094566
ENSMUSG00000020902	Ntn1	11	68209364	68400823	-	6277	192.053	3.77789	1.03313	3.65674	0.000255442	0.0094566
CUFFORG_0541	Olfr1301	2	111751006	111758945	+	1207	2791.18	-1.15707	0.316403	-3.65695	0.000255233	0.0094566
ENSMUSG00000070733	Fryl	5	73020322	73256618	-	14668	2865.68	1.05412	0.288423	3.65476	0.00025742	0.00947597
CUFFORG_0940	Olfr539	7	140667289	140668248	+	960	68.2481	4.04386	1.10675	3.65383	0.000258359	0.00948605
ENSMUSG00000037157	Il22ra1	4	135728172	135752140	+	2569	66.189	4.04076	1.10667	3.65127	0.000260944	0.00955631
ENSMUSG00000082279	Gm12870	4	107327484	107328499	-	1016	45.7053	-3.81252	1.04678	-3.64215	0.000270368	0.00987606
ENSMUSG00000069631	Strada	11	106163330	106202168	-	5569	1756.06	1.43559	0.394292	3.64093	0.000271654	0.00989764
ENSMUSG00000027684	Mecom	3	29951299	30548008	-	10579	148.773	3.69979	1.01639	3.64012	0.000272512	0.00990359
ENSMUSG00000053835	H2-T24	17	36005695	36020560	-	2182	877.452	2.11929	0.582831	3.63619	0.000276696	0.0100301
ENSMUSG00000008461	Fut1	7	45617606	45621059	+	2580	296.574	3.90903	1.07538	3.63501	0.000277971	0.0100507
ENSMUSG00000036206	Sh3bp4	1	89070415	89155068	+	5112	320.374	2.73087	0.751472	3.63403	0.000279029	0.0100634
CUFFORG_1027	Olfr698	7	106749889	106755397	-	4027	136.67	3.9747	1.09558	3.62794	0.00028569	0.0102776
ENSMUSG00000052430	Bmpr1b	3	141837136	142169425	-	5962	145.671	3.93638	1.09028	3.61043	0.00030569	0.0109694
CUFFORG_0263	Olfr167	16	19509558	19522266	-	7435	2728.15	-1.25103	0.347564	-3.59942	0.000318929	0.0114157
CUFFORG_0157	Olfr329-ps	11	58539801	58546441	-	4582	5456.09	1.53609	0.427638	3.59204	0.000328094	0.0117144
ENSMUSG00000039850	Endov	11	119491347	119511437	+	6138	1320.18	1.56173	0.434936	3.59072	0.000329764	0.0117351
ENSMUSG00000040652	Oaz2	9	65668001	65690300	+	2990	7535.28	-0.528535	0.147213	-3.59028	0.000330324	0.0117351
ENSMUSG00000038256	Bcl9	3	97203662	97228846	-	8285	1566.3	1.43243	0.399199	3.58827	0.000332881	0.0117966
ENSMUSG00000069089	Cdk7	13	100697027	100730942	-	7595	5678.86	-0.614352	0.17126	-3.58724	0.000334195	0.0118137
ENSMUSG00000048376	F2r	13	95601804	95618459	-	3307	367.866	2.74463	0.765641	3.58474	0.000337414	0.011898
CUFFORG_0629	Olfr1110	2	87134149	87140300	-	2683	3048.48	-1.72397	0.482783	-3.57089	0.000355768	0.0125142
ENSMUSG00000028212	Ccne2	4	11191351	11204779	+	3495	154.82	2.93909	0.823797	3.56774	0.000360078	0.0126347
ENSMUSG00000016921	Srsf6	2	162931528	162937121	+	3795	2372.84	-1.20262	0.337247	-3.56599	0.00036248	0.0126877
ENSMUSG00000022075	Rhobtb2	14	69784990	69805530	-	5216	388.283	-2.7001	0.75845	-3.56002	0.000370823	0.0129479
ENSMUSG00000073747	Gm7534	4	134190804	134203004	-	2338	3901.59	1.58977	0.447002	3.55652	0.000375806	0.0130898
ENSMUSG00000057691	Zfp746	6	48062395	48086593	-	3651	443.222	1.6528	0.464892	3.55524	0.000377634	0.0131214
CUFFORG_0939	Olfr53	7	140646452	140653103	+	1358	835.655	-2.4119	0.67928	-3.55067	0.000384255	0.013319
ENSMUSG00000096039	D830030K20Rik	14	3224440	3234351	+	1418	51.9342	3.93814	1.10945	3.54963	0.000385767	0.0133389
CUFFORG_0163	Olfr222	11	59570258	59576050	-	2347	3671.15	-1.49969	0.422742	-3.54754	0.00038885	0.013413
ENSMUSG00000037851	Iars	13	49682100	49734267	+	5272	7426.84	-0.623722	0.176055	-3.54277	0.000395951	0.0136249
ENSMUSG00000038524	Fchsd1	18	37957431	37969774	-	5473	112.886	3.84381	1.08792	3.53316	0.000410617	0.0140616
ENSMUSG00000048047	Zbtb33	X	38189793	38197046	+	5122	310.482	2.76994	0.783852	3.53376	0.000409692	0.0140616
ENSMUSG00000091698	Gm6526	14	43747866	43755948	+	1723	42.0336	-4.04581	1.14646	-3.52895	0.00041722	0.0142197
ENSMUSG00000048399	Tprg	16	25286817	25422344	+	1837	58.2748	3.92102	1.11111	3.52894	0.000417227	0.0142197
ENSMUSG00000051022	Hs3st1	5	39613935	39755475	-	2230	2255.72	-1.06268	0.301254	-3.52753	0.000419461	0.0142617
ENSMUSG00000026048	Ercc5	1	44147847	44181260	+	4389	3325.88	-1.54007	0.437945	-3.51658	0.000437138	0.0148273
ENSMUSG00000026383	Epb4.1l5	1	119545033	119649000	-	7770	1290.22	1.59771	0.455378	3.50854	0.000450578	0.0152469
ENSMUSG00000025511	Tspan4	7	141475240	141493427	+	2178	91.0056	3.08386	0.881215	3.49955	0.00046604	0.0157327
ENSMUSG00000072573	Gm10369	5	134676490	134680145	+	1148	46.8664	3.88213	1.11117	3.49372	0.000476338	0.0160424
ENSMUSG00000029521	Chek2	5	110840017	110874133	+	2247	61.8413	3.88142	1.11323	3.48662	0.000489165	0.0164355
CUFFORG_0876	Olfr635	7	103971285	103980876	+	1768	80.5134	3.88405	1.11458	3.48476	0.000492585	0.0164743
ENSMUSG00000006463	Zdhhc24	19	4878668	4885397	+	2916	3859.45	-0.873723	0.250729	-3.48473	0.000492633	0.0164743
CUFFORG_1174	Olfr870	9	20170032	20174057	-	2592	554.769	2.71595	0.781227	3.47652	0.000507961	0.0169471
ENSMUSG00000058979	Cecr5	6	120509494	120531319	-	3355	1109.56	1.21922	0.351702	3.46664	0.000527009	0.0175415
ENSMUSG00000074923	Pak6	2	118663303	118698020	+	5211	1793.31	-0.990409	0.285891	-3.46429	0.000531641	0.0176545
ENSMUSG00000021065	Fut8	12	77238104	77476338	+	3543	4368.2	1.04426	0.301515	3.46336	0.000533474	0.0176741
ENSMUSG00000046814	Gchfr	2	119167773	119172390	+	645	1153.42	1.61889	0.467951	3.45952	0.000541132	0.0178862
ENSMUSG00000024970	AI846148	19	7356464	7383026	-	3183	64.5177	3.85262	1.11472	3.45612	0.000548013	0.0180717
ENSMUSG00000009739	Pou6f1	15	100575318	100599984	-	6960	1565.88	1.44038	0.417038	3.45382	0.000552708	0.0181845
ENSMUSG00000058441	Panx2	15	89059734	89073567	+	3599	55.4435	3.66551	1.06149	3.45317	0.000554033	0.0181861
ENSMUSG00000027157	4930430A15Rik	2	111162061	111229602	-	2440	102.875	3.02956	0.877915	3.45085	0.000558817	0.0183009
ENSMUSG00000002428	Hltf	3	20057811	20118490	+	5931	3051.48	0.900518	0.261324	3.44598	0.000568985	0.0185487
CUFFORG_0585	Olfr1051	2	86273801	86279095	-	2850	61.8531	-3.9594	1.14881	-3.44651	0.000567885	0.0185487
CUFFORG_0518	Olfr1257	2	89878437	89883026	+	2761	8168.35	-1.30214	0.378108	-3.44383	0.000573533	0.0186264
ENSMUSG00000028857	Tmem222	4	133266045	133277792	-	2003	3184.31	0.879292	0.255339	3.44362	0.000573986	0.0186264
ENSMUSG00000074340	Ovgp1	3	105973711	105987423	+	3561	183.816	2.44001	0.709028	3.44134	0.000578845	0.0187414
ENSMUSG00000071847	Apcdd1	18	62922327	62953195	+	2799	75.5847	3.83805	1.11616	3.43862	0.000584689	0.018845
ENSMUSG00000032000	Birc3	9	7848699	7873186	-	5009	43.734	3.8276	1.11309	3.43871	0.000584485	0.018845
ENSMUSG00000030272	Camk1	6	113334124	113343984	-	6067	3322.38	0.689571	0.20102	3.43036	0.000602786	0.0193844
ENSMUSG00000029830	Svopl	6	37983739	38046996	-	4281	1033.13	1.782	0.52019	3.42568	0.000613266	0.019677
ENSMUSG00000038600	Atp6v0a4	6	38048483	38124586	-	4973	370.268	1.89805	0.555438	3.41721	0.000632662	0.0202537
CUFFORG_0330	Olfr95	17	37207950	37213085	-	5136	526.896	-1.6856	0.493836	-3.41327	0.000641876	0.0205026
ENSMUSG00000049439	Cyp20a1	1	60343323	60388060	+	2286	2226.5	-1.38908	0.407916	-3.40532	0.000660875	0.0210622
ENSMUSG00000086054	Gm13824	5	114968784	114998046	+	1374	41.4932	3.78787	1.11447	3.39882	0.00067677	0.0215207
ENSMUSG00000064090	Vrk2	11	26471322	26593999	-	6591	74.386	3.35783	0.989154	3.39465	0.000687162	0.0218025
ENSMUSG00000001280	Sp1	15	102406143	102436404	+	8325	2754.13	-1.13723	0.335263	-3.39204	0.000693742	0.0219623
ENSMUSG00000038587	Akap12	10	4266329	4359468	+	6244	546.134	2.55705	0.754138	3.39069	0.000697178	0.0220222
ENSMUSG00000035161	Ints6	14	62676330	62761112	-	4993	2261.97	-1.18396	0.349794	-3.38474	0.000712469	0.0224554
ENSMUSG00000036452	Arhgap26	18	38601534	39376284	+	17331	1128.58	3.15704	0.937123	3.36887	0.000754782	0.0237365
ENSMUSG00000036766	Dner	1	84369841	84696221	-	3630	5118.07	-0.823156	0.244886	-3.36138	0.000775546	0.0243357
ENSMUSG00000032238	Rora	9	68653786	69388246	+	13071	811.826	1.93437	0.575881	3.35897	0.000782342	0.024495
CUFFORG_0934	Olfr533	7	140463370	140468126	+	2886	7432.76	-1.49233	0.444986	-3.35366	0.000797516	0.0249154
ENSMUSG00000019102	Aldh3a1	11	61207537	61218421	+	1942	70.7437	3.74847	1.11945	3.3485	0.000812504	0.0253281
ENSMUSG00000034212	Ankmy1	1	92870129	92902906	-	3246	81.05	3.63692	1.08829	3.34187	0.000832164	0.0257718
ENSMUSG00000040969	Arhgef38	3	133112278	133234949	-	8210	1425.49	-0.927545	0.277543	-3.34199	0.000831815	0.0257718
ENSMUSG00000030873	Scnn1b	7	121865111	121918515	+	2408	75.5671	3.74369	1.11993	3.34281	0.000829359	0.0257718
ENSMUSG00000001334	Fndc5	4	129136999	129144593	+	2763	55.6242	3.73738	1.11868	3.34087	0.000835162	0.0257982
ENSMUSG00000087598	Zfp111	7	24193947	24211443	-	10160	936.944	1.61899	0.484674	3.34038	0.000836639	0.0257982
ENSMUSG00000012114	Med15	16	17651221	17722930	-	3383	1700.62	1.10613	0.331549	3.33624	0.000849195	0.0261187
ENSMUSG00000054733	Msra	14	64122623	64455903	-	1862	111.744	3.53279	1.05907	3.33575	0.000850701	0.0261187
ENSMUSG00000042535	Gtpbp1	15	79690895	79721478	+	3398	1142.53	1.4647	0.439697	3.33115	0.000864888	0.0264972
ENSMUSG00000044231	Nhlrc1	13	47012558	47014850	-	2293	59.7578	3.72104	1.11974	3.32314	0.000890094	0.0272109
ENSMUSG00000003623	Crot	5	8966033	8997324	-	5456	976.786	3.13942	0.945822	3.31925	0.000902609	0.0274756
ENSMUSG00000091742	Gm5093	17	46439578	46440099	-	522	45.281	3.3838	1.01941	3.31937	0.000902222	0.0274756
ENSMUSG00000094393	Muc2	7	141699186	141701375	+	711	142.089	2.61376	0.789472	3.31077	0.000930386	0.0282057
ENSMUSG00000030494	Rhpn2	7	35334175	35392285	+	3873	421.635	1.92396	0.58113	3.31072	0.000930554	0.0282057
ENSMUSG00000013629	Cad	5	31054780	31078479	+	8164	1706.4	1.5714	0.475241	3.30654	0.000944569	0.0284489
CUFFORG_1221	Olfr1204	2	88849302	88858010	+	7016	788.96	-2.32518	0.703109	-3.307	0.00094301	0.0284489
ENSMUSG00000023943	Sult1c1	17	53961615	53990674	-	1556	3478.77	1.87373	0.566637	3.30675	0.000943845	0.0284489
ENSMUSG00000068874	Selenbp1	3	94933056	94944758	+	2273	1380.66	1.65572	0.501309	3.30278	0.000957306	0.0287717
CUFFORG_0106	Olfr1384	11	49506724	49517345	+	4437	6414.4	0.992535	0.300852	3.29908	0.000970027	0.0290926
CUFFORG_0394	Olfr1428	19	12107355	12116021	-	2659	6169.32	0.705546	0.214	3.29695	0.000977411	0.0292525
ENSMUSG00000039477	Tnrc18	5	142750380	142817662	-	6880	40.8014	3.62283	1.1002	3.2929	0.0009916	0.029615
ENSMUSG00000089643	Gm16301	14	59414072	59414636	-	565	42.88	3.6202	1.10195	3.28525	0.00101892	0.0303671
ENSMUSG00000037016	Frem2	3	53513939	53657355	-	12347	5077.42	-0.901267	0.274577	-3.28239	0.00102932	0.0306131
ENSMUSG00000086706	Gm15848	1	130809977	130824084	-	1066	133.382	-3.10988	0.949035	-3.27689	0.00104957	0.0311504
CUFFORG_0067	Olfr769	10	129108952	129117861	-	4325	487.857	2.2816	0.697416	3.27151	0.00106976	0.0316834
ENSMUSG00000000682	Cd52	4	134082448	134095082	-	1187	42.5794	3.66034	1.12026	3.26741	0.00108536	0.0320385
CUFFORG_1033	Olfr707	7	106890446	106901270	-	2086	766.126	-2.06283	0.63138	-3.26718	0.00108624	0.0320385
CUFFORG_0215	Olfr743	14	50521839	50535038	+	2286	2734.98	-1.03504	0.317148	-3.26359	0.0011001	0.0323135
ENSMUSG00000038520	Tbc1d17	7	44840901	44849079	-	3448	5172.22	0.7682	0.235359	3.26395	0.00109872	0.0323135
CUFFORG_0291	Olfr55	17	33168447	33180753	+	4781	4806.39	-1.35344	0.415041	-3.26099	0.00111025	0.0325444
ENSMUSG00000090290	Gm17296	8	126426652	126475065	-	5060	191.493	2.16901	0.665576	3.25885	0.00111865	0.032622
CUFFORG_0482	Olfr1126	2	87453936	87458911	+	1854	107.22	3.59586	1.10351	3.25857	0.00111977	0.032622
CUFFORG_0266	Olfr171	16	19624150	19629941	-	1211	881.246	-1.52797	0.468787	-3.25942	0.00111639	0.032622
CUFFORG_1028	Olfr699	7	106787963	106793198	-	4194	2015.59	1.29168	0.397131	3.25253	0.00114382	0.0332548
ENSMUSG00000025150	Cbr2	11	120729489	120732114	-	1327	16235.1	1.13506	0.349181	3.25063	0.00115151	0.033382
ENSMUSG00000040370	Lyrm5	6	145211134	145216939	+	2682	4215.96	-0.866525	0.266599	-3.25029	0.00115288	0.033382
ENSMUSG00000020707	Rnf135	11	80183851	80199757	+	2140	1159.21	-1.62999	0.502187	-3.24578	0.0011713	0.0338465
ENSMUSG00000084399	Gm15666	10	105506216	105507139	-	774	49.0693	3.63703	1.12209	3.24131	0.00118983	0.0343122
ENSMUSG00000026494	Kif26b	1	178529125	178932855	+	7820	90.7453	3.64118	1.12444	3.23822	0.00120278	0.0346158
ENSMUSG00000025197	Cyp2c44	19	44005022	44029247	-	1964	189.644	2.18371	0.675474	3.23285	0.00122563	0.0352023
ENSMUSG00000020362	Cnot6	11	49671503	49712723	-	6610	1891.18	-1.33735	0.413941	-3.23077	0.00123459	0.0353882
ENSMUSG00000013495	Tmem175	5	108629770	108647770	+	3875	5416.1	-0.729868	0.226307	-3.22512	0.00125921	0.0360216
ENSMUSG00000039699	Batf2	19	6140983	6172476	+	2522	56.4937	3.23522	1.00433	3.22128	0.00127617	0.0364336
ENSMUSG00000005148	Klf5	14	99298691	99313405	+	1721	68.6652	3.51146	1.09252	3.2141	0.00130854	0.0372829
ENSMUSG00000001627	Ifrd1	12	40201567	40248504	-	5858	1713.19	-0.955701	0.297698	-3.2103	0.00132596	0.0377038
ENSMUSG00000008438	Adam21	12	81558584	81568474	-	2911	72.1373	3.60879	1.12489	3.20813	0.00133599	0.037838
CUFFORG_0176	Olfr391-ps	11	73797861	73803044	-	2072	1101.76	1.99188	0.620842	3.20835	0.00133497	0.037838
ENSMUSG00000039838	Slc45a1	4	150628572	150652174	-	4395	6069.88	-0.63631	0.198616	-3.20372	0.00135664	0.0383466
ENSMUSG00000037993	Dhx38	8	109548017	109565601	-	4197	3120.98	0.812774	0.253991	3.20001	0.00137423	0.0387145
ENSMUSG00000017057	Il13ra1	X	36112110	36171259	+	3712	377.247	2.34173	0.73183	3.19983	0.00137509	0.0387145
CUFFORG_1139	Olfr27	9	39128167	39145072	+	1041	1976.31	1.89533	0.593164	3.19529	0.00139693	0.0392517
ENSMUSG00000035798	Zdhhc17	10	110941782	111010066	-	4948	1027.73	1.32947	0.416428	3.19255	0.00141023	0.0395474
ENSMUSG00000020566	Atp6v1c2	12	17284721	17329359	-	2070	411.488	2.5979	0.81396	3.19168	0.00141449	0.0395891
CUFFORG_0522	Olfr1262	2	90000145	90008468	+	6504	1703.44	1.20995	0.379787	3.18587	0.00144317	0.0402337
ENSMUSG00000021193	Pitrm1	13	6548157	6580139	+	3524	1096.66	1.56682	0.491744	3.18626	0.00144126	0.0402337
ENSMUSG00000026674	Ddr2	1	169972308	170110501	-	8424	61.2574	3.57888	1.12539	3.18012	0.00147214	0.0409612
ENSMUSG00000007338	Mrpl49	19	6053630	6057751	-	1722	2336.9	1.02153	0.321757	3.17485	0.00149914	0.0415385
CUFFORG_0126	Olfr314	11	58782952	58788768	+	2724	2828.55	1.01546	0.319895	3.17437	0.00150164	0.0415385
ENSMUSG00000037997	Parp11	6	127446840	127494241	+	5720	288.119	2.91646	0.918703	3.17454	0.00150076	0.0415385
ENSMUSG00000037747	Phyhipl	10	70557682	70655965	-	9732	1440.71	-1.01636	0.320296	-3.17319	0.00150772	0.041626
ENSMUSG00000039375	Wdr17	8	54629055	54887184	-	6571	6601.8	-0.628784	0.198683	-3.16477	0.00155207	0.0427675
CUFFORG_0243	Olfr1508	14	52456154	52467532	-	8503	1642.03	-1.41027	0.445969	-3.16226	0.00156548	0.0430538
ENSMUSG00000061802	Armc4	18	7088233	7297901	-	3477	3361.73	0.748916	0.236933	3.16088	0.00157291	0.0431746
ENSMUSG00000008475	Arpc5	1	152766542	152775597	+	2276	2562.94	1.22879	0.38885	3.16006	0.00157736	0.0432137
ENSMUSG00000014418	Hps5	7	46760466	46796064	-	6482	1622.45	1.58359	0.50188	3.15532	0.00160324	0.0438384
CUFFORG_0109	Olfr1381	11	49543588	49556109	+	4797	807.012	-2.18414	0.693007	-3.15168	0.00162333	0.0443025
ENSMUSG00000045414	1190002N15Rik	9	94517864	94538081	-	3950	948.281	-1.68515	0.53496	-3.15004	0.00163247	0.0444669
ENSMUSG00000023938	Aars2	17	45506841	45520842	+	3348	378.477	2.94806	0.936539	3.14782	0.00164491	0.0447202
ENSMUSG00000032226	Gcnt3	9	70031496	70038088	-	4301	89.6555	3.54128	1.12796	3.13954	0.00169214	0.0459166
ENSMUSG00000024909	Efemp2	19	5473973	5481853	+	2648	71.7034	3.53536	1.12754	3.13546	0.00171588	0.0464379
ENSMUSG00000052446	Zfp961	8	71951038	71993408	+	3950	687.111	-1.6334	0.521001	-3.13511	0.00171787	0.0464379
ENSMUSG00000029434	Vps33a	5	123528764	123573015	-	4107	4169.51	0.836041	0.266746	3.13422	0.0017231	0.046491
ENSMUSG00000068959	Zfp619	7	39517766	39540420	+	5969	265.203	2.23883	0.715833	3.12759	0.00176248	0.0474638
ENSMUSG00000006019	Dhx34	7	16197147	16222037	-	4596	502.496	2.61582	0.836612	3.12668	0.00176794	0.047521
ENSMUSG00000038909	Kat7	11	95274259	95310246	-	5536	5211.69	-0.849769	0.27186	-3.12576	0.00177347	0.0475798
ENSMUSG00000071604	Fam189a2	19	23972751	24031019	-	2547	123.964	3.52574	1.12918	3.12241	0.0017938	0.0480347
ENSMUSG00000086321	Gm11413	4	83378317	83390668	-	1461	56.8816	3.51552	1.12745	3.11811	0.00182012	0.0486481
ENSMUSG00000035671	Zswim4	8	84210942	84237042	-	4348	1031.44	1.72521	0.553905	3.11463	0.00184178	0.0491348
CUFFORG_0690	Olfr1228	2	89247964	89254062	-	3260	5823.3	1.76184	0.566077	3.11236	0.00185596	0.0493642
CUFFORG_0946	Olfr309	7	86304474	86313708	-	4382	2925.68	-1.78904	0.574857	-3.11215	0.00185731	0.0493642
ENSMUSG00000044786	Zfp36	7	28376784	28379255	-	1792	174.225	2.59042	0.833192	3.10903	0.00187703	0.0497954
ENSMUSG00000051379	Flrt3	2	140650914	140671469	-	4865	467.675	2.02606	0.652672	3.10425	0.0019076	0.0505124
ENSMUSG00000049482	Ctu2	8	122476143	122484138	+	5164	305.846	2.41828	0.779278	3.10323	0.00191422	0.0505936
ENSMUSG00000042766	Trim46	3	89234177	89246309	-	3792	125.439	3.44086	1.10929	3.10187	0.00192302	0.050732
ENSMUSG00000040562	Gstm2	3	107981702	107986453	-	1679	4000.56	1.7699	0.571031	3.09949	0.00193854	0.051047
ENSMUSG00000003068	Stk11	10	80115803	80130682	+	4580	1450.33	-1.45559	0.46989	-3.09771	0.00195019	0.0512591
ENSMUSG00000032264	Zw10	9	49055581	49078772	+	2895	1774.4	0.893866	0.288911	3.09391	0.00197535	0.0518248
ENSMUSG00000021707	Dhfr	13	92354783	92389053	+	5290	606.008	2.48673	0.804519	3.09095	0.00199515	0.0522481
ENSMUSG00000025241	Fyco1	9	123789510	123851899	-	8058	2949.34	1.11232	0.36004	3.08945	0.00200528	0.0524168
ENSMUSG00000018412	Kansl1	11	104333229	104468861	-	6874	3868.57	-0.858126	0.277869	-3.08824	0.00201347	0.0524222
CUFFORG_0729	Olfr1275	2	111230388	111235286	-	2402	1240.79	1.74622	0.565644	3.08714	0.00202094	0.0524222
CUFFORG_0380	Olfr1494	19	13739728	13750475	+	2181	3290.06	-1.66036	0.538002	-3.08617	0.00202756	0.0524222
CUFFORG_0943	Olfr5	7	6478975	6486941	-	2329	1937.25	-1.81783	0.588937	-3.08663	0.00202437	0.0524222
ENSMUSG00000013236	Ptprs	17	56412431	56476483	-	6970	26679	-0.527741	0.170922	-3.08761	0.00201773	0.0524222
ENSMUSG00000040855	Reps2	X	162411954	162643649	-	8296	1087.9	-1.29462	0.419441	-3.08654	0.00202502	0.0524222
ENSMUSG00000074006	Omp	7	98143360	98145502	-	2143	486346	-0.604097	0.195798	-3.08531	0.00203339	0.0524776
ENSMUSG00000052539	Magi3	3	104013259	104220374	-	6773	778.98	1.68402	0.546213	3.08309	0.00204866	0.052776
ENSMUSG00000071181	3830408C21Rik	13	107031963	107033673	+	1711	52.6259	3.47551	1.12861	3.07945	0.00207382	0.0531813
ENSMUSG00000094651	Gal3st2	1	93861344	93876494	+	2846	243.792	2.85607	0.927602	3.07898	0.00207712	0.0531813
ENSMUSG00000021930	Spryd7	14	61531993	61556886	-	4002	1832.31	-0.938618	0.304778	-3.07968	0.00207221	0.0531813
ENSMUSG00000037965	Zc3h7a	16	11136592	11176393	-	9160	2109.5	-1.19741	0.38894	-3.07866	0.00207932	0.0531813
ENSMUSG00000056145	AI504432	3	107039504	107054347	+	5569	71.5068	3.47129	1.12978	3.07252	0.00212258	0.0540934
ENSMUSG00000078878	Gm14305	2	176708328	176721813	+	2500	141.508	3.14184	1.02241	3.07298	0.0021193	0.0540934
CUFFORG_0033	Olfr1352	10	78981050	78987903	+	4356	992.003	-2.28542	0.744253	-3.07075	0.00213519	0.0543178
ENSMUSG00000046532	Ar	X	98149721	98323215	+	9096	182.64	2.5999	0.847347	3.06828	0.00215297	0.05458
ENSMUSG00000024454	Hdac3	18	37935844	37954988	-	4026	1072.38	1.09467	0.356772	3.06825	0.00215316	0.05458
ENSMUSG00000002227	Mov10	3	104794836	104818563	-	4223	648.543	3.40296	1.11027	3.065	0.00217673	0.0550794
ENSMUSG00000014668	Chfr	5	110135840	110171972	+	3169	2177.41	1.11436	0.363723	3.06375	0.00218585	0.055212
ENSMUSG00000042784	Muc1	3	89229057	89233381	+	2346	618.464	2.27386	0.742708	3.06158	0.00220171	0.0554896
CUFFORG_0511	Olfr1193	2	88675628	88682768	+	5315	1235.94	-1.72533	0.563613	-3.06119	0.00220462	0.0554896
ENSMUSG00000007950	Abhd8	8	71456700	71463657	-	1985	1240.67	-1.10723	0.362269	-3.05639	0.00224021	0.0562856
ENSMUSG00000044734	Serpinb1a	13	32842092	32851185	-	1943	48.9667	3.44657	1.12938	3.05173	0.00227524	0.0570652
ENSMUSG00000082229	Nap1l2	X	103184176	103186640	-	2465	1000.61	-1.31994	0.432738	-3.05021	0.00228684	0.0572555
ENSMUSG00000020185	E2f7	10	110745439	110787384	+	9009	59.6225	3.44209	1.13025	3.04542	0.00232356	0.0580727
ENSMUSG00000087114	Gm16099	10	81024811	81026567	+	710	100.978	2.33575	0.768012	3.04129	0.00235566	0.0587719
ENSMUSG00000094628	Gm3252	14	4726775	4747493	+	1956	33.9513	3.42748	1.12835	3.03761	0.00238463	0.0593905
ENSMUSG00000036019	Tmtc2	10	105187663	105574451	-	7779	2556.91	-1.07765	0.354875	-3.03669	0.00239192	0.0594683
ENSMUSG00000073411	H2-D1	17	35262730	35267499	+	2579	1198.42	1.60879	0.530431	3.03299	0.00242141	0.0600133
ENSMUSG00000022724	Mina	16	59471775	59492461	+	5290	708.52	1.65914	0.547143	3.03236	0.00242648	0.0600133
CUFFORG_0797	Olfr237-ps1	6	43146592	43157169	+	4200	1234.22	2.39062	0.788365	3.03238	0.00242636	0.0600133
ENSMUSG00000082487	Gm11628	11	102492439	102492609	-	171	34.835	-3.48994	1.15163	-3.03043	0.00244208	0.06019
ENSMUSG00000021876	Rnase4	14	51091077	51106151	+	1996	35.0418	3.42077	1.12878	3.03049	0.00244156	0.06019
ENSMUSG00000066647	Gm5113	7	30169875	30180209	+	3002	1415.22	-1.26152	0.416548	-3.02851	0.00245764	0.060469
CUFFORG_0399	Olfr1437	19	12319207	12325101	-	3908	2707.51	1.74711	0.577083	3.02748	0.00246604	0.0605711
ENSMUSG00000085891	Gm14634	X	12762278	12821492	+	2622	121.794	3.23628	1.07075	3.02243	0.00250752	0.0613782
ENSMUSG00000031574	Star	8	25808474	25814723	+	2787	349.506	1.74727	0.578041	3.02274	0.002505	0.0613782
ENSMUSG00000019842	Traf3ip2	10	39612934	39655307	+	3687	177.096	3.01174	0.997359	3.01972	0.00253011	0.0618248
ENSMUSG00000053040	Aph1c	9	66814994	66834726	-	5205	938.978	2.72743	0.90359	3.01844	0.00254076	0.0619789
ENSMUSG00000074156	Ces1h	8	93351843	93363676	-	1124	41.1553	3.40655	1.13011	3.01436	0.00257525	0.0627129
ENSMUSG00000028948	Nol9	4	152039321	152061494	+	4956	550.27	-2.09386	0.695529	-3.01046	0.0026085	0.0634142
ENSMUSG00000042498	D330045A20Rik	X	139480367	139554582	+	3740	300.92	-3.43666	1.14435	-3.00314	0.00267206	0.0648488
CUFFORG_1161	Olfr24	9	18751507	18763986	-	4383	2970.18	0.797989	0.265826	3.00193	0.00268277	0.0649979
ENSMUSG00000051390	Zbtb22	17	33915904	33919324	+	2672	657.613	2.34659	0.783267	2.9959	0.00273634	0.0661832
ENSMUSG00000002329	Mdp1	14	55657879	55660508	-	1733	2932.78	0.703603	0.235207	2.99143	0.00277678	0.0670001
ENSMUSG00000025264	Tsr2	X	151087094	151096543	-	3805	2281.56	-1.08539	0.362872	-2.99112	0.00277952	0.0670001
ENSMUSG00000047155	Cyp4x1	4	115106323	115134281	-	4187	140.44	3.11185	1.04142	2.98808	0.00280733	0.0675561
ENSMUSG00000020639	Pfn4	12	4769295	4778266	+	1306	55.7496	3.38021	1.13217	2.98561	0.00283016	0.0679907
ENSMUSG00000032744	Heyl	4	123233556	123249875	+	5113	1714.26	-1.30757	0.438364	-2.98285	0.0028558	0.068412
ENSMUSG00000020435	Osbp2	11	3703731	3863903	-	6361	1083.2	1.17287	0.393227	2.98269	0.0028573	0.068412
ENSMUSG00000031393	Mecp2	X	74026592	74135363	-	10592	1862.69	1.51017	0.50653	2.9814	0.00286933	0.0684699
ENSMUSG00000053094	Tmem248	5	130219744	130243765	+	3845	745.895	1.70513	0.571837	2.98185	0.0028651	0.0684699
ENSMUSG00000041878	8430432A02Rik	1	43092588	43093835	+	1248	53.5014	3.37132	1.13234	2.9773	0.00290803	0.0691616
ENSMUSG00000025860	Xiap	X	42059679	42109656	+	9262	2042.88	-1.22712	0.412105	-2.97769	0.00290425	0.0691616
ENSMUSG00000022774	Ncbp2	16	31948513	31961781	+	2305	4207.19	0.678625	0.228144	2.97454	0.00293427	0.0696694
ENSMUSG00000041642	Kif21b	1	136131389	136177998	+	10813	339.574	1.89536	0.637676	2.9723	0.00295577	0.0700631
ENSMUSG00000074483	Bglap	3	88383501	88384464	-	618	29.0024	3.3559	1.13021	2.96927	0.00298507	0.0706401
ENSMUSG00000039419	Cntnap2	6	45060061	47301369	+	7183	40.7229	3.35827	1.13181	2.96717	0.00300554	0.0710066
ENSMUSG00000001687	Ubl3	5	148504631	148552789	-	2668	29187.9	-0.659331	0.222296	-2.966	0.003017	0.0711593
ENSMUSG00000029126	Nsg1	5	38137193	38159467	-	2140	112807	-0.583251	0.196805	-2.96359	0.00304071	0.0716
ENSMUSG00000049176	Frmpd4	X	167471309	168577231	-	9394	79.5759	3.35207	1.13399	2.956	0.00311662	0.0732663
ENSMUSG00000021767	Kat6b	14	21481434	21672478	+	16826	1375.81	-1.26582	0.428878	-2.95147	0.0031626	0.0739811
ENSMUSG00000020092	Pald1	10	61319657	61383523	-	4274	73.9099	3.23142	1.09459	2.95217	0.00315546	0.0739811
ENSMUSG00000035139	Secisbp2	13	51651697	51684044	+	4626	824.734	-1.31999	0.447206	-2.95165	0.00316086	0.0739811
ENSMUSG00000029403	Cdkl2	5	92006074	92043042	-	4967	4953.7	-0.776701	0.263563	-2.94693	0.0032095	0.0749551
CUFFORG_0681	Olfr1218	2	89052346	89061187	-	3825	469.459	-1.56309	0.530535	-2.94626	0.00321643	0.0749939
CUFFORG_0480	Olfr1123	2	87416639	87423514	+	5566	3753.77	1.1074	0.376126	2.94422	0.00323769	0.0753661
ENSMUSG00000029206	Nsun7	5	66259912	66298016	+	5363	299.911	-2.42412	0.823681	-2.94303	0.00325019	0.0755338
ENSMUSG00000044556	Tex38	4	115779834	115781018	-	802	58.4558	3.3339	1.13385	2.94034	0.00327854	0.0760685
ENSMUSG00000030127	Cops7a	6	124958413	124965538	-	2711	4962.47	0.53885	0.183316	2.93947	0.00328775	0.0761583
CUFFORG_1151	Olfr969	9	39791053	39796609	+	1463	1419.61	2.18431	0.743596	2.9375	0.00330874	0.07652
ENSMUSG00000007682	Dio2	12	90724554	90738438	-	5813	3498.1	0.931408	0.317548	2.93312	0.00335572	0.0772304
ENSMUSG00000033006	Sox10	15	79154913	79164490	-	2713	39.4201	3.32335	1.1329	2.93348	0.00335185	0.0772304
ENSMUSG00000044452	Zfp507	7	35772346	35802989	-	7118	714.615	1.62363	0.553441	2.9337	0.0033495	0.0772304
CUFFORG_0909	Olfr716	7	107138327	107149509	+	3110	2261.38	1.05757	0.360948	2.92999	0.00338975	0.0778876
ENSMUSG00000017724	Etv4	11	101769742	101785371	-	3104	203.152	-1.87825	0.641397	-2.92838	0.00340734	0.0781658
ENSMUSG00000074207	Adh1	3	138260991	138290698	+	2233	1327.26	3.12749	1.06848	2.92706	0.00342186	0.0782469
ENSMUSG00000020288	Ahsa2	11	23487882	23498030	-	4532	1272.21	1.10757	0.378365	2.92726	0.00341966	0.0782469
ENSMUSG00000032310	Cyp1a2	9	57676937	57683655	-	1892	8585.55	1.37569	0.470748	2.92235	0.00347397	0.0793113
ENSMUSG00000021244	Ylpm1	12	84996321	85070515	+	9914	1144.09	-1.00432	0.343878	-2.92058	0.00349385	0.0796374
ENSMUSG00000085206	Gm13380	2	20921860	20931389	-	718	37.7528	3.30847	1.13325	2.91946	0.00350641	0.0797961
ENSMUSG00000050270	Tmem220	11	67025154	67035312	+	1669	42.281	3.30842	1.13369	2.91827	0.00351974	0.0799717
CUFFORG_0509	Olfr1189	2	88586478	88592762	+	1959	623.235	-2.75578	0.945321	-2.91518	0.00355482	0.0805118
ENSMUSG00000022783	Spag6	16	16753016	16829456	-	4559	2042.01	-0.778188	0.266924	-2.91539	0.00355248	0.0805118
ENSMUSG00000038267	Slc22a23	13	34179158	34345182	-	6386	5276.85	-1.13041	0.38827	-2.91141	0.00359799	0.0813602
ENSMUSG00000003848	Nob1	8	107412486	107425051	-	3486	1235.47	0.979141	0.336401	2.91064	0.00360691	0.0814327
CUFFORG_0442	Olfr996	2	85579215	85580282	+	1068	74.0373	3.28482	1.12943	2.90839	0.0036329	0.0818898
ENSMUSG00000015536	Mocs2	13	114818244	114829006	+	2485	3196.75	0.688348	0.236808	2.90677	0.00365179	0.0821854
ENSMUSG00000038279	Nop2	6	125131883	125144753	+	2623	4100.68	-0.801775	0.276163	-2.90327	0.00369289	0.0829794
ENSMUSG00000027288	Zfp106	2	120506820	120563843	-	10429	5746.79	-0.944212	0.325347	-2.90217	0.00370593	0.0831412
ENSMUSG00000034430	Zxdc	6	90369492	90403490	+	8564	1165.78	1.51512	0.522614	2.89912	0.00374215	0.0838219
ENSMUSG00000024526	Cidea	18	67343564	67367794	+	1164	5308.9	-0.740849	0.255736	-2.89692	0.00376842	0.0842777
ENSMUSG00000028019	Pdgfc	3	81036416	81214040	+	5089	83.2407	3.28912	1.13602	2.89529	0.00378803	0.0845835
ENSMUSG00000038712	Fam63a	3	95281345	95296166	+	6458	583.559	2.3647	0.82063	2.88157	0.00395701	0.0882185
ENSMUSG00000015468	Notch4	17	34564268	34588503	+	8061	67.1428	3.23053	1.12264	2.87762	0.00400683	0.0891895
ENSMUSG00000085471	4933423P22Rik	2	90479236	90488425	+	5536	57.2477	3.26647	1.13595	2.87553	0.00403345	0.089642
ENSMUSG00000028466	Creb3	4	43562332	43567060	+	2372	5396.42	0.864344	0.301207	2.8696	0.00410996	0.0911615
ENSMUSG00000011034	Slc5a1	5	33104219	33162872	+	4106	791.356	1.8142	0.632294	2.86924	0.00411462	0.0911615
ENSMUSG00000057604	Lmcd1	6	112273758	112330425	+	1730	301.572	1.56322	0.545193	2.86728	0.00414017	0.0915851
ENSMUSG00000020423	Btg2	1	134075170	134079120	-	2743	1357.36	1.56852	0.547418	2.86531	0.00416602	0.0920142
ENSMUSG00000020102	Slc16a7	10	125226464	125328963	-	3890	1579.15	-1.07227	0.374345	-2.86438	0.0041782	0.0921403
ENSMUSG00000034269	Setd5	6	113077365	113153435	+	12481	1030.75	1.46456	0.512539	2.85746	0.0042705	0.0940303
CUFFORG_0698	Olfr1238	2	89401968	89409676	-	5784	1357.74	-2.33917	0.819127	-2.85569	0.00429433	0.0943829
ENSMUSG00000001151	Pcnt	10	76351254	76442912	-	9530	524.481	1.79852	0.629999	2.8548	0.0043064	0.0943829
ENSMUSG00000030822	Prr14	7	127459611	127476759	+	3456	3624.79	-0.677226	0.237211	-2.85494	0.00430444	0.0943829
ENSMUSG00000093721	Gm3896	9	37015758	37020671	+	4094	3288.22	1.09128	0.382523	2.85285	0.00433289	0.0948177
CUFFORG_0771	Olfr157	4	43830572	43840087	-	6311	10833.7	0.980937	0.344128	2.8505	0.00436499	0.0952276
ENSMUSG00000023949	Tcte1	17	45523434	45542679	+	3074	249.966	2.32459	0.815464	2.85064	0.0043632	0.0952276
CUFFORG_0503	Olfr1178	2	88387062	88394010	+	3000	949.637	1.59415	0.559538	2.84904	0.00438515	0.0955211
ENSMUSG00000059412	Fxyd2	9	45403138	45410278	+	632	505.715	2.10498	0.739	2.84842	0.00439365	0.0955602
ENSMUSG00000052406	Rexo4	2	26953563	26964386	-	3662	1733.63	1.28601	0.452285	2.84335	0.00446419	0.0967988
ENSMUSG00000055991	Zkscan5	5	145204562	145221750	+	4114	1916.25	0.847503	0.298023	2.84375	0.00445863	0.0967988
ENSMUSG00000000223	Drp2	X	134404551	134456573	+	8553	91.8042	-3.27065	1.15073	-2.84225	0.0044797	0.0969875
ENSMUSG00000085745	Gm14372	7	144368048	144406933	-	2193	28.3301	3.22413	1.13494	2.84079	0.00450023	0.0972843
CUFFORG_0722	Olfr32	2	90136073	90142293	-	3348	2732.5	-1.56876	0.552521	-2.83928	0.00452148	0.0975955
ENSMUSG00000086075	Gm15728	5	117389139	117393498	+	3561	1668.44	-0.814358	0.286951	-2.83797	0.00454019	0.0978511
ENSMUSG00000042379	Esm1	13	113209659	113218098	+	2097	122.612	3.08808	1.08948	2.83445	0.00459048	0.0987854
ENSMUSG00000026019	Wdr12	1	60076868	60098645	-	4872	1342.14	1.32585	0.468325	2.83105	0.00463952	0.0996902
ENSMUSG00000073424	Cyp4f15	17	32685627	32703352	+	2282	374.89	1.60634	0.567846	2.82882	0.00467199	0.100237
ENSMUSG00000021635	Rad17	13	100617165	100651059	-	2846	3121.43	-0.618787	0.218861	-2.82731	0.00469414	0.10056
ENSMUSG00000044502	Bod1	11	31665181	31671885	-	1644	970.434	1.12157	0.396861	2.8261	0.00471184	0.10075
ENSMUSG00000047719	Ubiad1	4	148434495	148444771	-	2992	1101.67	1.95009	0.690115	2.82574	0.00471714	0.10075
CUFFORG_0093	Olfr827	10	130203049	130214403	-	8466	1117.22	1.58667	0.561716	2.82469	0.00473268	0.100931
ENSMUSG00000020289	Nprl3	11	32225628	32267707	-	7572	1951.22	1.26071	0.446459	2.8238	0.00474583	0.10106
CUFFORG_1235	Olfr287	15	98206971	98221056	-	2457	1178.81	1.34701	0.477314	2.82207	0.00477152	0.101455
ENSMUSG00000030761	Myo7a	7	98051060	98119524	-	8524	1618.47	1.11858	0.396481	2.82127	0.00478338	0.101556
ENSMUSG00000057133	Chd6	2	160946978	161109075	-	19093	3043.55	-1.27394	0.451867	-2.81927	0.00481327	0.102038
ENSMUSG00000052934	Fbxo31	8	121549440	121578806	-	5482	680.439	1.77501	0.629754	2.81858	0.00482367	0.102107
CUFFORG_1061	Olfr524	7	140198499	140205964	-	5059	2612.15	-1.12752	0.400745	-2.81356	0.00489955	0.103559
ENSMUSG00000019767	Ccdc170	10	4482502	4562231	+	3792	4289.65	-0.606277	0.215758	-2.80998	0.00495445	0.104068
ENSMUSG00000086625	Gm11831	4	11501456	11502839	-	629	33.2602	3.19353	1.13664	2.80961	0.00496012	0.104068
ENSMUSG00000037876	Jmjd1c	10	67096125	67256326	+	14397	2002.84	-0.687536	0.244618	-2.81065	0.00494419	0.104068
ENSMUSG00000003435	Supt5	7	28314898	28338719	-	3509	10759.3	0.758049	0.269727	2.81043	0.00494754	0.104068
ENSMUSG00000049336	Tenm2	11	36006656	37235964	-	11474	9499.96	0.689101	0.245202	2.81033	0.004949	0.104068
ENSMUSG00000086464	Gm15835	16	4777743	4779454	-	356	66.5115	-3.00437	1.06961	-2.80886	0.00497179	0.104159
ENSMUSG00000020522	Mfap3	11	57518664	57533815	+	5801	5367.06	-0.590804	0.21062	-2.80507	0.0050305	0.104966
ENSMUSG00000006678	Pola1	X	93304767	93632155	-	8813	389.375	1.63644	0.583302	2.80547	0.00502434	0.104966
ENSMUSG00000075318	Scn2a1	2	65620857	65767447	+	9259	1668.39	1.08986	0.38855	2.80495	0.00503243	0.104966
ENSMUSG00000029571	Tmem106b	6	13069759	13089269	+	6931	4492.64	-0.481613	0.171898	-2.80174	0.00508282	0.105862
ENSMUSG00000018341	Il12rb2	6	67291318	67376188	-	3794	53.4039	3.17146	1.13867	2.78523	0.00534904	0.111244
ENSMUSG00000097335	AL591113.1	11	80017354	80029868	-	3579	132.912	-2.22834	0.800647	-2.78318	0.00538291	0.111588
ENSMUSG00000016756	Cmah	13	24327420	24477285	+	9972	163.929	3.02075	1.08537	2.78315	0.00538339	0.111588
ENSMUSG00000023973	Cnpy3	17	46735705	46752214	-	2659	1838.32	0.79092	0.284265	2.78234	0.0053969	0.111588
ENSMUSG00000023153	Tmem52	4	155469114	155470858	+	1157	212.844	2.25647	0.810894	2.78269	0.00539102	0.111588
ENSMUSG00000026547	Tagln2	1	172500047	172507380	+	2082	659.03	2.7395	0.986075	2.77819	0.00546625	0.112858
ENSMUSG00000042208	0610010F05Rik	11	23564961	23633639	-	5226	1064.04	-1.28955	0.464367	-2.777	0.0054863	0.113108
CUFFORG_1058	Olfr518	7	108880603	108881604	-	1002	117.075	3.02438	1.08928	2.77649	0.00549493	0.113122
ENSMUSG00000003812	Dnase2a	8	84908560	84922915	+	5389	183.739	1.95102	0.703275	2.77418	0.00553403	0.113647
ENSMUSG00000041769	Ppp2r2d	7	138846079	138883057	+	5903	2342.26	-0.94847	0.341908	-2.77405	0.00553634	0.113647
CUFFORG_0766	Olfr71	4	43704562	43710255	-	2731	3144.96	1.37804	0.497077	2.77229	0.00556642	0.1141
CUFFORG_0986	Olfr623	7	103659465	103663682	-	2196	37.8658	3.15043	1.13844	2.76733	0.0056517	0.115553
ENSMUSG00000097388	RP24-98O8.1	7	100760805	100761806	-	1002	166.882	-2.34379	0.84698	-2.76723	0.00565355	0.115553
ENSMUSG00000054277	Arfgap3	15	83299740	83350247	-	2618	1891	0.743104	0.268607	2.76651	0.00566596	0.115599
ENSMUSG00000043251	Exoc3l	8	105289924	105296098	-	2497	326.694	2.98433	1.07917	2.76539	0.00568544	0.115599
ENSMUSG00000048520	Fbxl13	5	21483847	21645605	-	3494	138.097	-2.16502	0.782943	-2.76523	0.00568828	0.115599
ENSMUSG00000027323	Rad51	2	119112793	119147445	+	6649	51.506	3.0517	1.10354	2.76537	0.00568576	0.115599
ENSMUSG00000000278	Scpep1	11	88924020	88955465	-	2097	641.525	1.71027	0.61874	2.76412	0.00570761	0.115827
ENSMUSG00000036882	Arhgap33	7	30522226	30534180	-	4280	231.685	2.06674	0.749557	2.75727	0.00582853	0.117945
ENSMUSG00000029146	Snx17	5	31193227	31198900	+	2791	5193.01	0.878555	0.318618	2.75739	0.00582648	0.117945
ENSMUSG00000034190	Chmp7	14	69716979	69732570	-	2706	1732.81	1.01145	0.366919	2.7566	0.00584059	0.118021
ENSMUSG00000087066	Gm15518	16	49758576	49798870	-	2108	80.0748	3.12885	1.13596	2.75438	0.00588038	0.118489
ENSMUSG00000018326	Ywhab	2	163994960	164018588	+	3382	6814.13	-0.500702	0.18178	-2.75444	0.00587934	0.118489
ENSMUSG00000087674	4930447M23Rik	2	19344317	19351050	+	1776	29.5706	3.13006	1.13825	2.74988	0.00596175	0.119959
ENSMUSG00000071646	Mta2	19	8941875	8952303	+	4093	1868.51	-1.3694	0.498129	-2.74908	0.00597631	0.120083
ENSMUSG00000068924	Gm10253	3	88738753	88739692	-	940	29.8759	-3.15924	1.15055	-2.74586	0.00603527	0.121096
CUFFORG_0717	Olfr1264	2	90014887	90025490	-	7863	1068.02	-1.33817	0.487434	-2.74533	0.00604496	0.12112
ENSMUSG00000045411	2410002F23Rik	7	44246722	44262720	+	7482	1725.98	1.38298	0.504089	2.74353	0.00607826	0.121601
ENSMUSG00000027495	Fam210b	2	172345565	172355749	+	3617	8126.08	-0.567208	0.206776	-2.74311	0.00608604	0.121601
ENSMUSG00000059495	Arhgef12	9	42963842	43105718	-	10483	7876.53	0.997427	0.364178	2.73885	0.00616548	0.122331
CUFFORG_1207	Olfr1320	X	49672333	49684825	+	1995	840.312	2.98476	1.08969	2.73908	0.00616115	0.122331
CUFFORG_1083	Olfr855	9	19582617	19586030	+	1812	563.155	2.92175	1.06655	2.73943	0.0061545	0.122331
ENSMUSG00000020817	Rabep1	11	70844778	70943105	+	6868	2133.29	0.74936	0.27351	2.73979	0.00614781	0.122331
ENSMUSG00000007812	Zfp655	5	145231723	145247302	+	4514	3321.13	-0.581827	0.212376	-2.73961	0.00615124	0.122331
ENSMUSG00000025203	Scd2	19	44293676	44306864	+	5453	3400.29	-1.16988	0.428366	-2.73102	0.00631379	0.125099
ENSMUSG00000036661	Dennd3	15	73512560	73572242	+	5703	1158.85	1.32308	0.485604	2.72461	0.00643778	0.127041
ENSMUSG00000069874	Irgm2	11	58199618	58222779	+	3621	154.874	3.00126	1.10148	2.72475	0.00643498	0.127041
CUFFORG_0308	Olfr121	17	37748866	37753009	+	1242	1684.8	1.09487	0.40185	2.72457	0.00643855	0.127041
ENSMUSG00000031838	Ifi30	8	70762774	70766663	-	980	29.7179	3.10053	1.1392	2.72168	0.0064951	0.127979
CUFFORG_0708	Olfr1250	2	89656079	89663062	-	2298	2300.25	-1.13074	0.415729	-2.7199	0.00653019	0.128493
ENSMUSG00000021466	Ptch1	13	63511533	63565520	-	4305	624.197	2.15763	0.793478	2.71921	0.00654383	0.128584
ENSMUSG00000027951	Adar	3	89715022	89753446	+	6786	3452.04	-0.754482	0.277529	-2.71857	0.00655647	0.128655
ENSMUSG00000044067	Gpr22	12	31706867	31713947	-	4608	52.5268	3.09964	1.14068	2.71737	0.00658031	0.128945
ENSMUSG00000026966	Ssna1	2	25271039	25272438	-	1276	1797.84	0.908773	0.334664	2.71548	0.00661796	0.129505
ENSMUSG00000031504	Rab20	8	11453392	11478638	-	1446	79.9294	3.09845	1.14133	2.71476	0.00663232	0.129608
CUFFORG_0947	Olfr308	7	86318969	86325630	-	4240	2237.1	-1.19451	0.440183	-2.71367	0.00665432	0.129619
ENSMUSG00000028962	Slc4a2	5	24423837	24440950	+	6195	758.949	1.13353	0.417693	2.71379	0.00665179	0.129619
ENSMUSG00000039886	Tmem120a	5	135735485	135744271	-	1553	850.818	-1.11518	0.410994	-2.71338	0.00666017	0.129619
ENSMUSG00000021597	Ankrd32	13	77043088	77135473	-	5881	2890.1	-0.739685	0.272734	-2.71211	0.00668563	0.129937
ENSMUSG00000027546	Atp9a	2	168634438	168742409	-	5917	22722.6	-0.577205	0.212971	-2.71025	0.00672324	0.130489
ENSMUSG00000046668	Cxxc5	18	35829818	35861687	+	2271	124.044	2.95763	1.09175	2.70908	0.00674693	0.130771
ENSMUSG00000047221	Fam185a	5	21424958	21482124	+	3894	1293.73	-0.849431	0.313701	-2.70777	0.0067736	0.13111
CUFFORG_0152	Olfr30	11	58454105	58462270	-	2481	3220.51	-1.46316	0.540507	-2.70702	0.00678908	0.131231
ENSMUSG00000054181	A930012O16Rik	2	57236227	57238508	-	1541	54.1071	3.08561	1.14111	2.70405	0.00684994	0.131753
ENSMUSG00000020483	Dynll2	11	87979525	87987533	-	2736	1652.67	-0.976174	0.361084	-2.70345	0.00686233	0.131753
ENSMUSG00000078289	Gm10923	15	85116829	85117290	+	462	27.9572	-3.11086	1.15013	-2.70478	0.00683487	0.131753
ENSMUSG00000015869	Prpsap1	11	116470845	116494202	-	3407	2517.42	-1.0833	0.400561	-2.70445	0.0068418	0.131753
ENSMUSG00000019082	Slc25a22	7	141429739	141437892	-	4041	1177.83	-0.851167	0.314844	-2.70346	0.00686227	0.131753
ENSMUSG00000090641	Zfp712	13	67038594	67061170	-	3970	716.271	1.73113	0.641075	2.70036	0.00692646	0.132805
ENSMUSG00000025468	Caly	7	140069880	140082548	-	1627	1805.88	-0.71955	0.266622	-2.69876	0.00695983	0.133087
CUFFORG_0317	Olfr130	17	38063908	38074252	+	6359	251.639	2.24994	0.833687	2.69879	0.00695928	0.133087
ENSMUSG00000025269	Apex2	X	150519519	150589868	-	8744	1173.84	-1.81402	0.672335	-2.69809	0.00697391	0.133177
ENSMUSG00000029699	Srcrb4d	5	135960211	135974531	-	2976	60.9801	3.07885	1.14148	2.69724	0.00699168	0.133338
ENSMUSG00000030982	9030624J02Rik	7	118740226	118842966	+	8969	7148.29	0.678863	0.251761	2.69646	0.00700813	0.133382
ENSMUSG00000029233	Srd5a3	5	76140271	76155504	+	4648	872.874	1.01528	0.376554	2.69624	0.0070127	0.133382
ENSMUSG00000036352	Ubac1	2	25998543	26021747	-	2632	994.108	-1.14679	0.425508	-2.69511	0.00703652	0.133656
ENSMUSG00000031508	Ankrd10	8	11611583	11635754	-	3950	7143.62	-0.386232	0.143533	-2.6909	0.00712591	0.134698
ENSMUSG00000047388	Atmin	8	116943393	116960445	+	4877	3137.98	-1.03399	0.384275	-2.69075	0.00712917	0.134698
ENSMUSG00000087042	Gm11611	11	97519612	97521895	-	1326	30.6877	3.03624	1.12826	2.69108	0.00712206	0.134698
ENSMUSG00000022151	Ttc33	15	5185525	5218336	+	2163	5045.27	-0.46031	0.171037	-2.69129	0.00711765	0.134698
ENSMUSG00000051669	AU021092	16	5211828	5222299	-	1363	2336.01	0.958476	0.356741	2.68676	0.00721498	0.135959
CUFFORG_1222	Olfr1191-ps1	2	88640542	88648438	+	5933	1082.14	-1.34985	0.502398	-2.68682	0.00721358	0.135959
ENSMUSG00000014725	Adam28	14	68606027	68655842	-	3680	12343.1	-0.536911	0.200147	-2.68258	0.00730573	0.137487
ENSMUSG00000049685	Cyp2g1	7	26808927	26821197	+	1853	45674.6	1.06569	0.397344	2.68203	0.00731761	0.137529
ENSMUSG00000024317	Rnf138	18	21001341	21028223	+	3110	524.236	1.67776	0.625879	2.68065	0.00734783	0.137915
CUFFORG_0680	Olfr1217	2	89021411	89032066	-	4189	316.753	2.09771	0.783569	2.67712	0.00742571	0.139193
ENSMUSG00000045316	Fahd1	17	24848896	24850302	-	1407	474.851	1.14256	0.426965	2.676	0.00745068	0.139294
CUFFORG_0804	Olfr212	6	116506516	116517967	+	2806	4270.07	-0.947314	0.353951	-2.6764	0.00744185	0.139294
ENSMUSG00000034187	Nsf	11	103821782	103954056	-	8346	17616.9	-0.4375	0.16354	-2.67518	0.00746885	0.139328
ENSMUSG00000030254	Rad18	6	112619850	112696686	-	5796	634.908	-0.992704	0.371099	-2.67504	0.00747204	0.139328
ENSMUSG00000046982	Tshz1	18	84011627	84086404	-	5656	8392.43	0.915049	0.342528	2.67146	0.00755218	0.140638
ENSMUSG00000035666	Gtf3c4	2	28822299	28840360	-	7230	1156.88	1.8001	0.674254	2.66977	0.00759036	0.141165
ENSMUSG00000060336	Zfp937	2	150218073	150240725	+	2797	55.0283	2.94435	1.10338	2.66849	0.00761934	0.141519
ENSMUSG00000048814	Lonrf2	1	38793669	38836090	-	6287	636.073	2.89875	1.08722	2.66619	0.00767153	0.142303
ENSMUSG00000052605	Isoc2b	7	4844959	4866193	-	1297	330.591	1.44723	0.542948	2.6655	0.00768734	0.1424
ENSMUSG00000051079	Rgs13	1	144138667	144177372	-	1642	39.0904	3.04256	1.14164	2.66509	0.00769677	0.1424
ENSMUSG00000046886	Zfp474	18	52615915	52639830	+	1930	2604.16	-1.00404	0.376899	-2.66395	0.0077229	0.142698
ENSMUSG00000041798	Gck	11	5900820	5950081	-	3033	713.121	-2.02731	0.761569	-2.66202	0.00776723	0.143332
ENSMUSG00000024538	Ppic	18	53406341	53418007	-	1286	35.2801	3.0356	1.14158	2.65911	0.00783471	0.14439
ENSMUSG00000021068	Nin	12	70011435	70111925	-	10345	5727.54	0.767149	0.288806	2.65628	0.00790079	0.145232
ENSMUSG00000020671	Rab10	12	3247430	3309969	-	3511	3610.78	-0.708399	0.266645	-2.65671	0.00789068	0.145232
ENSMUSG00000020785	Camkk1	11	73019008	73042073	+	3728	176.71	2.93276	1.10434	2.65566	0.00791528	0.145311
ENSMUSG00000072770	Acrbp	6	125049689	125063267	+	3277	101.312	2.93566	1.10574	2.65493	0.00793251	0.14544
ENSMUSG00000008763	Man1a2	3	100562208	100685503	-	7969	1389.75	1.45643	0.548878	2.65347	0.007967	0.145826
ENSMUSG00000028849	Map7d1	4	126232167	126256343	-	3652	65.388	2.93329	1.10576	2.65274	0.00798411	0.145826
ENSMUSG00000040675	Mthfd1l	10	3973118	4167081	+	4435	55.159	3.03093	1.14257	2.65273	0.00798429	0.145826
ENSMUSG00000003662	Ciao1	2	127240938	127247816	-	3197	3148.5	0.998552	0.376765	2.65033	0.0080413	0.146679
ENSMUSG00000030605	Mfge8	7	79133769	79149060	-	2125	14447.4	0.563266	0.212783	2.64713	0.00811778	0.147696
ENSMUSG00000026701	Prdx6	1	161240112	161251219	-	3671	31565	0.966747	0.365206	2.64713	0.0081178	0.147696
ENSMUSG00000060992	Copz1	15	103272911	103299862	+	1669	14402.5	-0.369159	0.139577	-2.64485	0.00817283	0.148508
ENSMUSG00000027456	Sdcbp2	2	151572622	151590005	+	1399	52.4304	3.02139	1.14273	2.644	0.00819321	0.148688
ENSMUSG00000054836	Elp6	9	110305192	110322092	+	2054	624.34	1.77911	0.673169	2.64288	0.00822034	0.148991
ENSMUSG00000046785	Epm2aip1	9	111271845	111279089	+	7245	3388.85	-1.18502	0.448541	-2.64195	0.00824302	0.149212
ENSMUSG00000030554	Synm	7	67730161	67759742	-	7866	91.8069	2.98045	1.12852	2.64103	0.00826553	0.14943
ENSMUSG00000097157	CT573100.1	12	90738201	90750693	+	3042	297.127	2.65546	1.00628	2.63889	0.00831785	0.150185
ENSMUSG00000021592	Arsk	13	76060422	76098660	-	5681	330.458	2.83815	1.07709	2.63501	0.00841356	0.151721
CUFFORG_0443	Olfr997-ps1	2	85585104	85586025	+	922	112.94	2.8725	1.09082	2.63333	0.00845513	0.152259
ENSMUSG00000025722	Wdr73	7	80890723	80901269	-	3721	3572.19	0.654079	0.248421	2.63295	0.00846476	0.152259
ENSMUSG00000029165	Agbl5	5	30888694	30906965	+	7053	533.361	-1.25176	0.475974	-2.62989	0.00854124	0.153441
ENSMUSG00000026605	Cenpf	1	189640599	189688086	-	11353	34.6817	3.00304	1.14243	2.62864	0.00857272	0.153812
ENSMUSG00000053164	Gpr21	2	37516332	37520603	+	3733	216.315	2.57889	0.982727	2.62422	0.00868476	0.155626
ENSMUSG00000024070	Prkd3	17	78949405	79020816	-	11017	210.247	2.9553	1.12639	2.6237	0.00869806	0.155669
ENSMUSG00000021182	Ccdc88c	12	100912700	101028983	-	6313	52.3783	2.99803	1.14331	2.62223	0.00873573	0.156147
ENSMUSG00000076609	Igkc	6	70726435	70726757	+	323	31.9393	2.99499	1.14245	2.62156	0.00875293	0.156258
ENSMUSG00000068036	Mllt4	17	13760539	13906150	+	10223	1807.73	1.08813	0.415329	2.61992	0.00879517	0.156816
ENSMUSG00000015759	Cnih	14	46775582	46788411	-	1570	7260.12	0.542343	0.207196	2.61754	0.00885659	0.157538
ENSMUSG00000026556	Vangl2	1	172000960	172028444	-	6990	58.1443	2.9933	1.14357	2.6175	0.00885777	0.157538
ENSMUSG00000010755	Cars	7	143557230	143600090	-	4639	4851.82	0.616712	0.23595	2.61374	0.00895561	0.159004
ENSMUSG00000048271	Rbm33	5	28317121	28419244	+	10592	1631.18	-1.35658	0.519069	-2.61348	0.00896252	0.159004
ENSMUSG00000037419	Endod1	9	14353990	14381242	-	4470	52518.9	-0.349963	0.133963	-2.61239	0.00899115	0.159313
ENSMUSG00000032899	Styk1	6	131299144	131353597	-	4355	31.518	-2.99854	1.14845	-2.61094	0.00902931	0.159791
ENSMUSG00000004347	Pde1c	6	56069821	56369634	-	12803	34372	-0.423948	0.162521	-2.60858	0.00909201	0.160701
ENSMUSG00000024039	Cbs	17	31612623	31637199	-	3343	817.041	1.76355	0.677213	2.60414	0.00921065	0.162596
ENSMUSG00000073755	5730409E04Rik	4	126609818	126614371	+	2891	236.455	-2.13617	0.82218	-2.59818	0.00937207	0.165241
ENSMUSG00000021540	Smad5	13	56703010	56742377	+	7420	666.264	2.10362	0.810105	2.59673	0.00941159	0.165732
ENSMUSG00000029268	Ugt2a1	5	87459490	87490871	-	3340	41544.1	1.06863	0.411776	2.59518	0.00945424	0.166081
ENSMUSG00000037553	Zdhhc18	4	133605299	133650154	-	5382	852.516	-1.19505	0.46049	-2.59516	0.00945468	0.166081
CUFFORG_0066	Olfr768	10	129090222	129093972	-	3751	49.2746	2.96706	1.14398	2.59363	0.00949681	0.166242
ENSMUSG00000035529	Prdm4	10	85891970	85916945	-	3917	945.114	-1.17295	0.452256	-2.59356	0.00949886	0.166242
ENSMUSG00000031293	Rs1	X	160768013	160799663	+	5840	40.9875	2.96706	1.14368	2.5943	0.0094784	0.166242
ENSMUSG00000024899	Papss2	19	32620005	32667187	+	3635	3164.78	0.634927	0.244863	2.59299	0.00951456	0.166312
ENSMUSG00000020650	Bcap29	12	31595354	31634658	-	2008	1069.85	0.856999	0.330579	2.59241	0.00953048	0.16637
CUFFORG_1099	Olfr878	9	37917954	37922441	+	4096	652.759	2.84239	1.09659	2.59203	0.00954124	0.16637
ENSMUSG00000038759	Nup205	6	35177430	35247590	+	6406	887.217	2.33602	0.901468	2.59135	0.00956003	0.166494
ENSMUSG00000043411	Usp48	4	137593755	137658537	+	9686	6316.98	0.726191	0.280288	2.59087	0.00957336	0.166523
CUFFORG_0303	Olfr109	17	37458973	37471590	+	5998	227.787	1.68398	0.650776	2.58764	0.00966351	0.167681
ENSMUSG00000038383	Pigu	2	155278243	155357430	-	9326	3167.49	0.818596	0.316322	2.58786	0.00965754	0.167681
ENSMUSG00000049470	Aff4	11	53350833	53421830	+	13450	6342.59	-0.570505	0.220715	-2.58481	0.00974335	0.168195
ENSMUSG00000026356	Dars	1	128363708	128417416	-	2507	3202.26	-0.857627	0.331637	-2.58604	0.00970845	0.168195
ENSMUSG00000023266	Frs3	17	47689030	47704286	+	3128	119.282	2.3201	0.897845	2.58408	0.00976395	0.168195
ENSMUSG00000026077	Npas2	1	39193731	39363234	+	4789	58.4782	2.94682	1.14006	2.5848	0.00974361	0.168195
ENSMUSG00000031089	Slc6a14	X	21714896	21742355	+	3434	257.294	2.85483	1.10413	2.58558	0.0097215	0.168195
ENSMUSG00000047371	Zfp768	7	127342797	127345314	-	2245	371.854	-1.84072	0.71226	-2.58433	0.00975682	0.168195
ENSMUSG00000021036	Sptlc2	12	87305058	87388355	-	8115	235.231	2.59545	1.00462	2.58351	0.00978016	0.168271
ENSMUSG00000022051	Bnip3l	14	66985239	67008877	-	3859	3092.99	0.579089	0.224238	2.58248	0.00980932	0.168569
ENSMUSG00000031953	Tmem170	8	111864898	111876675	-	1943	49.6593	2.92389	1.1326	2.58157	0.00983515	0.168809
ENSMUSG00000006058	Snf8	11	96034885	96047430	+	2677	677.839	1.25221	0.485246	2.58056	0.00986406	0.169102
ENSMUSG00000030802	Bckdk	7	127904082	127909664	+	3063	1193.35	1.3701	0.531754	2.57656	0.00997881	0.169913
ENSMUSG00000028745	Capzb	4	139192899	139291818	+	3299	6519.22	-0.412375	0.160023	-2.57697	0.00996701	0.169913
CUFFORG_0516	Olfr1212	2	88953891	88961313	+	5712	2251.71	-1.00556	0.390294	-2.57642	0.00998294	0.169913
CUFFORG_0965	Olfr571	7	102905223	102917518	-	5007	749.87	-1.92472	0.746742	-2.57749	0.00995194	0.169913
ENSMUSG00000001065	Zfp276	8	123254195	123269745	+	5530	1000.81	0.894431	0.346919	2.57821	0.00993138	0.169913
ENSMUSG00000022306	Zfpm2	15	40655042	41104592	+	4974	115.778	2.24315	0.870142	2.57791	0.00993989	0.169913
ENSMUSG00000026883	Dab2ip	2	35558266	35730994	+	8366	1250.76	0.922514	0.358137	2.57587	0.00999894	0.169982
ENSMUSG00000037656	Slc20a2	8	22476700	22569607	+	3649	431.48	2.38029	0.924382	2.57501	0.0100238	0.170158
ENSMUSG00000039795	Zfand1	3	10339953	10351317	-	6057	1345.35	0.95451	0.370729	2.57468	0.0100332	0.170158
ENSMUSG00000020777	Acox1	11	116171888	116199045	-	5082	5473.18	0.474084	0.184273	2.57272	0.0100903	0.170721
ENSMUSG00000070426	Rnf121	7	102019137	102065469	-	4427	4838.27	0.549494	0.21357	2.5729	0.0100851	0.170721
ENSMUSG00000004099	Dnmt1	9	20907206	20959888	-	6304	2222.75	1.20139	0.467613	2.56919	0.0101937	0.172265
ENSMUSG00000054728	Phactr1	13	42680623	43138526	+	9611	6457.95	0.540496	0.210468	2.56807	0.0102268	0.172619
ENSMUSG00000030279	C2cd5	6	143010920	143100107	-	4468	2936.24	0.883767	0.344403	2.56608	0.0102855	0.173405
ENSMUSG00000031889	D230025D16Rik	8	105225145	105253053	+	4704	2256.05	-0.633513	0.247288	-2.56184	0.0104119	0.174956
ENSMUSG00000000127	Fer	17	63896018	64139494	+	3473	1335.96	-0.964658	0.376457	-2.56247	0.0103931	0.174956
ENSMUSG00000026353	Ubxn4	1	128244181	128279377	+	4093	7281.49	0.587728	0.229424	2.56176	0.0104144	0.174956
CUFFORG_0633	Olfr1132	2	87632583	87635745	-	3163	52.5758	2.9296	1.14493	2.55876	0.0105046	0.176265
ENSMUSG00000042800	1700015E13Rik	1	170308803	170312125	+	771	27.886	2.92631	1.14392	2.55815	0.0105231	0.176367
ENSMUSG00000035486	Plk5	10	80356459	80365489	+	2678	30.921	-2.93405	1.14736	-2.55722	0.0105514	0.176633
ENSMUSG00000041133	Smc1a	X	152016428	152062694	+	5769	8769.34	0.544764	0.213355	2.55332	0.01067	0.178409
ENSMUSG00000018931	Gm16515	11	60902246	60914750	-	4247	2081.06	0.953717	0.373591	2.55284	0.010685	0.17845
ENSMUSG00000087503	Gm11459	2	164960802	164962752	+	422	30.9435	2.91984	1.14431	2.55162	0.0107225	0.178867
CUFFORG_0179	Olfr394	11	73883337	73890773	-	5631	931.925	2.02278	0.793473	2.54927	0.0107948	0.179863
CUFFORG_0736	Olfr1295	2	111563785	111569659	-	1841	536.309	-1.97114	0.773486	-2.54839	0.0108222	0.179899
ENSMUSG00000017548	Suz12	11	79993106	80034123	+	4945	1076.53	-0.818794	0.321292	-2.54844	0.0108206	0.179899
ENSMUSG00000038264	Sema7a	9	57940113	57962864	+	3296	1299.93	-1.33884	0.525571	-2.5474	0.0108529	0.180198
ENSMUSG00000024026	Glo1	17	30592866	30612659	-	1935	16222.7	-0.406194	0.159744	-2.54279	0.0109972	0.18217
ENSMUSG00000038732	Mboat1	13	30136498	30246717	+	3474	3696.47	0.575458	0.226306	2.54283	0.010996	0.18217
ENSMUSG00000051316	Taf7	18	37640902	37644204	-	2891	1227.75	1.22912	0.48362	2.5415	0.0110378	0.18263
ENSMUSG00000020448	Rnf185	11	3415982	3452363	-	2906	17370.7	0.597024	0.234982	2.54072	0.0110624	0.182679
ENSMUSG00000018387	Shroom1	11	53457205	53467766	+	4600	35.4143	2.90826	1.14485	2.54031	0.0110755	0.182679
ENSMUSG00000024563	Smad2	18	76241580	76305731	+	3549	729.996	1.27273	0.501036	2.54019	0.0110792	0.182679
ENSMUSG00000026576	Atp1b1	1	164437267	164458355	-	2422	23120.7	-0.750934	0.295721	-2.53933	0.0111064	0.182735
ENSMUSG00000039753	Fbxl5	5	43744616	43821639	-	9788	13884.8	-0.388406	0.152982	-2.53889	0.0111203	0.182735
ENSMUSG00000036890	Gtdc1	2	44564412	44927657	-	7928	181.138	1.97149	0.776524	2.53887	0.0111211	0.182735
ENSMUSG00000098041	RP23-474B13.4	7	92729840	92733748	+	3169	165.923	2.61439	1.03123	2.53521	0.0112379	0.184441
ENSMUSG00000001156	Mxd1	6	86647044	86669159	-	4662	2425.14	-0.898437	0.354472	-2.53458	0.0112583	0.184564
ENSMUSG00000033970	Rfc3	5	151642756	151651242	-	3611	715.397	0.998156	0.393895	2.53406	0.0112749	0.184622
ENSMUSG00000003849	Nqo1	8	107388225	107403206	-	1553	17243.8	1.24548	0.491661	2.5332	0.0113026	0.184653
ENSMUSG00000030555	Ttc23	7	67647410	67726576	+	6343	416.047	-1.7844	0.704343	-2.53342	0.0112954	0.184653
ENSMUSG00000018707	Dync1h1	12	110601452	110666945	+	15658	12030	0.421457	0.166419	2.53251	0.011325	0.184806
CUFFORG_0413	Olfr1501	19	13835033	13850790	-	4624	849.025	-1.31894	0.521614	-2.52858	0.0114527	0.186462
ENSMUSG00000057455	Rit2	18	30973489	31317290	-	4496	216.71	-1.8382	0.726922	-2.52874	0.0114474	0.186462
ENSMUSG00000041747	Utp15	13	98246845	98262992	-	4071	1051.68	1.04703	0.41461	2.52534	0.0115586	0.187973
ENSMUSG00000041594	Tmtc4	14	122918971	122984035	-	7367	2630.08	0.892244	0.35353	2.52381	0.011609	0.188577
ENSMUSG00000078484	Klhl17	4	156229044	156234857	-	3014	390.888	2.10908	0.838271	2.51599	0.0118698	0.192594
ENSMUSG00000027828	Ssr3	3	65379655	65392623	-	4172	11211.6	-0.466235	0.185359	-2.5153	0.011893	0.192751
ENSMUSG00000035711	Dok3	13	55523235	55528538	-	1546	27.5833	-2.87958	1.14647	-2.51169	0.0120156	0.194295
ENSMUSG00000092341	Malat1	19	5795690	5802672	-	6983	156351	-0.358713	0.142801	-2.51198	0.0120055	0.194295
ENSMUSG00000053289	Ddx10	9	53098454	53248112	-	3368	1475.25	-1.14739	0.457396	-2.50852	0.0121238	0.195823
ENSMUSG00000097456	AC131744.1	3	127161305	127168288	+	1834	263.272	1.60422	0.639831	2.50725	0.0121674	0.19586
CUFFORG_1226	Olfr640	7	104021372	104022316	-	945	609.724	1.99282	0.79462	2.50789	0.0121453	0.19586
ENSMUSG00000022462	Slc38a2	15	96687394	96699698	-	4626	4096.58	0.647854	0.258385	2.50732	0.012165	0.19586
ENSMUSG00000085208	4632419I22Rik	11	86201370	86304443	+	6498	575.444	1.34578	0.536893	2.50661	0.0121896	0.195996
ENSMUSG00000045140	Pigw	11	84876315	84880285	-	2733	140.901	2.76277	1.10273	2.50539	0.0122316	0.19645
ENSMUSG00000039202	Abhd2	7	79273201	79365508	+	10571	3349.83	0.730888	0.291892	2.50397	0.0122809	0.197021
ENSMUSG00000056429	Tgoln1	6	72608432	72617000	-	5013	33134.9	-0.378531	0.151274	-2.50228	0.0123395	0.197738
ENSMUSG00000037447	Arid5a	1	36307733	36324029	+	7700	540.137	1.37029	0.547822	2.50135	0.0123721	0.197916
CUFFORG_0031	Olfr1354	10	78913306	78920399	+	3779	2111.98	1.7005	0.679976	2.50083	0.0123903	0.197916
ENSMUSG00000036160	Surf6	2	26888628	26902879	-	4071	1161.31	-1.4867	0.594495	-2.50077	0.0123923	0.197916
ENSMUSG00000033460	Armcx1	X	134717963	134721917	+	3227	1133.11	1.50142	0.601072	2.4979	0.0124932	0.199272
ENSMUSG00000093553	Gm20633	3	96243550	96246380	-	2831	32.1007	2.84225	1.13801	2.49756	0.0125052	0.199272
ENSMUSG00000042066	Tmcc2	1	132356315	132391281	-	5692	5337.8	-0.814114	0.326149	-2.49614	0.0125553	0.199847
ENSMUSG00000094483	Purb	11	6467599	6476076	-	8478	11208.6	-0.394691	0.158148	-2.49571	0.0125706	0.199867
ENSMUSG00000054723	Vmac	17	56713932	56717699	-	2276	1689.42	-0.764782	0.306507	-2.49516	0.0125902	0.199955
ENSMUSG00000020716	Nf1	11	79339693	79581612	+	15820	2456.82	-0.802288	0.321723	-2.49372	0.0126412	0.200542
CUFFORG_0790	Olfr450	6	42817382	42819058	+	1677	1141.17	1.60719	0.645011	2.49173	0.0127124	0.201447
ENSMUSG00000053297	AI854703	6	48626764	48633689	+	4156	501.952	-2.20055	0.884451	-2.48804	0.012845	0.202872
ENSMUSG00000027466	Rbck1	2	152316334	152332653	-	4601	2099.44	0.578591	0.232521	2.48834	0.0128341	0.202872
ENSMUSG00000027189	Trim44	2	102300119	102407828	-	5645	2934.23	1.53449	0.616566	2.48877	0.0128187	0.202872
ENSMUSG00000068748	Ptprz1	6	22875502	23052916	+	8068	453.257	-2.00057	0.804237	-2.48754	0.0128632	0.202933
ENSMUSG00000021595	Nsun2	13	69533746	69635780	+	5737	1625.67	-1.36386	0.548827	-2.48504	0.0129536	0.204133
ENSMUSG00000097131	AC120136.1	1	72236465	72274869	+	5335	434.965	1.62081	0.65249	2.48403	0.0129904	0.204429
ENSMUSG00000038848	Ythdf1	2	180904377	180920949	-	3316	651.149	-1.0402	0.418804	-2.48374	0.013001	0.204429
ENSMUSG00000026578	Ccdc181	1	164275585	164287847	+	1909	3201.07	0.603623	0.243104	2.48298	0.0130288	0.20464
ENSMUSG00000028164	Manba	3	135485611	135571404	+	6971	987.44	-1.41098	0.568352	-2.48259	0.0130433	0.204641
ENSMUSG00000029636	Wasf3	5	146384985	146472411	+	3996	165.452	-2.7595	1.11203	-2.48149	0.0130833	0.205044
ENSMUSG00000040661	Rad54l2	9	106688082	106789213	-	9324	1250.91	1.19259	0.480906	2.47987	0.0131429	0.205751
ENSMUSG00000022960	Donson	16	91677268	91688765	-	2834	211.096	-1.73104	0.698671	-2.47762	0.013226	0.206825
ENSMUSG00000027845	Dclre1b	3	103800605	103809444	-	8152	727.955	-0.885828	0.357697	-2.47648	0.0132686	0.207256
CUFFORG_0702	Olfr1242	2	89492380	89498335	-	2691	723.711	-2.03409	0.821585	-2.47581	0.0132934	0.207256
ENSMUSG00000027395	Polr1b	2	129100995	129126594	+	5805	830.801	1.05795	0.427334	2.47571	0.0132972	0.207256
ENSMUSG00000044857	Lemd2	17	27189601	27204438	-	2595	947.858	-0.87327	0.352816	-2.47514	0.0133183	0.207358
ENSMUSG00000046324	Ermp1	19	29608214	29648415	-	9338	974.037	2.1342	0.862417	2.47467	0.013336	0.207406
ENSMUSG00000032177	Pde4a	9	21165714	21213248	+	7655	34672.7	-0.468754	0.189766	-2.47017	0.013505	0.209806
ENSMUSG00000032399	Rpl4	9	64173387	64178562	+	1422	23593.3	0.387189	0.156809	2.46918	0.0135425	0.210159
ENSMUSG00000074771	Ankef1	2	136501910	136562091	+	7185	1143.43	-0.840569	0.340563	-2.46817	0.0135804	0.210519
ENSMUSG00000086113	4930596I21Rik	1	138977657	138979240	+	454	32.5313	2.82851	1.14648	2.46713	0.01362	0.210825
ENSMUSG00000049404	Rarres1	3	67478886	67515523	-	1411	31.7512	-2.82454	1.14499	-2.46688	0.0136298	0.210825
ENSMUSG00000054986	Sec14l3	11	4064841	4077736	+	2784	63595	0.835068	0.338583	2.46636	0.0136493	0.210898
ENSMUSG00000023348	Trip6	5	137309899	137314241	-	1760	65.3268	2.82831	1.14722	2.46536	0.0136876	0.211261
ENSMUSG00000040751	Lat2	5	134600268	134615023	-	1505	173.183	2.47098	1.00398	2.46119	0.0138478	0.213502
ENSMUSG00000050132	Sarm1	11	78472330	78497754	-	5629	1364.78	-1.50309	0.610997	-2.46006	0.0138916	0.213945
ENSMUSG00000021069	Pygl	12	70190811	70231488	-	3828	518.864	-1.78262	0.724926	-2.45904	0.0139311	0.214322
ENSMUSG00000024935	Slc1a1	19	28835049	28913960	+	6170	240.196	2.09973	0.854775	2.45648	0.0140307	0.215406
ENSMUSG00000051306	Usp42	5	143710325	143732280	-	6238	891.66	-1.42865	0.581591	-2.45645	0.0140318	0.215406
ENSMUSG00000031093	Dock11	X	35888832	36076562	+	9240	1481.07	-1.10316	0.449479	-2.45431	0.0141157	0.216177
CUFFORG_1030	Olfr702	7	106823489	106826743	-	1348	345.944	-2.71565	1.10646	-2.45436	0.0141135	0.216177
CUFFORG_0227	Olfr728	14	50133758	50142680	-	7087	4236.4	-1.26435	0.515221	-2.454	0.0141275	0.216177
ENSMUSG00000022982	Sod1	16	90220742	90226322	+	646	24703.6	0.470072	0.191587	2.45357	0.0141447	0.216208
ENSMUSG00000029254	Stap1	5	86071746	86103993	+	4083	316.287	2.65918	1.08439	2.45223	0.0141974	0.216781
ENSMUSG00000026377	Mki67ip	1	118321839	118333822	+	1965	1829.3	-1.04317	0.425632	-2.45087	0.014251	0.217366
ENSMUSG00000073421	H2-Ab1	17	34263209	34269418	+	1637	321.88	2.5391	1.03661	2.44943	0.0143081	0.218004
ENSMUSG00000054604	Cggbp1	16	64851996	64859507	+	4522	2905.62	-0.792267	0.323726	-2.44733	0.0143917	0.218576
ENSMUSG00000029757	Dync1i1	6	5725639	6028039	+	2968	131.902	2.40106	0.981021	2.44751	0.0143846	0.218576
ENSMUSG00000030717	Nupr1	7	126623249	126627010	-	2452	1110.73	1.31941	0.538988	2.44794	0.0143674	0.218576
ENSMUSG00000021112	Mpp5	12	78748947	78840711	+	5512	2552.5	0.642364	0.262586	2.4463	0.014433	0.21897
ENSMUSG00000063087	Gm10125	18	5491503	5593505	-	7466	97.0144	-2.7965	1.14386	-2.4448	0.0144931	0.219648
ENSMUSG00000001017	Chtop	3	90498956	90509498	-	3637	6867.79	-0.783922	0.320836	-2.44338	0.0145505	0.220283
ENSMUSG00000030264	Thumpd3	6	113046225	113068273	+	3888	2019.73	-1.19043	0.487433	-2.44225	0.0145962	0.22074
ENSMUSG00000052915	Msl1	11	98795516	98807859	+	5433	1533.19	1.09578	0.449351	2.43858	0.0147451	0.222519
ENSMUSG00000062168	Ppef1	X	160623094	160735765	-	2891	1483.7	1.16632	0.47828	2.43858	0.014745	0.222519
ENSMUSG00000051977	Prdm9	17	15543079	15564354	-	4308	142.382	-2.01181	0.82525	-2.43781	0.0147765	0.222757
ENSMUSG00000030084	Plxna1	6	89316316	89362613	-	9025	17803	0.505581	0.207517	2.43633	0.0148371	0.223434
ENSMUSG00000018974	Sart3	5	113742446	113771649	-	3586	839.33	0.911576	0.374472	2.4343	0.0149207	0.224456
ENSMUSG00000032306	Mpi	9	57544256	57552763	-	3142	1584.56	-1.00496	0.413043	-2.43307	0.0149714	0.224981
ENSMUSG00000063281	Zfp35	18	23989632	24005376	+	3040	2968.33	-0.581981	0.239305	-2.43196	0.0150173	0.225434
ENSMUSG00000058135	Gstm1	3	108012255	108017973	-	1394	32368.1	1.03432	0.425511	2.43078	0.0150666	0.225935
ENSMUSG00000051705	Senp8	9	59734259	59750649	-	3792	1456.88	-0.940387	0.386972	-2.43011	0.0150941	0.22611
ENSMUSG00000035620	Ric8b	10	84917616	85016446	+	3068	104812	-0.275284	0.113357	-2.42847	0.0151625	0.226897
ENSMUSG00000041623	D11Wsu47e	11	113684412	113694647	+	2382	564.284	1.65657	0.683235	2.4246	0.0153251	0.228937
ENSMUSG00000025209	Peo1	19	45006558	45012762	+	3488	330.378	2.72939	1.12577	2.42446	0.015331	0.228937
ENSMUSG00000048240	Gng7	10	80948624	81014945	-	3786	69.1385	-2.77697	1.14622	-2.42271	0.0154051	0.229322
ENSMUSG00000002871	Tpra1	6	88902251	88912238	+	3026	1228.43	1.19792	0.494401	2.42298	0.0153939	0.229322
ENSMUSG00000049680	Urgcp	11	5713417	5762376	-	5871	2132.16	-0.791084	0.326471	-2.42314	0.0153872	0.229322
ENSMUSG00000020277	Pfkl	10	77986947	78010083	-	4395	7472.16	-0.847746	0.350147	-2.42111	0.0154731	0.230094
ENSMUSG00000074003	Gucy2d	7	98443421	98477478	+	3537	1172.3	1.93249	0.798687	2.41958	0.0155383	0.230822
ENSMUSG00000037730	Mynn	3	30602087	30618492	+	4152	2147.41	-0.97808	0.404358	-2.41885	0.0155697	0.231047
ENSMUSG00000039804	Ncoa5	2	165000357	165034867	-	4383	2228.08	-0.759422	0.314161	-2.4173	0.0156361	0.231791
ENSMUSG00000004565	Pnpla6	8	3515384	3544266	+	4496	4154.19	0.984494	0.407403	2.41651	0.0156702	0.232055
ENSMUSG00000031505	Carkd	8	11497506	11514960	+	3694	4559.94	0.416122	0.172298	2.41513	0.0157297	0.232696
ENSMUSG00000063972	Nr6a1	2	38723370	38927688	-	7488	1490.39	1.23162	0.510312	2.41346	0.015802	0.233522
ENSMUSG00000029697	Fezf1	6	23245047	23248264	-	2308	4418.23	-0.659866	0.273649	-2.41136	0.0158932	0.234626
CUFFORG_0824	Olfr295	7	86583862	86591128	+	6013	1144.41	2.6046	1.08059	2.41036	0.0159369	0.235027
CUFFORG_0993	Olfr68	7	103774358	103779663	-	4058	138.96	2.10701	0.874898	2.40829	0.0160275	0.235876
ENSMUSG00000026202	Tuba4a	1	75214974	75219253	-	2053	9093.51	-0.655404	0.272105	-2.40864	0.016012	0.235876
ENSMUSG00000049281	Scn3b	9	40269216	40291618	+	5546	29785.8	-0.474996	0.197403	-2.40623	0.0161183	0.236723
ENSMUSG00000020954	Strn3	12	51608541	51691914	-	4164	1551.07	-1.03861	0.431611	-2.40636	0.0161123	0.236723
ENSMUSG00000004996	Mri1	8	84249906	84257326	-	3273	296.309	-2.24383	0.932926	-2.40515	0.0161658	0.237176
ENSMUSG00000033769	Exoc6b	6	84618487	85069513	-	11187	26048	-0.458113	0.190695	-2.40233	0.0162911	0.238279
ENSMUSG00000027702	Lrrc34	3	30624267	30647869	-	1891	997.911	-1.0013	0.416756	-2.40261	0.0162785	0.238279
ENSMUSG00000066196	Spag8	4	43651335	43653594	-	1662	619.815	2.04394	0.850775	2.40244	0.0162859	0.238279
ENSMUSG00000035293	G2e3	12	51348061	51376986	+	7886	545.099	2.05663	0.856504	2.40119	0.0163419	0.238321
ENSMUSG00000026867	Gapvd1	2	34676184	34755232	-	8287	5436.76	-0.516825	0.215376	-2.39964	0.0164114	0.238321
ENSMUSG00000085054	Gm15834	1	58505148	58523230	+	4616	66.2684	-2.15776	0.899545	-2.39873	0.0164521	0.238321
ENSMUSG00000085839	Gm15949	5	66985091	66985641	-	126	36.464	-2.74201	1.14262	-2.39975	0.0164062	0.238321
ENSMUSG00000025793	Hgs	11	120467635	120483984	+	2991	5675.81	0.413713	0.172442	2.39914	0.0164336	0.238321
ENSMUSG00000001098	Kctd10	5	114363567	114380515	-	4046	917.014	1.05066	0.438043	2.39852	0.0164613	0.238321
ENSMUSG00000020475	Pgam2	11	5801640	5803733	-	840	133.292	2.64458	1.10247	2.39877	0.0164501	0.238321
ENSMUSG00000033355	Rtp4	16	23609919	23614222	+	1573	142.943	1.92404	0.801395	2.40086	0.0163565	0.238321
ENSMUSG00000039543	Ttc18	14	20394190	20452226	-	4315	4134.94	0.647201	0.269604	2.40056	0.0163699	0.238321
ENSMUSG00000062519	Zfp398	6	47835661	47868257	+	6478	669.552	-1.43779	0.598721	-2.40144	0.0163309	0.238321
ENSMUSG00000048154	Mll2	15	98831669	98871204	-	19830	4049.79	0.563026	0.234891	2.39697	0.0165314	0.239093
ENSMUSG00000035469	Rcbtb1	14	59201209	59237265	+	6010	3179.29	-1.08119	0.451499	-2.39467	0.0166351	0.240349
ENSMUSG00000034681	Rnps1	17	24414675	24425895	+	1920	3986.8	0.813199	0.33993	2.39225	0.0167453	0.241695
ENSMUSG00000026761	Orc4	2	48902824	48950277	-	7458	2611.05	-0.888858	0.37166	-2.39159	0.0167756	0.241887
ENSMUSG00000039239	Tgfb2	1	186623186	186705992	-	4725	175.968	2.63809	1.10374	2.39014	0.0168418	0.242597
ENSMUSG00000068739	Sars	3	108424865	108445209	-	3653	12468.6	0.430196	0.180132	2.38823	0.0169297	0.243616
ENSMUSG00000022710	Usp7	16	8689595	8792308	-	7766	2059.57	0.911119	0.381602	2.38762	0.016958	0.243777
ENSMUSG00000021661	Ankra2	13	98263158	98274750	+	3510	1381.18	-0.887405	0.372209	-2.38416	0.0171184	0.245094
ENSMUSG00000027742	Cog6	3	52982123	53017223	-	2920	3912.19	0.521177	0.218583	2.38434	0.0171097	0.245094
ENSMUSG00000081434	Gm14165	2	152353615	152354566	+	952	87.7652	-2.61144	1.09492	-2.38504	0.0170771	0.245094
ENSMUSG00000055240	Zfp101	17	33360507	33394641	-	7424	941.319	1.4519	0.608792	2.38488	0.0170847	0.245094
ENSMUSG00000026989	Dapl1	2	59484653	59505020	+	679	188.788	2.07177	0.869762	2.38199	0.0172192	0.246043
CUFFORG_0836	Olfr556	7	102665017	102673270	+	3707	245.897	2.38092	0.999497	2.38212	0.0172133	0.246043
ENSMUSG00000028059	Arhgef2	3	88607454	88648052	+	9496	2929.25	0.764693	0.321479	2.37867	0.0173752	0.246051
ENSMUSG00000061755	Bod1l	5	41787542	41844168	-	10389	3129.23	-0.78164	0.328422	-2.37999	0.0173131	0.246051
ENSMUSG00000027198	Ext2	2	93695631	93822568	-	6674	1744.22	-1.28687	0.540951	-2.37889	0.0173647	0.246051
ENSMUSG00000037353	Letmd1	15	100469034	100479252	+	2579	4511.25	0.418763	0.175843	2.38145	0.0172445	0.246051
ENSMUSG00000034648	Lrrn1	6	107529726	107570228	+	3756	23951.3	-0.358141	0.150539	-2.37905	0.0173571	0.246051
ENSMUSG00000032109	Nlrx1	9	44252713	44268599	-	3980	186.297	2.49368	1.04817	2.37907	0.0173562	0.246051
ENSMUSG00000035934	Pknox2	9	36889965	37147314	-	7618	5589.63	-0.684126	0.287553	-2.37913	0.0173534	0.246051
ENSMUSG00000034320	Slc26a2	18	61192919	61211612	-	12370	913.777	-1.55327	0.652754	-2.37956	0.0173331	0.246051
ENSMUSG00000066357	Wdr6	9	108572313	108578670	-	4092	21450.1	-0.458197	0.192625	-2.3787	0.0173737	0.246051
CUFFORG_1218	Olfr988	2	85352855	85363146	-	1578	772.363	1.35722	0.570697	2.37818	0.0173983	0.246133
ENSMUSG00000022848	Dirc2	16	35694062	35769356	-	5395	1024.01	-1.0664	0.449033	-2.37488	0.0175545	0.248097
ENSMUSG00000027177	Hipk3	2	104426481	104494446	-	7987	1508.53	-1.32398	0.557597	-2.37443	0.0175758	0.248152
ENSMUSG00000031245	Hmgn5	X	109004534	109013404	-	1934	1423.81	0.830517	0.349949	2.37325	0.0176321	0.248454
ENSMUSG00000029556	Hnf1a	5	114948361	114971067	-	3810	84.3042	-2.42152	1.02032	-2.37329	0.0176304	0.248454
ENSMUSG00000027378	Nphp1	2	127740732	127788897	-	2708	996.416	-0.771956	0.32572	-2.37	0.0177883	0.250407
ENSMUSG00000038170	Pde4dip	3	97689824	97888707	-	16508	3700.2	-0.666129	0.281188	-2.36898	0.0178371	0.250846
CUFFORG_0248	Olfr279	15	98492315	98502637	+	5692	6534.7	0.762222	0.321917	2.36776	0.0178963	0.251431
ENSMUSG00000051373	Ppapdc3	2	32095528	32110820	+	2078	961.002	1.07036	0.452143	2.36732	0.0179176	0.251482
ENSMUSG00000033111	3830406C13Rik	14	12284209	12303231	+	2477	1794.09	0.797677	0.337203	2.36557	0.0180026	0.252202
CUFFORG_1035	Olfr6	7	106953261	106963937	-	5288	3798.67	-1.07857	0.455953	-2.36553	0.0180043	0.252202
ENSMUSG00000058093	AA987161	13	67589443	67609707	-	4861	1234.78	1.50173	0.63525	2.36399	0.0180793	0.253003
ENSMUSG00000025809	Itgb1	8	128685654	128733200	+	4081	736.489	1.74685	0.73923	2.36307	0.0181242	0.253384
ENSMUSG00000026209	Dnpep	1	75307896	75317637	-	2615	3657.74	0.903485	0.382472	2.36222	0.0181657	0.25368
ENSMUSG00000041298	Katnal1	5	148874332	148995223	-	11881	3241.23	-0.706525	0.299133	-2.36191	0.0181811	0.25368
ENSMUSG00000024500	Ppp2r2b	18	42637432	43059471	-	3985	1833.56	-0.730615	0.309593	-2.35992	0.0182788	0.254546
ENSMUSG00000026626	Ppp2r5a	1	191351981	191397041	-	3082	311.576	1.66132	0.703868	2.36027	0.0182615	0.254546
ENSMUSG00000039531	Zufsp	10	33926936	33951212	-	2364	961.77	-0.966581	0.409854	-2.35835	0.0183563	0.255375
ENSMUSG00000043207	Zmpste24	4	121059237	121098241	-	7145	4213.55	0.652835	0.276874	2.35788	0.0183798	0.255452
ENSMUSG00000043535	Setx	2	29124181	29182471	+	11380	1449.34	1.03945	0.44107	2.35665	0.0184406	0.256047
ENSMUSG00000020593	Lpin1	12	16535669	16589770	-	5725	4587.08	-0.548093	0.232639	-2.35598	0.0184739	0.25626
ENSMUSG00000026289	Atg16l1	1	87755870	87792428	+	9628	1124.7	0.897501	0.381786	2.3508	0.0187331	0.259461
ENSMUSG00000046688	Tifa	3	127789872	127832135	+	2527	36.0497	2.70076	1.14895	2.35064	0.0187411	0.259461
ENSMUSG00000002699	Lcp2	11	34046920	34092295	+	4459	103.181	2.70098	1.14948	2.34975	0.0187863	0.259834
ENSMUSG00000022723	Crybg3	16	59490775	59555752	-	7488	83.5505	2.16714	0.923163	2.34751	0.0188993	0.261144
ENSMUSG00000029119	Man2b2	5	36806921	36830653	-	3528	573.016	1.16938	0.498363	2.34645	0.0189534	0.261544
ENSMUSG00000024516	Sec11c	18	65800549	65817665	+	3084	1675.2	0.631058	0.268968	2.34622	0.018965	0.261544
ENSMUSG00000035569	Ankrd11	8	122883337	122974793	-	11637	2553.3	0.671622	0.286326	2.34566	0.0189936	0.261559
ENSMUSG00000022595	Lypd2	15	74732253	74734313	-	491	745.578	1.42563	0.607821	2.34548	0.0190028	0.261559
ENSMUSG00000017978	Cadps2	6	23262773	23839421	-	9572	9416.4	-0.51629	0.220204	-2.3446	0.0190476	0.261671
ENSMUSG00000031429	Psmd10	X	140948429	140956728	-	1469	1138.21	-1.21452	0.517964	-2.3448	0.0190371	0.261671
ENSMUSG00000052974	Cyp2f2	7	27119909	27133660	+	2025	61859.1	1.11212	0.474684	2.34287	0.0191363	0.262517
ENSMUSG00000026856	Dolpp1	2	30392254	30400529	+	3233	2912.55	-0.518847	0.221495	-2.34248	0.0191561	0.262517
ENSMUSG00000038451	Spsb2	6	124808661	124810619	+	1658	54.3885	2.69215	1.14935	2.34232	0.0191645	0.262517
ENSMUSG00000033295	Ptprf	4	118208213	118291405	-	9130	1586.86	1.33686	0.571093	2.34089	0.019238	0.263271
ENSMUSG00000021037	Ahsa1	12	87266746	87273997	+	1347	4203.5	0.552419	0.236154	2.33923	0.0193234	0.264006
ENSMUSG00000021647	Cartpt	13	99898484	99900683	-	874	8424.11	0.623991	0.266762	2.33913	0.0193288	0.264006
ENSMUSG00000007836	Hnrnpa0	13	58125879	58128556	-	2678	2728.98	-0.778166	0.332849	-2.3379	0.0193926	0.26437
ENSMUSG00000003581	Rnf215	11	4135202	4141172	+	2232	753.587	-1.14083	0.487942	-2.33805	0.0193846	0.26437
ENSMUSG00000026303	Mlph	1	90915085	90951142	+	5357	108.669	2.36291	1.01086	2.33752	0.0194124	0.264387
ENSMUSG00000070985	Acnat1	4	49447105	49473912	-	2128	126.752	1.75828	0.752851	2.33549	0.0195177	0.265314
ENSMUSG00000051695	Pcbp1	6	86524499	86526171	-	1673	2478.01	0.540381	0.231366	2.33562	0.0195113	0.265314
ENSMUSG00000058318	Phf21a	2	92093117	92364666	+	8561	359.877	-1.62094	0.695388	-2.33099	0.0197538	0.268267
ENSMUSG00000005078	Jkamp	12	72085589	72101461	+	2692	810.42	1.0376	0.445225	2.33052	0.0197788	0.268352
ENSMUSG00000032279	Idh3a	9	54586511	54604661	+	2403	13229.4	-0.544646	0.233826	-2.32928	0.0198445	0.26873
ENSMUSG00000045932	Ifit2	19	34550694	34576419	+	3927	2672.98	-0.67853	0.291303	-2.3293	0.0198434	0.26873
ENSMUSG00000031024	St5	7	109523911	109617147	-	4526	1736.62	1.10987	0.477214	2.32572	0.0200333	0.27103
ENSMUSG00000002307	Daxx	17	33909414	33915589	+	3058	979.035	1.02402	0.44043	2.32505	0.0200692	0.271258
ENSMUSG00000039563	2210406O10Rik	5	36447611	36464853	-	2472	78.2896	2.29407	0.987554	2.32298	0.0201803	0.271756
ENSMUSG00000058835	Abi1	2	22940073	23040241	-	4032	3068.2	-1.06826	0.459886	-2.32288	0.0201857	0.271756
ENSMUSG00000001794	Capns1	7	30186942	30195164	-	2397	1193.84	1.07236	0.461708	2.32259	0.0202015	0.271756
ENSMUSG00000026484	Rnf2	1	151469406	151500823	-	3028	3465.76	-0.945313	0.40688	-2.32332	0.0201619	0.271756
ENSMUSG00000063317	Usp31	7	121642021	121707253	-	10198	2749.33	-0.762055	0.327952	-2.32368	0.0201428	0.271756
ENSMUSG00000001473	Tubb6	18	67390717	67402748	+	1757	61.696	2.54079	1.09439	2.32165	0.020252	0.27218
ENSMUSG00000023971	Rrp36	17	46667458	46674255	-	1195	915.065	-0.993291	0.428392	-2.31865	0.020414	0.273994
ENSMUSG00000037855	Zfp365	10	67886103	67912662	-	5205	336.655	2.20986	0.953166	2.31844	0.0204255	0.273994
ENSMUSG00000029832	Nfe2l3	6	51432670	51458768	+	2973	108.242	2.37553	1.02502	2.31754	0.0204742	0.274388
ENSMUSG00000037461	Ints7	1	191575763	191622672	+	4204	2346.13	0.745123	0.32159	2.317	0.0205039	0.274529
ENSMUSG00000042548	Asxl1	2	153345845	153404007	+	7428	460.228	-1.67733	0.724543	-2.31502	0.0206116	0.275195
ENSMUSG00000031750	Il34	8	110741829	110805924	-	1959	29.4348	-2.64955	1.14439	-2.31525	0.0205991	0.275195
CUFFORG_1241	Olfr1385	11	49489070	49497496	+	3466	1784.41	-1.0555	0.455877	-2.3153	0.0205963	0.275195
ENSMUSG00000038665	Dgki	6	36846022	37300184	-	6242	139.002	2.53908	1.09757	2.31336	0.0207031	0.275899
ENSMUSG00000054032	Gm9932	5	100196611	100200724	+	2116	325.664	1.61215	0.696877	2.31339	0.0207012	0.275899
ENSMUSG00000032434	Cmtm6	9	114731203	114749343	+	3352	2563.83	0.94481	0.408743	2.3115	0.0208053	0.277002
ENSMUSG00000025907	Rb1cc1	1	6206197	6276648	+	14690	1533.3	0.763405	0.330355	2.31086	0.0208404	0.277211
ENSMUSG00000097402	AC159900.1	9	118150231	118170376	+	1181	37.7014	-2.63004	1.13912	-2.30884	0.0209522	0.277667
ENSMUSG00000037190	Cyb561d2	9	107539011	107541865	-	1782	1030	1.31457	0.569327	2.30898	0.0209445	0.277667
CUFFORG_0401	Olfr1448	19	12916798	12924419	-	4199	946.845	1.45775	0.631249	2.3093	0.0209267	0.277667
ENSMUSG00000020553	Pctp	11	89982665	90002894	-	2723	754.253	1.2103	0.524205	2.30884	0.0209527	0.277667
ENSMUSG00000097574	AC159313.1	9	78175914	78178879	+	1444	187.329	1.71989	0.745116	2.30822	0.0209871	0.277865
ENSMUSG00000021820	Camk2g	14	20734875	20794088	-	3703	1355.01	1.35127	0.585672	2.30721	0.0210429	0.278184
CUFFORG_0301	Olfr107	17	37399406	37407477	+	4322	865.37	2.49781	1.08267	2.30708	0.0210503	0.278184
ENSMUSG00000040152	Thbs1	2	118111876	118127133	+	6073	477.664	2.27001	0.984112	2.30665	0.0210741	0.27824
ENSMUSG00000055850	Rnf181	6	72359714	72362721	-	2070	5308.85	0.584992	0.253677	2.30605	0.0211078	0.278428
ENSMUSG00000021546	Hnrnpk	13	58391142	58403343	-	5634	66646	-0.31803	0.138077	-2.30327	0.0212634	0.27976
ENSMUSG00000021245	Mlh3	12	85234529	85270591	-	5446	3878.76	-0.785796	0.341137	-2.30346	0.0212529	0.27976
ENSMUSG00000026219	Trip12	1	84721189	84839304	-	9632	5936.62	0.626749	0.272121	2.3032	0.0212677	0.27976
ENSMUSG00000097908	AC147987.1	5	136919146	136937112	+	4101	3427.24	-0.844879	0.366942	-2.30249	0.0213076	0.279808
ENSMUSG00000031955	Bcar1	8	111710485	111743849	-	3171	908.144	1.44418	0.627241	2.30243	0.0213107	0.279808
ENSMUSG00000097033	AC122371.1	13	69809914	69816094	-	5128	35.0498	-2.64061	1.14713	-2.30193	0.0213393	0.279926
ENSMUSG00000022420	Dnalc4	15	79761453	79777849	-	2340	3160.87	0.756674	0.328957	2.30022	0.0214356	0.280931
ENSMUSG00000037643	Prkci	3	30995747	31052741	+	5333	441.454	-1.4594	0.634895	-2.29865	0.0215247	0.281839
ENSMUSG00000090243	Gm16103	1	43785910	43787188	+	1279	43.6944	-2.5701	1.11873	-2.29734	0.0215992	0.282555
CUFFORG_0086	Olfr818	10	129944240	129949196	-	2233	631.317	2.01329	0.876588	2.29673	0.0216341	0.282751
ENSMUSG00000073002	Vamp5	6	72368049	72380468	-	1648	40.267	2.58952	1.12792	2.29584	0.0216852	0.283159
CUFFORG_1154	Olfr972	9	39866288	39874651	+	1775	551.23	2.53727	1.10676	2.29253	0.021875	0.285376
ENSMUSG00000038212	Hiatl1	13	65064663	65112982	-	3925	3413.58	-1.08279	0.472522	-2.29151	0.0219337	0.28588
CUFFORG_0275	Olfr187	16	59035780	59039749	-	1087	985.488	-1.22594	0.535325	-2.29008	0.0220165	0.286698
ENSMUSG00000059810	Rgs3	4	62559847	62703018	+	9818	1349.43	-0.784101	0.342467	-2.28957	0.0220464	0.286825
CUFFORG_0610	Olfr1086	2	86676399	86680086	-	966	30.8982	2.63218	1.14982	2.28921	0.0220671	0.286832
ENSMUSG00000027479	Mapre1	2	153741274	153773310	+	7811	8692.42	-0.520307	0.227535	-2.28671	0.0222127	0.288198
ENSMUSG00000024548	Setbp1	18	78750380	79109391	-	9953	1089.61	1.15042	0.503019	2.28703	0.0221941	0.288198
ENSMUSG00000002221	Paxip1	5	27740667	27791339	-	5052	789.869	1.72086	0.753009	2.28531	0.0222949	0.289002
ENSMUSG00000021681	Aggf1	13	95350683	95375352	-	3697	823.033	-0.975238	0.426897	-2.28448	0.0223434	0.289239
ENSMUSG00000073608	Gm6086	1	93990509	94011541	+	4061	326.761	1.85128	0.810641	2.28372	0.0223878	0.289239
ENSMUSG00000029009	Mthfr	4	148039077	148059551	+	7315	3872.96	0.576651	0.252517	2.28361	0.0223944	0.289239
ENSMUSG00000033430	Terf2ip	8	112011359	112020528	+	3599	2103.94	-0.938752	0.411062	-2.28373	0.0223876	0.289239
ENSMUSG00000056342	Usp34	11	23306895	23490560	+	18474	2308.4	0.782677	0.342852	2.28284	0.0224395	0.289559
ENSMUSG00000073437	D330041H03Rik	17	24404649	24414542	-	3749	142.506	2.06403	0.904613	2.28168	0.0225085	0.289663
ENSMUSG00000026434	Nucks1	1	131910458	131936321	+	6096	7169.31	-0.568107	0.248918	-2.2823	0.0224714	0.289663
ENSMUSG00000044367	Slc16a13	11	70216789	70220994	-	2531	70.9951	2.61718	1.14688	2.282	0.022489	0.289663
ENSMUSG00000031488	Rab11fip1	8	27138773	27174646	-	7965	5688.65	-0.607303	0.266313	-2.28041	0.0225835	0.290366
ENSMUSG00000024037	Wdr4	17	31494323	31519974	-	5432	1325.03	-1.57513	0.691301	-2.2785	0.022697	0.291561
ENSMUSG00000038115	Ano2	6	125690419	126040126	+	5385	62703.4	-0.50099	0.220149	-2.27569	0.0228648	0.292205
ENSMUSG00000070002	Ell	8	70539675	70592858	+	3085	1197.86	0.819411	0.359884	2.27687	0.0227938	0.292205
CUFFORG_0745	Olfr1308	2	111959285	111964944	-	2363	1206.41	1.31642	0.578496	2.2756	0.0228702	0.292205
ENSMUSG00000020273	Papolg	11	23862646	23895253	-	5491	991.432	-1.44107	0.633233	-2.27573	0.0228619	0.292205
ENSMUSG00000021140	Pcnx	12	81860030	82000924	+	12139	1634.18	0.969083	0.425836	2.27572	0.0228628	0.292205
ENSMUSG00000033985	Tesk2	4	116720948	116805956	+	4272	63.1046	-2.57413	1.13103	-2.27591	0.0228515	0.292205
ENSMUSG00000020807	4933427D14Rik	11	72153929	72207459	-	5697	1639.35	1.49207	0.65646	2.2729	0.0230323	0.293793
ENSMUSG00000029386	Tctn2	5	124598749	124627738	+	8317	3638.95	0.632552	0.278309	2.27284	0.0230357	0.293793
ENSMUSG00000062154	Tex33	15	78378400	78395912	-	1241	776.524	1.38077	0.607827	2.27165	0.0231078	0.294449
ENSMUSG00000032615	Nt5m	11	59839447	59880968	+	3361	1121.62	1.43308	0.630971	2.27123	0.0231331	0.294508
ENSMUSG00000097355	AC159891.1	9	34588526	34589304	-	548	51.3141	2.61181	1.15035	2.27046	0.0231799	0.29484
ENSMUSG00000014245	Pigl	11	62458460	62514417	+	2268	283.868	2.2219	0.979041	2.26946	0.0232404	0.295345
ENSMUSG00000056014	A430033K04Rik	5	138622859	138648903	+	3900	1503.92	1.20556	0.53153	2.2681	0.023323	0.296131
ENSMUSG00000057551	Zfp317	9	19641224	19648048	+	1824	3423.31	-0.588665	0.259587	-2.2677	0.0233478	0.296182
CUFFORG_0512	Olfr1201	2	88793036	88796827	+	2602	725.242	2.2806	1.00599	2.26703	0.0233885	0.296435
ENSMUSG00000007097	Atp1a2	1	172271709	172298064	-	6782	169.572	-1.90503	0.840628	-2.2662	0.0234389	0.296546
ENSMUSG00000039967	Zfp292	4	34803113	34882960	-	9986	3113.29	0.715638	0.31576	2.2664	0.023427	0.296546
ENSMUSG00000055489	Ano5	7	51511029	51598709	+	7785	199.011	-1.44265	0.636933	-2.265	0.0235128	0.297216
ENSMUSG00000041645	Ddx24	12	103407976	103425867	-	3157	9212.91	0.458554	0.202524	2.2642	0.0235619	0.297574
ENSMUSG00000025257	Ribc1	X	152004582	152016295	-	1547	483.76	-1.43902	0.635655	-2.26384	0.0235843	0.297592
ENSMUSG00000024908	Ppp6r3	19	3454933	3575749	-	4952	3310.11	-0.599074	0.264856	-2.26189	0.0237042	0.298841
ENSMUSG00000043243	Fam129c	8	71597648	71607936	+	3560	77.7408	2.60011	1.15059	2.2598	0.0238338	0.299943
ENSMUSG00000032621	Srek1	13	103741615	103764504	-	3985	4640.65	-0.800163	0.35407	-2.2599	0.0238275	0.299943
ENSMUSG00000017897	Eya2	2	165595032	165771727	+	2963	38.5436	2.59682	1.15039	2.25734	0.0239866	0.301069
ENSMUSG00000036568	Gltscr1l	17	46798116	46831413	-	6579	2000.36	-0.688468	0.304925	-2.25783	0.0239563	0.301069
ENSMUSG00000095400	Muc2	7	141695703	141697247	+	399	106.709	2.05469	0.91016	2.2575	0.0239766	0.301069
ENSMUSG00000029754	Dlx6	6	6863334	6868568	+	2375	34.471	2.53697	1.12548	2.25412	0.0241886	0.3033
ENSMUSG00000040624	Plekhg1	10	3740364	3967303	+	8739	311.796	-2.59564	1.15166	-2.25383	0.0242069	0.3033
ENSMUSG00000043079	Synpo	18	60593973	60660142	-	9533	507.511	-1.31024	0.582114	-2.25084	0.0243958	0.305398
ENSMUSG00000097275	AC137938.1	5	24696902	24704690	-	5831	255.913	-2.13417	0.948599	-2.24982	0.0244605	0.305709
ENSMUSG00000033237	Arid2	15	96287518	96404992	+	10737	5844.39	-0.602536	0.267862	-2.24943	0.0244851	0.305709
ENSMUSG00000029169	Dhx15	5	52150209	52190519	-	3009	5943.39	-0.532118	0.236607	-2.24895	0.0245157	0.305709
ENSMUSG00000012443	Kif11	19	37376403	37421859	+	4819	35.7738	2.58004	1.14732	2.24876	0.024528	0.305709
ENSMUSG00000065579	Mir425	9	108568777	108568861	+	85	33.3933	2.58733	1.15042	2.24903	0.0245103	0.305709
ENSMUSG00000074024	4632427E13Rik	7	92734166	92741468	-	7303	3022.08	0.682696	0.303669	2.24816	0.0245661	0.305755
ENSMUSG00000029330	Cds1	5	101765130	101823858	+	3939	6058.69	-0.697275	0.310172	-2.24802	0.0245746	0.305755
ENSMUSG00000095253	Zfp799	17	32815455	32822200	-	5833	689.127	1.68282	0.748716	2.24761	0.0246012	0.305819
ENSMUSG00000039391	Ccdc81	7	89866148	89903629	-	2790	679.834	1.21232	0.539879	2.24554	0.0247337	0.306813
ENSMUSG00000049553	Polr1a	6	71909053	71979356	+	6105	444.826	1.07929	0.480678	2.24535	0.0247457	0.306813
ENSMUSG00000031534	Smim19	8	22462615	22476879	-	1458	287.023	1.5566	0.693072	2.24594	0.0247077	0.306813
ENSMUSG00000050079	Rspry1	8	94601955	94660275	+	6425	1805.15	0.868163	0.386975	2.24346	0.024867	0.308049
ENSMUSG00000027603	Ggt7	2	155490379	155518237	-	3264	3697.47	0.886615	0.395598	2.2412	0.0250131	0.309589
ENSMUSG00000046449	C77370	X	104077434	104201185	-	11532	174.705	-2.25732	1.00752	-2.24047	0.0250607	0.309639
ENSMUSG00000075273	Ttc30b	2	75935863	75938462	-	2600	17098.8	-0.424087	0.189273	-2.24061	0.0250515	0.309639
ENSMUSG00000036745	Ttll7	3	146852367	146984009	+	8105	40669	-0.415465	0.185531	-2.23933	0.0251343	0.310281
ENSMUSG00000028483	Snapc3	4	83417724	83467676	+	6760	1266.63	-0.757195	0.338264	-2.23848	0.0251901	0.3107
ENSMUSG00000030685	Kctd13	7	126928879	126945631	+	2487	1005.51	-1.23865	0.553474	-2.23795	0.0252242	0.310852
ENSMUSG00000027655	Dhx35	2	158794807	158858214	+	5170	449.101	1.56014	0.697745	2.23598	0.025353	0.311899
CUFFORG_0322	Olfr136	17	38329733	38336643	+	2773	913.44	-1.22009	0.545649	-2.23603	0.0253496	0.311899
CUFFORG_0388	Olfr1419	19	11868632	11875089	-	3137	100.471	-2.35383	1.05388	-2.2335	0.0255163	0.313451
ENSMUSG00000067942	Zfp160	17	21008941	21028852	+	3791	1280.1	-1.04025	0.465772	-2.23339	0.0255232	0.313451
ENSMUSG00000038886	Man2a2	7	80349098	80371375	-	6553	3651.04	0.95588	0.428098	2.23285	0.0255586	0.313616
ENSMUSG00000032041	Tirap	9	35184551	35200291	-	4929	452.274	-2.1447	0.960794	-2.23222	0.0256004	0.313858
ENSMUSG00000040548	Tex2	11	106502147	106613423	-	5576	7555.03	0.482189	0.216054	2.23179	0.0256287	0.313935
CUFFORG_1104	Olfr887	9	38084134	38088047	+	3529	347.378	-2.45332	1.10015	-2.22999	0.0257479	0.315124
ENSMUSG00000036181	Hist1h1c	13	23738807	23740366	+	1560	845.076	0.751862	0.337261	2.22932	0.0257927	0.315401
CUFFORG_0004	Olfr1410	1	92605823	92612778	+	5858	1787.41	-1.51285	0.678733	-2.22894	0.0258179	0.315439
ENSMUSG00000023011	Faim2	15	99497005	99528017	-	4520	87926.3	-0.426826	0.19154	-2.2284	0.0258542	0.315611
ENSMUSG00000032959	Pebp1	5	117282651	117287625	-	1771	463.896	1.22062	0.547925	2.22771	0.0258998	0.315898
ENSMUSG00000081930	Gm12345	11	77149628	77150525	+	898	72.3628	-2.52503	1.13396	-2.22672	0.0259658	0.316431
ENSMUSG00000023022	Lima1	15	99778470	99875428	-	7166	9275.25	-0.355086	0.159537	-2.22573	0.0260326	0.316704
ENSMUSG00000025173	Wdr45b	11	121327224	121354445	-	4562	4451.61	0.753402	0.338486	2.2258	0.0260276	0.316704
ENSMUSG00000046897	Zfp740	15	102203648	102215606	+	4822	1120.06	1.16948	0.525709	2.22458	0.0261096	0.31737
ENSMUSG00000033364	Usp37	1	74435510	74544286	-	7196	17758.7	0.471496	0.212014	2.22389	0.0261559	0.317662
ENSMUSG00000047766	Lrrc49	9	60568859	60688158	-	6310	3238.46	0.607514	0.273331	2.22263	0.0262405	0.318417
ENSMUSG00000097858	AC137970.1	3	142882495	142894644	+	3095	35.557	-2.53111	1.13951	-2.22122	0.0263357	0.318488
ENSMUSG00000005413	Hmox1	8	75093591	75100596	+	2161	1691.58	-0.955534	0.430025	-2.22204	0.0262805	0.318488
ENSMUSG00000024683	Mrpl16	19	11770415	11774944	+	1122	588.877	1.17384	0.528345	2.22172	0.0263021	0.318488
ENSMUSG00000047141	Zfp654	16	64780351	64786321	-	4741	620.55	-1.41175	0.635541	-2.22134	0.0263278	0.318488
ENSMUSG00000050730	Arhgap42	9	8994329	9239101	-	7113	732.82	-1.52174	0.685439	-2.22009	0.0264125	0.319146
ENSMUSG00000052684	Jun	4	95049034	95052222	-	3189	2041.25	-0.960355	0.432762	-2.21913	0.0264779	0.319216
ENSMUSG00000030816	Rnf40	7	127588698	127603605	+	4154	2553.41	-0.866071	0.390353	-2.21869	0.026508	0.319216
ENSMUSG00000021615	Xrcc4	13	89774027	90089608	-	4213	1018.46	0.776648	0.349966	2.21921	0.0264723	0.319216
ENSMUSG00000047473	Zfp30	7	29783998	29794702	+	6078	1389.12	-1.77252	0.798814	-2.21894	0.0264905	0.319216
ENSMUSG00000097045	AC087229.1	1	171423185	171437318	-	954	154.912	1.99233	0.89897	2.21623	0.0266755	0.320245
ENSMUSG00000062038	Gm10108	5	13121449	13121766	-	318	344.457	1.5419	0.695699	2.21633	0.0266689	0.320245
ENSMUSG00000048039	Isg20l2	3	87930314	87940686	+	2893	1211.82	-1.07383	0.484697	-2.21547	0.0267277	0.320245
ENSMUSG00000061458	Nol10	12	17348458	17430094	+	3020	1019.48	-0.870691	0.393006	-2.21546	0.0267283	0.320245
ENSMUSG00000014039	Prdm15	16	97791467	97851850	-	10547	2553.18	1.06343	0.47974	2.21667	0.0266454	0.320245
ENSMUSG00000022747	St3gal6	16	58468125	58524243	-	6080	233.994	2.07264	0.935322	2.21596	0.0266939	0.320245
ENSMUSG00000001763	Tspan33	6	29694222	29718559	+	5195	41.353	2.54911	1.15089	2.2149	0.0267672	0.320441
ENSMUSG00000033906	Zdhhc15	X	104536969	104671064	-	5509	132.311	2.53486	1.14496	2.21393	0.0268333	0.320963
ENSMUSG00000026213	Stk11ip	1	75521529	75537335	+	5743	7697.53	0.61001	0.275574	2.21359	0.0268568	0.320975
ENSMUSG00000030287	Itpr2	6	146108299	146502223	-	13484	211.331	1.80299	0.814679	2.21313	0.0268885	0.321084
ENSMUSG00000046434	Hnrnpa1	15	103240432	103244955	+	1918	7309.94	-0.512538	0.231737	-2.21172	0.026986	0.321979
ENSMUSG00000030172	Erc1	6	119570804	119848150	-	9657	3267.28	-1.16762	0.52813	-2.21086	0.0270453	0.322416
ENSMUSG00000075419	Dolk	2	30284229	30286354	-	2126	5651.92	-0.52364	0.2369	-2.21038	0.0270786	0.322543
CUFFORG_0527	Olfr1276	2	111254516	111261028	+	4054	2037.67	1.23891	0.560706	2.20955	0.0271363	0.322961
ENSMUSG00000030342	Cd9	6	125460266	125494791	-	2044	45086.6	0.303619	0.137492	2.20828	0.027225	0.323746
ENSMUSG00000027875	Hmgcs2	3	98280435	98310738	+	3290	679.801	-1.58634	0.7186	-2.20755	0.0272757	0.323808
ENSMUSG00000022792	Yars2	16	16302965	16309640	+	3149	277.177	-1.32927	0.602137	-2.20759	0.0272728	0.323808
ENSMUSG00000028187	Rpf1	3	146506348	146521423	-	1263	1163.49	-0.690971	0.313188	-2.20625	0.0273662	0.324612
ENSMUSG00000032872	Cyb5r4	9	87022014	87077774	+	6736	1986.5	-0.794421	0.360141	-2.20586	0.0273938	0.324669
CUFFORG_0196	Olfr466	13	65150240	65156152	+	4457	1767.4	1.27683	0.579004	2.20521	0.0274392	0.324937
ENSMUSG00000021559	Dapk1	13	60601947	60763185	+	5934	3136.77	-0.897216	0.407024	-2.20433	0.0275012	0.3254
ENSMUSG00000003099	Ppp5c	7	17004640	17027924	-	3136	4991.99	-0.425	0.192831	-2.204	0.0275241	0.325402
ENSMUSG00000097057	AL589650.1	15	77961674	77967126	+	4343	115.546	1.92916	0.876369	2.20131	0.0277143	0.327107
ENSMUSG00000079429	Mroh2a	1	88226986	88262289	+	8492	377.385	1.6755	0.761034	2.20162	0.0276925	0.327107
ENSMUSG00000031671	Setd6	8	95715915	95719010	+	1869	276.932	2.2923	1.04156	2.20082	0.0277484	0.327239
ENSMUSG00000005442	Cic	7	25267704	25294159	+	10294	1003.44	0.790445	0.359274	2.20012	0.0277987	0.32756
ENSMUSG00000063428	Ddo	10	40630011	40649931	+	3000	3004.99	-0.761488	0.346235	-2.19934	0.027854	0.32794
ENSMUSG00000070462	Mesdc1	7	83880495	83884341	-	3847	133.367	2.43381	1.10711	2.19834	0.0279246	0.328224
ENSMUSG00000042185	Nfrkb	9	31386192	31421333	+	9953	1806.41	-1.4023	0.637933	-2.1982	0.027935	0.328224
ENSMUSG00000041653	Pnpla3	15	84167816	84189512	+	4640	1247.79	1.23028	0.559741	2.19795	0.0279528	0.328224
ENSMUSG00000051675	Trim32	4	65604986	65616238	+	3229	2852.68	-0.692736	0.315209	-2.1977	0.0279702	0.328224
ENSMUSG00000091514	Gm17484	8	25754509	25769704	+	2293	804.505	-0.738514	0.336505	-2.19466	0.0281883	0.330196
ENSMUSG00000090812	Samd15	12	87199723	87213541	+	2498	37.9258	2.51261	1.14502	2.19438	0.0282078	0.330196
ENSMUSG00000049755	Zfp672	11	58315114	58323346	-	3549	3582.62	-0.427911	0.194979	-2.19466	0.0281881	0.330196
ENSMUSG00000020326	Ccng1	11	40748552	40755311	-	3512	2302.59	-0.809177	0.369009	-2.19284	0.0283191	0.331226
ENSMUSG00000000959	Oxa1l	14	54360841	54369669	+	2534	1526.98	0.949819	0.433956	2.18874	0.0286156	0.33442
ENSMUSG00000038816	Ctnnal1	4	56810935	56865188	-	7661	181.171	2.33158	1.066	2.18723	0.0287256	0.33543
ENSMUSG00000021235	Coq6	12	84361657	84373796	+	3142	1117.93	-0.935139	0.427829	-2.18578	0.028832	0.336397
ENSMUSG00000029407	Uso1	5	92137938	92202794	+	3897	2226.87	-1.31669	0.602696	-2.18466	0.0289139	0.337076
ENSMUSG00000035772	Mrps2	2	28468066	28471178	+	2919	1817.78	1.14655	0.525392	2.18228	0.029089	0.33884
ENSMUSG00000033453	Adamts15	9	30899155	30922452	-	5928	454.041	-1.53847	0.705231	-2.18151	0.0291454	0.338944
ENSMUSG00000022431	Ribc2	15	85132099	85144569	+	1652	889.597	0.882238	0.404391	2.18165	0.0291356	0.338944
ENSMUSG00000046408	1700067K01Rik	8	84001502	84004770	+	1957	753.724	-0.953789	0.437484	-2.18017	0.0292449	0.339823
ENSMUSG00000075470	Alg10b	15	90224311	90230554	+	3727	986.087	1.06005	0.486688	2.1781	0.029399	0.340407
ENSMUSG00000047379	B3gnt1	19	5038826	5041134	+	2035	2166.27	0.617707	0.284109	2.17419	0.0296907	0.340407
ENSMUSG00000041849	Card6	15	5095981	5108539	-	6101	169.47	2.29577	1.0543	2.17753	0.0294411	0.340407
ENSMUSG00000021578	Ccdc127	13	74350309	74365783	+	9559	10574.2	-0.477404	0.219557	-2.1744	0.0296751	0.340407
ENSMUSG00000041491	Cep78	19	15955774	15984989	-	2548	1270.28	-0.874788	0.402115	-2.17547	0.029595	0.340407
ENSMUSG00000058454	Dhcr7	7	143823145	143848410	+	3784	405.522	1.2049	0.553875	2.17539	0.0296007	0.340407
ENSMUSG00000085950	Gm13589	2	38424002	38455851	+	1675	5529.06	-0.494314	0.227097	-2.17666	0.0295057	0.340407
ENSMUSG00000039934	Gsap	5	21186267	21291701	+	3745	2148.24	-0.768557	0.353514	-2.17405	0.0297014	0.340407
ENSMUSG00000007908	Hmgcll1	9	76014855	76136350	+	6517	292.603	-1.83945	0.846054	-2.17416	0.0296934	0.340407
ENSMUSG00000031391	L1cam	X	73853778	73896105	-	7347	4811.79	0.667588	0.306375	2.17899	0.0293325	0.340407
ENSMUSG00000039246	Lyplal1	1	186087731	186117310	-	1578	344.637	1.51363	0.694825	2.17843	0.0293743	0.340407
ENSMUSG00000031232	Magt1	X	105968084	106011906	-	4672	725.687	1.02659	0.472088	2.17457	0.0296624	0.340407
ENSMUSG00000020437	Myo1g	11	6506548	6520965	-	6957	30.0929	2.50384	1.15115	2.17508	0.0296242	0.340407
ENSMUSG00000020952	Scfd1	12	51377580	51450096	+	2091	3893.98	0.525586	0.241648	2.175	0.0296298	0.340407
ENSMUSG00000024069	Slc30a6	17	74395608	74424229	+	2171	2592.93	-0.929383	0.427388	-2.17456	0.0296628	0.340407
ENSMUSG00000050954	Zfp169	13	48487647	48513451	-	8017	961.739	-1.6094	0.739859	-2.17529	0.0296087	0.340407
ENSMUSG00000067928	Zfp760	17	21707741	21725636	+	4209	1359.26	-1.00513	0.462138	-2.17495	0.0296341	0.340407
ENSMUSG00000058388	Phtf1	3	103968110	104024598	+	7294	930.752	0.82343	0.378892	2.17326	0.0297609	0.340815
ENSMUSG00000025867	Cplx2	13	54371349	54383917	+	4928	4842.98	0.480759	0.221313	2.1723	0.029833	0.341366
ENSMUSG00000038174	Fam126b	1	58522806	58586323	-	9343	3779.67	-0.741282	0.341466	-2.17088	0.0299404	0.342321
ENSMUSG00000041720	Pi4ka	16	17280351	17406314	-	11257	5799.28	-0.874982	0.403338	-2.16935	0.030056	0.343366
ENSMUSG00000040812	Agbl2	2	90782727	90834437	+	6650	1166.68	-1.92647	0.88873	-2.16766	0.0301845	0.344006
ENSMUSG00000038446	Cdc40	10	40831626	40883143	-	3361	1501.4	-0.897328	0.413951	-2.16772	0.0301803	0.344006
ENSMUSG00000047854	Stx19	16	62814676	62824346	+	2812	136.198	2.40494	1.10926	2.16807	0.0301535	0.344006
ENSMUSG00000032501	Trib1	15	59648350	59656550	+	5699	70.9661	2.47555	1.14328	2.16531	0.0303643	0.34578
ENSMUSG00000071644	Eef1g	19	8967041	8978479	+	2600	6465.74	0.414424	0.191426	2.16493	0.030393	0.34583
CUFFORG_0386	Olfr1417	19	11826803	11839219	-	3582	4234.38	0.411158	0.189969	2.16435	0.0304377	0.346061
ENSMUSG00000063439	B9d2	7	25681158	25686558	+	1021	5514.31	-0.519007	0.239905	-2.16338	0.0305116	0.346626
ENSMUSG00000067851	Arfgef1	1	10137571	10232670	-	10429	3754.2	-0.798994	0.369461	-2.16259	0.0305726	0.346765
ENSMUSG00000056602	Fry	5	150259930	150497752	+	10729	3503.26	-0.60227	0.27847	-2.16278	0.0305579	0.346765
ENSMUSG00000086725	A630052C17Rik	11	29170909	29173558	-	2203	1340.32	-0.792855	0.366979	-2.16049	0.0307347	0.348326
ENSMUSG00000015882	Lcorl	5	45697181	45857615	-	10945	1229.28	-1.09943	0.508977	-2.16008	0.0307668	0.348413
ENSMUSG00000034820	Cpsf7	19	10525244	10547735	+	3604	2182.92	0.516617	0.239299	2.15888	0.0308598	0.349189
CUFFORG_0327	Olfr93	17	37149706	37161715	-	3210	1928.57	-0.931272	0.43152	-2.15812	0.0309185	0.349576
ENSMUSG00000022525	Hrasls	16	29209695	29230531	+	3286	2522.6	-0.774179	0.359104	-2.15586	0.0310943	0.350854
ENSMUSG00000035898	Uba6	5	86110720	86172803	-	6726	1757.88	-1.10782	0.513794	-2.15616	0.0310715	0.350854
ENSMUSG00000030604	Zfp626	7	27810813	27818669	+	816	42.6696	-2.45349	1.13813	-2.15572	0.0311055	0.350854
ENSMUSG00000015944	Gatsl2	5	134099711	134144343	+	7560	2932.33	-1.04508	0.48543	-2.1529	0.0313269	0.352896
ENSMUSG00000089862	Gm16039	6	8259288	8597480	+	10430	3241.55	-0.569292	0.264445	-2.15278	0.031336	0.352896
ENSMUSG00000033871	Ppargc1b	18	61298136	61400431	-	3990	1233.46	-1.01019	0.46934	-2.15236	0.0313693	0.352991
ENSMUSG00000020473	Aebp1	11	5861947	5872088	+	4058	375.727	1.74666	0.8118	2.15159	0.0314293	0.353192
ENSMUSG00000036435	Exoc1	5	76529311	76570294	+	9158	1717.48	0.71883	0.334106	2.1515	0.0314367	0.353192
ENSMUSG00000049422	Chchd10	10	75935573	75937725	+	939	3014.1	-1.20627	0.560961	-2.15036	0.0315269	0.353927
ENSMUSG00000028936	Rpl22	4	152325742	152334071	+	2911	1712.8	0.617311	0.28724	2.14911	0.0316255	0.354753
ENSMUSG00000002963	Pnkp	7	44857139	44862925	+	3133	863.675	1.5155	0.705356	2.14856	0.0316693	0.354965
ENSMUSG00000022833	Ccdc14	16	34690616	34725194	+	4107	207.704	2.37501	1.10572	2.14793	0.0317196	0.355086
ENSMUSG00000039395	Mreg	1	72159233	72212307	-	2493	4437.83	-0.484863	0.225749	-2.1478	0.0317299	0.355086
ENSMUSG00000046111	5830418K08Rik	9	15316915	15357788	-	11641	549.507	1.82998	0.852992	2.14537	0.0319233	0.356969
ENSMUSG00000070738	Dgkd	1	87853287	87944489	+	5694	1816.37	0.588763	0.274478	2.14503	0.0319506	0.356995
CUFFORG_0523	Olfr1263	2	90012153	90022102	+	8056	371.966	1.70903	0.797273	2.1436	0.0320652	0.357995
ENSMUSG00000025139	Tollip	7	141874813	141918507	-	4333	50486.5	-0.366429	0.170974	-2.14318	0.0320987	0.358088
ENSMUSG00000019948	Actr6	10	89711973	89732295	-	1703	1903.8	-0.869913	0.406128	-2.14197	0.032196	0.358555
ENSMUSG00000039270	Megf9	4	70427065	70534995	-	8226	6253.19	-0.428009	0.199873	-2.14141	0.0322412	0.358555
ENSMUSG00000004748	Mtfp1	11	4091480	4095445	-	1738	29.6633	-2.46107	1.14904	-2.14184	0.032206	0.358555
ENSMUSG00000044986	Tst	15	78399556	78405859	-	1096	6516.8	0.922803	0.430872	2.14171	0.0322167	0.358555
ENSMUSG00000033061	Resp18	1	75272199	75278415	-	748	659.278	1.13727	0.53123	2.14083	0.0322881	0.358796
ENSMUSG00000075070	4932412D23Rik	16	42725702	42875762	-	5091	370.705	2.38669	1.11527	2.14001	0.0323536	0.359145
ENSMUSG00000036450	Hif1an	19	44562850	44576274	+	6606	4368.88	-0.593318	0.277279	-2.13979	0.0323719	0.359145
ENSMUSG00000024487	Yipf5	18	40204865	40219399	-	2329	5943.87	-0.471095	0.220189	-2.1395	0.0323952	0.359145
ENSMUSG00000023224	Serping1	2	84765387	84775444	-	2325	391.256	1.33866	0.625799	2.13912	0.0324257	0.359204
ENSMUSG00000024769	Cdc42bpg	19	6306456	6325652	+	6099	32.5163	2.43591	1.13937	2.13796	0.0325202	0.359971
ENSMUSG00000025515	Muc2	7	141746832	141754690	+	2032	849.631	2.15796	1.01082	2.13487	0.0327716	0.362472
ENSMUSG00000026098	Pms1	1	53189187	53297018	-	6103	835.156	-1.402	0.656853	-2.13443	0.0328079	0.362592
CUFFORG_0032	Olfr1353	10	78963309	78971338	+	1993	654.274	-1.51641	0.710777	-2.13345	0.0328881	0.363197
ENSMUSG00000035765	Dym	18	75018772	75286966	+	2471	2584.41	0.540367	0.253381	2.13263	0.0329553	0.363657
ENSMUSG00000017631	Abr	11	76416734	76622314	-	9730	14252.1	-0.301497	0.14149	-2.13087	0.0330995	0.364966
ENSMUSG00000000303	Cdh1	8	106603351	106670246	+	4574	3392.36	0.851333	0.399638	2.13026	0.0331501	0.364989
ENSMUSG00000018334	Ksr1	11	79013440	79146407	-	6621	74.4189	2.08601	0.979244	2.13023	0.0331528	0.364989
ENSMUSG00000038879	Nipal2	15	34572799	34678706	-	3825	1473.13	0.688004	0.323116	2.12928	0.033231	0.365566
CUFFORG_1063	Olfr530	7	140371872	140376526	-	2806	1128.29	-1.7523	0.82359	-2.12764	0.0333669	0.366778
ENSMUSG00000034156	Bzrap1	11	87760541	87785928	+	9499	2010.68	0.931379	0.438037	2.12626	0.033482	0.36776
ENSMUSG00000022037	Clu	14	65968483	65981548	+	3438	5446.5	0.883151	0.415634	2.12483	0.0336008	0.36793
ENSMUSG00000036292	Gramd1c	16	43980350	44027945	-	3627	65859.6	-0.452521	0.212927	-2.12524	0.0335662	0.36793
ENSMUSG00000038518	Jarid2	13	44729474	44921643	+	9715	8893.21	0.576841	0.271441	2.12511	0.0335775	0.36793
ENSMUSG00000026707	Nsun6	2	14995131	15054884	-	4788	727.41	1.60081	0.753313	2.12503	0.0335845	0.36793
ENSMUSG00000037996	Slc24a2	4	86983124	87230477	-	12217	14528.7	-0.482936	0.227416	-2.12359	0.0337047	0.368785
ENSMUSG00000032036	Kirrel3	9	34486126	35036716	+	4400	3727.41	-0.780163	0.367702	-2.12173	0.0338607	0.369639
CUFFORG_0578	Olfr52	2	86181150	86182109	-	960	586.396	1.45761	0.686975	2.12177	0.0338567	0.369639
ENSMUSG00000024695	Zfp91	19	12763660	12796126	-	10046	2831.74	-0.697343	0.328638	-2.12192	0.0338443	0.369639
ENSMUSG00000036908	Unc93b1	19	3935186	3949340	+	2841	286.507	2.22358	1.04825	2.12122	0.0339032	0.36982
ENSMUSG00000026112	Coa5	1	37417084	37430103	-	3863	6897.59	-0.45353	0.214062	-2.11868	0.0341172	0.370786
ENSMUSG00000010358	Ifi35	11	101448407	101458698	+	1727	766.707	1.01478	0.47872	2.11978	0.0340247	0.370786
ENSMUSG00000006262	Mob1b	5	88720855	88762058	+	10927	2191.66	-0.841644	0.397317	-2.11832	0.0341479	0.370786
ENSMUSG00000021910	Nisch	14	31170930	31216946	-	13198	5281.93	-0.4579	0.216098	-2.11894	0.0340956	0.370786
ENSMUSG00000048349	Pou4f1	14	104462320	104467991	-	4020	167.642	-2.36298	1.11537	-2.11856	0.0341277	0.370786
ENSMUSG00000027652	Ralgapb	2	158409848	158499253	+	12992	2361.64	-0.88428	0.417309	-2.11901	0.0340898	0.370786
CUFFORG_1234	Olfr170	16	19605696	19611882	-	1437	2304.3	1.41418	0.668554	2.11527	0.0344067	0.373311
ENSMUSG00000033809	Alg3	16	20605451	20610768	-	1451	1789.27	-0.575752	0.27239	-2.1137	0.0345406	0.37448
ENSMUSG00000039917	Rhbdd2	5	135632618	135646448	+	7478	7955.49	-0.437248	0.206995	-2.11236	0.0346553	0.375114
ENSMUSG00000048668	Rhno1	6	128357000	128362911	-	2486	1549.58	0.932073	0.441206	2.11256	0.0346385	0.375114
ENSMUSG00000031129	Slc9a9	9	94669909	95230445	+	5679	3369.51	-0.443725	0.210087	-2.1121	0.0346782	0.375114
ENSMUSG00000079465	Col4a3	1	82586921	82722059	+	9967	60.1785	-2.42587	1.14879	-2.11168	0.0347139	0.375216
ENSMUSG00000007783	Cpt1c	7	44959373	44974851	-	2793	3193.44	0.607029	0.28804	2.10745	0.035079	0.378709
ENSMUSG00000026347	Tmem163	1	127486546	127678096	-	2840	141.55	1.77912	0.844261	2.10732	0.0350903	0.378709
ENSMUSG00000051344	Plekhm3	1	64785983	64956824	-	10826	6349.87	-0.523558	0.248494	-2.10692	0.0351242	0.378728
ENSMUSG00000037243	Zfp692	11	58307069	58314627	+	1963	273.978	1.88776	0.896083	2.10668	0.0351452	0.378728
ENSMUSG00000089809	A930011G23Rik	5	99297244	99729065	-	10496	104.974	-2.38829	1.13384	-2.10636	0.0351727	0.378738
ENSMUSG00000028957	Per3	4	151003652	151044665	-	9608	429.906	2.01794	0.958309	2.10573	0.0352279	0.379045
ENSMUSG00000029359	Tesc	5	118027743	118061878	+	1591	1507.92	-0.590828	0.280657	-2.10516	0.0352772	0.37929
ENSMUSG00000086016	1700084C06Rik	9	21091755	21128393	+	750	30.4304	2.30825	1.09718	2.10379	0.0353965	0.380286
ENSMUSG00000013622	Atraid	5	31048312	31054633	+	2092	2514.17	0.50288	0.239121	2.10304	0.0354623	0.380419
ENSMUSG00000006731	B4galnt1	10	127165156	127172340	+	2474	90.4135	2.36715	1.12551	2.10317	0.0354505	0.380419
ENSMUSG00000018442	Derl2	11	71007164	71019841	-	8049	4347.99	-0.613496	0.291792	-2.10251	0.0355082	0.380625
ENSMUSG00000037339	Fam53a	5	33600351	33629635	-	9110	1505	0.795552	0.378579	2.10142	0.0356044	0.381362
ENSMUSG00000070371	Prss36	7	127932638	127946725	-	3221	1178.16	1.26415	0.601653	2.10112	0.0356305	0.381362
ENSMUSG00000028223	Decr1	4	15917240	15945507	-	3879	128.06	2.38901	1.13774	2.09978	0.0357482	0.382047
CUFFORG_0760	Olfr1340	4	118720195	118728362	+	2480	687.714	-1.18654	0.56504	-2.09992	0.0357359	0.382047
ENSMUSG00000022548	Apod	16	31296192	31314808	-	2577	620.401	-0.874892	0.416742	-2.09936	0.0357848	0.382152
ENSMUSG00000029440	Psmd9	5	123228190	123250131	+	4562	1896.74	0.527803	0.251517	2.09848	0.0358632	0.382415
ENSMUSG00000039678	Tbc1d13	2	30133746	30152013	+	4719	596.13	1.35756	0.646914	2.09851	0.0358597	0.382415
ENSMUSG00000020366	Mapk9	11	49846751	49886421	+	6784	2174.3	0.688191	0.328008	2.0981	0.0358967	0.382487
ENSMUSG00000032462	Pik3cb	9	99038402	99140621	-	5445	123.364	1.59602	0.760976	2.09734	0.0359636	0.382913
ENSMUSG00000009406	Elk1	X	20933395	20950608	-	5381	184.174	1.80117	0.859651	2.09524	0.0361496	0.384606
ENSMUSG00000022822	Abcc5	16	20331303	20426394	-	10592	7129.44	0.394605	0.188429	2.09419	0.0362434	0.385316
ENSMUSG00000034858	Fam214a	9	74953053	75032468	+	4521	2955.23	-0.959363	0.458198	-2.09377	0.0362801	0.385418
ENSMUSG00000078700	D030028A08Rik	11	96916270	96965060	+	6230	82.329	1.96482	0.938653	2.09323	0.0363286	0.385647
ENSMUSG00000024309	H2-Ke2	17	33938821	33940343	-	1193	2934.12	0.689227	0.329444	2.09209	0.03643	0.386435
ENSMUSG00000027452	Acss1	2	150618105	150668500	-	4128	17788.7	-0.481962	0.230543	-2.09055	0.0365681	0.387322
CUFFORG_0161	Olfr318	11	58718320	58724007	-	3422	4790.66	-0.873686	0.417917	-2.09057	0.0365664	0.387322
ENSMUSG00000055547	Apobec4	1	152750551	152757544	+	1566	130.252	2.02132	0.967389	2.08946	0.0366662	0.387345
ENSMUSG00000056851	Pcbp2	15	102470632	102500059	+	2868	3783.98	-0.417827	0.199995	-2.08919	0.0366905	0.387345
ENSMUSG00000071350	Setdb2	14	59402009	59440884	-	4047	2923.97	-0.794851	0.380402	-2.0895	0.0366624	0.387345
ENSMUSG00000031684	Slc10a7	8	78509335	78734005	+	3630	516.194	1.78133	0.852607	2.08928	0.0366827	0.387345
ENSMUSG00000027078	Ube2l6	2	84798828	84810335	+	1996	1323.1	-0.78928	0.377823	-2.08902	0.0367062	0.387345
ENSMUSG00000036533	Cdc42ep3	17	79334025	79355091	-	1967	847.074	-0.779283	0.373349	-2.08728	0.036863	0.388442
ENSMUSG00000033487	Fndc3a	14	72537946	72710003	-	9944	2672.03	-0.753996	0.361289	-2.08696	0.0368919	0.388442
ENSMUSG00000035725	Prkx	X	77761411	77796278	-	5807	10532.8	-0.41906	0.200787	-2.08709	0.0368799	0.388442
ENSMUSG00000022362	9130401M01Rik	15	58022276	58076425	-	1683	1805.83	0.653176	0.313138	2.0859	0.0369874	0.38859
CUFFORG_0061	Olfr822	10	130071240	130075545	+	1334	129.287	2.3597	1.13126	2.0859	0.0369878	0.38859
ENSMUSG00000036534	Slc38a7	8	95835920	95853539	-	4144	2234.15	-1.20722	0.578658	-2.08624	0.0369566	0.38859
ENSMUSG00000033983	Coil	11	88970252	88991613	+	3520	709.421	-1.18033	0.566379	-2.08399	0.0371608	0.389833
ENSMUSG00000029478	Ncor2	5	125017153	125179219	-	10479	205.739	1.57001	0.753365	2.084	0.0371604	0.389833
ENSMUSG00000021591	Glrx	13	75839868	75850151	+	1345	31.0535	2.39618	1.15034	2.08303	0.0372488	0.390382
ENSMUSG00000033596	Rfwd3	8	111270944	111300222	-	4443	3566.42	0.584272	0.28052	2.08282	0.037268	0.390382
CUFFORG_0543	Olfr1317	2	112136628	112144054	+	2596	859.416	1.22153	0.586569	2.0825	0.0372967	0.390395
ENSMUSG00000020659	Cbll1	12	31484829	31499616	-	4007	1957.81	-0.852644	0.40985	-2.08038	0.0374909	0.39214
ENSMUSG00000074075	Gm10621	9	108648840	108650953	+	2114	294.243	-1.95168	0.938332	-2.07995	0.0375303	0.392265
ENSMUSG00000039449	Prpf18	2	4622058	4652113	-	5228	7069.69	-0.418809	0.201395	-2.07954	0.0375681	0.392372
ENSMUSG00000026879	Gsn	2	35279663	35307892	+	2977	9990.05	0.356417	0.171448	2.07887	0.0376293	0.392436
ENSMUSG00000025492	Ifitm3	7	141009586	141010770	-	678	264.737	1.16499	0.560318	2.07917	0.0376019	0.392436
ENSMUSG00000029480	Dhx37	5	125414406	125434048	-	4139	1916.41	0.850477	0.409238	2.0782	0.0376913	0.392795
ENSMUSG00000024383	Map3k2	18	32163089	32236751	+	10791	948.625	-1.01957	0.491389	-2.07487	0.0379986	0.395707
ENSMUSG00000090608	Gm17200	9	123678096	123701046	+	2022	60.3432	-2.34293	1.13001	-2.07336	0.0381386	0.396876
ENSMUSG00000023087	Ccrn4l	3	51224447	51251644	+	10658	1450.48	-0.827061	0.399158	-2.07201	0.0382644	0.397894
ENSMUSG00000022434	Fam118a	15	85037062	85062828	+	2543	6158.93	-0.76738	0.370639	-2.07043	0.0384125	0.398852
ENSMUSG00000044252	Osbpl1a	18	12755314	12941841	-	7392	7433.91	0.678333	0.327617	2.07051	0.0384046	0.398852
ENSMUSG00000028713	Cyp4b1	4	115624725	115647709	-	2242	1789.76	1.16208	0.561357	2.07012	0.0384411	0.398858
ENSMUSG00000029221	Slc30a9	5	67306955	67358565	+	9861	2211.3	-0.806772	0.389849	-2.06945	0.038504	0.39922
ENSMUSG00000097796	AC164431.1	17	8379045	8389468	-	2384	88.5557	2.35875	1.14026	2.0686	0.0385835	0.399753
ENSMUSG00000024234	Mtpap	18	4375592	4397330	+	2651	726.722	1.18684	0.573839	2.06825	0.0386162	0.399802
ENSMUSG00000022364	Wdr67	15	57912199	57970067	+	6366	214.385	-2.03432	0.984186	-2.067	0.0387338	0.400727
ENSMUSG00000022270	Fam134b	15	25843264	25973687	+	3346	11425.9	-0.513778	0.248686	-2.06597	0.0388315	0.40119
CUFFORG_0108	Olfr1382	11	49528247	49538691	+	4633	5191.78	-0.901311	0.436273	-2.06593	0.0388348	0.40119
ENSMUSG00000087458	Gm13999	2	120024807	120027453	-	969	34.699	-2.32484	1.12616	-2.0644	0.0389798	0.402146
ENSMUSG00000026127	Imp4	1	34439851	34445736	+	2504	2139.54	0.777162	0.376521	2.06406	0.039012	0.402146
ENSMUSG00000034435	Tmem30b	12	73543114	73546395	-	3282	336.361	1.3958	0.676216	2.06413	0.0390052	0.402146
ENSMUSG00000001672	Marveld3	8	109947914	109962203	-	3284	292.496	-1.62614	0.788226	-2.06304	0.0391086	0.40285
CUFFORG_0159	Olfr224	11	58565856	58569255	-	2148	1622.42	1.18012	0.572717	2.06056	0.0393448	0.40499
ENSMUSG00000023043	Krt18	15	102028216	102032026	+	1400	5949.76	0.946906	0.459728	2.05971	0.0394265	0.405245
ENSMUSG00000031337	Mtm1	X	71210767	71315691	+	13935	769.757	-1.11251	0.540126	-2.05972	0.0394251	0.405245
ENSMUSG00000028121	Bcar3	3	122419780	122530180	+	3298	4168.95	-0.532906	0.258824	-2.05895	0.0394989	0.405696
ENSMUSG00000054766	Set	2	30057378	30072577	+	4070	19704.4	0.440452	0.214193	2.05634	0.0397502	0.407983
ENSMUSG00000063296	Tmem117	15	94629185	95096097	+	2781	4653.24	0.738802	0.359405	2.05563	0.0398185	0.408391
ENSMUSG00000020476	Dbnl	11	5788488	5800962	+	2346	3186.55	0.560527	0.272751	2.05508	0.0398708	0.408633
CUFFORG_0539	Olfr1299	2	111661419	111665814	+	1783	965.899	-1.47497	0.71867	-2.05236	0.0401343	0.411038
ENSMUSG00000071657	Bscl2	19	8837467	8848683	+	5897	1446.5	0.96836	0.472031	2.05148	0.0402206	0.41133
ENSMUSG00000027236	Eif3j1	2	122028546	122056598	+	5830	199.171	1.32206	0.64444	2.05148	0.04022	0.41133
CUFFORG_0370	Olfr1467	19	13362236	13367840	+	3457	290.552	2.29429	1.11952	2.04936	0.0404271	0.413145
CUFFORG_0437	Olfr364-ps1	2	37139322	37147780	+	2106	883.176	2.15282	1.05066	2.04903	0.0404595	0.413179
ENSMUSG00000085037	4933421O10Rik	4	33027142	33031323	-	3847	477.641	-1.49561	0.730318	-2.04789	0.0405706	0.413981
ENSMUSG00000073077	Gm7173	X	79482568	79517285	-	2832	846.729	-0.997894	0.48734	-2.04763	0.040596	0.413981
ENSMUSG00000032239	Rp9	9	22448311	22468356	-	1142	459.412	-1.14183	0.558089	-2.04597	0.0407595	0.41535
ENSMUSG00000024392	Bag6	17	35135178	35147322	+	6215	1483.25	1.0931	0.534448	2.0453	0.0408255	0.415725
ENSMUSG00000021704	Mtx3	13	92844787	92858230	+	6275	539.006	1.57232	0.769452	2.04343	0.0410094	0.416805
CUFFORG_0189	Olfr462	11	87884979	87892274	-	7296	748.99	-1.77943	0.870848	-2.04334	0.0410193	0.416805
ENSMUSG00000023885	Thbs2	17	14665500	14694262	-	5922	178.533	-2.29556	1.12324	-2.04369	0.0409837	0.416805
ENSMUSG00000026965	Anapc2	2	25272478	25285915	+	3445	5684.38	0.648718	0.317642	2.04229	0.0411226	0.41726
ENSMUSG00000020547	Bzw2	12	36091846	36156825	-	1860	4060.13	0.510452	0.249906	2.04257	0.0410948	0.41726
ENSMUSG00000056076	Eif3b	5	140419305	140443358	+	2966	2194.51	-0.81206	0.397983	-2.04044	0.0413066	0.417972
ENSMUSG00000030199	Etv6	6	134035700	134270158	+	5983	1294.38	-0.815884	0.399864	-2.0404	0.0413101	0.417972
ENSMUSG00000032563	Mrpl3	9	105053239	105077466	+	3569	728.465	0.737771	0.361484	2.04095	0.0412559	0.417972
ENSMUSG00000072437	Nanos1	19	60755987	60759913	+	3927	30.1177	2.35	1.15168	2.04049	0.0413014	0.417972
ENSMUSG00000097801	AC163282.1	12	80509951	80518916	-	2573	455.355	-1.42556	0.699143	-2.03901	0.0414491	0.419044
ENSMUSG00000021485	Mxd3	13	55325168	55329758	-	2081	32.6709	2.30688	1.13152	2.03875	0.0414749	0.419044
CUFFORG_0662	Olfr1179	2	88401886	88406453	-	1282	240.366	2.2429	1.10069	2.03772	0.0415781	0.419623
CUFFORG_0352	Olfr1431	19	12199968	12212191	+	3252	1289.54	1.33858	0.656942	2.03759	0.0415911	0.419623
CUFFORG_1113	Olfr25	9	38329492	38336103	+	6612	311.145	-1.9786	0.971425	-2.0368	0.0416704	0.419828
CUFFORG_1038	Olfr715	7	107126548	107131083	-	3833	955.785	-1.39835	0.686533	-2.03683	0.0416667	0.419828
ENSMUSG00000076437	2700094K13Rik	2	84669218	84670770	-	999	552.67	0.996265	0.489736	2.03429	0.0419224	0.42089
ENSMUSG00000096262	Ap1g1	8	109863108	109864203	+	1096	939.263	-0.968405	0.476044	-2.03428	0.0419236	0.42089
ENSMUSG00000005547	Cyp2a5	7	26835305	26843548	+	2073	19954.9	1.01327	0.497938	2.03493	0.0418583	0.42089
ENSMUSG00000020737	Hn1	11	115497353	115514387	-	2149	5446.96	0.632426	0.310814	2.03474	0.0418771	0.42089
ENSMUSG00000016150	Tenm1	X	42527866	43429126	-	17747	122.889	2.23013	1.09575	2.03525	0.0418255	0.42089
ENSMUSG00000052488	Cherp	8	72460489	72475233	-	3794	1481.49	-0.812163	0.399308	-2.03393	0.0419589	0.420948
ENSMUSG00000039987	Phtf2	5	20758663	20882124	-	6929	7078.85	-0.603932	0.297032	-2.03322	0.0420303	0.421368
ENSMUSG00000031904	Slc7a6	8	106168875	106198704	+	3730	4485.14	-0.48476	0.238458	-2.03289	0.0420633	0.421402
ENSMUSG00000033739	Fkbpl	17	34644764	34646324	+	1336	715.162	1.07363	0.528253	2.03242	0.0421112	0.421418
ENSMUSG00000004032	Gstm5	3	107895821	107898686	+	1278	1454.81	1.1305	0.55627	2.03229	0.0421241	0.421418
ENSMUSG00000031921	Terf2	8	107069400	107096547	-	4597	322.789	-1.13158	0.556881	-2.03199	0.0421544	0.421426
ENSMUSG00000024767	Otub1	19	7198202	7206316	-	2545	9352.96	0.311375	0.153293	2.03124	0.042231	0.421896
ENSMUSG00000039480	Nt5dc1	10	34288288	34418552	-	3192	1273.56	-1.00383	0.494479	-2.03008	0.0423484	0.422772
ENSMUSG00000029712	Actl6b	5	137553517	137569582	+	1944	38.551	2.33614	1.15165	2.02851	0.0425085	0.422888
ENSMUSG00000033671	Cep350	1	155844966	155972890	-	13249	2532.2	-0.755407	0.372321	-2.02891	0.0424671	0.422888
ENSMUSG00000020686	Gas2l2	11	83421902	83429455	-	2610	173.895	-2.27643	1.12219	-2.02855	0.0425037	0.422888
ENSMUSG00000085192	Gm12195	11	50134082	50135004	-	469	83.6729	-2.17479	1.07156	-2.02955	0.0424021	0.422888
ENSMUSG00000034245	Hdac11	6	91156665	91174692	+	3849	4911.18	-0.403167	0.198704	-2.02898	0.0424601	0.422888
ENSMUSG00000030654	Arl6ip1	7	118118891	118129625	-	2134	25423.6	0.267217	0.131788	2.02764	0.0425974	0.422967
ENSMUSG00000041632	Mrps27	13	99344786	99415561	+	1848	1546.04	-0.704571	0.347547	-2.02727	0.0426352	0.422967
ENSMUSG00000012848	Rps5	7	12922290	12926686	+	1734	9234.59	0.286764	0.141447	2.02736	0.0426256	0.422967
ENSMUSG00000045503	Sys1	2	164456964	164479638	+	4958	1698.29	-0.731196	0.360589	-2.02778	0.0425823	0.422967
ENSMUSG00000038074	Fkbp14	6	54577604	54597344	-	4185	528.815	-1.49103	0.735968	-2.02594	0.0427708	0.423404
ENSMUSG00000030872	Gga2	7	121986722	122021222	-	9769	492.149	0.866259	0.42764	2.02567	0.0427981	0.423404
ENSMUSG00000004341	Gpx6	13	21312217	21319624	+	1276	350.534	2.25052	1.11071	2.02621	0.0427434	0.423404
CUFFORG_0911	Olfr472	7	107897902	107907762	+	5417	1152.13	-1.70552	0.841732	-2.02621	0.0427434	0.423404
CUFFORG_0382	Olfr1496	19	13777878	13782920	+	2454	358.662	2.24074	1.10671	2.0247	0.0428985	0.424102
ENSMUSG00000048930	Tada3	6	113366025	113377883	-	3883	5443.74	0.441246	0.218052	2.02359	0.0430128	0.424938
ENSMUSG00000096910	Zfp955b	17	33289649	33303196	+	1638	579.89	-1.23122	0.608743	-2.02255	0.0431192	0.425694
ENSMUSG00000009569	Mkl2	16	13256481	13417529	+	8990	1367.47	0.788291	0.389951	2.02151	0.0432267	0.42587
CUFFORG_0678	Olfr1215	2	89000059	89006937	-	2607	704.589	-1.05397	0.521282	-2.02188	0.0431883	0.42587
ENSMUSG00000038805	Six3	17	85613608	85631813	+	8679	132.309	1.51392	0.748882	2.02157	0.043221	0.42587
ENSMUSG00000022568	Scrib	15	76047158	76069784	-	5736	411.594	1.39009	0.687938	2.02067	0.0433143	0.426437
ENSMUSG00000086084	Hnrnpr	4	136343975	136345981	+	2007	337.765	-1.38684	0.68687	-2.01907	0.0434796	0.427733
ENSMUSG00000015214	Mtmr1	X	71364760	71419196	+	5859	296.358	1.67875	0.831549	2.01882	0.0435059	0.427733
ENSMUSG00000031007	Atp6ap2	X	12587801	12617049	+	2618	11954	0.534584	0.264937	2.01778	0.0436143	0.428208
ENSMUSG00000021413	Prpf4b	13	34875494	34902877	+	4465	3360.95	0.495586	0.245609	2.01779	0.0436136	0.428208
ENSMUSG00000075595	Zfp652	11	95712673	95835115	+	15444	4053.52	0.656358	0.325369	2.01727	0.0436674	0.42831
ENSMUSG00000058291	Zfp68	5	138604616	138619761	-	3834	3678.39	-0.855333	0.424041	-2.0171	0.0436849	0.42831
ENSMUSG00000049148	Plcxd3	15	4375491	4575553	+	5042	986.965	-1.14743	0.568937	-2.01679	0.0437176	0.428337
ENSMUSG00000020733	Slc9a3r1	11	115163341	115181181	+	1925	3426.62	0.688404	0.341389	2.01648	0.0437497	0.428356
ENSMUSG00000037363	Letm2	8	25578492	25597487	-	2098	442.601	0.99994	0.496353	2.01457	0.0439493	0.430015
ENSMUSG00000025041	Nt5c2	19	46886831	47015153	-	4475	5561.85	-0.701903	0.348478	-2.01419	0.0439892	0.43011
ENSMUSG00000026520	Pycr2	1	180904274	180908087	+	1598	3661.65	0.624175	0.309945	2.01383	0.0440276	0.430191
ENSMUSG00000041974	2310008H04Rik	16	15889227	16146851	-	3279	765.809	-1.65925	0.824323	-2.01287	0.0441285	0.430881
ENSMUSG00000029684	Wasl	6	24613805	24665009	-	4923	692.103	-1.33735	0.665158	-2.01057	0.0443704	0.432946
ENSMUSG00000056131	Pgm3	9	86552476	86571842	-	4582	1546.62	-0.561056	0.279441	-2.00778	0.044667	0.435541
ENSMUSG00000017188	Coa3	11	101277968	101279114	-	886	4898.39	0.335203	0.166993	2.00728	0.0447194	0.435542
ENSMUSG00000022359	Wdyhv1	15	58141436	58158652	+	1322	871.005	-1.27657	0.635997	-2.0072	0.0447282	0.435542
ENSMUSG00000032485	Scap	9	110333288	110384946	+	5205	2276.47	0.694571	0.346238	2.00605	0.0448511	0.43644
ENSMUSG00000028333	Anp32b	4	46450902	46472657	+	1716	1130.67	-0.702197	0.350194	-2.00517	0.0449453	0.436936
ENSMUSG00000009378	Slc16a12	19	34668403	34747289	-	4051	45.0128	-2.24871	1.12155	-2.005	0.0449633	0.436936
CUFFORG_0436	Olfr360	2	37065706	37069260	+	1503	2045.65	1.13171	0.564687	2.00414	0.0450553	0.437531
ENSMUSG00000042901	Aida	1	183297060	183324501	+	3293	2179.79	-0.646129	0.322735	-2.00204	0.0452803	0.437922
ENSMUSG00000031872	Bean1	8	104170513	104219092	+	3386	126.601	-2.25538	1.12623	-2.00259	0.0452212	0.437922
ENSMUSG00000015093	Clic3	2	25456838	25458776	+	1012	2472.5	-0.657374	0.328492	-2.00119	0.0453723	0.437922
ENSMUSG00000022949	Clic6	16	92485736	92541243	+	3914	1768.02	1.11997	0.559585	2.00142	0.0453467	0.437922
ENSMUSG00000078919	Dpm1	2	168209048	168230591	-	7489	1529.01	0.680532	0.340032	2.00138	0.0453517	0.437922
ENSMUSG00000030795	Fus	7	127967457	127982368	+	5690	776.099	-1.07293	0.535694	-2.00288	0.0451906	0.437922
ENSMUSG00000081451	Gm12734	11	77542133	77543080	+	948	32.5389	-2.29097	1.1439	-2.00277	0.0452024	0.437922
CUFFORG_1076	Olfr835	9	19032748	19037695	+	2702	90.6032	-2.11937	1.05823	-2.00275	0.0452045	0.437922
ENSMUSG00000035495	Tstd2	4	46114746	46138694	-	5570	1665.21	-0.739564	0.369425	-2.00193	0.0452921	0.437922
ENSMUSG00000025199	Chuk	19	44073335	44107480	-	5087	2519.71	-0.69136	0.345533	-2.00085	0.0454083	0.437973
ENSMUSG00000083874	Gm7494	5	76742073	76742513	-	441	51.3926	-2.29467	1.14738	-1.99992	0.045509	0.438625
ENSMUSG00000045095	Magi1	6	93675455	94283322	-	7701	1585.37	-0.682745	0.34148	-1.99937	0.0455682	0.438625
ENSMUSG00000036099	Vezt	10	93939165	94035817	-	20631	2434.68	-0.50378	0.251944	-1.99957	0.0455465	0.438625
ENSMUSG00000021365	Nedd9	13	41309916	41487320	-	4712	1944.02	-0.854432	0.427666	-1.99789	0.0457282	0.439018
ENSMUSG00000031842	Pde4c	8	70723720	70751186	+	5545	52.4922	2.30097	1.15151	1.99822	0.0456932	0.439018
ENSMUSG00000072582	Ptrh2	11	86683985	86692457	+	3132	1824.98	0.555408	0.278002	1.99786	0.0457323	0.439018
ENSMUSG00000010154	Spire2	8	123332713	123369515	+	2330	520.231	1.16063	0.580847	1.99816	0.0456988	0.439018
ENSMUSG00000029263	Pigg	5	108312609	108349355	+	4573	2759.2	-0.767672	0.384621	-1.99592	0.0459429	0.440742
ENSMUSG00000015711	Prune	3	95253674	95282076	-	3618	815.333	1.50573	0.754943	1.99449	0.0460984	0.441936
ENSMUSG00000019373	Cops3	11	59817795	59839838	-	3454	9098.45	-0.365011	0.183083	-1.99369	0.046186	0.442479
ENSMUSG00000026615	Eprs	1	185363095	185428355	+	4850	16172.3	-0.279962	0.140596	-1.99125	0.0464539	0.443896
ENSMUSG00000020792	Exoc7	11	116288001	116307233	-	4367	4276.11	0.551849	0.277091	1.99158	0.0464176	0.443896
ENSMUSG00000020413	Hus1	11	8993137	9011191	-	6450	2075.91	-1.17956	0.592333	-1.99137	0.0464399	0.443896
ENSMUSG00000030020	Prickle2	6	92370892	92706145	-	8637	575.828	1.52768	0.767215	1.9912	0.0464585	0.443896
ENSMUSG00000086682	Gm16023	4	155608300	155624755	-	2770	1823.57	-0.696094	0.349918	-1.9893	0.0466678	0.444405
ENSMUSG00000062014	Gmfb	14	46808149	46822242	-	4446	7494.31	-0.603773	0.303415	-1.98993	0.0465989	0.444405
ENSMUSG00000022967	Ifnar1	16	91485238	91507441	+	5879	2920.89	0.79513	0.399688	1.98938	0.0466595	0.444405
ENSMUSG00000036104	Rab3gap1	1	127868773	127943868	+	7006	16331.1	0.297441	0.149462	1.99007	0.0465831	0.444405
ENSMUSG00000037376	Trmt6	2	132804207	132816055	-	5384	1405.85	-1.09542	0.550568	-1.98962	0.0466323	0.444405
ENSMUSG00000059248	Sept9	11	117199661	117362325	+	7565	2121.39	1.13708	0.572115	1.98751	0.0468662	0.445401
ENSMUSG00000014232	Cluap1	16	3908801	3941147	+	2279	2050.72	-0.497239	0.250176	-1.98756	0.0468604	0.445401
ENSMUSG00000067001	Serpinb7	1	107399655	107452689	+	1957	213.602	2.19105	1.10231	1.98769	0.0468465	0.445401
ENSMUSG00000038563	Eftud1	7	82648614	82777852	+	4398	867.576	-1.10773	0.557557	-1.98675	0.0469498	0.44585
ENSMUSG00000005893	Nr2c2	6	92091390	92173057	+	9152	1452.03	-0.855638	0.430723	-1.98652	0.046976	0.44585
ENSMUSG00000030720	Cln3	7	126571207	126585817	-	5781	2093.62	0.454678	0.228968	1.98577	0.0470593	0.446343
ENSMUSG00000025645	Ccdc51	9	109082496	109093363	+	2397	857.39	1.007	0.507429	1.98452	0.0471983	0.446845
ENSMUSG00000020231	Dip2a	10	76259429	76345291	-	8215	366.411	1.43463	0.722939	1.98445	0.0472062	0.446845
ENSMUSG00000031527	Eri1	8	35465265	35495533	-	5067	1117.72	-0.976104	0.491878	-1.98444	0.0472063	0.446845
ENSMUSG00000058301	Upf1	8	70331522	70353273	-	4616	578.682	-0.862222	0.435069	-1.98181	0.047501	0.449336
ENSMUSG00000037262	Kin	2	10080593	10092806	+	1705	454.53	0.880178	0.444469	1.98029	0.0476711	0.450645
ENSMUSG00000028098	Rnf115	3	96727611	96791155	+	2265	1590.52	0.497413	0.251358	1.9789	0.0478268	0.451817
ENSMUSG00000079418	Atg4a	X	140956907	141164270	+	2661	2040.61	-0.538676	0.272573	-1.97626	0.0481253	0.454208
ENSMUSG00000046694	Fam46b	4	133480132	133487938	+	2287	126.87	2.21237	1.11956	1.9761	0.0481437	0.454208
ENSMUSG00000078619	Smarcd2	11	106263179	106272972	-	3589	2652.27	0.869349	0.440033	1.97564	0.0481951	0.454393
ENSMUSG00000020015	Cdk17	10	93160876	93241342	+	3643	261.654	-1.63522	0.828023	-1.97485	0.0482848	0.454937
ENSMUSG00000020814	Mxra7	11	116803062	116828046	-	2391	133.269	-1.78732	0.905619	-1.97359	0.0484286	0.455892
ENSMUSG00000026425	Srgap2	1	131285251	131527361	-	8040	2826.02	0.40925	0.207383	1.9734	0.0484501	0.455892
ENSMUSG00000020177	9530003J23Rik	10	117232237	117238703	-	1687	32.3448	-2.26371	1.14735	-1.97299	0.0484968	0.455983
ENSMUSG00000024740	Ddb1	19	10605625	10629813	+	4155	18767.9	-0.5191	0.263135	-1.97275	0.0485238	0.455983
ENSMUSG00000025351	Cd63	10	128908919	128912816	+	1031	1114.53	1.325	0.671912	1.97199	0.0486109	0.456005
ENSMUSG00000044465	Fam160a2	7	105371211	105400054	-	11569	3140.17	-0.700877	0.355364	-1.97228	0.048578	0.456005
ENSMUSG00000038766	Gabpb2	3	95181766	95217916	-	15465	2311.63	-0.709067	0.359587	-1.97189	0.0486222	0.456005
ENSMUSG00000097889	AC152410.1	10	80681838	80687176	+	3973	36.837	-2.11857	1.0746	-1.9715	0.048667	0.456125
ENSMUSG00000097119	AC163677.1	17	45433852	45442544	+	4897	1091.66	0.681872	0.346096	1.97018	0.0488177	0.456377
ENSMUSG00000027371	Fahd2a	2	127436215	127444565	-	1463	637.981	0.822588	0.417527	1.97014	0.048822	0.456377
ENSMUSG00000029104	Htt	5	34761740	34912534	+	18808	1679.76	0.87813	0.445658	1.97041	0.0487909	0.456377
ENSMUSG00000050410	Tcf19	17	35512734	35516824	-	1782	127.819	2.26875	1.15122	1.97073	0.0487545	0.456377
ENSMUSG00000046516	Cox17	16	38346991	38352763	+	5773	1553.93	0.496407	0.252048	1.96949	0.0488968	0.456776
ENSMUSG00000025764	Phf17	3	41555734	41616862	+	5950	2671.6	-0.599437	0.304409	-1.96918	0.0489323	0.456808
ENSMUSG00000004056	Akt2	7	27591552	27640826	+	7131	7293.49	-0.762764	0.387896	-1.96642	0.0492506	0.458853
CUFFORG_0203	Olfr11	13	21636623	21642582	-	3330	3244.81	-0.664699	0.338109	-1.96593	0.0493067	0.458853
CUFFORG_0481	Olfr1124	2	87430277	87436622	+	2976	785.613	2.14096	1.08914	1.96572	0.0493305	0.458853
ENSMUSG00000026737	Pip4k2a	2	18842255	18998126	-	3477	2221.16	0.806502	0.410308	1.9656	0.0493446	0.458853
ENSMUSG00000047554	Tmem41b	7	109972187	109986929	-	5316	1167.57	-1.09166	0.555228	-1.96614	0.0492825	0.458853
ENSMUSG00000041215	Yeats2	16	20141063	20232573	+	6116	807.329	-1.35869	0.690779	-1.96689	0.0491958	0.458853
ENSMUSG00000019945	1700040L02Rik	10	68430953	68541896	-	1262	2226.4	0.500527	0.255117	1.96195	0.049768	0.461739
ENSMUSG00000022865	Cxadr	16	78301496	78359785	+	6309	5778.1	-0.670729	0.341893	-1.96181	0.0497846	0.461739
ENSMUSG00000022844	Pdia5	16	35397313	35490873	-	1808	408.02	-1.42306	0.725309	-1.96201	0.0497614	0.461739
ENSMUSG00000009621	Vav2	2	27262104	27427033	-	6800	952.627	0.971577	0.49518	1.96207	0.0497543	0.461739
ENSMUSG00000042428	Mgat3	15	80173721	80215519	+	4665	424.038	1.61273	0.822888	1.95983	0.0500151	0.463575
ENSMUSG00000008540	Mgst1	6	138140316	138156755	+	2013	3146.99	1.00334	0.512477	1.95783	0.0502499	0.465066
ENSMUSG00000038175	Mylip	13	45389742	45412019	+	3062	31.7286	2.25289	1.15132	1.95679	0.0503719	0.465066
ENSMUSG00000046618	Olfml2a	2	38931978	38963753	+	5579	153.608	-2.1864	1.1169	-1.95756	0.0502812	0.465066
ENSMUSG00000040990	Sh3kbp1	X	159627272	159978069	+	10100	867.229	-1.65137	0.843738	-1.95721	0.0503228	0.465066
ENSMUSG00000039231	Suv39h1	X	8061171	8074760	-	5270	1175.96	-1.07173	0.547396	-1.95787	0.0502451	0.465066
ENSMUSG00000025437	Usp33	3	152346478	152393612	+	5950	8210.11	-0.488256	0.24951	-1.95686	0.0503635	0.465066
ENSMUSG00000033966	Cdkl4	17	80523550	80563834	-	2931	15897.9	-0.615399	0.314578	-1.95627	0.0504335	0.465334
ENSMUSG00000001127	Araf	X	20797814	20860519	+	6541	7579.65	0.512404	0.262095	1.95503	0.0505793	0.465351
CUFFORG_0837	Olfr557	7	102695914	102700623	+	2602	48.9345	2.25113	1.15123	1.95542	0.0505332	0.465351
ENSMUSG00000002997	Prkar2b	12	31958476	32061296	-	3652	257.929	1.44312	0.738015	1.95541	0.0505348	0.465351
ENSMUSG00000034930	Rtkn	6	83135463	83152579	+	3943	3217.29	-0.503599	0.257613	-1.95487	0.0505987	0.465351
ENSMUSG00000009907	Vps4b	1	106764071	106796728	-	8384	5399.62	-0.542709	0.277612	-1.95492	0.0505929	0.465351
CUFFORG_0290	Olfr209	16	59361160	59363993	-	1444	594.58	-1.23271	0.631612	-1.95169	0.0509751	0.46851
ENSMUSG00000073888	Ccl27a	4	41769467	41774247	-	2377	1025.01	-0.868127	0.444999	-1.95085	0.0510748	0.468548
ENSMUSG00000021905	Dph3	14	32080566	32085692	-	3555	2616.9	-0.427491	0.219085	-1.95126	0.0510262	0.468548
CUFFORG_0135	Olfr390	11	73782964	73790446	+	3772	4176.67	0.660578	0.338615	1.95082	0.0510779	0.468548
ENSMUSG00000034432	Cops8	1	90603425	90613341	+	1843	4669.5	-0.323894	0.166128	-1.94966	0.0512165	0.469518
ENSMUSG00000004263	Atn1	6	124739189	124756524	-	5085	1176.88	-0.891115	0.457203	-1.94906	0.0512885	0.469875
ENSMUSG00000040466	Blvrb	7	27447978	27466144	+	1414	1330.06	1.47734	0.758142	1.94863	0.0513395	0.47004
ENSMUSG00000058715	Fcer1g	1	171229572	171234365	-	800	71.1893	2.1939	1.12674	1.94712	0.05152	0.470863
CUFFORG_0461	Olfr1032	2	86005540	86009125	+	1454	184.333	-2.17758	1.11856	-1.94678	0.0515616	0.470863
ENSMUSG00000041712	Ubr7	12	102757975	102777701	+	3247	3741.5	-0.609734	0.313126	-1.94725	0.0515046	0.470863
ENSMUSG00000047694	Yipf6	X	98936316	98949017	+	7149	9497.07	-0.550409	0.282705	-1.94694	0.0515419	0.470863
ENSMUSG00000021843	Ktn1	14	47663756	47736563	+	4484	3908.49	0.550983	0.283154	1.94588	0.0516696	0.471547
ENSMUSG00000003228	Grk5	19	60889749	61092553	+	3165	192.861	-1.47213	0.757121	-1.94438	0.0518494	0.472236
ENSMUSG00000051401	Kctd16	18	40258361	40531168	+	1349	1502.39	-0.766033	0.393987	-1.94431	0.0518579	0.472236
ENSMUSG00000031302	Nlgn3	X	101299168	101325963	+	9271	5838.26	0.74882	0.38501	1.94494	0.0517824	0.472236
ENSMUSG00000034947	Tmem106a	11	101582242	101591788	+	3138	1036.47	0.675408	0.347406	1.94415	0.0518776	0.472236
ENSMUSG00000049658	Bdp1	13	100017994	100104070	-	11005	1263.97	-1.05313	0.541872	-1.94351	0.0519551	0.472639
ENSMUSG00000027187	Cat	2	103453849	103485160	-	2613	742.419	2.11525	1.08893	1.94251	0.052076	0.473134
ENSMUSG00000055707	Klhl26	8	70450228	70476943	-	3069	1874.85	1.28295	0.660415	1.94265	0.052059	0.473134
ENSMUSG00000022131	Gpr180	14	118137127	118164232	+	2877	1005.16	-1.22449	0.630481	-1.94215	0.0521187	0.473221
ENSMUSG00000048486	Fitm2	2	163466379	163472629	-	3967	1465.98	0.785346	0.40446	1.94171	0.052172	0.473403
ENSMUSG00000020647	Ncoa1	12	4247363	4477182	-	7328	11916.6	-0.473495	0.244014	-1.94044	0.0523259	0.474497
ENSMUSG00000019256	Ahr	12	35497974	35535038	-	6163	719.807	-1.23649	0.637581	-1.93935	0.0524588	0.474607
ENSMUSG00000003208	Ccdc94	17	55959187	55967949	+	1311	633.419	1.12546	0.580606	1.93843	0.0525712	0.474607
ENSMUSG00000039450	Dcxr	11	120725399	120727281	-	1144	782.903	1.87179	0.965074	1.93953	0.0524366	0.474607
ENSMUSG00000025813	Homer2	7	81600481	81706925	-	11149	21152.4	-0.338116	0.174413	-1.93859	0.0525508	0.474607
ENSMUSG00000043510	Hscb	5	110829070	110839777	-	905	456.791	-1.09329	0.563602	-1.93983	0.0524	0.474607
ENSMUSG00000029910	Mad2l1	6	66535390	66541033	+	2203	411.433	1.45363	0.749805	1.93868	0.0525403	0.474607
ENSMUSG00000020099	Unc5b	10	60762610	60831581	-	5852	5826.61	0.697067	0.359518	1.93889	0.0525144	0.474607
ENSMUSG00000025702	March8	6	116338024	116409540	+	6536	2607.82	0.934725	0.482319	1.93798	0.0526255	0.474796
ENSMUSG00000050174	Nudt6	3	37404910	37420211	-	1635	135.765	2.18066	1.12559	1.93735	0.0527027	0.475191
ENSMUSG00000038582	Pptc7	5	122284365	122324281	+	4719	1905.32	-0.662405	0.341962	-1.93707	0.0527366	0.475196
ENSMUSG00000025050	Pcgf6	19	47033619	47050845	-	2098	204.057	1.84331	0.951978	1.93629	0.0528322	0.475391
ENSMUSG00000031299	Pdha1	X	160122209	160138413	-	3734	11002.7	-0.352249	0.18194	-1.93608	0.0528583	0.475391
ENSMUSG00000009741	Ubp1	9	113930934	113977199	+	3850	1366.38	1.05039	0.542521	1.93613	0.0528518	0.475391
ENSMUSG00000020664	Dld	12	31331564	31351437	-	2241	8591.84	-0.379208	0.195944	-1.93529	0.0529553	0.475963
CUFFORG_0438	Olfr365	2	37188165	37206010	+	5839	2278.25	-0.786269	0.406631	-1.93362	0.0531599	0.477501
ENSMUSG00000021747	4930452B06Rik	14	8431192	8666240	-	2681	646.106	-0.948652	0.490757	-1.93304	0.0532312	0.47784
ENSMUSG00000068114	Ccdc134	15	82127922	82142200	+	2043	576.307	1.11565	0.57748	1.93193	0.0533686	0.478772
ENSMUSG00000073940	Hbb-b2	7	103812524	103813996	-	703	43.5007	2.20438	1.14153	1.93107	0.0534742	0.479382
CUFFORG_0216	Olfr744	14	50614879	50619839	+	2635	92.0808	-2.20981	1.14449	-1.93083	0.053504	0.479382
ENSMUSG00000038127	Ccdc50	16	27388869	27452218	+	8639	633.742	-1.37358	0.711605	-1.93026	0.0535751	0.479416
ENSMUSG00000045625	Pigz	16	31933851	31946046	+	2541	68.6185	2.20813	1.14392	1.93031	0.0535683	0.479416
ENSMUSG00000001827	Folr1	7	101858331	101870788	-	2297	44.7262	2.22112	1.15099	1.92974	0.0536385	0.479683
ENSMUSG00000058440	Nrf1	6	30047988	30153458	+	10282	8708.18	-0.433933	0.224934	-1.92916	0.0537114	0.479732
ENSMUSG00000037994	Slc9b2	3	135307700	135342767	+	2877	614.291	1.16605	0.604396	1.92928	0.0536963	0.479732
ENSMUSG00000079304	4933413G19Rik	6	128375456	128385144	+	1875	8367.38	-0.487278	0.252667	-1.92854	0.0537877	0.47994
ENSMUSG00000068663	Clec16a	16	10545339	10744878	+	8368	4005.57	-0.592941	0.307474	-1.92843	0.0538021	0.47994
ENSMUSG00000085250	Gm15234	3	94658961	94660115	+	1058	58.2057	2.17945	1.13046	1.92794	0.0538629	0.480182
ENSMUSG00000028549	Itgb3bp	4	99765402	99929813	-	4632	335.015	1.36567	0.708635	1.92718	0.0539571	0.480721
ENSMUSG00000048379	Socs4	14	47276931	47296098	+	6873	647.823	-1.19468	0.620111	-1.92655	0.0540355	0.481119
ENSMUSG00000063663	Brwd3	X	108737016	108834372	-	12692	308.773	-1.19513	0.620691	-1.92548	0.0541688	0.48115
ENSMUSG00000015766	Eps8	6	137477245	137654876	-	5731	40.2109	2.21493	1.15096	1.92443	0.0543011	0.48115
ENSMUSG00000071691	Gm960	19	4625841	4698668	-	3503	163.328	-1.60585	0.834437	-1.92446	0.0542964	0.48115
ENSMUSG00000017588	Krt27	11	99345565	99351104	-	1550	29.5904	2.04573	1.06284	1.92478	0.0542572	0.48115
CUFFORG_0502	Olfr1176	2	88336721	88342000	+	2776	463.494	2.15941	1.12214	1.92436	0.0543092	0.48115
ENSMUSG00000019876	Pkib	10	57631981	57741112	+	11800	7981.25	-0.483345	0.251045	-1.92534	0.0541875	0.48115
ENSMUSG00000020525	Ppm1d	11	85311244	85347066	+	3173	653.599	-1.05989	0.550763	-1.9244	0.0543038	0.48115
ENSMUSG00000038347	Tcte2	17	13482553	13761825	-	8301	2217.64	0.704888	0.366184	1.92495	0.0542351	0.48115
CUFFORG_0102	Olfr1389	11	49423067	49432968	+	3770	582.38	-2.02188	1.05102	-1.92373	0.0543886	0.481553
ENSMUSG00000030498	Gas2	7	51862015	51994975	+	4993	772.894	-1.06137	0.552049	-1.92261	0.0545292	0.482199
ENSMUSG00000023791	Pigx	16	32084420	32099738	-	2392	1091.21	0.734126	0.381793	1.92284	0.0545002	0.482199
ENSMUSG00000028080	Lrba	3	86224690	86782693	+	9882	3705.07	-0.68713	0.357675	-1.9211	0.0547191	0.482298
ENSMUSG00000090262	Mpv17	5	31140660	31158153	-	3258	3759.45	0.907328	0.472279	1.92117	0.0547107	0.482298
ENSMUSG00000028565	Nfia	4	97772734	98118874	+	10891	3056.96	0.856501	0.445791	1.9213	0.0546934	0.482298
CUFFORG_0814	Olfr1344	7	6438874	6441691	+	1999	3273.86	-0.94014	0.489121	-1.9221	0.0545929	0.482298
ENSMUSG00000039738	Slx4	16	3979105	4003770	-	7657	752.267	1.86241	0.969213	1.92157	0.0546599	0.482298
ENSMUSG00000028832	Stmn1	4	134468320	134473843	+	1922	3805.86	1.07597	0.560137	1.92091	0.0547435	0.482298
ENSMUSG00000045767	B230219D22Rik	13	55693124	55703499	+	4651	2993.13	-0.476518	0.248397	-1.91837	0.0550641	0.484587
ENSMUSG00000031273	Col4a6	X	141165403	141474076	-	7973	142.981	-2.13574	1.11364	-1.9178	0.0551365	0.484587
ENSMUSG00000061689	Dlgap4	2	156613705	156764363	+	8451	1052.8	0.783785	0.408752	1.91751	0.0551734	0.484587
ENSMUSG00000025932	Eya1	1	14168954	14310200	-	4369	830.571	1.96051	1.02239	1.91757	0.0551652	0.484587
ENSMUSG00000031015	Swap70	7	110221703	110283503	+	4032	643.371	1.27961	0.667292	1.91761	0.0551605	0.484587
ENSMUSG00000003955	Fam162a	16	36043844	36071515	-	635	1095.46	-0.731885	0.381796	-1.91695	0.0552438	0.484906
ENSMUSG00000024137	E4f1	17	24443792	24455311	-	2561	687.171	-1.45937	0.761791	-1.91571	0.0554019	0.485995
CUFFORG_0232	Olfr733	14	50295512	50301522	-	4073	1324.93	-1.07961	0.563705	-1.9152	0.0554672	0.486268
ENSMUSG00000022550	Adck5	15	76576358	76595816	+	3452	905.436	0.976168	0.509977	1.91414	0.055602	0.48715
ENSMUSG00000055493	Epm2a	10	11343404	11459644	+	3287	56.2568	1.83273	0.95794	1.9132	0.0557222	0.487903
CUFFORG_1142	Olfr951	9	39387455	39395633	+	1902	141.628	-2.12882	1.11318	-1.91238	0.0558279	0.488528
ENSMUSG00000006589	Aprt	8	122574637	122576907	-	866	882.824	1.13821	0.595495	1.91137	0.0559569	0.488759
ENSMUSG00000061079	Zfp143	7	110061702	110095392	+	3013	2695.63	0.416891	0.218109	1.91139	0.0559541	0.488759
ENSMUSG00000037001	Zfp39	11	58888153	58904225	-	3890	1020.04	-0.942431	0.493066	-1.91137	0.0559572	0.488759
ENSMUSG00000039632	Ccdc151	9	21989871	22002634	-	2200	3215.01	-0.685691	0.358823	-1.91094	0.0560117	0.488935
ENSMUSG00000097509	B230322F03Rik	7	35555367	35556935	+	1569	67.0137	1.87024	0.979558	1.90927	0.0562267	0.490407
ENSMUSG00000040331	Nsmce4a	7	130532523	130573118	-	2597	614.559	0.804854	0.421588	1.9091	0.0562491	0.490407
ENSMUSG00000028953	Abcf2	5	24565341	24577467	-	2573	8781.45	0.447259	0.234577	1.90666	0.0565644	0.491352
ENSMUSG00000042249	Adrbk2	5	112910478	113015514	-	6537	29.9753	2.1548	1.12992	1.90703	0.0565162	0.491352
ENSMUSG00000052914	Cyp2j6	4	96516138	96553661	-	3605	2205.29	1.25035	0.655386	1.90782	0.0564151	0.491352
ENSMUSG00000026163	Sphkap	1	83254139	83408200	-	9602	1001.82	2.07835	1.08994	1.90685	0.0565395	0.491352
ENSMUSG00000031197	Vbp1	X	75514299	75534942	+	2132	4321.19	-0.412288	0.216192	-1.90705	0.0565147	0.491352
ENSMUSG00000041164	Zmiz2	11	6389074	6406158	+	4655	1845.67	0.93295	0.489093	1.90751	0.0564545	0.491352
ENSMUSG00000063415	Cyp26b1	6	84571414	84593908	-	4849	285.806	1.42352	0.746732	1.90633	0.0566073	0.491424
ENSMUSG00000049600	Zbtb45	7	13004936	13009822	-	2722	784.125	-0.911655	0.478347	-1.90584	0.0566707	0.491675
ENSMUSG00000095123	Gm21781	10	4391587	4396424	+	4838	576.993	1.44666	0.75922	1.90546	0.0567205	0.491808
ENSMUSG00000032281	Acsbg1	9	54604877	54661870	-	3604	487.407	2.08209	1.0946	1.90214	0.0571527	0.494498
ENSMUSG00000038422	Hdhd3	4	62499008	62503467	-	1366	563.201	-1.07663	0.565964	-1.9023	0.0571322	0.494498
ENSMUSG00000002014	Ssr4	X	73787028	73790830	+	3096	2733.84	0.599902	0.315404	1.90201	0.0571696	0.494498
ENSMUSG00000029364	Wsb2	5	117357304	117378601	+	5857	2274.42	-0.706629	0.371504	-1.90208	0.057161	0.494498
ENSMUSG00000029810	Tmem176b	6	48833811	48841374	-	2049	1152.98	0.882023	0.463878	1.90141	0.057248	0.494875
ENSMUSG00000028567	Txndc12	4	108834601	108862127	+	2253	701.069	1.53058	0.805138	1.90102	0.0572994	0.495019
ENSMUSG00000022378	Fam49b	15	63929097	64060448	-	3869	218.351	2.04219	1.07459	1.90044	0.0573756	0.495078
ENSMUSG00000046794	Ppp1r3b	8	35375741	35388124	+	4206	5097.66	-0.580765	0.305582	-1.90052	0.0573651	0.495078
ENSMUSG00000097145	AC102739.1	5	52190681	52197984	+	2118	1201.85	0.913304	0.480729	1.89983	0.0574551	0.495463
ENSMUSG00000024064	Galnt14	17	73493228	73710453	-	5348	5897.77	-0.635744	0.335258	-1.89628	0.0579224	0.498588
ENSMUSG00000006740	Kif5b	18	6201002	6242174	-	7395	27585.4	-0.351609	0.185406	-1.89643	0.0579032	0.498588
ENSMUSG00000024077	Strn	17	78649913	78737196	-	8858	2029.48	1.13626	0.599079	1.89667	0.0578713	0.498588
ENSMUSG00000040473	A330021E22Rik	5	5579278	5664239	-	5457	12839.3	-0.35447	0.186961	-1.89596	0.0579658	0.49866
ENSMUSG00000016933	Plcg1	2	160731300	160775760	+	7857	289.585	1.73791	0.917668	1.89384	0.0582468	0.500775
ENSMUSG00000021018	Polr2h	16	20717665	20722267	+	1448	285.135	-0.972494	0.513609	-1.89345	0.0582975	0.500908
ENSMUSG00000024533	Spire1	18	67488209	67552777	-	5178	1137.39	0.730922	0.386177	1.89271	0.0583964	0.501456
ENSMUSG00000052798	Nup107	10	117750624	117792705	-	3111	2426.07	-0.873346	0.461738	-1.89143	0.0585665	0.502576
ENSMUSG00000030257	Srgap3	6	112717971	112947266	-	9852	160.808	1.76165	0.931643	1.89091	0.0586368	0.502576
ENSMUSG00000045691	Thtpa	14	55094835	55098986	+	2779	2744.84	-0.762558	0.403302	-1.89079	0.0586527	0.502576
ENSMUSG00000021079	Timm9	12	71123173	71136675	-	1018	553.407	-0.966876	0.511392	-1.89067	0.0586679	0.502576
ENSMUSG00000030314	Atg7	6	114643097	114860614	+	5273	1522.55	-1.00555	0.532063	-1.88991	0.0587695	0.503144
ENSMUSG00000030201	Lrp6	6	134446476	134566965	-	9822	1037.61	-1.11059	0.587869	-1.88918	0.0588674	0.503678
ENSMUSG00000026723	Trdmt1	2	13509014	13544664	-	3831	487.703	0.991343	0.524835	1.88886	0.05891	0.503741
ENSMUSG00000020086	H2afy2	10	61738665	61784147	-	2175	2365.35	0.640887	0.339401	1.88829	0.0589869	0.504096
CUFFORG_0551	Olfr361	2	37083736	37089225	-	2684	697.137	2.06983	1.09704	1.88674	0.0591959	0.505579
ENSMUSG00000032231	Anxa2	9	69453620	69491795	+	3731	1445.69	0.825524	0.437808	1.88559	0.0593508	0.506598
ENSMUSG00000094870	Zfp131	13	119765187	119790805	-	3067	786.496	-1.41002	0.747957	-1.88516	0.0594084	0.506786
ENSMUSG00000004631	Sgce	6	4674350	4747204	-	3086	497.496	-0.964835	0.511936	-1.88468	0.0594735	0.507037
ENSMUSG00000053153	Spag16	1	69826988	70725132	+	5153	764.383	-1.08304	0.574769	-1.8843	0.0595241	0.507165
ENSMUSG00000020658	Efr3b	12	3962554	4038915	-	6547	24061.3	-0.543769	0.288763	-1.8831	0.0596874	0.507859
ENSMUSG00000024425	Ndfip1	18	38418975	38464399	+	930	9812.28	-1.05543	0.5606	-1.88267	0.0597446	0.507859
ENSMUSG00000034639	Setmar	6	108065045	108077122	+	1765	171.109	2.09233	1.11111	1.8831	0.0596868	0.507859
ENSMUSG00000020044	Timp3	10	86300372	86349506	+	8144	195.338	1.78387	0.947531	1.88265	0.0597481	0.507859
ENSMUSG00000040296	Ddx58	4	40203773	40239828	-	7050	1969.77	0.610186	0.324393	1.88101	0.0599707	0.508538
ENSMUSG00000062661	Ncs1	2	31245823	31295989	+	4653	14385.3	-0.431006	0.229127	-1.88108	0.0599612	0.508538
CUFFORG_0770	Olfr156	4	43820182	43823898	-	1707	1402.83	-0.909256	0.48319	-1.88178	0.0598665	0.508538
ENSMUSG00000027677	Ttc14	3	33799955	33814860	+	9776	2136.86	-0.422777	0.224736	-1.88122	0.0599421	0.508538
ENSMUSG00000022829	Stxbp5l	16	37114942	37384962	-	8521	5099.31	-0.361189	0.192053	-1.88067	0.0600166	0.508624
ENSMUSG00000020014	Gm872	10	92775619	93081618	-	14460	1723.54	-0.812165	0.431911	-1.8804	0.0600537	0.508635
ENSMUSG00000017776	Crk	11	75679259	75706908	+	4730	1660.36	1.04048	0.553485	1.87987	0.0601258	0.508944
ENSMUSG00000035595	1600002K03Rik	10	80172944	80175146	+	678	145.98	1.39407	0.742904	1.87652	0.0605846	0.511314
ENSMUSG00000052837	Junb	8	84976909	84978748	-	1840	92.0023	-2.14674	1.14449	-1.87573	0.060693	0.511314
ENSMUSG00000034543	Morc2a	11	3649494	3690477	+	6013	1004.75	-0.935452	0.498589	-1.8762	0.0606282	0.511314
ENSMUSG00000028741	Mrto4	4	139347435	139352576	-	2611	533.503	-0.850456	0.453046	-1.8772	0.0604909	0.511314
ENSMUSG00000008450	Nutf2	8	105860634	105880402	+	1966	4714.6	-0.541316	0.288582	-1.87578	0.0606856	0.511314
ENSMUSG00000028085	Pet112	3	85574119	85655622	+	4299	1794.44	-0.617824	0.329106	-1.87728	0.0604803	0.511314
ENSMUSG00000002731	Prkra	2	76629898	76648015	-	2028	236.39	-1.14424	0.609931	-1.87601	0.0606539	0.511314
ENSMUSG00000022704	Qtrtd1	16	43861407	43926809	-	4629	650.48	1.45235	0.774056	1.87629	0.0606154	0.511314
ENSMUSG00000005370	Msh6	17	87975050	87990883	+	4254	1508.23	-1.052	0.561302	-1.87422	0.0609008	0.512762
ENSMUSG00000037712	Fermt2	14	45458792	45530118	-	3746	298.537	-1.18274	0.631307	-1.87348	0.0610017	0.512856
ENSMUSG00000028693	Nasp	4	116601052	116627941	-	7518	1278.33	-1.01375	0.541143	-1.87335	0.06102	0.512856
ENSMUSG00000025464	Paox	7	140125657	140134334	+	1765	29.2123	2.15759	1.15165	1.87348	0.0610016	0.512856
ENSMUSG00000001998	Ap4e1	2	127008717	127067909	+	9810	1419.72	-0.846976	0.45235	-1.87239	0.0611523	0.513665
ENSMUSG00000029388	Eif2b1	5	124570213	124579131	-	2577	3149.82	-0.390563	0.20869	-1.8715	0.0612765	0.514102
ENSMUSG00000025232	Hexa	9	59539667	59565105	+	1865	2247.3	0.644846	0.344539	1.87162	0.0612593	0.514102
ENSMUSG00000014859	E2f4	8	105297663	105305369	+	1992	626.195	-0.774114	0.413929	-1.87016	0.0614612	0.514439
ENSMUSG00000039164	Naif1	2	32450457	32456953	+	4650	696.431	-0.871512	0.465934	-1.87046	0.0614195	0.514439
CUFFORG_0712	Olfr1253	2	89749486	89757090	-	6565	1752.21	1.09413	0.584855	1.87077	0.0613776	0.514439
ENSMUSG00000026839	Upp2	2	58567298	58792971	+	7053	54.7572	2.14059	1.14449	1.87035	0.0614348	0.514439
ENSMUSG00000070639	Lrrc8b	5	105415775	105486189	+	2841	355.17	1.67058	0.893852	1.86897	0.0616274	0.514923
ENSMUSG00000047098	Rnf31	14	55591708	55603693	+	4838	1784.69	0.948747	0.507552	1.86926	0.0615867	0.514923
ENSMUSG00000041258	Zfp236	18	82593593	82692883	-	10471	688.039	-0.72009	0.385248	-1.86916	0.0616008	0.514923
ENSMUSG00000004455	Ppp1cc	5	122158278	122175273	+	3424	275.449	1.31858	0.705636	1.86864	0.0616736	0.515007
ENSMUSG00000033016	Nfatc1	18	80606205	80713071	-	7433	11083.4	-0.282593	0.151266	-1.86819	0.0617356	0.515118
ENSMUSG00000043733	Ptpn11	5	121130533	121191397	-	7492	1044.85	0.99677	0.533597	1.86802	0.0617592	0.515118
ENSMUSG00000042807	Hecw2	1	53806882	54195168	-	12941	1928.35	-0.697034	0.373682	-1.86531	0.0621374	0.517896
ENSMUSG00000022702	Hira	16	18877037	18970309	+	5277	477.646	1.37357	0.736455	1.86512	0.062165	0.517896
ENSMUSG00000049382	Krt8	15	101996711	102004342	-	1805	2147.78	1.21765	0.653238	1.86402	0.0623189	0.518782
ENSMUSG00000038538	Ubn2	6	38433950	38524825	+	21438	5079.65	0.489659	0.262715	1.86384	0.0623442	0.518782
ENSMUSG00000070424	Art5	7	102096879	102102845	-	1806	232.646	2.06219	1.10709	1.86271	0.0625036	0.519785
ENSMUSG00000080465	Gm22486	6	71882557	71882693	-	137	53.1322	-2.03252	1.09131	-1.86246	0.0625376	0.519785
ENSMUSG00000039835	Nhsl1	10	18390322	18533892	+	11056	344.451	1.15793	0.621819	1.86216	0.0625805	0.519838
ENSMUSG00000020827	Mink1	11	70562881	70614483	+	6286	273.357	1.07277	0.576781	1.85993	0.0628951	0.521842
ENSMUSG00000029390	Tmed2	5	124540695	124550506	+	2199	1551.87	-0.779169	0.418904	-1.86002	0.0628827	0.521842
ENSMUSG00000031816	Mthfsd	8	121095012	121108392	-	4894	767.151	-1.26091	0.67811	-1.85944	0.0629646	0.522115
ENSMUSG00000019892	Lrriq1	10	103063198	103236322	-	5549	4876.2	-0.347113	0.186798	-1.85823	0.0631364	0.523235
ENSMUSG00000040170	Fmo2	1	162874317	162898726	-	5545	1962.42	1.42638	0.768385	1.85633	0.063406	0.524249
ENSMUSG00000003316	Glg1	8	111154421	111259216	-	7090	7170.15	-0.592022	0.318835	-1.85683	0.0633357	0.524249
ENSMUSG00000058174	Gm5148	3	37714190	37724490	-	3901	583.746	1.73503	0.934382	1.85687	0.0633291	0.524249
ENSMUSG00000062151	Unc13c	9	73480870	73933567	-	6633	2293.66	1.27154	0.684892	1.85656	0.0633744	0.524249
ENSMUSG00000038045	Sult6b1	17	78883938	78906992	-	2125	830.287	1.64549	0.886912	1.8553	0.063554	0.525168
ENSMUSG00000026457	Adipor1	1	134415378	134433351	+	5025	32659.4	-0.302863	0.163459	-1.85284	0.0639058	0.526088
ENSMUSG00000051853	Arf3	15	98737621	98763214	-	3837	8815.02	-0.398861	0.215253	-1.85298	0.0638848	0.526088
ENSMUSG00000039048	Foxred1	9	35204206	35211055	-	4064	1828.23	0.619896	0.334404	1.85373	0.0637774	0.526088
CUFFORG_0072	Olfr777	10	129260928	129271485	-	8886	936.519	1.43393	0.773882	1.8529	0.0638968	0.526088
ENSMUSG00000028426	Rad23b	4	55350043	55392237	+	5733	958.157	-0.890476	0.480361	-1.85376	0.0637731	0.526088
ENSMUSG00000033565	Rbfox2	15	77078990	77307053	-	7358	4177.78	-0.544561	0.293884	-1.85298	0.0638855	0.526088
ENSMUSG00000022280	Rnf19a	15	36239934	36283147	-	4276	2948.14	-0.786956	0.424759	-1.85271	0.0639238	0.526088
ENSMUSG00000037608	Bclaf1	10	20312469	20342501	+	5454	10058.4	-0.395846	0.213737	-1.85202	0.0640223	0.526595
ENSMUSG00000028393	Alad	4	62509169	62519918	-	1871	1987.81	0.528086	0.285281	1.85111	0.0641542	0.526625
ENSMUSG00000029674	Limk1	5	134656039	134688590	-	7154	108.021	-1.81418	0.980094	-1.85102	0.0641663	0.526625
ENSMUSG00000070780	Rbm47	5	66016549	66173117	-	6859	1340.96	1.30215	0.703218	1.8517	0.0640693	0.526625
ENSMUSG00000025403	Shmt2	10	127517123	127522444	-	2305	2256.82	0.723573	0.390916	1.85097	0.0641739	0.526625
ENSMUSG00000034192	Lsm3	6	91515928	91522625	+	1257	1190.25	0.603292	0.326066	1.85022	0.0642825	0.527212
CUFFORG_0536	Olfr1291-ps1	2	111497263	111504240	+	5007	546.382	-1.77445	0.959623	-1.84911	0.064442	0.527913
ENSMUSG00000064181	Rab3ip	10	116905784	116950380	-	2690	1974.51	-0.770313	0.416577	-1.84915	0.0644362	0.527913
ENSMUSG00000079610	Ankrd39	1	36538173	36547201	-	1786	697.502	0.695914	0.37654	1.84818	0.0645762	0.528697
ENSMUSG00000054226	Tprkb	6	85915738	85930284	+	3491	925.353	0.831062	0.449725	1.84793	0.0646119	0.528697
ENSMUSG00000027878	Notch2	3	98013538	98150367	+	10506	679.804	1.24501	0.674582	1.8456	0.06495	0.531076
ENSMUSG00000052906	Ubxn8	8	33619586	33641976	-	2817	703.781	1.0535	0.570955	1.84516	0.0650145	0.531076
ENSMUSG00000074220	Zfp382	7	30121942	30134665	+	2013	435.92	-1.27264	0.689705	-1.84519	0.0650093	0.531076
ENSMUSG00000055963	Triqk	4	12906838	12981471	+	1486	1327.98	-0.673737	0.365737	-1.84213	0.0654557	0.534374
ENSMUSG00000022682	Rrn3	16	13780699	13814840	+	3597	7127.86	-0.337849	0.183444	-1.8417	0.0655188	0.534582
ENSMUSG00000035498	Cdcp1	9	123170824	123216038	-	6765	587.117	2.03862	1.10713	1.84136	0.0655687	0.534586
ENSMUSG00000093502	Gm20700	5	48590889	48599993	+	2205	668.384	1.1484	0.623731	1.84119	0.0655944	0.534586
ENSMUSG00000020834	Dhrs13	11	78032280	78037866	+	1967	1387.69	0.704457	0.382769	1.84042	0.0657061	0.535088
ENSMUSG00000036853	Mcoln3	3	146117459	146141806	+	3458	8041.1	0.350456	0.190455	1.84009	0.0657543	0.535088
ENSMUSG00000021774	Ube2e1	14	18282722	18331859	-	4457	2584.93	-0.538201	0.292501	-1.84	0.0657686	0.535088
ENSMUSG00000024096	Ralbp1	17	65848433	65885755	-	4335	3104.2	-0.496611	0.270017	-1.83918	0.0658883	0.535544
ENSMUSG00000028799	Zfp362	4	128773088	128806045	-	3052	264.403	1.13561	0.617481	1.8391	0.0658998	0.535544
ENSMUSG00000040746	Rnf167	11	70647235	70651421	+	3539	14678.4	0.445846	0.242465	1.83881	0.0659435	0.535593
ENSMUSG00000028457	Atp8b5	4	43267159	43373833	+	6473	87.5449	1.61206	0.878209	1.83562	0.0664137	0.53752
ENSMUSG00000030282	Cmas	6	142756686	142775714	+	2783	280.508	1.42657	0.777248	1.83541	0.0664449	0.53752
ENSMUSG00000028980	H6pd	4	149979475	150009023	-	5236	254.64	1.93197	1.0518	1.83682	0.066236	0.53752
ENSMUSG00000010051	Hyal1	9	107576927	107581710	+	3777	172.156	1.30057	0.708456	1.83578	0.0663898	0.53752
ENSMUSG00000038677	Scube3	17	28142316	28174852	+	8660	257.224	-1.8111	0.986112	-1.83661	0.0662678	0.53752
ENSMUSG00000043140	Tmem186	16	8633884	8637712	-	2736	1910.34	-0.691344	0.376585	-1.83582	0.0663838	0.53752
ENSMUSG00000070425	Trpc2	7	102083116	102096416	+	2894	1595.35	1.1231	0.611682	1.83609	0.0663448	0.53752
ENSMUSG00000097619	AC133578.2	15	96231870	96254684	-	3702	1219.59	-1.493	0.813953	-1.83426	0.0666148	0.537674
ENSMUSG00000032932	Hspa13	16	75755190	75766821	-	5894	277.058	1.87741	1.02331	1.83463	0.06656	0.537674
CUFFORG_0018	Olfr420	1	174155633	174160433	+	2044	124.768	-2.02876	1.10602	-1.83428	0.0666122	0.537674
ENSMUSG00000022469	Rapgef3	15	97744770	97767972	-	6336	177.664	1.93976	1.05737	1.83451	0.0665783	0.537674
ENSMUSG00000028622	Mrpl37	4	107055874	107066868	-	4460	1290.77	1.02331	0.558325	1.83282	0.0668288	0.539096
ENSMUSG00000006299	Aamp	1	74279840	74284738	-	1820	9689.32	0.364586	0.199363	1.82876	0.0674363	0.539236
ENSMUSG00000032503	Arpp21	9	112065091	112235938	-	17428	313.713	1.61645	0.882298	1.83209	0.0669377	0.539236
ENSMUSG00000053931	Cnn3	3	121426541	121458205	+	2003	4027.5	0.824571	0.450158	1.83174	0.0669903	0.539236
ENSMUSG00000034706	Dnaic2	11	114727408	114757889	+	4568	2089.25	-0.751563	0.410284	-1.83181	0.0669798	0.539236
ENSMUSG00000087222	E030042O20Rik	2	75704770	75710024	+	1427	861.45	-0.933484	0.509825	-1.83099	0.0671023	0.539236
ENSMUSG00000085160	Gm13617	2	65944299	65954070	-	675	34.1689	2.10499	1.14954	1.83116	0.0670774	0.539236
ENSMUSG00000073485	Gm16067	1	180813776	180816859	+	3044	428.799	-0.960798	0.525219	-1.82933	0.0673503	0.539236
ENSMUSG00000026941	Mamdc4	2	25563115	25574845	-	4630	358.04	-1.10392	0.603276	-1.82987	0.067269	0.539236
ENSMUSG00000020212	Mdm1	10	118141787	118168997	+	3149	2247.97	0.900893	0.49252	1.82915	0.0673771	0.539236
ENSMUSG00000021993	Mipep	14	60784566	60903610	+	2403	750.079	-0.800233	0.437194	-1.83039	0.0671922	0.539236
CUFFORG_0457	Olfr1025-ps1	2	85916029	85922406	+	4622	1293.91	1.20619	0.65856	1.83156	0.0670172	0.539236
ENSMUSG00000032855	Pkd1	17	24549950	24596514	+	14170	3079.4	-0.459029	0.250758	-1.83056	0.0671656	0.539236
ENSMUSG00000057729	Prtn3	10	79874476	79883174	+	1732	28.9309	-2.06444	1.12875	-1.82896	0.0674051	0.539236
ENSMUSG00000070327	Rnf213	11	119393100	119487418	+	16888	1124.61	0.940075	0.513795	1.82967	0.0672992	0.539236
ENSMUSG00000037129	Tmprss13	9	45319100	45347581	+	3245	339.503	1.5759	0.861781	1.82865	0.0674518	0.539236
ENSMUSG00000053774	Ubxn7	16	32332252	32393747	+	10318	2434.47	-0.591542	0.323147	-1.83057	0.0671648	0.539236
ENSMUSG00000056919	4922501C03Rik	9	87189573	87255536	-	9151	1639.96	-1.1389	0.623198	-1.82751	0.0676234	0.539724
ENSMUSG00000091264	Smim13	13	41249860	41276574	+	4464	3320.75	-0.99529	0.54457	-1.82766	0.0675999	0.539724
ENSMUSG00000068457	Uty	Y	1096861	1245759	-	7687	2106.15	-0.46599	0.25499	-1.82749	0.0676265	0.539724
ENSMUSG00000002345	2310045N01Rik	8	70139499	70167488	+	2810	2682.98	0.639289	0.349971	1.82669	0.0677464	0.540378
ENSMUSG00000074671	Tspyl3	2	153222380	153225441	-	3062	121.727	-2.01856	1.10525	-1.82634	0.0677991	0.540496
ENSMUSG00000001418	0610031J06Rik	3	88325023	88331313	+	5862	6135.26	0.467999	0.256374	1.82546	0.0679323	0.540995
ENSMUSG00000044647	Csrnp3	2	65845767	66031546	+	12336	1017.6	0.998106	0.546815	1.82531	0.0679547	0.540995
ENSMUSG00000032549	Rab6b	9	103112074	103185270	+	4734	16412.2	-0.537423	0.294451	-1.82517	0.0679756	0.540995
ENSMUSG00000039756	Dnttip2	3	122274414	122285269	+	2401	4184.41	-0.462239	0.25359	-1.82278	0.068337	0.543264
ENSMUSG00000030064	Frmd4b	6	97286867	97617541	-	11521	3396.13	0.630648	0.345954	1.82293	0.0683146	0.543264
ENSMUSG00000033128	Gga1	15	78877190	78894585	+	3034	520.075	0.854352	0.46882	1.82235	0.0684025	0.543481
ENSMUSG00000026107	Nabp1	1	51469498	51478399	-	2828	290.529	-1.40704	0.772282	-1.82192	0.0684669	0.54369
ENSMUSG00000061981	Flot2	11	78037931	78060434	+	2740	8087.46	-0.351638	0.193068	-1.82132	0.0685582	0.543809
ENSMUSG00000027778	Ift80	3	68892499	69004570	-	10458	11054	-0.302394	0.16603	-1.82132	0.0685581	0.543809
ENSMUSG00000043372	Hexim2	11	103132429	103139876	+	2373	510.975	1.05299	0.578614	1.81986	0.0687807	0.54476
ENSMUSG00000033306	Lpp	16	24393350	24992576	+	15994	628.605	0.72936	0.4008	1.81976	0.0687954	0.54476
ENSMUSG00000026878	Rab14	2	35180205	35201120	-	5431	12716.4	-0.317388	0.1744	-1.81989	0.0687759	0.54476
ENSMUSG00000030616	Sytl2	7	90348699	90410438	+	6374	4044.6	0.514868	0.282968	1.81953	0.0688311	0.54476
ENSMUSG00000040263	Klhdc4	8	121796313	121829569	-	3708	1682.41	0.64144	0.352599	1.81918	0.0688843	0.544879
ENSMUSG00000036840	Siah1a	8	86723940	86746006	-	2107	280.82	1.58449	0.871695	1.81771	0.0691081	0.546042
ENSMUSG00000041488	Stx3	19	11775119	11819403	-	4979	1252.53	-1.33777	0.735917	-1.81783	0.0690899	0.546042
ENSMUSG00000033373	Fntb	12	76765589	76921412	+	3987	842.633	1.1991	0.659778	1.81744	0.0691505	0.546074
ENSMUSG00000037720	Tmem33	5	67260565	67291461	+	7098	12926.3	-0.561691	0.309159	-1.81684	0.0692422	0.546495
ENSMUSG00000007589	Tinf2	14	55679083	55681817	-	1736	429.108	-0.952679	0.524471	-1.81646	0.0693002	0.54665
ENSMUSG00000022808	Snx4	16	33251456	33299562	+	2442	1049.1	1.33618	0.735761	1.81605	0.0693622	0.546837
ENSMUSG00000025967	Eef1b2	1	63176825	63180486	+	2532	2963.94	0.640071	0.352613	1.81522	0.0694894	0.547315
ENSMUSG00000012429	Mplkip	13	17695413	17699105	+	2672	305.58	1.513	0.833539	1.81516	0.0694997	0.547315
ENSMUSG00000021810	Ecd	14	20319859	20348121	-	3125	5792.43	-0.414958	0.22875	-1.81402	0.0696744	0.548085
ENSMUSG00000003062	Stard3nl	13	19357677	19395752	-	1283	8009.21	-0.353674	0.194951	-1.81417	0.0696519	0.548085
ENSMUSG00000071984	Fndc1	17	7738569	7827302	-	9903	105.492	-1.72259	0.950051	-1.81316	0.0698077	0.54883
ENSMUSG00000039660	D2Wsu81e	2	30173447	30178459	-	3016	3130.5	0.576161	0.317992	1.81187	0.0700056	0.549174
ENSMUSG00000081984	Dnajb3	1	88204732	88205748	-	1017	362.865	-1.06257	0.586291	-1.81236	0.0699313	0.549174
ENSMUSG00000021987	Mtmr6	14	60265205	60302370	+	3836	4307.62	-0.590454	0.325852	-1.81203	0.0699814	0.549174
CUFFORG_0010	Olfr418-ps1	1	173266018	173271169	+	1546	214.62	1.66624	0.919533	1.81205	0.0699779	0.549174
ENSMUSG00000030204	Ddx47	6	135011612	135023776	+	4952	2824.72	-0.471272	0.260165	-1.81143	0.0700736	0.549405
ENSMUSG00000061232	H2-K1	17	33996017	34000333	-	2608	760.037	1.79857	0.994153	1.80914	0.0704286	0.550879
ENSMUSG00000039208	Metrnl	11	121701544	121716306	+	1586	250.847	1.50643	0.832472	1.80959	0.0703601	0.550879
CUFFORG_0029	Olfr419	1	174248514	174252061	-	2685	1209.37	1.97336	1.09087	1.80897	0.070455	0.550879
ENSMUSG00000025240	Sacm1l	9	123529882	123592598	+	3433	6443.38	0.504695	0.278949	1.80927	0.0704088	0.550879
ENSMUSG00000034799	Unc13a	8	71624417	71671757	-	12623	538.567	0.983941	0.543824	1.8093	0.0704046	0.550879
ENSMUSG00000022895	Ets2	16	95702075	95721051	+	4710	240.369	1.4347	0.793502	1.80806	0.0705966	0.551588
CUFFORG_0279	Olfr193	16	59107706	59112007	-	3216	383.3	-1.82913	1.01174	-1.80789	0.0706231	0.551588
ENSMUSG00000027984	Hadh	3	131233419	131272101	-	4977	1287.14	0.95258	0.527384	1.80624	0.0708816	0.553296
ENSMUSG00000030263	Lrmp	6	145115653	145174934	+	4070	231.301	1.92213	1.06431	1.80599	0.0709195	0.553296
ENSMUSG00000005102	Eif2ak4	2	118388618	118475234	+	7457	122.126	-1.99597	1.10596	-1.80474	0.0711151	0.554519
ENSMUSG00000049811	Fam161a	11	23007531	23030788	+	4396	533.186	-0.980686	0.543686	-1.80377	0.0712667	0.555397
ENSMUSG00000090340	C030048H21Rik	2	26246333	26246707	-	375	90.0278	-1.59818	0.886318	-1.80317	0.0713617	0.555613
ENSMUSG00000051978	Erich1	8	14027565	14090327	-	1579	375.116	0.954661	0.529455	1.8031	0.0713724	0.555613
ENSMUSG00000042595	Fam199x	X	137049594	137082503	+	8299	1641.47	-1.03773	0.575833	-1.80214	0.0715236	0.555786
ENSMUSG00000024524	Gnal	18	67088336	67226792	+	5761	488825	-0.191611	0.106369	-1.80138	0.0716426	0.555786
CUFFORG_1140	Olfr943	9	39166310	39186740	+	2704	1070.37	1.30217	0.722649	1.80194	0.0715555	0.555786
ENSMUSG00000051375	Pcdh1	18	38185915	38212053	-	8454	858.391	-0.616843	0.342435	-1.80135	0.0716484	0.555786
ENSMUSG00000032322	Pstpip1	9	56089962	56128888	+	3830	49.0203	2.07572	1.15167	1.80236	0.0714885	0.555786
ENSMUSG00000039328	Rnf122	8	31111820	31131482	+	7080	1326.94	-0.890234	0.494239	-1.80122	0.0716678	0.555786
ENSMUSG00000018809	Smyd4	11	75348433	75405705	+	4329	2167.87	-0.636497	0.353302	-1.80157	0.0716136	0.555786
ENSMUSG00000020387	Phf15	11	51813455	51857653	-	10760	690.202	-0.657573	0.365194	-1.80061	0.0717641	0.55623
ENSMUSG00000072501	Phf20l1	15	66577572	66645255	+	6670	860.873	-0.92354	0.513061	-1.80006	0.0718515	0.556605
ENSMUSG00000071860	2900055J20Rik	18	40256962	40257684	+	723	1104.24	-0.666411	0.370332	-1.7995	0.0719404	0.556991
ENSMUSG00000027902	BC051070	3	106387388	106406182	-	1664	1860.7	2.06933	1.1502	1.7991	0.0720031	0.557173
ENSMUSG00000013155	Enkd1	8	105703655	105707933	-	1272	595.711	1.24206	0.690585	1.79857	0.0720872	0.557358
ENSMUSG00000044364	Tmem74b	2	151702008	151712157	+	1959	786.329	1.29397	0.719492	1.79845	0.0721052	0.557358
ENSMUSG00000079057	Cyp4v3	8	45269671	45333216	-	6246	2762.95	0.806219	0.448413	1.79794	0.0721867	0.55744
CUFFORG_0730	Olfr1277	2	111264946	111274064	-	5753	1858.52	0.866835	0.482139	1.79789	0.0721941	0.55744
ENSMUSG00000031954	Cfdp1	8	111768473	111854310	-	1215	1851.41	0.704951	0.392315	1.7969	0.0723511	0.557816
ENSMUSG00000059208	Hnrnpm	17	33646233	33686860	-	4701	28797.1	-0.269859	0.150185	-1.79684	0.0723603	0.557816
ENSMUSG00000056537	Rlim	X	103957163	103981284	-	8917	7614.64	0.370235	0.206008	1.79719	0.0723057	0.557816
ENSMUSG00000070372	Capza1	3	104822779	104864505	-	3532	8398.04	-0.331122	0.184444	-1.79524	0.0726156	0.558274
ENSMUSG00000011960	Ccnt1	15	98538689	98570923	-	9157	2983.08	0.536624	0.298894	1.79536	0.0725956	0.558274
ENSMUSG00000040536	Necab1	4	14952245	15149794	-	5237	5201.33	-0.458482	0.255281	-1.79599	0.0724965	0.558274
ENSMUSG00000027509	Rae1	2	173000117	173015739	+	2554	1831.9	-0.954317	0.531481	-1.79558	0.0725613	0.558274
ENSMUSG00000022313	Utp23	15	51877429	51884614	+	2992	383.968	1.51409	0.843138	1.79579	0.0725287	0.558274
ENSMUSG00000031209	Heph	X	96455359	96574485	+	7662	348.501	-1.54889	0.863055	-1.79466	0.0727081	0.558564
ENSMUSG00000024792	Zfpl1	19	6076487	6084944	-	2332	1587.59	-0.600614	0.334695	-1.79451	0.0727318	0.558564
ENSMUSG00000037486	Asxl2	12	3426857	3506852	+	14574	1185.21	0.776796	0.433062	1.79373	0.0728566	0.558623
ENSMUSG00000022211	Lrrc16b	14	55491093	55508246	+	4580	81.2036	-1.86432	1.0393	-1.79381	0.0728429	0.558623
ENSMUSG00000039191	Rbpj	5	53555779	53657445	+	5817	2125.68	0.481596	0.268489	1.79372	0.0728571	0.558623
ENSMUSG00000068008	Bpifb3	2	153918230	153932996	+	1873	1322.73	1.14679	0.639849	1.79228	0.0730887	0.559796
ENSMUSG00000055044	Pdlim1	19	40221173	40271842	-	5260	11621.7	-0.319411	0.178205	-1.79239	0.0730713	0.559796
ENSMUSG00000030243	Recql	6	142350342	142387087	-	7510	3135.26	-0.708328	0.395395	-1.79145	0.0732219	0.560515
ENSMUSG00000036769	Wdr44	X	23693051	23806025	+	8353	1244.23	-0.864827	0.483112	-1.79012	0.0734353	0.561847
ENSMUSG00000029014	Dnajc2	5	21757267	21785251	-	5029	719.273	-0.779862	0.43609	-1.78831	0.0737267	0.563471
ENSMUSG00000060860	Ube2s	7	4808155	4812351	-	858	2866.31	-1.08722	0.607881	-1.78853	0.0736898	0.563471
ENSMUSG00000031791	Tmem38a	8	72572103	72587282	+	2094	3637.97	-0.517374	0.289438	-1.78751	0.0738548	0.564148
ENSMUSG00000022639	5330426P16Rik	16	50727966	50732743	-	570	75.6131	1.80446	1.01026	1.78613	0.0740783	0.56486
ENSMUSG00000029790	Cep41	6	30653457	30693749	-	4979	942.945	0.790501	0.442558	1.78621	0.0740654	0.56486
ENSMUSG00000048540	Nhlh2	3	102010145	102015492	+	3353	302.293	1.95575	1.09481	1.78638	0.0740383	0.56486
ENSMUSG00000032423	Syncrip	9	88449729	88482574	-	7742	3685.56	-0.704199	0.394298	-1.78595	0.0741066	0.56486
ENSMUSG00000031422	Morf4l2	X	136732942	136743690	-	3135	4422.19	0.342908	0.192075	1.78529	0.074215	0.565278
ENSMUSG00000030854	Ptpn5	7	47077798	47133684	-	5791	114.27	-1.96546	1.10102	-1.78513	0.0742408	0.565278
ENSMUSG00000078572	1810043H04Rik	11	120098928	120100704	+	780	1184.87	-0.562543	0.315552	-1.78273	0.0746303	0.567393
ENSMUSG00000054708	Ankrd24	10	81628540	81647610	+	8142	143.927	1.4687	0.824507	1.78131	0.0748613	0.567393
ENSMUSG00000049354	Dcaf7	11	106036872	106059324	+	6133	5219.27	0.308645	0.173302	1.78097	0.0749169	0.567393
ENSMUSG00000001229	Dpp9	17	56186682	56218889	-	3509	2441.79	0.751478	0.421896	1.78119	0.0748806	0.567393
ENSMUSG00000092192	Dyx1c1	9	72958785	72973064	+	1975	126.935	1.5102	0.847353	1.78225	0.0747078	0.567393
ENSMUSG00000025854	Fam20c	5	138754514	138810077	+	4223	102.369	2.03561	1.14217	1.78223	0.0747124	0.567393
ENSMUSG00000079339	Gm14446	19	34592888	34601968	-	2275	113.664	-1.96161	1.1007	-1.78214	0.0747264	0.567393
ENSMUSG00000073910	Mob3b	4	34949074	35157484	-	6200	38343.1	-0.316676	0.177739	-1.78169	0.0748005	0.567393
ENSMUSG00000035638	Muc20	16	32777419	32797435	-	4027	205.161	2.03778	1.14361	1.78188	0.0747683	0.567393
ENSMUSG00000042625	Safb2	17	56560965	56584585	-	8165	573.642	-1.08266	0.607217	-1.78299	0.0745883	0.567393
ENSMUSG00000022781	Pak2	16	32016290	32079342	-	6795	2401.49	-0.599152	0.336494	-1.78057	0.074982	0.567585
ENSMUSG00000073792	Alg6	4	99715664	99763460	+	8544	820.032	0.872057	0.489969	1.77982	0.0751054	0.568216
ENSMUSG00000086629	2810403D21Rik	X	108834478	108974906	+	7094	396.021	-1.17672	0.661549	-1.77874	0.0752825	0.568349
ENSMUSG00000027997	Casp6	3	129901425	129914103	+	1676	4070.18	-0.313053	0.175985	-1.77886	0.0752625	0.568349
ENSMUSG00000024382	Ercc3	18	32240300	32270151	+	2835	1337.63	1.00814	0.566661	1.77908	0.0752269	0.568349
ENSMUSG00000021996	Esd	14	74732297	74750765	+	3366	1399.73	-0.555756	0.312356	-1.77924	0.0752002	0.568349
ENSMUSG00000097455	AC139063.1	7	27927724	27931003	+	2599	36.2609	1.99583	1.12308	1.7771	0.0755519	0.568849
ENSMUSG00000001576	Ergic1	17	26561489	26656931	+	6456	1140.45	1.04643	0.588593	1.77784	0.0754297	0.568849
ENSMUSG00000034066	Farp2	1	93512079	93621976	+	5236	934.314	-1.10355	0.621009	-1.77703	0.0755639	0.568849
ENSMUSG00000022800	Fyttd1	16	32877500	32908963	+	6076	4062.13	-0.813689	0.457844	-1.77722	0.0755321	0.568849
ENSMUSG00000092549	Gm20491	17	90792766	90794006	-	1241	37.4112	-2.04637	1.15166	-1.77688	0.0755883	0.568849
ENSMUSG00000041236	Vps41	13	18717292	18866809	+	3195	4995.05	0.519134	0.292135	1.77704	0.0755623	0.568849
ENSMUSG00000086368	Gm13830	5	115301120	115319208	+	2559	1114.69	0.643643	0.362416	1.77598	0.0757364	0.569662
ENSMUSG00000047084	Ngrn	7	80261215	80265374	+	1714	6346.7	-0.268085	0.151051	-1.7748	0.0759314	0.570828
ENSMUSG00000029833	Trim24	6	37870811	37966296	+	8521	1468.38	-0.86425	0.487276	-1.77364	0.0761234	0.571969
ENSMUSG00000097716	AC154013.1	6	48536582	48537474	-	794	104.625	2.02709	1.14337	1.7729	0.0762451	0.572277
CUFFORG_0936	Olfr46	7	140601269	140612913	+	3050	4284.09	-0.779368	0.439634	-1.77277	0.0762675	0.572277
ENSMUSG00000047907	Tshz2	2	169633013	170071816	+	7781	3223.51	-0.653354	0.368572	-1.77266	0.0762848	0.572277
ENSMUSG00000025162	Csnk1d	11	120961749	120991330	-	5022	3106.27	0.754268	0.425573	1.77236	0.0763346	0.572349
ENSMUSG00000002658	Gtf2f1	17	57003405	57011288	-	1717	3887.41	0.363716	0.205306	1.77158	0.0764649	0.573024
ENSMUSG00000022365	Derl1	15	57869502	57892418	-	3145	3226.8	-0.644114	0.363703	-1.77099	0.0765625	0.573454
ENSMUSG00000074466	Gm15417	3	89391850	89398779	+	1669	1272.08	0.599699	0.3389	1.76955	0.0768024	0.574949
ENSMUSG00000004791	Pgf	12	85166639	85177296	-	1582	375.793	1.37	0.774635	1.76857	0.0769649	0.57556
ENSMUSG00000004044	Ptrf	11	100956733	100970887	-	3587	165.095	1.48843	0.841492	1.7688	0.0769269	0.57556
ENSMUSG00000004319	Clcn3	8	60910389	60983300	-	17071	7673.44	-0.512722	0.290139	-1.76716	0.0772019	0.575821
ENSMUSG00000022191	Drosha	15	12824815	12935290	+	5934	5008.6	-0.481564	0.272411	-1.76779	0.0770966	0.575821
ENSMUSG00000002477	Snrpd1	18	10617796	10628230	+	837	2136.52	0.514725	0.291258	1.76725	0.0771868	0.575821
ENSMUSG00000050043	Tmx2	2	84671316	84679140	-	2330	11661.3	0.340143	0.192429	1.76763	0.0771229	0.575821
ENSMUSG00000048410	Zfp407	18	84128027	84589725	-	15167	3271.02	0.45149	0.255403	1.76775	0.0771024	0.575821
ENSMUSG00000032178	Ilf3	9	21368019	21405361	+	4754	22230.7	-0.234172	0.132572	-1.76637	0.0773337	0.576502
ENSMUSG00000019851	Perp	10	18845071	18857073	+	1901	422.395	1.94955	1.10388	1.76609	0.0773803	0.576548
ENSMUSG00000051335	Gfod1	13	43195519	43304172	-	6654	131.598	2.02787	1.14844	1.76576	0.0774361	0.576662
ENSMUSG00000022677	Fopnl	16	14299244	14317375	-	1465	4296.49	0.501102	0.284075	1.76398	0.0777358	0.577987
ENSMUSG00000031513	Leprotl1	8	34135572	34147033	-	2879	5878.97	-0.486141	0.27559	-1.764	0.0777314	0.577987
ENSMUSG00000066415	Msl2	9	101074727	101104784	+	4908	688.857	-0.831395	0.471383	-1.76374	0.0777763	0.577987
CUFFORG_0309	Olfr120	17	37721947	37727220	+	1510	59.3835	1.9392	1.09913	1.76431	0.0776803	0.577987
ENSMUSG00000064210	Ano6	15	95790843	95975464	+	5640	1599.45	0.987244	0.559923	1.76318	0.0778702	0.578082
CUFFORG_1054	Olfr509	7	108645074	108651948	-	2851	521.793	-1.29283	0.733192	-1.7633	0.0778507	0.578082
ENSMUSG00000072214	Sept5	16	18621811	18629938	-	2127	873.877	-0.719493	0.408191	-1.76264	0.0779614	0.578458
ENSMUSG00000015575	Atp6v0e	17	26676396	26699644	+	3261	1349.95	0.757804	0.430172	1.76163	0.0781317	0.578883
ENSMUSG00000047248	C2cd3	7	100372233	100470159	+	8942	8276.84	-0.527489	0.299581	-1.76076	0.0782798	0.578883
ENSMUSG00000046731	Kctd11	11	69878265	69880985	-	2721	1342.63	0.95152	0.540222	1.76135	0.0781791	0.578883
ENSMUSG00000066442	Mthfs	9	89199379	89240226	+	3067	489.359	0.783588	0.445125	1.76038	0.0783438	0.578883
CUFFORG_0452	Olfr1018	2	85818486	85824221	+	3198	3730.14	-0.976446	0.554543	-1.76081	0.0782704	0.578883
ENSMUSG00000025591	Tma16	8	66474330	66486530	-	4752	384.18	0.954149	0.54156	1.76185	0.0780945	0.578883
ENSMUSG00000028599	Tnfrsf1b	4	145213463	145246870	-	3818	108.395	-1.93446	1.09843	-1.76112	0.0782184	0.578883
ENSMUSG00000032512	Wdr48	9	119894895	119926579	+	3821	2757.26	0.66429	0.377346	1.76043	0.0783354	0.578883
ENSMUSG00000042210	Abhd14a	9	106440051	106447678	-	1434	6155.59	-0.327431	0.186043	-1.75998	0.0784112	0.578987
ENSMUSG00000034101	Ctnnd1	2	84600071	84650765	-	7319	3656.98	-0.686475	0.390084	-1.75982	0.0784392	0.578987
ENSMUSG00000026659	Dusp12	1	170873498	170885540	-	2743	640.306	-0.948809	0.539313	-1.75929	0.0785281	0.579343
ENSMUSG00000025372	Baiap2	11	119942763	120006782	+	4992	1705.8	1.02025	0.580119	1.75869	0.078631	0.579502
ENSMUSG00000036442	Thap11	8	105855103	105856950	+	1848	2268.68	-0.919176	0.522642	-1.75871	0.0786264	0.579502
ENSMUSG00000024845	Tmem134	19	4125934	4132307	+	4601	4067.31	0.439115	0.249734	1.75833	0.0786907	0.579642
ENSMUSG00000022883	Robo1	16	72663149	73046095	+	7563	2395.1	-0.815024	0.463589	-1.75807	0.0787348	0.579667
ENSMUSG00000086693	A730081D07Rik	13	40956414	41001151	-	1804	134.286	-1.97923	1.1265	-1.75697	0.0789227	0.580152
ENSMUSG00000004364	Cul3	1	80264923	80340480	-	4873	2387.01	-0.758833	0.431898	-1.75697	0.0789228	0.580152
CUFFORG_0938	Olfr61	7	140628864	140638925	+	1591	940.048	-1.03632	0.589741	-1.75724	0.0788772	0.580152
ENSMUSG00000062859	Tcp11	17	28066747	28080639	-	2090	693.773	-0.773409	0.440351	-1.75635	0.0790291	0.580634
ENSMUSG00000058325	Dock1	7	134670687	135173639	+	6807	209.376	1.86381	1.0615	1.75583	0.0791176	0.5807
ENSMUSG00000069919	Hba-a1	11	32283511	32284465	+	812	166.402	1.97681	1.12587	1.75582	0.0791197	0.5807
ENSMUSG00000020818	Mfsd11	11	116852440	116875635	+	7076	4701.38	0.394491	0.224726	1.75543	0.0791854	0.580883
ENSMUSG00000047710	Champ1	8	13869641	13881639	+	4040	1806.01	0.759122	0.432529	1.75508	0.0792459	0.581028
CUFFORG_0554	Olfr987	2	85330675	85339375	-	1863	565.337	1.96815	1.12173	1.75457	0.0793328	0.581365
ENSMUSG00000072964	Bhlhb9	X	135885851	135891081	+	2978	645.231	1.06449	0.607231	1.75302	0.0795992	0.58242
ENSMUSG00000020111	Micu1	10	59702477	59864132	+	9234	5667.08	-0.393546	0.22447	-1.75322	0.0795642	0.58242
ENSMUSG00000024712	Rfk	19	17394043	17401349	+	2603	13436.7	-0.610886	0.348453	-1.75314	0.0795785	0.58242
ENSMUSG00000074136	4930513N10Rik	8	95806830	95821728	+	3824	54.1927	1.98941	1.13525	1.7524	0.0797057	0.582899
ENSMUSG00000000826	Dnajc5	2	181520485	181555133	+	6953	9491.38	-0.343653	0.196191	-1.75162	0.0798384	0.58327
ENSMUSG00000033075	Senp1	15	98038744	98093744	-	11873	2953.02	-0.680192	0.388314	-1.75165	0.0798334	0.58327
ENSMUSG00000030846	Tial1	7	128439777	128461717	-	5861	1203.33	0.881587	0.503497	1.75093	0.0799586	0.583849
ENSMUSG00000032329	Hmg20a	9	56418644	56496884	+	3691	2512.09	0.770218	0.440061	1.75025	0.0800747	0.584398
ENSMUSG00000027425	Csrp2bp	2	144368983	144407676	+	4699	812.856	1.4295	0.816932	1.74984	0.0801468	0.584443
ENSMUSG00000004031	Fam5b	1	158245271	158356260	-	4099	7056.13	-0.581685	0.33244	-1.74974	0.080163	0.584443
ENSMUSG00000055421	Pcdh9	14	93015512	93888732	-	3714	4343.64	-0.611956	0.349829	-1.7493	0.0802387	0.584696
ENSMUSG00000053889	A130066N16Rik	9	34918233	34929509	-	3799	199.564	2.00668	1.14801	1.74796	0.0804703	0.58514
ENSMUSG00000056973	Ces1d	8	93166068	93197838	-	2369	3839.67	1.1092	0.634637	1.74776	0.080505	0.58514
ENSMUSG00000029238	Clock	5	76212177	76304548	-	7478	2145.83	-0.822015	0.470231	-1.74811	0.080445	0.58514
ENSMUSG00000000266	Mid2	X	140664599	140767715	+	8114	471.029	1.18355	0.677112	1.74794	0.0804741	0.58514
ENSMUSG00000090663	Srcap	7	127559386	127565266	+	3054	1444.11	1.19543	0.683869	1.74804	0.0804574	0.58514
ENSMUSG00000029098	Acox3	5	35583040	35613801	+	9093	2384.39	-0.799824	0.457767	-1.74723	0.0805975	0.585513
ENSMUSG00000056204	Pgpep1	8	70646436	70659738	-	4882	2125.88	1.14617	0.656234	1.74659	0.0807084	0.58602
ENSMUSG00000091474	2610021A01Rik	7	41599261	41628533	+	4004	1183.69	-0.955707	0.547527	-1.7455	0.0808982	0.58603
ENSMUSG00000096917	AC130841.1	8	57488054	57508877	+	2618	205.26	-1.82062	1.04423	-1.74351	0.0812445	0.58603
ENSMUSG00000002343	Armc6	8	70220172	70234466	-	3262	1066.32	-0.86884	0.498141	-1.74416	0.0811305	0.58603
ENSMUSG00000051435	Fhad1	4	141890438	142015082	-	6141	8440.68	-0.510978	0.292949	-1.74425	0.0811152	0.58603
ENSMUSG00000047945	Marcksl1	4	129513581	129515985	+	1605	183.705	1.49454	0.857137	1.74364	0.0812223	0.58603
ENSMUSG00000034501	Pcnxl4	12	72536357	72580213	+	4420	7308.2	-0.373271	0.213896	-1.7451	0.0809667	0.58603
ENSMUSG00000002588	Pon1	6	5168090	5193946	-	2898	5305.75	1.16137	0.66567	1.74466	0.0810433	0.58603
ENSMUSG00000032044	Rpusd4	9	35267865	35277731	+	2647	316.332	1.23397	0.706678	1.74616	0.0807837	0.58603
ENSMUSG00000073733	Rsg1	4	141213956	141226756	+	1879	1443.65	0.65009	0.372341	1.74595	0.0808189	0.58603
[truncated: 36,585 more rows]

## Sheet: GO enrichment
Gene Set Enrichment Analysis on genes differentially expressed between GFP-low and GFP-high (FDR 5%)
[truncated: 88 more rows]
