# Supplementary material for: Hierarchical deconstruction of mouse olfactory sensory neurons: from whole mucosa to single-cell RNA-seq
Source: Sci Rep. 2015 Dec 16;5:18178. doi: 10.1038/srep18178 (PMC4680959; doi:10.1038/srep18178)
Supplement: Supplementary Dataset 3 [file srep18178-s4.xls]

## Sheet: mapping stats and QC
sample	total fragments	unique %		multimapped %		unmapped %		numberCells	QC pass	ENA accession
OSN_171	5403186	4587828	84.9097	296854	5.49405	518504	9.59	1	yes	ERS361292
OSN_177	3416492	2962593	86.7145	171355	5.01552	282544	8.27	1	yes	ERS361298
OSN_183	4884518	4139987	84.7573	259317	5.30896	485214	9.93	1	yes	ERS361304
OSN_188	4087523	3468899	84.8656	235054	5.75052	383570	9.38	1	yes	ERS361309
OSN_193	3490923	2908510	83.3164	164005	4.69804	418408	11.98	1	yes	ERS361314
OSN_195	3376521	2496006	73.9224	390214	11.5567	490301	14.52	1	yes	ERS361316
OSN_201	4604541	4055065	88.0666	185030	4.01842	364446	7.91	1	yes	ERS361322
OSN_204	4187094	3587283	85.6748	204236	4.87775	395575	9.45	1	yes	ERS361325
OSN_205	5487975	4787155	87.2299	260788	4.75199	440032	8.02	1	yes	ERS361326
OSN_216	4805114	4155706	86.4851	257473	5.35831	391935	8.16	1	yes	ERS361337
OSN_222	4080624	3481018	85.306	241642	5.92169	357964	8.77	1	yes	ERS361343
OSN_224	3370232	2723513	80.8108	149548	4.43732	497171	14.75	1	yes	ERS361345
OSN_230	4138735	3379738	81.6611	247198	5.97279	511799	12.37	1	yes	ERS361351
OSN_236	2962912	2467855	83.2915	104321	3.52089	390736	13.19	1	yes	ERS361357
OSN_238	3633203	3058970	84.1949	214892	5.91467	359341	9.89	1	yes	ERS361359
OSN_243	5146808	4440478	86.2763	269240	5.2312	437090	8.5	1	yes	ERS361364
OSN_251	5069051	4216080	83.173	217145	4.28374	635826	12.54	1	yes	ERS361372
OSN_259	4997202	4331122	86.6709	197519	3.95259	468561	9.38	1	yes	ERS361380
OSN_261	6936460	6092355	87.8309	297816	4.29349	546289	7.87	1	yes	ERS361382
OSN_262	4420237	3770751	85.3065	277302	6.27346	372184	8.42	1	yes	ERS361383
OSN_263	5688875	4560119	80.1585	399782	7.02744	728974	12.81	1	yes	ERS361384
OSN_178	3078169	2644556	85.9133	165023	5.36108	268590	8.73	1	no	ERS361299
OSN_185	4404713	3789209	86.0262	240960	5.4705	374544	8.51	1	no	ERS361306
OSN_191	4136140	3487140	84.309	285589	6.90472	363411	8.79	1	no	ERS361312
OSN_207	4378400	3830209	87.4797	175419	4.00646	372772	8.52	1	no	ERS361328
OSN_214	4120952	3398111	82.4594	270927	6.57438	451914	10.96	1	no	ERS361335
OSN_218	4693293	3890545	82.8958	242345	5.16365	560403	11.94	1	no	ERS361339
OSN_223	3897470	3319616	85.1736	185317	4.7548	392537	10.07	1	no	ERS361344
OSN_255	4790253	3705418	77.3533	449852	9.39099	634983	13.25	1	no	ERS361376
OSN_257	4911385	4252816	86.591	172097	3.50404	486472	9.91	1	no	ERS361378
OSN_169	2176567	1041840	47.8662	320289	14.7153	814438	37.42	1	no	ERS361290
OSN_170	2242077	1197646	53.4168	620850	27.6908	423581	18.89	1	no	ERS361291
OSN_172	5257233	4575141	87.0256	191492	3.64245	490600	9.34	3/4	no	ERS361293
OSN_173	689400	203962	29.5854	52361	7.59516	433077	62.82	1	no	ERS361294
OSN_174	1086933	255553	23.5114	32907	3.02751	798473	73.46	0	no	ERS361295
OSN_175	5917338	5040467	85.1813	318781	5.38724	558090	9.43	2	no	ERS361296
OSN_176	4853942	4114514	84.7664	328234	6.76222	411194	8.47	2	no	ERS361297
OSN_179	2729631	2065981	75.6872	140298	5.13982	523352	19.17	1	no	ERS361300
OSN_180	1207072	552986	45.8122	448990	37.1966	205096	16.99	1	no	ERS361301
OSN_181	3498	1259	35.992	163	4.65981	2076	59.35	1/D	no	ERS361302
OSN_182	2363679	1494532	63.2291	471166	19.9336	397981	16.84	1	no	ERS361303
OSN_184	1894393	887665	46.8575	645884	34.0945	360844	19.05	CLUMP	no	ERS361305
OSN_186	1358329	564723	41.5748	321308	23.6547	472298	34.77	1	no	ERS361307
OSN_187	1334823	595767	44.6327	452793	33.9216	286263	21.45	1	no	ERS361308
OSN_189	2200823	752264	34.181	339157	15.4105	1109402	50.41	1/D	no	ERS361310
OSN_190	2043765	1328114	64.9837	333471	16.3165	382180	18.7	1/D	no	ERS361311
OSN_192	3971122	3418508	86.0842	214199	5.39392	338415	8.52	2	no	ERS361313
OSN_194	4901139	4306315	87.8636	213185	4.3497	381639	7.79	2	no	ERS361315
OSN_196	1171614	532558	45.4551	364052	31.0727	275004	23.47	1	no	ERS361317
OSN_197	2059400	539478	26.1959	394338	19.1482	1125584	54.65	1	no	ERS361318
OSN_198	771677	367732	47.6536	93297	12.0902	310648	40.26	1	no	ERS361319
OSN_199	1055072	468564	44.4106	326815	30.9756	259693	24.61	1/D	no	ERS361320
OSN_200	1458317	611569	41.9366	461111	31.6194	385637	26.44	1	no	ERS361321
OSN_202	944678	386936	40.9596	238921	25.2913	318821	33.74	1	no	ERS361323
OSN_203	1514862	421380	27.8164	239558	15.8138	853924	56.37	1	no	ERS361324
OSN_206	1177230	532290	45.2155	385111	32.7133	259829	22.07	1	no	ERS361327
OSN_208	799977	130709	16.3391	17543	2.19294	651725	81.47	0	no	ERS361329
OSN_209	1636398	632241	38.6361	186553	11.4002	817604	49.97	1	no	ERS361330
OSN_210	5149648	4290876	83.3237	172222	3.34435	686550	13.33	1/2	no	ERS361331
OSN_211	5032684	4235161	84.1531	289382	5.75005	508141	10.1	2	no	ERS361332
OSN_212	1332280	665412	49.9454	410062	30.779	256806	19.28	1/2	no	ERS361333
OSN_213	508275	128537	25.2889	21549	4.23963	358189	70.47	0	no	ERS361334
OSN_215	4712480	3973051	84.3091	300142	6.36909	439287	9.32	2+D	no	ERS361336
OSN_217	1643010	525125	31.9612	320381	19.4996	797504	48.54	1	no	ERS361338
OSN_219	4213647	3571025	84.749	240503	5.70772	402119	9.54	2	no	ERS361340
OSN_220	2163313	889779	41.1304	506754	23.4249	766780	35.45	1/2	no	ERS361341
OSN_221	721996	327716	45.3903	36672	5.07925	357608	49.53	0	no	ERS361342
OSN_225	1874731	1250812	66.7195	36800	1.96295	587119	31.32	1	no	ERS361346
OSN_226	1497488	707448	47.2423	167420	11.1801	622620	41.57	0	no	ERS361347
OSN_227	4654821	3882756	83.4136	299908	6.44295	472157	10.14	2	no	ERS361348
OSN_228	1365889	191289	14.0047	18314	1.34081	1156286	84.65	0	no	ERS361349
OSN_229	2254513	1133446	50.2745	700091	31.0529	420976	18.68	1	no	ERS361350
OSN_231	2528654	1992602	78.8009	151821	6.00402	384231	15.2	1	no	ERS361352
OSN_232	4330982	3794382	87.6102	190095	4.38919	346505	8	2	no	ERS361353
OSN_233	895640	417250	46.5868	157074	17.5376	321316	35.88	1	no	ERS361354
OSN_234	3827178	3333102	87.0903	177038	4.62581	317038	8.29	1/2	no	ERS361355
OSN_235	3558935	3059789	85.9748	185368	5.20852	313778	8.81	2	no	ERS361356
OSN_237	4535400	3504733	77.2751	476025	10.4958	554642	12.23	1/2	no	ERS361358
OSN_239	2018277	1028200	50.9444	456492	22.6179	533585	26.43	1	no	ERS361360
OSN_240	2160521	1638416	75.8343	267615	12.3866	254490	11.78	CLUMP	no	ERS361361
OSN_241	3463953	2880268	83.1497	240217	6.93476	343468	9.92	>10	no	ERS361362
OSN_242	2264378	428344	18.9166	199285	8.80087	1636749	72.28	1	no	ERS361363
OSN_244	4580766	3803751	83.0374	325213	7.09953	451802	9.86	2	no	ERS361365
OSN_245	6160323	5310870	86.2109	313033	5.08144	536420	8.7	1/2	no	ERS361366
OSN_246	4695061	4077759	86.8521	260554	5.54953	356748	7.6	2	no	ERS361367
OSN_247	2253394	1157081	51.3484	662175	29.3857	434138	19.26	1	no	ERS361368
OSN_248	1958605	738289	37.6946	634112	32.3757	586204	29.93	CLUMP	no	ERS361369
OSN_249	2408103	1623111	67.4021	272428	11.313	512564	21.28	1	no	ERS361370
OSN_250	1625920	903407	55.5628	434471	26.7215	288042	17.71	2	no	ERS361371
OSN_252	4160944	3665168	88.085	159485	3.8329	336291	8.08	2	no	ERS361373
OSN_253	1607653	476384	29.6323	331116	20.5962	800153	49.77	0	no	ERS361374
OSN_254	1918218	1027918	53.5871	533319	27.8028	356981	18.61	1	no	ERS361375
OSN_256	605673	121298	20.027	17014	2.80911	467361	77.17	0	no	ERS361377
OSN_258	2140463	1301221	60.7916	174417	8.14856	664825	31.06	1	no	ERS361379
OSN_260	5188085	3882095	74.8271	738989	14.244	567001	10.93	1/2	no	ERS361381
OSN_264	1495056	659021	44.08	513795	34.3663	322240	21.55	1	no	ERS361385

## Sheet: normalized counts
geneID	gene	chr	start	end	strand	length	OSN_171	OSN_177	OSN_183	OSN_188	OSN_193	OSN_195	OSN_201	OSN_204	OSN_205	OSN_216	OSN_222	OSN_224	OSN_230	OSN_236	OSN_238	OSN_243	OSN_251	OSN_259	OSN_261	OSN_262	OSN_263		OSN_178	OSN_185	OSN_191	OSN_207	OSN_214	OSN_218	OSN_223	OSN_255	OSN_257
ENSMUSG00000029064	Gnb1	4	155491361	155559269	+	4268	68968.3	88079.5	38581.6	46274.3	76383.3	51904.9	91957	65517.8	58358.9	56262.6	58068.6	58625.3	77727.7	52977.9	37556.1	74165.2	182883	55319.1	35201.9	49959.1	70873.7		78801.9	57283	53703.9	36359.9	36267.5	60212.4	55229.6	23185.4	133294
ENSMUSG00000027744	Stoml3	3	53488727	53508502	+	2076	62468.3	52873.4	56800.1	93412.8	48848.9	47414.1	32752.8	85820.7	84384.1	70088.4	46717.4	69849.8	109784	83101.7	89672.4	48970.1	105816	5476.12	2593.14	97184.1	45177.3		59005.5	52427.7	74391.3	57124.4	43226.3	32243.1	81079.9	32107.9	23344.6
ENSMUSG00000092341	Malat1	19	5795690	5802672	-	6983	15569.6	30732.1	23793.8	15433	8785.85	438437	18834.9	46521.8	44201.5	12755.8	10226.5	12220.7	30548.9	33143.1	35592.2	28896.2	116916	66399.5	67106	3741.63	18728.8		16968.7	16393.5	10872.9	21317	37752.2	24953.9	29072.5	172308	33106.6
ENSMUSG00000064370	mt-Cytb	MT	14145	15288	+	1144	10581.9	21339	7479.77	17198.5	9430.46	423701	14653.8	14616.8	19786.7	19620.5	15635.1	5690.29	19698	391.26	19832	15658.8	59149.7	11668.8	8770.78	19445.2	17846.6		11400.3	18625.8	18298.8	8111.32	27629.4	10207.9	12505.7	128008	16378.9
ENSMUSG00000064339	mt-Rnr2	MT	1094	2675	+	1582	16108.5	26129.9	9414.91	24964.8	1196.04	269600	22744.3	16350.3	28731.6	6432.59	12579.3	2547.09	34856.9	770.465	31025.8	29510.6	56446.7	24651.5	16655.5	17247.8	20971.9		12357.4	18696	28728.4	10977.6	31937.2	13106.1	15037.3	97826.8	10064.4
ENSMUSG00000001175	Calm1	12	100199435	100209806	+	4698	35425.8	31647.7	14998.7	17514.5	24383.6	40677.8	32483.6	18548.6	21055.4	17771	32599.8	16536.6	26591	21304.5	26644.5	21262	53578.1	27391	21976	23519.2	29785.3		19331.8	23139.1	15950.3	15139.4	26833.4	31698.8	32587.9	16236.2	24132.4
ENSMUSG00000098178	RP23-81C12.3	17	39846958	39848788	+	1831	24437.6	32776.3	30653.7	18589.9	31271.9	11260.2	18842.2	23774.9	19979.2	18036.9	23717.6	36479	21874.6	23979.8	24560	20941.7	22904.6	16803.8	15190.8	19626.3	21759.7		19207.4	23225.6	18448.5	13389.9	18589.6	39375.9	33192.5	5255.35	36346.8
ENSMUSG00000052727	Map1b	13	99421464	99516602	-	11852	15020.8	11231.7	14621.1	19039.8	29558.3	9472.9	35976.1	24318.8	24212.1	12081.8	20140	15724.9	28575.6	21808.6	14634.5	22840.4	22996.5	16117.8	12429.8	13605.7	25246.5		15929	20148.1	19619	20258.4	13774.2	12586	19876.6	7729.74	21798.4
ENSMUSG00000064351	mt-Co1	MT	5328	6872	+	1545	11761.4	11676.8	5377.91	12064.8	224.883	206485	6200.25	5941.01	7191.47	3775.09	7596.32	46.3551	20660.8	81.1016	8900.71	22970.8	35840.6	8261.85	9867.97	7197.28	11086.1		5385.65	10669.1	11577.5	7320.46	12975.1	8904.15	975.582	62085.2	2689.02
ENSMUSG00000024524	Gnal	18	67088336	67226792	+	5761	6862.56	14664	7619.42	17362.1	14070.6	49535.7	9622.62	10450.9	12132.1	12261.8	24001.6	9606.88	11616.4	22664.6	8605.64	7933.71	25938.6	1631.22	180.861	13343.6	13812		7957.53	9461.53	9941.78	11204.3	9097.66	6748.45	6670.38	11921.1	17032.2
ENSMUSG00000064341	mt-Nd1	MT	2751	3707	+	957	6862.56	8200.96	2705.34	7024.85	3795.29	127197	5331.4	5868.54	11432	10008	6842.26	1257.28	10942.1	644.429	6602.34	11689	20302.7	4435.57	4018.86	8076.08	10773.5		7223.21	7053.33	9292.41	4271.35	21835.4	9043.41	5493.04	38916.6	552.165
ENSMUSG00000036438	Calm2	17	87433412	87446935	-	1467	13573.1	19291.7	7157.73	11519.7	15989	28431.1	13526.3	15798	7692.71	7814.95	8447.07	8785.5	9629.19	19627.7	7860	8363.59	8014.88	4870.56	6753.89	10411.6	16213.3		8800.62	8349.74	9588.12	7464.94	14061	6152.33	16848.6	9642.53	11707.7
ENSMUSG00000034098	Fstl5	3	76074270	76710019	+	6118	5587.69	11977.7	5727.04	10087.3	14666.7	10740.1	8416.83	16526.1	11302.4	8302.91	3468.13	12377.6	4785.92	8742.53	12327	3382.88	40021.6	7933.38	9159.92	14037.1	4594.86		5094.18	6327.62	6567.75	7110.93	5055.76	7157.71	5664.57	19849.2	9918.74
ENSMUSG00000026880	Stom	2	35313986	35336976	-	2787	5838.49	5606.83	9907.96	9115.35	15979	676.931	4912.06	6576.6	11954.9	10988.9	15564.6	9785.8	10797	17946.5	9465.83	4356.96	20794.6	7557.97	4555.19	8024.25	15032.7		10213.6	6394.96	6424.99	8980.25	1348.8	7725.41	8913.24	379.982	15920.8
ENSMUSG00000072235	Tuba1a	15	98949841	98953551	-	1647	11750.5	11330.2	6606.97	4172.82	13962	1019.52	12283.8	13160.7	9161.5	6192.44	11847.4	10981.3	10233.1	7534.77	7341.16	8055.39	18548.9	2156.33	7901.11	11024.1	10117		6889.1	5720.34	9103.5	3259.32	9889.22	3382.04	9345.49	305.274	10132.1
ENSMUSG00000030701	Plekhb1	7	100642892	100662414	-	3554	5714.83	10904.2	6891.97	13019	8154.32	9749.46	7291	7771.13	13190.5	8620.19	9240.08	15575.3	3411.31	12651.8	6393.74	15210.2	8996.35	6521.89	6772.65	9187.25	7398.25		7198.84	7103.84	6627.85	3434.61	11777.2	4361.13	12190.6	104.334	1924.49
ENSMUSG00000074006	Omp	7	98143360	98145502	-	2143	7725.22	6229.93	6128.88	11069.8	14310.1	5931.4	5165.78	9159.76	14507.5	7357.63	13157.4	2428.35	10411.2	20653.5	5233.93	6103.89	3827.01	7761.32	4951.06	17345	6825.82		9295.68	3691.25	5220.71	4524.02	6407.56	10328	13556.9	5474.32	17604.6
ENSMUSG00000064363	mt-Nd4	MT	10167	11544	+	1378	2505.05	4759.08	214.461	4043.42	1350.84	110364	818.269	6544.95	4964.15	2809.58	2434.07	1085.68	9570.1	666.348	3807.12	4740.04	2831.76	2286.68	3149.67	3497.35	7277.39		4004	2681.07	5417.13	3209.33	6823.62	1895.65	2255.7	17797.3	1262.09
ENSMUSG00000064367	mt-Nd5	MT	11742	13565	+	1824	2121.15	8084.4	275.736	3338.4	1200.66	99529.5	6276.12	3731.88	3082.42	4514.14	476.071	689.633	7663.73	15.3435	4864.52	7042.53	9938.73	3336.92	1713.85	6210.63	3141.25		2043.76	4244.54	2040.95	1815.91	2418.98	4544.44	289.425	15271.4	4104.83
ENSMUSG00000047787	Flrt1	19	7092014	7105729	-	5859	2078.93	6125.02	10671.8	7122.27	9724.66	2943	7459.88	6060.14	11615.6	6989.48	6611.28	10146.9	6133.59	8726.09	7112.08	5238.11	14292.1	8812.3	3773.06	12034.6	13870.3		5345.62	6385.67	5677.95	6892.5	4846.23	8436.63	2653.95	3039.86	10512.4
ENSMUSG00000029580	Actb	5	142903115	142906754	-	2679	6519.38	8625.9	44506.7	4111.09	4007.08	7256.37	8331.99	4619.03	2220.97	3748.29	5655.78	4263.04	1819.48	3735.06	3270.07	3072	20567	4622.53	3048.17	2177.65	8846.37		5103.75	4259.05	3686.91	2525.29	4312.26	6143.1	5471.88	2256.71	7757.61
ENSMUSG00000022048	Dpysl2	14	66802864	66868688	-	4520	2227.43	9023.28	5181.98	4578.87	3903.88	524.209	5625.09	4334.14	6652.11	9825.86	5547	3694.58	3172.37	12608	5458.46	11173.5	24281.4	10610.4	4871.69	7255.66	4622.33		8667.5	5932.25	3528.06	4792.43	5145.13	6531.04	8120.53	561.601	12985
ENSMUSG00000064337	mt-Rnr1	MT	70	1024	+	955	1588.75	2668.31	1399.34	2094.96	40.8178	77677.8	2174.98	2161.66	4274.86	1054.68	2668.42	520.478	5839.9	304.679	5818.01	3634.25	11081.1	5256.39	3827.41	7499.94	2357.31		2423.11	4825.69	6994.4	1913.82	6251.36	2561.4	3238.09	24098.6	1637.28
ENSMUSG00000019505	Ubb	11	62551171	62553213	+	1675	4116.14	7211.21	6713.13	5301.73	6321.37	8886.78	5373.82	5856.88	7837.56	7986.72	9689.96	7098.83	8819.37	7463.53	7194.76	7459.71	7971.21	5409.09	2701.85	7799.03	6368.75		7282.37	5434.7	4272.42	5759.27	6330.96	5745.92	6062.06	4719.51	7635.25
ENSMUSG00000023944	Hsp90ab1	17	45567775	45573271	-	2999	4233.35	1772.87	6985.3	5588.79	5158.45	2183.51	4086.45	5561.16	11139.8	3348.95	16580.6	7206.18	6573.25	17419.3	7828.14	7003.09	6189.87	6224.69	6591.79	3354.36	6737.92		5517.9	6276.53	6721.23	3594.84	2327.36	8732.21	11211.3	9370.75	10375.8
ENSMUSG00000064345	mt-Nd2	MT	3914	4951	+	1038	1777.47	2681.02	1908.06	2391.69	901.843	78916.1	1661.83	3187.09	1876.01	2723.69	2372.3	470.87	4393.18	1028.02	3128.98	4233.28	12200.5	2116.11	1977.92	2974.24	4633.86		2773.74	1972.77	2513.22	1783.72	4352.07	2455.53	953.668	17350.4	577.447
ENSMUSG00000035620	Ric8b	10	84917616	85016446	+	3068	3513.22	3176.96	2494.45	2430.36	10897.6	14017.4	3314.68	1095.41	9017.29	4788.75	11887	8198.34	6878.24	2308.11	7218.27	7818.05	24738.8	1510.55	656.101	4238.53	6878.56		3856.09	2953.35	4266.51	2352.05	661.634	765.223	3876.64	2389.38	1634.25
ENSMUSG00000015656	Hspa8	9	40800984	40805200	+	4156	4595.4	3222.53	12059.7	9555.61	7840.1	2129.86	3510.48	9379.67	8532.56	7592.86	6532.05	6006.64	10963.8	6865.14	5641.27	2905.53	3932.74	9696.43	4496.02	3387.13	5178.28		3314.04	4876.78	3196.93	4380.22	4889.79	3666.25	6495.07	10047	7727.27
CUFFORG_1035	Olfr6	7	106953261	106963937	-	5288	5.46303	0	0	1.48737	1.5403	37.1486	0	1.66602	0.635289	0	0	1.62649	0	0	0	120046	16.0895	12.6624	0	0.595801	0		0	1.16114	0	0	0	15691	0.75568	3.86423	0
ENSMUSG00000026817	Ak1	2	32621758	32646805	+	2793	7925.37	7198.49	3578.86	2788.82	9145.5	3946.01	5572.88	7510.4	2050.08	2120.86	2332.68	6609.26	748.995	6564.84	4405.6	4893.81	11637.3	6277.58	4846.2	7535.09	3491.74		3149.6	2239.25	5523.39	5579.19	2498.59	2202.59	2232.28	1674.5	8222.81
ENSMUSG00000001270	Ckb	12	111669355	111672338	-	1478	2739.96	1643.58	4736.67	11375.4	2978.16	1077.31	3063.41	8724.1	9517.9	3672.8	2538.82	6286.4	6023.24	12851.3	2969.69	6213.53	7709.18	461.061	3476.76	7147.23	5121.7		4122.33	5713.96	4122.15	6925.37	4511.28	3998.06	9886.56	3184.12	1049.72
ENSMUSG00000005864	Cnga2	X	71991849	72010218	+	3095	4035.19	2474.38	4801.51	7897.94	6664.86	363.231	4670.58	5431.21	11592.7	8539.23	5778.66	5961.1	4886.71	9089.95	6764.66	3117.46	668.865	2297.11	2337.24	7266.98	833.931		2767.65	5444.57	7651.28	5356.65	8399.98	3385.6	5923.77	7362.64	8175.28
ENSMUSG00000025739	Gng13	17	25717171	25719406	+	773	5623.94	5170.24	4758.76	4814.62	2903.46	8973.46	1833.97	3397.84	5798.28	4649.26	5030.64	6225.4	8894.96	4839.79	5059.47	2888.15	3962.62	3122.4	2661.92	8718.95	4920.08		4454.69	4428	8546.44	4189.87	6890.46	4701.47	4294.53	3471.36	4710.59
ENSMUSG00000022285	Ywhaz	15	36770770	36794547	-	3999	3034.96	1471.91	4279.25	3952.69	3044.39	1300.2	3095.23	5317.92	1900.78	2347.33	6904.71	5366.62	7161.5	4495.66	3064.5	2908.2	23180.4	2382.02	4165.57	5163.81	4235.03		3207.03	1892.07	2545.95	2280.84	2519.62	5810.58	7639.92	1418.17	3342.32
ENSMUSG00000016559	H3f3b	11	116021912	116027962	-	2976	8812.86	6359.22	3848.9	4066.47	2269.63	656.293	8286.3	3995.94	4866.31	2661.33	1181.78	2432.42	4706.85	11856.2	129.71	2799.9	9750.25	3599.85	3593.16	7894.36	4738.79		2611.91	2384.39	4593.34	1919.3	2916.15	4482.63	4300.57	1720.87	5661.21
ENSMUSG00000031996	Aplp2	9	31149557	31211815	-	3694	8495.51	441.892	4256.45	5754.64	1675.07	1857.43	3331.82	5383.73	3420.39	1725.9	2920.22	4726.59	6665.36	8546.35	3911.79	2730.37	4178.68	6139.04	3786.53	11616.3	3354.95		3055.64	4097.07	4031.99	2729.34	5404.22	1585.87	1067.78	3002.5	7997.29
ENSMUSG00000004980	Hnrnpa2b1	6	51460434	51469894	-	4086	10849.6	2868.59	1373.69	5727.12	2485.27	8853.76	4110.11	2664.79	2376.62	1313.43	6342.69	5097.43	2898.66	762.793	3930	1904.04	16494.1	2218.16	1690.76	8780.91	1393.18		2081.17	2901.68	1109.29	3587.99	558.747	2994.1	4276.39	986.666	3485.92
CUFFORG_0691	Olfr1229	2	89280476	89288014	-	3742	1.48992	0	95.4744	0.743685	0	0	0	0	0	0	0	1.62649	0	0	0.758541	0	88998.1	2.23454	0	0	4.39489		0	0	0	0	0	0	0	0	0
ENSMUSG00000029273	Sult1d1	5	87554645	87569027	-	2459	4355.52	5156.46	5816.81	6441.06	2905	478.805	2795.82	3366.19	5384.71	9834.61	2478.39	4524.09	7430.86	7613.68	2613.93	2064.49	5996.8	449.888	6.73417	5064.9	2336.98		1997.65	6549.39	5668.29	6153.68	3717.47	3585.25	3007.61	386.423	2331.03
ENSMUSG00000016319	Slc25a5	X	36795651	36798807	+	1646	2698.74	747.083	6318.41	6745.23	3541.91	193.998	4367.91	3769.36	4184.65	3924.43	2781.22	1925.77	2691.86	1900.41	628.072	4378.35	10306.5	4415.46	2679.72	5869.23	11604.7		4828.81	3111.27	2230.93	3301.77	3131.69	1349.26	4204.6	6.44038	164.84
ENSMUSG00000030246	Ldhb	6	142490249	142507957	-	1570	2037.21	2249.73	959.019	3273.7	2370.51	0	2879.85	4213.36	2384.24	4043.14	5167.62	2300.67	8973.16	1809.44	1908.49	5934.74	17645.6	3009.19	2201.11	2145.48	5810.05		2954.71	2103.98	2944.7	2191.82	3381.02	183.312	5152.98	7.72845	5542.89
ENSMUSG00000023010	Tmbim6	15	99392882	99410049	+	3806	3591.69	936.768	3562.48	1117.02	1893.79	404.507	103.609	7699.5	4885.37	10089	14646.7	764.452	11075	4342.22	381.546	3568.07	36.7761	954.15	1104.89	678.617	8896.91		3185.28	2838.98	930.583	3874.21	2805.75	1336.48	1328.48	9388.78	876.789
ENSMUSG00000001023	S100a5	3	90608523	90611780	+	432	215.045	217.237	4.27497	3252.14	3942.39	8899.16	10195.3	3465.31	1541.85	1.09407	2068.79	365.148	433.583	10246.2	416.439	12860.9	6086.44	3111.23	5113.64	744.155	7380.67		2.61017	9506.81	1867.07	2588.28	7562.61	20690.9	15047.8	2930.37	1593.79
ENSMUSG00000021194	Chga	12	102554969	102565027	+	1882	5430.75	1594.84	1506.93	1568.43	4208.09	9039.5	5636.51	4999.72	4563.91	728.652	4809.73	5275.53	1987.18	1091.58	1470.05	5132.48	2845.55	5085.82	6073.26	2350.43	4770.11		1889.76	3310.98	2692.46	3270.96	3551.5	3651.33	1244.6	5460.15	4024.94
ENSMUSG00000037742	Eef1a1	9	78478449	78489151	-	2493	4698.7	6437.63	16372.4	2179.74	4284.33	1461.18	4222.69	1232.85	4393.02	2544.26	412.282	4322.41	8572.6	300.295	2189.91	4039.39	41.3731	1623.02	6303.66	3498.54	382.905		2593.64	2477.87	824.322	2312.34	2166.65	716.197	484.391	10.3046	2992.41
ENSMUSG00000049775	Tmsb4x	X	167207093	167209315	-	1371	3839.52	7802.52	20028.2	1068.68	3339.36	945.227	1767.89	2369.91	1717.82	1772.4	3913.32	1187.34	3383.51	2738.82	2311.27	1458.11	5845.1	1148.56	2055.85	747.134	8976.57		2463.13	1795.12	1490.33	1357.14	5086.55	385.809	821.424	396.727	4790.49
ENSMUSG00000027273	Snap25	2	136713453	136782428	+	6791	2113.7	6499.09	1256.84	3149.51	4033.26	5485.62	4257.77	4703.16	1982.74	4672.23	3798.5	5025.05	2954.27	1745.88	3222.28	4376.35	32.1791	5806.84	4102.07	2962.92	889.416		567.277	1720.81	4894.41	1408.49	5037.73	2161.38	7893.83	6074.56	1285.35
ENSMUSG00000022053	Ebf2	14	67233292	67430918	+	6928	2070.49	3541.49	1013.17	3386.74	8399.23	2736.62	5211.47	1581.88	1480.22	2409.69	3753.51	4095.51	1189.53	1625.32	2911.28	6930.22	6286.41	2819.99	2399.29	109.627	6652.77		2745.03	1018.32	1033.62	1926.83	1527.54	3476.54	3105.09	1463.25	3573.9
ENSMUSG00000054134	Umodl1	17	30954679	31010708	+	5045	2530.38	3441.88	2978.94	3316.84	3739.84	1267.18	5798.05	2217.47	1530.41	1478.64	9878.64	479.816	972.303	5908.36	3037.95	3843.51	1027.43	6501.78	5432.55	2564.92	2163.93		3173.96	1358.53	4040.04	1616.65	1967.63	1920.52	650.64	4164.35	6846.44
ENSMUSG00000068823	Csde1	3	103020546	103058189	+	4201	4569.58	5326.02	5403.56	2166.36	1174.48	24.7658	2241.06	2382.4	56.5407	6428.22	541.875	1864.77	2025.41	8109.06	4220.52	2071.84	379.253	4379.71	6064.12	3419.9	5693.03		4644.36	3714.48	1175.84	2510.91	6966.31	2662.29	1630	30.9138	3847.96
ENSMUSG00000021087	Rtn1	12	72211752	72409054	-	4003	4459.82	5125.73	3172.74	1488.11	1460.97	813.143	1261.26	2016.71	6044.77	2671.18	1056.22	4109.34	7268.38	222.481	4109.77	1757.62	9233.09	4687.33	2204	3092.8	2096.36		3530.69	5568.23	3305.34	4204.93	1589.87	2999.79	1162.24	2263.15	4267.65
ENSMUSG00000034390	Cmip	8	117257019	117461503	+	4732	211.568	277.639	4831.43	6715.48	1291.54	3442.44	620.84	1101.24	7084.74	6985.1	3514.47	537.556	5803.41	9129.4	3617.48	4820.93	4401.64	16.3867	16.3544	3079.1	561.447		3901.33	3211.71	4581	4555.51	2340.88	3051.65	5933.6	3231.78	789.818
CUFFORG_0836	Olfr556	7	102665017	102673270	+	3707	0	0	0	2.23106	0	0	0	4.16504	0	0	0	0	0	66388.2	0.758541	0	0	0	0	0	0		0	0	0	0	0	0	0	0	0
ENSMUSG00000001687	Ubl3	5	148504631	148552789	-	2668	1208.32	645.353	2018.5	5879.58	1520.27	1502.46	5044.23	3959.29	5630.56	3192.5	265.23	277.317	484.848	9334.35	3029.61	6083.83	66.6566	4743.94	2814.4	5406.89	2078.78		5128.11	3272.66	4043.26	3984.45	1122	7184	7203.14	4264.82	61.6887
ENSMUSG00000030695	Aldoa	7	126795234	126800751	-	2754	2297.95	5.29846	6043.38	2350.79	2010.86	1597.39	462.571	4664.01	2895.65	1409.16	5483.21	1311.77	2081.89	1810.54	3251.1	596.349	12800.4	2396.92	4075.14	3693.97	707.578		1874.97	1770.15	2831.46	1959.02	1514.02	1357.79	2332.03	0	2075.17
ENSMUSG00000027942	4933434E20Rik	3	90051636	90063341	+	3858	1.48992	0	315.635	1132.63	236.435	8.25525	2462.97	1596.04	1143.52	1121.42	752.716	762.012	4.34452	300.295	4.55124	512.78	45986.2	325.499	2277.59	2182.42	792.179		330.621	40.0592	1338.45	280.74	18.0241	364.493	2.26704	2.57615	9050.04
ENSMUSG00000025393	Atp5b	10	128083273	128090391	+	4237	3614.54	2960.78	896.319	2431.11	2033.19	26548.9	1525.59	215.749	4077.28	1601.17	493.529	888.065	2213.1	3134.47	1686.24	849.062	1661.82	1678.89	838.404	916.938	806.463		1459.08	808.151	1625.03	1572.83	1586.12	698.434	2058.47	1522.51	2237.99
CUFFORG_0291	Olfr55	17	33168447	33180753	+	4781	0	0	2.13749	0	0	4.12763	0	0	0	0	33386.1	0.813247	0.868903	0	0.758541	0	0	0	0	1.1916	27660.9		0	0	0.536668	2.05419	0	0.710513	29.4715	3.86423	0
ENSMUSG00000040433	Zbtb38	9	96682763	96752831	-	11070	2091.84	1777.1	1913.76	3972.02	1.5403	33.021	3346.5	5214.63	952.933	452.399	692.284	139.878	10.4268	12.0556	1689.27	3166.93	28124.5	26.0697	2170.81	224.021	4414.67		535.085	579.988	1684.07	514.233	1210.62	5428.32	4215.94	2738.45	3145.11
ENSMUSG00000040473	A330021E22Rik	5	5579278	5664239	-	5457	18.3756	1006.71	2954.01	175.51	1139.05	22433.7	695.896	14.1611	6906.22	2353.35	2659.69	674.182	2757.9	2632.51	79.6468	892.518	6019.78	391.79	1806.68	4064.55	635.611		1835.82	1944.9	2728.42	3174.41	1673.99	186.154	1513.63	6789.45	154.728
ENSMUSG00000022451	Twf1	15	94577951	94589889	-	3054	261.232	1691.27	227.286	1601.9	2.31044	2191.77	2080.35	169.934	3.81173	166.846	0.671468	631.079	345.824	4327.97	24.2733	3353.46	37975.9	940.743	265.038	1945.89	647.697		2749.38	613.08	133.094	254.035	723.968	1013.9	1784.16	52.8111	3284.67
ENSMUSG00000036292	Gramd1c	16	43980350	44027945	-	3627	3199.35	4541.84	3181.29	1638.34	2139.47	4734.39	6102.35	1299.49	4910.78	1970.97	2147.36	924.662	1362.44	3017.2	7417.77	2548.52	52.8656	3742.12	2827.39	685.171	9.33915		1877.58	1712.1	1205.89	1803.58	423.566	306.942	398.243	2495	5537.83
ENSMUSG00000022812	Gsk3b	16	38089001	38246084	+	9831	728.57	5461.66	2079.77	1705.27	958.064	173.36	2680.79	2854.72	3593.83	3148.19	2556.28	2704.05	625.61	4564.7	2714.06	2164.1	10106.5	1209.63	3248.28	1548.49	3406.04		2571.02	1284.8	1645.42	2650.59	1185.08	3387.73	3225.24	5862.03	7667.61
ENSMUSG00000004347	Pde1c	6	56069821	56369634	-	12803	5128.3	1182.62	3275.34	3629.18	1512.57	5687.87	4795.4	1982.56	896.392	4206.71	219.57	826.259	798.522	3.2879	1789.4	1995.63	14779.4	705.371	171.24	726.281	3516.46		1684.43	2732.16	1568.14	2527.34	2005.93	1377.69	2634.3	1438.78	206.303
ENSMUSG00000064293	Cntn4	6	105677660	106699310	+	8486	4779.65	4218.64	1182.74	1896.4	2847.24	1638.67	416.885	3561.11	2473.81	919.02	1326.82	2821.15	7138.91	3385.44	1450.33	3021.86	2457.1	1981.3	1449.77	7153.19	952.593		1461.69	899.301	2234.69	2794.39	6304.68	3637.83	137.534	3059.18	2298.66
ENSMUSG00000054408	Spcs3	8	54520433	54529998	-	3466	863.655	3581.76	1548.96	806.899	4928.18	12.3829	4228.4	2590.66	949.757	54.1565	197.412	5152.73	2553.71	2.19193	3561.35	3686.4	14466.8	70.0157	126.987	4408.93	2528.71		3118.28	2011.67	437.921	511.494	1039.39	582.621	2676.62	4810.96	0
ENSMUSG00000033383	Rtp1	16	23429133	23433960	+	3120	869.118	1285.41	1149.97	673.035	8619.49	107.318	296.143	3771.03	2409.65	5814.99	179.282	2418.6	3859.67	2071.38	601.523	4318.18	5107.28	4952.49	1564.73	1056.36	3825.75		1972.42	1031.67	53.6668	752.519	488.903	1237.71	406.556	566.753	30.3387
ENSMUSG00000037706	Cd81	7	143052739	143067934	+	2270	4088.83	628.398	2812.22	478.933	4510.76	24.7658	1640.62	378.186	1640.32	6322.09	4417.59	3150.52	5795.59	2505.38	691.789	685.935	16.0895	2332.12	3280.5	4522.13	4604.2		1716.62	1230.81	3421.8	996.283	3198.53	2584.14	1196.24	1838.08	1483.56
ENSMUSG00000020321	Mdh1	11	21556787	21572367	-	2567	1701.98	3453.54	1662.25	1770.71	3241.55	70.1697	850.902	4321.65	2788.28	4081.43	3518.49	2111.19	5888.56	2144.81	2335.55	3462.43	126.418	1364.56	1343.47	4963.02	2844.04		1821.03	2622.43	4798.89	2887.51	2273.29	2761.76	8124.31	485.605	108.208
ENSMUSG00000020849	Ywhae	11	75732869	75765845	+	2568	1780.95	2728.71	864.969	2685.45	4818.81	16.5105	2032.21	2532.35	1397.64	2528.4	2399.16	5301.56	2158.36	2294.95	4308.51	2987.76	6493.27	1537.37	2837.01	1369.15	757.569		1401.66	885.948	807.686	1917.93	3159.47	2169.2	3514.67	1921.81	3930.89
ENSMUSG00000057666	Gapdh	6	125161715	125166467	-	4133	2332.22	2261.38	5943.64	1109.58	1310.79	1609.77	5263.68	2831.4	1231.19	4227.49	4687.52	3657.17	1587.49	60.2782	2671.58	1455.44	524.059	1158.98	2666.73	4128.9	2996.22		1714.01	1669.72	2939.33	1043.53	1137.02	2346.11	1202.29	1.28808	1379.4
ENSMUSG00000013236	Ptprs	17	56412431	56476483	-	6970	1107.51	1173.08	1773.4	1715.68	570.68	13877.1	5405.64	885.488	3313.67	1238.49	636.552	1724.08	2181.82	3887.39	1925.93	2387.4	7194.32	1557.48	761.442	50.0473	74.1638		1772.3	2979.48	1517.7	1631.71	1658.22	4452.08	4498.56	4801.95	5070.61
ENSMUSG00000021546	Hnrnpk	13	58391142	58403343	-	5634	2576.07	1325.68	2128.22	3050.6	1115.94	10938.2	1224.55	2240.79	1100.32	4395.98	949.456	1759.05	1457.15	1595.73	3713.06	2815.28	87.3432	209.302	2506.07	4921.91	3083.57		2448.34	2051.15	1355.09	1731.68	162.968	2703.5	1561.99	118.503	4919.93
ENSMUSG00000058254	Tspan7	X	10485158	10596605	+	7067	4253.71	4957.24	2947.59	3394.92	1300.78	367.359	403.016	1266.17	3003.65	2492.29	2502.56	1280.05	5776.47	5228.86	1046.79	4162.41	13.791	622.693	372.303	3546.21	3977.38		1392.96	1949.55	959.563	992.86	989.823	3729.48	1334.53	70.8442	838.36
ENSMUSG00000036745	Ttll7	3	146852367	146984009	+	8105	3368.7	1646.76	1263.25	9729.63	794.793	536.592	1125.83	1742.65	5948.21	5416.75	116.836	3470.94	235.473	3113.64	2721.64	1992.29	1454.95	1056.94	782.126	1856.52	3722.47		1664.42	2788.47	1210.19	1850.14	1565.09	1995.83	1799.27	6632.3	516.77
ENSMUSG00000002190	Clgn	8	83389867	83428552	+	4025	603.416	675.024	1362.29	1666.6	3653.58	734.718	6889.62	1371.13	1900.78	1335.31	1524.9	2666.64	1153.03	6603.2	2220.25	1413.32	8819.36	2694.12	909.594	1180.88	2261.72		2470.96	2052.89	1586.93	2425.32	1740.83	625.962	1131.25	933.855	3712.45
ENSMUSG00000032294	Pkm	9	59656368	59679375	+	2599	4113.16	3657	1432.12	82.5491	3822.24	1114.46	1665.09	2247.46	2030.38	586.422	3742.77	1698.06	4648.63	3429.28	913.283	2537.83	5406.08	2383.51	3441.64	1051.59	1123.99		2719.8	1004.96	938.633	749.78	153.205	1286.03	6603.88	794.743	4.04516
ENSMUSG00000021939	Ctsb	14	63122462	63145919	+	4739	2027.28	1690.21	2930.49	78.087	2448.3	247.658	488.677	60.8096	344.327	3419.52	2083.57	2013.6	4557.4	773.753	296.589	4272.72	13609.4	1605.89	3907.26	2781.2	1461.3		1211.12	1537.35	3062.77	2571.85	30.0402	6079.86	1565.77	16.745	2368.44
ENSMUSG00000024661	Fth1	19	9982703	9985092	+	866	3469.02	3119.74	10013.4	2207.26	2364.35	0	2224.75	705.558	622.583	2736.27	2567.7	1695.62	3588.57	1008.29	2832.39	1451.43	1542.3	3491.1	3165.54	1422.18	299.402		2082.91	957.358	1188.72	1219.51	942.51	1324.4	2757.48	1503.18	1197.37
ENSMUSG00000072663	Spef2	15	9578193	9748868	-	7136	2395.29	2127.86	306.373	1250.88	3389.42	581.995	1815.2	1814.29	5423.46	362.138	1214.01	1207.67	2942.98	3495.04	1083.95	772.847	10708.7	1146.32	1014.94	3804.19	3380.77		1092.79	1963.48	4248.27	1555.02	3145.2	813.538	2633.54	5327.48	4149.33
ENSMUSG00000069769	Msi2	11	88339382	88718513	-	10405	227.461	1659.48	2683.26	980.921	661.557	13600.5	1984.08	828.01	767.429	1848.43	653.339	1807.85	1979.36	751.833	2409.12	2122.65	6824.26	1647.6	1778.3	3207.79	1383.29		2241.26	644.431	1210.19	1580.36	3113.66	328.257	2081.9	2062.21	2830.6
ENSMUSG00000095276	Gm581	7	45176349	45179597	-	1877	3569.84	2390.67	1781.24	1372.84	3112.17	1300.2	2080.35	2552.34	2527.81	1636.73	2447.5	4637.13	2325.19	3436.95	1652.1	1717.51	2583.52	1294.55	1948.58	3359.13	1807.4		3460.21	3013.73	3062.23	1335.91	2700.61	3136.92	2452.94	287.241	2002.36
ENSMUSG00000071072	Ptges3	10	128058954	128077272	+	2217	2010.4	904.978	2734.56	2025.06	2458.31	1007.14	930.853	2926.36	2595.15	2453.46	1403.37	1398.78	1845.55	3181.59	2613.93	710.003	10598.4	1220.81	757.594	2875.34	2490.26		1517.38	1069.41	2506.78	2095.96	3082.12	3630.01	3244.89	1004.7	3207.81
ENSMUSG00000031532	Tmem66	8	34154563	34170845	+	1897	41.7177	5217.93	3186.28	2135.86	4325.92	544.847	5583.49	3467.81	1511.35	3400.92	1261.69	1911.13	894.97	1619.84	3885.24	397.12	248.238	3097.82	2802.38	1462.69	2017.8		1657.46	3097.33	1442.56	1407.81	3172.24	2734.05	4862.8	5148.44	589.583
ENSMUSG00000040978	Gm11992	11	9048594	9069356	+	2400	3149.69	4681.72	1677.93	745.916	2348.95	74.2973	3556.98	5272.94	3839.05	30.087	877.609	3575.03	2338.22	2107.54	1121.88	686.604	27.5821	414.135	295.823	4366.62	7732.81		3741.24	834.277	1296.59	1228.41	2445.27	1552.47	1676.85	28.3377	2984.32
ENSMUSG00000037475	Thoc2	X	41794991	41920674	-	12666	2910.8	757.68	470.247	389.691	47.7492	36764.8	0.815822	877.158	862.087	333.145	972.286	548.128	0.868903	1382.01	1369.92	1.33711	11.4925	7.44848	3.8481	496.302	402.682		316.7	334.407	0.536668	416.316	361.233	1271.11	1183.39	370.966	876.789
ENSMUSG00000020719	Ddx5	11	106780355	106789185	-	5775	1872.83	356.057	908.431	3190.41	3495.7	2918.23	2766.45	768.034	204.563	1837.49	4713.04	4154.06	2200.93	5653	791.916	4738.03	154	384.342	2672.02	4196.82	525.739		1698.35	1882.78	2773.5	1150.35	1894.78	2420.01	3346.91	656.919	188.1
ENSMUSG00000024109	Nrxn1	17	90033644	91092805	-	17744	1122.4	1474.03	1016.02	1870.37	2975.08	12.3829	154.19	246.57	533.007	14.2229	1655.84	2265.71	1340.72	2614.98	12.8952	4051.43	16206.8	1847.22	3818.27	2143.69	2783.61		1285.07	713.519	514.665	532.721	124.667	429.15	2644.12	190.635	6506.65
ENSMUSG00000033577	Myo6	9	80165031	80311729	+	9361	1677.15	2224.29	1452.78	1630.9	2978.16	1283.69	9155.15	3005.49	902.11	731.934	2058.05	4398.04	2189.64	64.662	596.213	1331.09	7757.45	1048	1165.97	168.016	1887.06		3085.22	447.038	2084.42	854.544	3212.04	3151.84	1398.76	1701.55	10631.7
ENSMUSG00000031517	Gpm6a	8	54954728	55060877	+	3336	337.218	1393.5	1883.12	416.464	2904.23	5394.81	5745.02	2265.78	458.678	1156.43	72.5186	765.265	3821.44	3685.74	567.388	3584.11	2015.79	899.032	6794.3	2781.2	519.696		907.469	293.187	580.138	2240.44	3527.46	14.2103	527.464	8198.6	2627.33
ENSMUSG00000063524	Eno1	4	150236721	150248879	+	5379	1943.85	144.118	3351.58	2036.95	3699.02	144.467	3807.44	1335.31	7623.47	402.618	3317.73	1706.19	1087.87	5535.73	2798.26	2424.84	6.89551	2380.53	1711.92	1142.15	628.47		402.836	966.647	1900.34	1216.08	1586.87	1223.5	5181.7	1.28808	1463.34
CUFFORG_0244	Olfr1507	14	52486908	52495754	-	4710	0	2.11939	30.6373	0.743685	0.770148	4.12763	0	71.6387	0	46489.8	0.671468	10.5722	0.868903	0	0	0	0	0	0	0	0		18642.7	7.54739	0	0	35.2972	1.42103	0	0	0
ENSMUSG00000023150	Ivns1abp	1	151344498	151364445	+	5037	0.496639	6343.32	463.122	132.376	1158.3	1902.84	5664.25	1203.7	2271.79	738.498	2970.58	852.283	5401.1	7036.11	534.771	1736.23	11.4925	219.73	809.544	1238.07	5843.56		1806.24	904.526	305.901	2334.25	701.438	4660.26	429.226	1432.34	2050.9
CUFFORG_1249	Olfr1348	7	6500610	6508779	-	1956	4.46975	6.35816	0	46424.6	0.770148	0	0	1.66602	0	0	3.35734	0.813247	0	4.38387	0.758541	0	0	0	0	0	0		2.61017	23202.4	0.536668	0	0	7.81565	2.26704	0	1.01129
ENSMUSG00000051166	Eml5	12	98786604	98901484	-	10136	28.3084	1.05969	0	43.8774	56.2208	39765.6	846.823	5.83106	1.90587	26.2577	2975.95	7.31922	70.3812	1.09597	9.86103	875.135	0	1.4897	253.493	0	1278.36		328.881	0.580569	81.5736	897.682	115.655	2267.96	115.619	1142.52	0
ENSMUSG00000029059	Fam213b	4	154895504	154899135	-	1027	4618.74	3398.43	1516.19	1545.38	1182.18	858.546	3249.42	1233.69	3872.09	3660.22	1309.36	32.5299	351.037	4135.08	1834.91	2420.16	404.537	2240.5	1397.82	4824.2	1202		1922.82	1097.86	2431.64	1218.82	2004.43	2150.72	1466.77	3643.97	1731.33
ENSMUSG00000057098	Ebf1	11	44617317	45008091	+	9756	5370.66	2666.19	551.471	2901.86	1627.32	1820.28	2006.11	5699.44	6.98818	1584.76	1375.84	1633	1385.03	1574.9	1227.32	847.725	659.671	4676.16	3382	3381.17	203.813		434.158	1850.85	1010.55	1661.84	2109.57	269.995	944.6	1157.98	11281
ENSMUSG00000075316	Scn9a	2	66480080	66634952	-	10722	1398.04	1898.97	2181.66	6220.18	3702.1	2769.64	3606.75	1078.75	2776.85	2970.4	2589.18	1020.62	1938.52	221.385	2158.05	1619.23	170.089	1481.5	496.886	882.977	2794.6		1115.41	1672.04	3149.71	2861.49	3015.28	307.652	2753.7	7725.88	9619.4
ENSMUSG00000027122	Arl14ep	2	106962527	106974424	-	5313	0.993278	498.056	1953.66	0.743685	238.746	247.658	31.0012	3206.25	6850.32	2396.56	0	1261.35	8538.71	6825.68	1236.42	6577.22	2.2985	1272.95	519.974	0	2255.13		0.870056	454.005	0	343.735	93.8755	1073.59	2032.02	4089.64	17.1919
ENSMUSG00000030057	Cnbp	6	87842615	87851106	-	2536	4340.63	2148	2585.65	2463.83	236.435	1250.67	1413.82	1386.96	160.728	1332.03	2430.04	948.246	1968.93	1034.59	3371.71	3198.36	4813.07	3065.05	1387.24	1466.27	2795.7		2019.4	570.118	1076.56	1742.64	55.5743	1161.69	557.692	3309.07	1.01129
ENSMUSG00000026238	Ptma	1	86526736	86530698	+	1192	2126.11	4057.56	840.032	2503.99	1340.83	1036.03	873.745	2563.17	2126.95	1153.7	1289.89	1554.11	2721.41	1740.4	1297.1	1194.03	3695.99	3568.57	1118.83	1174.92	5523.28		1654.85	580.569	2147.21	1214.03	2583.45	893.826	2774.86	41.2184	1265.12
ENSMUSG00000028249	Sdcbp	4	6365650	6408423	+	6904	3459.59	3162.12	5560.31	2898.14	2924.25	165.105	1627.56	3477.81	942.769	207.327	7654.74	580.658	20.8537	843.895	660.689	4773.47	11.4925	183.977	351.139	2996.88	817.999		1796.67	539.348	681.032	1782.35	226.052	1250.5	2142.35	225.413	255.857
ENSMUSG00000035910	Dcdc2a	13	25056004	25210706	+	8284	1039.96	3889.07	2604.17	990.589	2641.61	6678.5	866.403	1606.04	5419.01	3171.71	668.783	3810.06	915.824	1646.14	2268.79	55.4899	3783.34	2.23454	813.873	237.725	204.362		1553.92	2233.45	1512.33	821.677	3125.68	441.229	1107.07	4893.4	7129.6
ENSMUSG00000068854	Hist2h2be	3	96221121	96223738	+	2618	259.246	3114.44	0	2.97474	3861.52	16915	3708.73	1565.22	127.058	6.56443	2792.64	2800.82	313.674	1298.72	2591.17	205.246	117.224	840.189	1423.32	78.0499	1154.76		1013.62	1164.62	710.012	3.42365	497.164	63.9462	65.7441	2507.88	3141.07
ENSMUSG00000026276	Sept2	1	93478964	93510260	+	5022	4.46975	1798.3	7650.77	1343.1	0	12.3829	15.5006	7395.45	4222.13	2039.35	2282.99	501.773	17.3781	2000.14	65.993	1724.87	3840.8	2525.03	1270.35	4085.41	31.3136		2956.45	2677	1174.23	1439.3	616.574	1136.82	1348.89	23.1854	615.876
ENSMUSG00000036752	Tubb4b	2	25222160	25224702	-	2088	504.585	1672.19	1019.58	2381.28	1574.95	854.419	3025.88	3450.32	1198.79	538.83	827.921	4341.11	4611.27	2661.01	3362.61	519.465	82.7462	1946.29	3295.41	3101.74	1725		1740.98	1425.88	2243.27	688.839	548.984	630.936	1543.85	395.439	5523.67
ENSMUSG00000020333	Acsl6	11	54303798	54364756	+	9914	1662.75	310.49	436.047	286.319	43.8984	22177.7	1007.54	49.9805	2073.58	360.497	4414.23	80.5114	145.107	23.0153	1005.07	558.241	73.5521	2023.75	1168.86	2263.45	2128.78		2276.94	897.559	2325.92	1110.63	1792.65	960.614	2450.67	1926.96	1211.53
ENSMUSG00000024026	Glo1	17	30592866	30612659	-	1935	2395.79	1601.2	2468.08	3770.48	185.606	140.339	52.2126	1435.27	1126.37	3210.55	1044.8	3001.69	8777.66	1687.79	567.388	1272.26	5038.32	1.4897	0	1186.24	3203.33		683.864	887.109	1911.08	3000.49	2094.55	1615.71	1821.19	5.1523	4027.97
ENSMUSG00000087035	BC052486	2	151679361	151686339	-	2219	3784.89	2163.89	1758.44	1955.89	3012.82	2179.39	633.078	2214.97	151.199	575.482	3118.97	1114.15	1625.72	442.771	1536.8	2382.72	1471.04	4159.98	1816.78	3086.25	2677.04		1674.86	1544.31	2371.54	2621.83	1395.36	451.886	5273.13	1920.52	382.268
ENSMUSG00000033004	Mycbp2	14	103113411	103346814	-	19248	73.9992	110.208	392.585	511.655	0	11784.4	310.012	304.048	1339.82	534.454	22.8299	2933.38	16.5092	2014.39	1200.77	18.7195	14944.9	1497.14	2132.81	1460.31	199.968		495.932	1334.73	628.975	746.357	1085.95	158.444	151.136	368.39	1030.51
ENSMUSG00000020368	Canx	11	50293961	50325673	-	4693	6063.96	1600.14	1974.32	1240.47	2361.27	2621.04	2245.96	5161.32	1761.02	2072.17	2715.42	1353.24	2366.02	0	697.857	16.0453	34.4776	2481.09	157.772	4390.46	92.2927		244.486	2239.83	720.209	1244.16	1833.2	5524.24	4440.37	1061.37	720.039
ENSMUSG00000042616	Oscp1	4	126058565	126092195	+	5254	1569.88	967.499	1008.89	5.2058	148.639	2080.32	2095.85	1826.79	1269.94	698.018	2261.51	1453.27	1019.22	2.19193	23.5148	404.474	17781.2	3897.79	1841.8	14.2992	886.12		1164.14	2381.49	1064.21	1122.27	383.012	2019.99	2223.21	38.6423	1080.06
ENSMUSG00000024030	Abcg1	17	31057698	31115777	+	4066	2.4832	1.05969	4616.97	647.75	3714.42	1452.92	7.3424	2052.53	3152.94	639.485	481.443	328.552	5744.32	7700.26	197.979	2743.07	13.791	2243.48	475.721	3217.32	1543.71		2699.78	2952.19	1862.24	3020.35	1471.97	3448.12	5118.97	463.707	5.05645
ENSMUSG00000020097	Sgpl1	10	61098642	61147703	-	6143	549.779	1127.51	689.695	2294.27	6124.99	198.126	1508.45	585.605	6803.94	1392.21	620.437	2912.24	85.1525	4075.9	2549.45	0.668553	1110.18	2870.64	207.316	1232.12	3672.48		3148.73	1303.38	1609.47	997.653	1834.7	4469.84	33.2499	5029.94	7359.16
ENSMUSG00000021076	Actr10	12	70937857	70964718	+	4022	79.9589	790.531	2082.62	365.893	1281.53	12.3829	2.44747	2152.49	637.195	1137.83	4303.44	523.731	1463.23	467.978	1625.55	199.229	19829.2	0.744848	178.456	1531.21	1692.03		696.915	589.858	800.172	721.706	1128.01	1450.16	1251.41	0	0
ENSMUSG00000031246	Sh3bgrl	X	109095365	109197873	+	3298	2165.35	3878.48	4608.42	122.708	3836.11	751.228	2108.9	169.934	1621.89	2627.41	2152.06	2129.89	2.60671	1114.6	524.91	941.322	6.89551	2728.38	2109.72	2965.9	3657.1		1705.31	1504.25	1449	1470.12	183.245	237.311	737.543	5.1523	486.431
CUFFORG_0227	Olfr728	14	50133758	50142680	-	7087	22593.6	16697.6	0	0	0.770148	24.7658	0	0	0	0	0	0	0	1.09597	0	4.01132	4.59701	5.21394	0	0	0		3475	0.580569	0	0	0	4.97359	0	0	0
ENSMUSG00000026249	Serpine2	1	79794197	79858696	-	3830	315.366	170.611	199.499	2546.38	544.494	193.998	1255.55	728.882	2583.08	3328.71	1571.24	1941.22	5734.76	1835.74	2312.03	1545.03	5681.9	175.039	592.126	1120.7	4367.42		987.514	3180.35	1900.88	1852.2	1315.01	3501.41	1083.64	46.3707	601.718
ENSMUSG00000025428	Atp5a1	18	77773729	77782869	+	3135	1285.8	10.5969	2512.97	1978.95	951.133	24.7658	0	2648.97	1849.33	3521.27	802.405	2273.84	4586.94	6299.62	796.468	1827.15	2.2985	1383.18	1242.94	1577.09	2773.18		224.474	466.777	195.347	1166.1	1842.96	2310.59	1627.73	677.528	58.6549
CUFFORG_1222	Olfr1191-ps1	2	88640542	88648438	+	5933	0.496639	65.7009	0	0	0	37932.9	4.89493	198.256	0	0	0	2.43974	0.868903	0	0	0.668553	4.59701	1.4897	0	0	0		4.35028	0	0	2.05419	46.5622	0	0	0	0
ENSMUSG00000030342	Cd9	6	125460266	125494791	-	2044	5412.37	2033.55	774.482	367.381	5475.75	78.4249	1385.27	2268.28	0	0.547036	4458.55	4.06623	1478.87	3772.32	94.8176	1196.71	519.462	2212.94	2788.91	1267.27	2368.3		1634.84	27.2867	1074.95	709.381	1692.76	3612.25	0.75568	2.57615	1267.15
ENSMUSG00000039987	Phtf2	5	20758663	20882124	-	6929	0	224.655	0	0	0	4.12763	206.403	0	0	1228.1	1733.73	220.39	1613.55	403.316	333.758	0	30250.6	29.0491	89.4683	1040.27	302.698		384.565	0	0	3.42365	0	0	4.53408	115.927	1.01129
ENSMUSG00000022884	Eif4a2	16	23107444	23114136	+	5338	1307.15	325.326	506.584	1729.81	8089.63	20.6381	291.248	2135.83	1260.41	2861.54	3466.79	1628.12	29.5427	19.7274	1329.72	2398.77	4737.22	1255.07	787.417	578.523	2837.45		1969.81	1223.26	192.127	1320.85	473.883	4396.66	2246.64	32.2019	1.01129
ENSMUSG00000026576	Atp1b1	1	164437267	164458355	-	2422	490.679	1493.11	1118.62	1985.64	629.211	2455.94	1459.51	4379.96	2462.38	2763.08	2197.04	3783.22	1930.7	2913.08	314.794	669.89	241.343	845.402	1143.37	241.895	3921.89		1487.8	1257.51	2092.47	1138.71	1578.61	1568.1	436.783	999.547	3711.44
ENSMUSG00000071172	Srsf3	17	29032673	29043366	+	5109	1335.96	1235.6	1620.21	3354.02	252.608	945.227	65.2658	1759.31	1287.73	78.7732	784.947	276.504	2989.9	740.874	770.677	1559.06	13444	862.534	1179.44	717.344	1981.55		1185.89	2319.37	348.298	2273.99	650.369	406.414	213.857	2657.3	46.5194
ENSMUSG00000021270	Hsp90aa1	12	110690605	110702728	-	3931	73.9992	672.905	2584.93	1664.37	244.137	1911.09	229.246	1156.22	4931.75	1981.91	2857.77	706.711	1993.26	53.7024	1982.83	3249.83	4431.52	1403.29	2217.95	1444.22	1306.38		1136.29	1674.94	330.588	1007.92	2115.58	726.144	1011.86	3394.08	3329.17
ENSMUSG00000000787	Ddx3x	X	13280970	13294052	+	5277	111.247	67.8203	1608.81	49.0832	16.1731	28703.5	35.8962	857.999	8.89404	4.92332	2.68587	2.43974	3.47561	1.09597	135.779	1.33711	328.686	517.669	197.696	1776.08	2401.26		75.6949	137.595	594.092	106.133	0.751004	1529.73	450.385	37.3542	0
CUFFORG_0604	Olfr1080	2	86553181	86558138	-	979	0	0	0	1.48737	0	0	0.815822	36806.5	0	0	0	0	0	6.5758	0	0	0	0	0	0	0		0	0	0	0	0	0	0	0	0
ENSMUSG00000028788	Ptp4a2	4	129811219	129850003	+	4377	1187.96	1116.92	3789.76	10.4116	1497.17	4210.18	612.682	44.1494	285.245	1166.28	1550.42	3082.21	1091.34	5455.72	3697.13	2848.03	22.985	1401.06	2359.36	695.895	282.372		905.728	416.268	2431.64	1240.05	1369.83	902.352	2709.11	206.092	143.603
ENSMUSG00000046275	Tusc5	11	76679808	76698664	+	3302	1403.5	6205.56	857.132	613.54	2159.49	49.5315	3440.32	91.6309	102.281	2029.5	1898.24	1721.64	470.077	4428.8	2369.68	1458.78	9.19402	2733.59	2464.71	690.533	1031.15		2728.5	2637.52	1124.32	2402.72	89.3694	3650.62	1948.14	12.8808	3556.71
ENSMUSG00000029126	Nsg1	5	38137193	38159467	-	2140	2196.63	1210.17	1396.49	2004.98	3317.8	994.758	1430.95	445.659	1248.34	1768.57	2188.99	1970.5	346.692	668.54	3700.16	4518.75	9.19402	2105.69	428.101	2987.94	1209.69		824.813	1735.9	1932.01	2282.21	882.429	1545.37	707.316	287.241	1723.24
ENSMUSG00000022010	Tsc22d1	14	76414961	76507765	+	8994	1.98656	0	1690.04	3.71843	235.665	20440	3524.35	830.509	143.575	1434.87	1443.66	568.459	6.95123	3841.36	47.7881	566.264	2.2985	40.2218	1218.4	1.1916	10.9872		287.119	110.308	16.6367	101.34	539.972	90.9457	106.551	3.86423	2212.7
ENSMUSG00000043252	Tmem64	4	15265831	15286753	+	4670	2.4832	0	29.9248	1117.76	288.805	21471.9	2348.75	3127.11	1003.76	419.029	8.05762	617.254	443.141	64.662	242.733	96.2716	78.1491	2.23454	4.32911	4233.76	411.472		353.243	940.521	161.537	1395.48	1553.08	642.304	721.674	1054.93	479.352
ENSMUSG00000040520	Manea	4	26324506	26346891	-	4867	6266.59	1411.51	2.13749	1063.47	646.924	6447.35	355.698	9.16309	4263.42	3567.77	1400.68	583.911	45.183	2051.65	2418.99	238.673	20.6865	3055.37	836.48	428.381	441.137		1486.93	1907.75	1801.06	1121.59	1501.26	2292.12	653.663	2142.07	1147.82
ENSMUSG00000028691	Prdx1	4	116685544	116700822	+	3043	2586.99	3241.6	2837.87	897.628	1225.31	28.8934	178.665	1825.12	1966.22	112.689	314.247	872.614	2624.96	134.804	2192.18	91.5917	7971.21	695.688	1061.59	2830.65	1695.33		1604.38	978.839	1633.08	1009.98	957.53	1075.72	157.181	36.0661	63.7113
ENSMUSG00000032399	Rpl4	9	64173387	64178562	+	1422	3273.35	843.515	4222.25	390.435	3149.13	4.12763	2152.14	1840.95	22.2351	3678.27	593.578	1988.39	2536.33	1214.33	757.023	697.969	0	1342.96	1933.19	3655.83	1078.95		246.226	1376.53	221.644	1314	1414.89	960.614	4259.01	869.451	2842.74
ENSMUSG00000030897	Cnga4	7	105404568	105408738	+	2480	8745.32	703.636	1040.96	414.233	838.691	3062.7	0	2852.22	4118.58	460.604	629.166	2526.76	1848.16	315.638	1325.17	1214.76	52.8656	0	0	73.2835	5140.92		1352.07	1564.63	844.179	4350.1	115.655	2063.33	4740.38	2197.46	7707.05
ENSMUSG00000031789	Cngb1	8	95239045	95284181	-	5024	3893.65	33.9102	131.099	3225.36	190.997	5617.7	1504.38	2212.47	2114.88	3073.25	1105.24	387.105	637.775	196.178	4281.96	2271.74	128.716	355.293	587.797	2857.46	316.982		539.435	748.933	749.189	1610.49	686.417	344.599	4865.07	2032.58	164.84
ENSMUSG00000029268	Ugt2a1	5	87459490	87490871	-	3340	243.85	0	133.949	249.878	0	24348.9	2079.53	25.8233	10.7999	0.547036	296.789	675.808	69.5123	4884.72	39.4441	1016.2	6.89551	0	0	1.7874	618.032		107.017	795.959	584.432	1151.03	1345.8	35.5257	2028.24	65.6919	736.22
ENSMUSG00000038014	Fam120a	13	48879219	48968017	-	5105	0.496639	1192.15	425.36	3549.61	110.131	14310.5	3072.39	572.277	25.4116	0	995.116	3841.78	1193	0	119.091	1632.61	0	190.681	637.822	2575.65	1.64808		359.333	20.3199	0.536668	714.174	1.50201	308.363	100.505	531.975	1360.19
ENSMUSG00000026644	Acbd7	2	3336168	3340993	+	531	1131.34	1465.55	1140.7	864.906	391.235	4218.43	1642.25	635.585	2503.67	717.711	85.2765	4284.18	1882.91	2364	1695.34	1132.53	2595.01	1086.73	930.759	2324.82	1331.1		600.339	1335.89	1142.57	1400.96	1358.57	728.276	1617.15	633.733	2584.86
ENSMUSG00000030082	Sec61a1	6	88503601	88518905	-	6407	642.651	1277.99	0	0	1781.35	0	0	99.961	0	461.151	56.4034	1473.6	2831.76	407.7	2897.62	1952.84	15140.2	1272.2	1651.8	1846.39	352.69		204.463	23.8033	1081.39	766.899	1194.1	836.274	518.396	0	104.163
ENSMUSG00000056880	Gadl1	9	115909455	116076176	+	3966	2164.35	26.4923	1742.05	3090.76	2123.3	3566.27	186.823	146.609	3292.07	1717.15	1598.09	134.186	482.241	442.771	329.965	3629.57	6038.17	909.459	1585.42	690.533	210.955		800.452	573.602	1804.82	1291.4	1140.02	247.969	1122.94	88.8772	30.3387
ENSMUSG00000069372	Ctxn3	18	57468486	57478134	+	1472	1879.28	1.05969	2887.74	1158.66	2138.7	2117.47	1877.21	2535.68	2375.98	2677.19	2158.77	675.808	70.3812	26.3032	1335.79	2495.04	809.073	23.0903	1304.51	12.5118	5310.13		587.288	1767.25	572.625	818.253	3324.69	3919.19	505.55	3801.11	4345.52
ENSMUSG00000019892	Lrriq1	10	103063198	103236322	-	5549	659.04	1180.5	470.959	8.92422	593.784	14128.9	451.965	1029.6	614.96	96.8253	276.645	69.9392	2978.6	321.118	628.83	124.351	8582.61	237.607	628.683	117.969	441.137		37.4124	58.0569	502.322	621.736	373.249	93.0772	188.92	3092.67	441.934
ENSMUSG00000030067	Foxp1	6	98925338	99522721	-	14266	1011.16	867.888	25.6498	1497.78	261.85	643.91	3449.29	817.181	101.011	277.347	463.313	1054.78	84.2836	6026.72	84.198	78.8892	15689.6	547.463	241.949	8.34121	206.56		152.26	465.616	356.884	139.685	184.747	837.695	102.772	386.423	2316.87
ENSMUSG00000029291	Rufy3	5	88583574	88642671	+	3986	12.9126	255.386	2303.5	1700.81	1800.61	11677.1	1433.4	52.4795	2679.01	8.20554	960.2	877.493	2586.73	3.2879	1339.58	233.993	2.2985	1357.11	929.316	2715.06	300.501		1209.38	1780.02	685.862	1293.46	905.711	428.439	238.039	1176.01	4218.09
ENSMUSG00000046727	Cystm1	18	36345619	36402980	+	2840	2556.2	279.759	1053.78	3265.52	428.972	4622.94	2435.23	841.338	716.606	2027.31	701.685	1567.94	159.878	1533.26	1014.93	1462.79	703.342	1498.63	1458.43	1425.16	3278.59		919.649	3533.34	1697.48	1224.3	898.2	2489.64	4283.19	186.771	251.811
ENSMUSG00000026457	Adipor1	1	134415378	134433351	+	5025	2082.41	2425.64	733.87	3113.07	3196.88	4309.24	696.712	1220.36	681.03	283.912	2806.07	566.833	1245.14	556.751	2475.12	1977.58	20.6865	548.208	1002.91	54.8137	2967.65		1296.38	1893.81	2055.98	1976.82	654.875	740.355	216.88	7492.74	498.566
ENSMUSG00000031812	Map1lc3b	8	121590361	121598760	+	7517	2031.75	1091.48	2897.01	1901.6	2244.98	4.12763	2969.59	764.702	301.762	6.56443	868.209	3431.09	19.9848	3080.76	2020.75	231.319	2.2985	870.727	1135.19	1347.11	5615.57		1568.71	1468.84	1254.19	1858.36	611.317	704.829	164.738	135.248	1303.55
ENSMUSG00000032177	Pde4a	9	21165714	21213248	+	7655	226.964	910.276	2795.83	676.01	1650.43	4391.8	133.795	2153.33	2269.89	1770.21	481.443	357.829	2929.07	1764.51	1213.66	3892.31	59.7611	77.4642	57.2405	2185.99	2625.4		1683.56	1442.71	852.229	1573.51	1179.08	684.224	2341.1	2301.79	1050.73
ENSMUSG00000006740	Kif5b	18	6201002	6242174	-	7395	20.8588	1752.73	1208.39	1067.93	458.238	193.998	1572.09	2246.62	733.759	543.207	397.509	308.221	5113.5	2315.78	1027.06	411.828	8012.59	793.263	1087.57	114.394	2649.57		874.406	926.007	1378.7	588.869	37.5502	488.123	2927.5	112.063	21.2371
ENSMUSG00000039630	Hnrnpu	1	178323074	178337797	-	5946	419.66	6141.98	1013.88	672.291	16.9433	5270.98	7.3424	970.455	649.9	1740.67	109.449	1032.01	633.431	1455.44	1568.66	66.1867	5380.8	536.291	1064	2817.54	339.505		569.017	710.616	598.922	1207.87	705.944	3139.05	2147.64	673.664	1193.32
ENSMUSG00000056579	Tug1	11	3639785	3649673	-	8325	228.454	5973.49	1628.76	1146.02	1909.97	0	261.063	139.945	3926.72	141.135	296.118	0	4559.14	5471.07	151.708	1154.59	2.2985	18.6212	1591.67	50.6431	3209.37		37.4124	995.675	653.662	1422.19	47.3132	2109.51	380.863	0	0
ENSMUSG00000006651	Aplp1	7	30434981	30445582	-	2391	347.151	3.17908	614.883	1631.65	944.201	5580.55	34.2645	207.419	1146.06	3955.07	1126.72	1762.31	2345.17	1155.15	1064.23	2962.36	551.641	1214.85	977.898	3053.48	1151.46		1158.04	2398.33	1018.6	731.293	833.614	2432.8	596.987	437.946	2244.05
ENSMUSG00000064368	mt-Nd6	MT	13552	14070	-	519	475.284	1137.05	31.3498	913.989	450.536	20155.2	465.018	383.184	717.241	526.248	244.415	56.114	1169.54	1.09597	348.17	1254.2	599.91	372.424	220.304	732.239	1543.16		591.638	856.339	436.311	492.322	858.397	802.88	286.403	4624.19	113.265
ENSMUSG00000022456	Sept3	15	82274935	82294442	+	4971	2.97983	26.4923	2530.78	748.891	1.5403	78.4249	0.815822	1.66602	118.799	113.783	907.154	546.502	62.561	2.19193	1657.41	3160.92	16174.6	4497.39	460.81	560.649	17.0302		402.836	998.578	137.924	1431.09	1695.77	614.594	0	115.927	1.01129
ENSMUSG00000038664	Herc1	9	66350450	66508775	+	27464	616.329	432.355	745.27	1198.82	3665.13	86.6802	1152.76	219.081	4708.13	1755.98	41.631	2274.65	11.2957	3603.54	807.846	1111.8	5521.01	1663.99	1982.73	2.979	1.64808		387.175	1521.09	320.391	200.626	430.325	810.696	921.929	3744.44	123.377
CUFFORG_0814	Olfr1344	7	6438874	6441691	+	1999	0	1.05969	0	0	31486.7	0	0.815822	0	0	0	0	0	0	0	0	0	0	0	0	0	0		0	0.580569	0	0	0	0	0	0	2.02258
ENSMUSG00000037419	Endod1	9	14353990	14381242	-	4470	4281.03	1097.84	1321.68	1693.37	74.7043	57.7868	2731.37	449.824	4459.73	835.871	3582.28	2434.86	4.34452	2340.99	2448.57	273.438	25.2835	897.542	1409.85	2.3832	1048.73		1049.29	1063.6	1267.61	454.661	394.277	1187.98	1058.71	1553.42	2071.12
ENSMUSG00000022403	St13	15	81363669	81400077	-	3457	4349.07	4681.72	967.569	1461.34	1894.56	400.38	1967.76	1822.62	43.1996	127.459	1063.61	2536.52	2301.72	0	702.409	357.007	4999.25	120.665	244.835	1313.74	12.086		468.09	614.242	749.189	1311.26	2193.68	600.384	2.26704	6.44038	1833.47
CUFFORG_0201	Olfr1364	13	21571813	21581759	-	3119	0	0	0	1.48737	0	4.12763	0	1.66602	0	0	4.70028	0	2.60671	6.5758	31262.5	0.668553	2.2985	0.744848	0	4.76641	0		0	0	0	0	3.75502	0	0	0	1.01129
ENSMUSG00000027447	Cst3	2	148871722	148875692	-	1266	42.2143	1.05969	26963.7	0	0	0	236.588	14.1611	121.34	369.796	47.6743	0	1243.4	0	61.4418	257.393	2.2985	405.942	570.48	98.903	1.09872		73.0847	532.962	0.536668	1.36946	3.75502	162.708	10.5795	0	0
ENSMUSG00000040459	Arglu1	8	8666577	8690537	-	1711	563.189	1448.6	822.219	848.545	1925.37	8965.21	859.06	522.296	1338.55	623.621	625.137	435.9	607.363	744.162	863.219	475.341	5911.75	538.525	377.595	27.4068	1583.81		532.474	467.938	93.3803	469.041	290.638	1359.21	1571.06	1615.25	2644.53
ENSMUSG00000020658	Efr3b	12	3962554	4038915	-	6547	1153.69	165.312	1425.7	1952.17	520.62	4499.11	164.796	1130.39	940.227	1605.55	651.324	2275.46	2432.93	6505.66	2258.93	1796.4	11.4925	49.16	0.962024	124.522	399.935		706.486	620.628	1813.94	1896.02	296.646	54.7095	2992.49	3676.17	1462.33
ENSMUSG00000023011	Faim2	15	99497005	99528017	-	4520	1330.5	167.431	1341.63	773.433	3600.44	536.592	2053.42	1237.02	3381.01	1459.49	433.769	2784.56	1511.02	3462.16	836.67	785.549	4.59701	1.4897	0.481012	799.565	3460.43		1439.07	1096.69	1065.29	1214.03	889.188	1584.44	376.328	135.248	41.4629
ENSMUSG00000029840	Mtpn	6	35508906	35539888	-	3960	1204.85	964.32	677.583	0	101.66	18128.5	6.52658	2667.29	238.869	1806.86	214.87	21.1444	0	1.09597	12.1366	13.3711	55.1641	67.7812	638.303	28.0026	3051.7		166.181	585.213	256.527	93.8081	805.076	0.710513	0.75568	66.9799	14.1581
ENSMUSG00000038115	Ano2	6	125690419	126040126	+	5385	64.0664	1124.33	3744.87	655.187	65.4626	2724.23	4.89493	1526.07	4908.88	562.353	1064.28	1852.58	3854.46	90.9653	807.846	1652.66	848.148	581.726	196.253	949.707	2425.98		3698.61	1692.36	3900.51	2962.83	2142.61	1813.23	439.806	7553.28	869.71
ENSMUSG00000041697	Cox6a1	5	115345642	115348981	-	702	2553.22	1328.85	1505.5	1627.18	773.228	941.099	2186.4	1030.43	775.052	976.459	1913.01	1316.65	795.047	2977.74	1365.37	753.459	0	274.849	1376.18	1773.1	3372.53		1279.85	1107.14	1643.81	755.258	645.112	1321.55	544.845	1.28808	892.97
ENSMUSG00000071866	Ppia	11	6415443	6419817	+	3508	793.133	624.159	2233.67	450.673	1038.16	2208.28	885.167	2072.52	1236.91	819.46	1409.41	1545.17	881.937	1294.34	951.21	711.34	4353.37	1591	1634.48	1184.45	1659.07		675.164	452.263	935.413	741.564	777.289	1053.69	1295.23	923.55	666.441
ENSMUSG00000085139	A730046J19Rik	X	144153695	144166274	+	4707	1043.44	30.7311	0	1350.53	365.05	11970.1	24.4747	1473.59	0.635289	2324.35	1559.82	1363.81	685.565	0	6.82687	6.01697	3723.58	821.567	1435.82	548.137	392.793		537.695	0	49.3735	272.523	1157.3	1023.85	0	19.3211	50.5645
ENSMUSG00000031927	1700012B09Rik	9	14758200	14771030	-	679	1067.28	1077.71	512.284	571.15	562.978	2604.53	1510.09	2262.45	1799.77	1475.9	1592.05	583.911	1185.18	1092.68	1667.27	866.444	1694	2694.86	774.911	2124.63	1365.16		1392.96	1470	840.423	860.707	1543.31	1505.58	1688.19	61.8276	2872.07
ENSMUSG00000028618	Tmem59	4	107178399	107200996	+	2056	2164.35	2271.98	1842.51	265.496	1363.16	4.12763	302.67	3600.26	2196.83	875.804	3439.93	496.08	10.4268	1373.25	1410.13	206.583	22.985	525.863	1443.52	3379.98	1676.65		1940.23	851.113	119.677	474.519	933.498	66.7882	426.203	127.519	352.941
ENSMUSG00000020267	Hint1	11	54866383	54870501	+	872	2368.47	1381.84	847.157	2083.06	311.91	53.6592	1009.17	545.62	860.816	498.897	1511.48	1395.53	1294.67	1417.09	1730.99	589.663	2321.49	3179.01	1846.61	1298.85	2318.85		1109.32	660.106	1299.27	503.277	1894.78	1756.39	1359.47	848.842	1469.41
ENSMUSG00000007850	Hnrnph1	11	50376990	50386528	+	5842	817.965	2488.16	414.672	1027.77	46.2089	9567.84	258.616	322.374	4159.87	76.585	1966.06	376.533	3002.06	59.1822	1723.4	1010.18	314.895	123.645	131.316	33.3649	876.232		696.915	880.142	121.287	758.682	1888.77	838.406	1705.57	2.57615	163.829
ENSMUSG00000029632	Ndufa4	6	11900373	11907446	-	492	1576.33	1003.53	950.469	159.892	1576.49	4400.05	1678.96	1158.71	1121.28	1059.61	1109.27	380.599	1214.73	1478.46	1360.06	1786.37	2098.53	1136.64	1118.83	1089.12	1320.67		557.706	531.22	656.882	953.83	1082.95	920.825	2035.05	10.3046	375.189
ENSMUSG00000021577	Sdha	13	74322254	74350280	-	3883	2648.08	1955.13	1593.14	839.621	5483.45	0	115.847	3391.18	3586.21	0	0	2.43974	483.11	4287.42	1288	0	0	0	1469.01	0	1613.47		1025.8	551.54	0.536668	272.523	0	56.8411	3003.07	7.72845	237.653
ENSMUSG00000015291	Gdi1	X	74304998	74311862	+	4296	1605.63	4071.34	1038.82	4340.15	7.70148	70.1697	2.44747	89.1319	1.27058	194.198	3883.77	1626.49	270.229	1784.23	69.0272	431.885	2.2985	2872.88	849.949	3444.33	1993.08		3069.56	388.981	85.8669	841.534	690.172	120.787	35.5169	284.665	2.02258
ENSMUSG00000025139	Tollip	7	141874813	141918507	-	4333	0.496639	841.396	1633.75	73.6248	928.798	12667.7	401.384	902.148	2110.43	2666.8	4.02881	1132.85	14.7714	4380.58	13.6537	7.35408	6.89551	49.16	413.67	69.1129	295.007		389.785	1530.38	423.431	2039.13	337.201	392.914	2846.65	38.6423	126.411
ENSMUSG00000066456	Hmgn3	9	83109948	83146685	-	1844	1857.93	3579.64	343.423	2982.92	941.121	260.041	3009.57	1218.69	1147.97	135.118	1066.29	1066.17	1248.61	3141.04	730.475	1746.26	0	2362.66	748.936	1.1916	809.209		1233.74	1183.78	1091.05	1393.43	984.566	1398.29	3161.01	85.013	2615.2
ENSMUSG00000022629	Kif21a	15	90933276	91049948	-	6475	0	0	0.712495	1018.85	3.85074	19717.7	381.805	91.6309	2278.15	1.09407	3020.27	364.335	2.60671	0	0	92.9288	2.2985	99.8096	1012.05	0.595801	8.24042		5.22034	0	223.254	21.2267	1155.79	560.595	7.5568	5.1523	1.01129
ENSMUSG00000015839	Nfe2l2	2	75675513	75704641	-	3796	2656.52	853.053	3695	1160.15	1260.73	363.231	2033.03	3157.1	1.90587	897.686	213.527	2381.19	888.019	1239.54	1387.37	1631.94	834.357	159.397	573.367	153.121	2485.31		965.762	1346.92	246.867	230.07	1697.27	1453.71	25.6931	1548.27	616.887
ENSMUSG00000036309	Skp1a	11	52231995	52246858	+	2211	1204.85	1010.95	384.035	721.375	1417.07	90.8078	694.264	1701	450.42	1190.35	387.437	1058.03	561.312	1272.42	1950.21	1358.5	7978.11	796.243	875.442	2236.64	672.968		800.452	1327.76	2249.71	708.012	1131.01	351.704	108.062	492.045	330.692
ENSMUSG00000033499	Larp4b	13	9093905	9173086	+	4684	1.48992	382.549	609.183	0.743685	333.474	111.446	0	4244.18	0	0	165.853	594.483	4925.81	0	715.304	0	15227.6	23.8351	610.404	3.57481	0		30.452	15.6754	0.536668	147.902	0	593.989	417.135	113.351	0
ENSMUSG00000036478	Btg1	10	96617001	96622813	+	5010	503.095	3291.41	10956.8	0	90.1073	57.7868	2.44747	966.29	1024.09	2356.08	0	317.979	983.599	0	2.27562	1327.08	3976.41	332.202	855.721	184.102	553.756		361.943	347.18	7.51336	501.223	768.277	1.42103	18.1363	96.6057	1081.07
ENSMUSG00000066551	Hmgb1	5	149046702	149053513	-	4944	478.76	2384.31	1253.99	1406.31	2277.33	49.5315	1120.94	400.677	1855.04	86.9787	337.077	2667.45	1063.54	1092.68	637.174	652.507	6750.71	592.154	944.227	981.88	734.496		770.87	193.91	1198.38	1348.92	863.654	2524.45	1576.35	1701.55	759.479
ENSMUSG00000032452	Clstn2	9	97444395	98033181	-	5691	36.2547	4445.41	1044.52	1145.28	529.092	577.868	103.609	9.16309	2632.64	1689.25	13.4294	2881.33	758.553	4083.57	781.297	2049.11	926.297	1165.69	882.657	1815.41	148.328		1178.06	903.365	2047.39	569.011	478.389	2451.27	35.5169	342.628	4.04516
ENSMUSG00000031818	Cox4i1	8	120668222	120674207	+	1550	1952.29	546.801	1365.85	1340.12	408.178	4.12763	846.823	695.562	1599.02	833.135	1571.91	1001.92	122.515	2163.44	370.926	927.282	5543.99	1935.86	1203.01	1483.54	1790.92		296.689	1210.49	1368.5	785.386	1261.69	607.489	715.629	2.57615	2058.99
ENSMUSG00000024610	Cd74	18	60803848	60812646	+	1410	0	0	27632	0	0	0	0	2.49902	0	0	0	0	0	0	0	0	0	0	0	0	0.549361		0	0	0.536668	2.73892	0	0	0.75568	2.57615	0
ENSMUSG00000023021	Cers5	15	99733506	99772885	-	4919	178.293	547.861	970.418	187.409	784.01	90.8078	6.52658	783.028	930.698	1553.58	88.6338	524.544	2787.44	4.38387	2058.68	1543.02	10651.3	1132.91	201.544	2572.67	1.09872		824.813	92.3104	1.07334	862.761	230.558	1674.68	14.3579	559.025	14.1581
ENSMUSG00000035242	Oaz1	10	80826656	80829290	+	2558	1289.28	2564.46	796.57	532.479	586.082	0	637.157	304.881	1381.12	967.159	2665.73	1828.99	173.781	1625.32	254.87	1180	4107.43	1529.17	1208.3	1998.91	1824.43		955.322	858.661	807.686	503.962	453.606	1518.37	508.572	2934.24	4243.38
ENSMUSG00000039461	Tcta	9	108302959	108305951	-	1628	0	438.713	13.5374	2.97474	0	0	0	1961.73	3.81173	0	685.569	55.3008	0	5919.32	0.758541	0	14193.3	1101.63	0.962024	3059.44	0		326.271	35.4147	1186.04	35.606	0.751004	0	0	0	0
ENSMUSG00000025245	Lztfl1	9	123694416	123717625	-	9249	1056.35	936.768	1454.2	0	1892.25	15866.6	13.0532	156.606	561.595	20.2403	0.671468	161.836	730.748	1737.11	52.3393	526.151	443.611	126.624	678.227	989.625	1.64808		1093.66	494.064	463.681	753.204	616.574	2505.27	423.181	1212.08	231.586
ENSMUSG00000042029	Ncapg2	12	116405402	116463531	+	6604	261.232	1227.12	1001.06	880.523	1458.66	1646.92	1946.55	254.068	1001.22	133.477	199.426	2368.99	1412.84	74.5257	719.096	5265.52	965.372	230.158	1380.51	3783.34	1168.49		248.836	1148.95	404.648	1250.32	1025.12	1796.89	290.937	418.625	11.1242
ENSMUSG00000020048	Hsp90b1	10	86690209	86705509	-	4032	1703.97	3215.11	1065.89	2333.68	1009.66	4.12763	2318.57	898.816	3.81173	673.948	38.2737	668.489	5256	858.142	1355.51	570.275	1183.73	2335.1	1254.48	81.6247	494.975		370.644	920.201	2505.17	857.283	263.602	1277.5	901.526	1387.26	94.0501
ENSMUSG00000038370	Pcp4l1	1	171173262	171196268	-	1577	2.4832	1.05969	0	268.47	839.461	156.85	2879.04	1727.66	1.90587	1.09407	155.109	0	6.08232	6997.75	24.2733	4875.75	2346.77	4145.08	2875.97	0	0.549361		0	1921.1	1.07334	981.904	245.578	6737.8	4348.18	1.28808	0
ENSMUSG00000031765	Mt1	8	94179089	94180325	+	540	1646.86	2296.35	988.231	895.397	382.763	1308.46	215.377	1237.85	304.939	743.422	966.915	2039.62	172.043	1086.1	3608.38	577.629	4557.93	341.885	1345.87	2231.27	326.321		653.412	858.661	933.266	684.046	443.843	744.618	788.174	5.1523	960.726
ENSMUSG00000036395	Glb1l2	9	26763044	26806468	-	5031	24.832	5.29846	2542.9	2076.37	4359.04	359.104	3468.06	47.4815	195.669	882.369	3471.49	839.271	2821.33	621.413	78.1297	847.056	6.89551	340.396	0.962024	1886.9	2261.17		1464.3	660.106	1164.03	295.804	395.779	423.466	26.4488	640.174	187.089
ENSMUSG00000041062	Mslnl	17	25736040	25748330	+	2628	0	12.7163	1764.85	1620.49	1711.27	499.443	1.63164	1443.6	4280.58	2045.91	2595.9	3435.97	4259.36	1434.62	599.247	9.35974	4.59701	1.4897	1.44304	92.9449	1261.33		2160.35	2533.02	665.469	3127.85	2817.77	669.303	1068.53	1437.49	2.02258
ENSMUSG00000032086	Bace1	9	45838580	45864399	+	6348	1699.5	1038.5	2.84998	2.97474	0.770148	4.12763	830.507	16.6602	1.90587	2.73518	2563.67	119.547	3304.44	62.4701	1556.53	82.9005	13869.2	345.609	1401.67	8.34121	102.181		202.723	85.9241	42.3968	504.647	22.5301	827.748	76.3236	0	8.09033
ENSMUSG00000005089	Slc1a2	2	102658659	102790784	+	13133	650.597	11.6566	42.7497	2062.24	800.954	3293.85	2246.77	877.991	296.68	841.888	38.2737	1546.8	2379.06	3708.75	226.804	2854.72	6.89551	108.748	1137.11	665.51	3140.15		1877.58	524.834	3.22001	1016.14	6.00803	434.834	1.51136	139.112	747.344
ENSMUSG00000053819	Camk2d	3	126596302	126844913	+	15928	2.4832	529.846	2350.52	2108.35	1998.53	8271.76	1949.81	1450.27	166.446	1258.73	204.798	706.711	689.909	86.5814	405.819	13.3711	3029.43	847.637	147.19	492.727	20.3264		364.554	203.78	209.301	1853.57	494.16	1009.64	2935.82	731.627	1800.1
ENSMUSG00000022956	Atp5o	16	91684398	91931687	-	2259	4164.82	2318.61	617.021	325.734	455.157	4.12763	1517.43	1459.43	66.07	905.891	604.322	1971.31	1076.57	1925.61	363.341	505.426	4247.64	750.062	922.581	887.148	1621.17		542.045	601.469	744.359	519.711	989.823	333.941	577.339	1.28808	0
ENSMUSG00000020315	Sptbn1	11	30099395	30268175	-	17492	870.608	48.7459	207.336	1240.47	680.04	74.2973	1556.59	1900.92	2297.84	285.006	681.54	854.722	3679.81	442.771	0.758541	643.148	1836.5	4556.98	2740.81	2081.73	20.8757		1727.06	705.391	591.945	1183.9	2479.06	62.5252	3429.27	2876.27	4634.75
ENSMUSG00000022108	Itm2b	14	73362231	73385271	-	1773	2800.55	922.992	517.984	1544.63	794.022	173.36	1785.02	1554.39	816.346	2103.9	109.449	970.203	4347.99	371.533	1501.91	1593.83	11.4925	2641.98	518.05	219.255	1335.5		543.785	729.194	879.599	123.936	500.92	94.4983	105.039	899.077	110.231
ENSMUSG00000029759	Pon3	6	5220852	5256286	-	3385	2284.04	2043.09	874.232	86.2675	2102.5	0	0.815822	1850.11	691.829	2241.21	2569.04	627.013	1750.84	3369	524.91	1375.88	344.776	688.24	509.392	1090.32	1515.69		598.599	1342.86	1320.2	1482.44	2242.5	785.828	428.47	892.636	1328.84
ENSMUSG00000002413	Braf	6	39603237	39725463	-	13862	2101.28	217.237	321.335	348.788	463.629	0	301.038	956.293	151.834	280.082	305.518	3907.65	1730.86	1626.41	1084.71	3469.79	6789.78	718.778	561.341	138.822	1038.84		997.084	826.73	1172.62	1145.55	322.932	1439.5	2786.19	0	3041.96
ENSMUSG00000042035	Igsf3	3	101377125	101463060	+	7330	984.339	4.23877	61.9871	99.6538	103.97	103.191	992.855	101.627	1192.44	8.75257	0	156.957	272.836	4277.56	175.981	302.854	17452.5	151.204	25.0126	14.2992	22.5238		62.644	134.111	0.536668	115.72	59.3293	83.13	204.789	21.8973	8.09033
ENSMUSG00000035297	Cops4	5	100518309	100547803	+	5006	0.496639	2984.09	523.684	38.6716	0	13674.8	0.815822	3433.66	773.146	30.087	0	470.057	0	2079.05	34.1343	1430.7	0	243.565	638.784	17.874	63.1766		502.022	739.064	1019.67	119.143	0	111.551	881.122	5.1523	0
ENSMUSG00000034088	Hdlbp	1	93405940	93478808	-	6345	3103	188.625	706.083	229.799	3156.07	2996.66	112.583	736.379	339.879	0	2552.92	672.555	948.842	1262.55	3417.98	2.00566	5424.47	367.21	59.1645	5.36221	150.525		736.068	481.291	328.978	490.952	815.59	795.775	0.75568	1033.04	333.726
ENSMUSG00000009863	Sdhb	4	140961203	140979193	+	2239	746.449	1159.3	708.22	322.759	1638.1	28.8934	1137.26	2042.54	565.407	897.139	878.952	728.669	2579.77	122.748	2024.54	2.00566	5633.63	2323.93	1362.71	319.945	1198.71		261.017	271.126	1161.89	373.863	56.3253	685.645	1750.15	3.86423	650.26
ENSMUSG00000062380	Tubb3	8	123411424	123422015	+	1868	1347.38	691.979	0	194.846	247.217	1044.29	2452.36	2359.08	0	0	6479.67	566.02	0	379.205	2600.28	1750.27	1078	70.0157	786.455	119.756	4192.73		466.35	1045.6	276.921	0	1525.29	31.9731	0.75568	535.839	199.224
ENSMUSG00000015354	Pcolce2	9	95637601	95698096	+	4625	2713.64	1006.71	1155.67	1939.53	769.378	1048.42	106.057	542.288	2887.39	1207.85	729.886	2802.45	1087.87	0	1142.36	1682.75	335.582	1168.67	1589.75	955.069	1473.94		1519.99	1782.35	1735.59	840.85	676.654	655.093	2489.96	37.3542	275.071
ENSMUSG00000000827	Tpd52l2	2	181497165	181517966	+	4807	2093.83	570.115	69.8245	1090.99	431.283	4722.01	168.875	15.8272	2069.77	827.665	504.273	1399.6	66.0367	4060.56	475.605	2700.28	409.134	908.715	2001.49	333.053	1348.13		827.423	1638.94	608.582	57.5174	2122.34	554.2	143.579	1239.13	1665.6
ENSMUSG00000034868	Myl12b	17	70973920	70990787	-	1711	843.293	147.297	351.26	1.48737	112.442	17410.3	0	1563.56	1552.65	489.05	47.0028	351.323	1.73781	162.203	1347.93	75.5464	0	285.277	630.607	838.888	37.3566		113.107	723.388	547.938	97.9165	285.381	1521.21	0	2.57615	0
ENSMUSG00000019990	Pde7b	10	20398004	20725078	-	7232	32.7782	145.178	373.347	2837.9	2526.08	4305.12	155.006	1729.33	1918.57	794.843	708.399	2215.28	3331.38	340.846	528.703	2243.66	505.671	20.1109	10.1013	1335.79	179.092		893.548	326.28	3185.13	3212.76	1004.09	179.049	1206.06	547.432	162.818
ENSMUSG00000030654	Arl6ip1	7	118118891	118129625	-	2134	451.445	1.05969	24.2248	329.453	0	210.509	270.037	9.16309	1203.87	110.501	2.68587	16.2649	1711.74	4459.49	543.874	917.923	12915.3	1740.71	1097.19	135.843	1.64808		131.378	575.924	1085.68	595.716	421.313	2.84205	320.408	0	1.01129
ENSMUSG00000028524	Sgip1	4	102741297	102973628	+	9871	6.95295	0	1.42499	0	345.026	15342.4	1610.43	0	0	0	0	0	0	436.195	0	139.059	8104.53	108.748	0	0	0.549361		0	78.9573	0	328.671	0	101.603	6.04544	6.44038	0
ENSMUSG00000074212	Dnajb14	3	137867675	137916557	+	12553	1109	1591.66	2002.11	207.488	4925.87	255.913	780.742	603.931	3086.23	3015.26	1097.85	10.5722	43.4452	95.3491	302.658	1721.52	416.029	2291.15	776.354	1507.38	233.479		183.582	680.426	364.934	666.928	165.972	31.2626	25.6931	1501.9	53.5984
ENSMUSG00000036594	H2-Aa	17	34282744	34287827	-	1874	0	0	26009.6	0	0	0	0	2.49902	0	0	0	0	0	0	0	0	0	0	0	0	0.549361		0	0	0	1.36946	0	0	2.26704	1.28808	0
CUFFORG_0689	Olfr1226	2	89188839	89200055	-	8087	0	1.05969	0	0	6.16118	82.5525	9.78986	20.8252	8.89404	0.547036	0	25676.6	0	0	0	10.0283	48.2686	8.19333	4.32911	1.1916	77.46		1.74011	1.16114	0	0	2.25301	0	0	3.86423	18.2032
CUFFORG_0687	Olfr1224-ps1	2	89155336	89160428	-	2386	2.4832	1.05969	2.84998	2.97474	0	0	0	0	0	0	6.04322	8.13247	25609.2	6.5758	6.06832	0	6.89551	0	0	1.1916	0		0	0	2.14667	0	3.00402	1.42103	12.0909	0	0
ENSMUSG00000000346	Dazap2	15	100615628	100620731	+	1826	1999.97	2387.49	2119.67	841.108	394.316	4.12763	3091.15	848.002	1902.69	455.134	269.93	1062.91	1100.9	2451.68	2280.17	1196.71	1257.28	186.212	347.772	1285.74	142.834		638.621	1222.68	194.811	958.623	677.405	2928.74	2492.99	0	1400.64
ENSMUSG00000039953	Clstn1	4	149586468	149648899	+	4662	3261.43	86.8948	17.0999	1696.35	473.641	813.143	1373.84	2140	2248.92	809.613	761.445	7.31922	853.263	1104.73	499.878	1540.35	2932.89	1252.09	1117.87	1961.97	528.486		409.796	1882.2	1513.4	136.261	148.699	112.261	2278.37	2371.35	61.6887
ENSMUSG00000003410	Elavl3	9	22015005	22052023	-	5027	412.21	42.3877	12.1124	3678.27	2896.53	4742.64	1805.41	1577.72	755.358	1074.93	371.322	1052.34	1531.01	963.355	304.933	1085.06	25.2835	1450.96	378.557	652.402	613.087		1264.19	1028.19	60.6435	968.21	51.8193	2086.78	350.635	329.747	1139.72
ENSMUSG00000040549	Ckap5	2	91526762	91620664	+	9462	0.993278	0	0	1687.42	46.2089	1684.07	448.702	1646.02	3491.55	368.702	1031.38	2.43974	3797.11	783.616	18.9635	709.334	8913.6	6.70363	711.898	22.0446	35.7085		338.452	38.8981	357.421	171.183	470.879	153.471	2666.79	27.0496	183.044
ENSMUSG00000035530	Eif1	11	100319885	100322096	+	2098	697.281	762.979	1271.8	322.016	1883.78	1531.35	903.115	467.318	501.878	1026.24	616.408	1158.06	1809.06	2376.06	988.378	1205.4	3215.61	1290.08	803.771	1679.56	700.985		851.785	747.192	759.922	537.514	1905.3	680.672	554.669	789.59	3161.3
ENSMUSG00000028248	Sfrs18	4	21847583	21876475	+	10187	34.2681	941.007	665.471	10.4116	2.31044	8234.62	9.78986	4.16504	3426.75	37.1984	957.514	537.556	1557.07	586.342	766.126	2674.21	2047.97	684.515	837.923	762.625	174.697		361.073	373.886	17.7101	747.726	1067.18	1126.87	1131.25	2071.23	2057.98
ENSMUSG00000022270	Fam134b	15	25843264	25973687	+	3346	173.824	118.686	4.27497	9.66791	1289.23	37.1486	1662.65	1803.46	269.998	2.18814	1945.92	2316.13	76.4635	5642.04	870.046	84.2376	1057.31	3401.72	1017.82	605.334	2522.12		282.768	1569.28	946.683	668.982	1512.52	4113.16	27.2045	718.746	2.02258
ENSMUSG00000055436	Srsf11	3	158010473	158036639	-	7135	0	170.611	188.099	960.098	2837.99	15400.2	378.541	387.349	1.90587	29.5399	2.01441	76.4452	0	412.084	47.7881	83.5691	1431.97	296.45	125.544	499.877	1562.93		351.503	980.58	235.597	581.337	6.00803	34.8151	92.1929	20.6092	331.703
ENSMUSG00000061904	Slc25a3	10	91116574	91124059	-	5550	978.876	1714.58	771.632	2.97474	4821.13	3017.3	2.44747	0	7.62347	975.912	3196.86	1572.01	3695.45	1.09597	1027.06	461.97	52.8656	78.9539	609.923	544.562	1233.32		777.83	607.275	620.925	1263.33	960.534	2073.28	219.147	5.1523	5138.37
ENSMUSG00000024581	Napg	18	62977836	62999450	+	5139	0	0	0	426.875	323.462	14698.5	307.565	1511.91	0.635289	167.94	443.169	0	157.272	209.33	121.366	2.67421	5900.26	208.557	105.342	0.595801	118.662		289.729	257.772	0	164.335	244.076	592.568	83.1248	182.907	284.173
ENSMUSG00000021933	Gucy1b2	14	62392676	62456289	-	2745	0.993278	0	0	0	0	0	0	0	0.635289	0	0	0	0	0	0	0	6.89551	16755.4	7907.36	0	0		0	0	0	0	0	0	0	0	0
ENSMUSG00000000563	Atp5f1	3	105942698	105960099	-	4105	69.0328	1056.51	1534.71	1128.91	770.918	0	93.8195	40.8174	977.709	635.109	1417.47	163.463	137.287	5134.6	1395.71	1298.33	3234	949.681	1264.58	2352.22	943.803		1017.97	347.18	994.446	425.218	753.257	299.837	1265.76	70.8442	2233.94
ENSMUSG00000063646	Jakmip1	5	37028335	37148001	+	6233	223.984	1290.71	96.8993	1275.42	1173.71	198.126	2228.83	14.1611	1966.85	1518.02	220.913	573.339	2828.28	2661.01	1265.25	2621.39	13.791	484.896	267.924	2454.1	1206.95		2303.04	845.308	1670.11	490.267	213.285	4009.43	1259.72	266.632	576.436
ENSMUSG00000031438	Rnf128	X	139563316	139673145	+	3464	864.649	18.0148	449.584	2542.66	523.7	45.4039	2.44747	538.123	338.609	2468.23	724.514	2202.27	867.166	1820.4	774.47	1165.29	822.864	244.31	926.911	3586.72	3597.22		1094.53	1878.14	1470.47	1413.97	910.217	3085.05	271.289	4208.14	2478.67
ENSMUSG00000042772	Smg7	1	152836996	152902646	-	6068	294.507	853.053	878.507	49.0832	0	396.252	593.918	964.624	1658.74	425.047	75.8759	13.0119	672.531	48.2225	281.419	612.394	10501.9	1083.01	939.898	744.751	3312.65		504.633	687.393	113.774	443.706	1028.12	636.62	2308.6	2788.68	3367.6
ENSMUSG00000005610	Eif4g2	7	111067985	111083030	-	9931	261.729	579.652	1365.14	371.843	2432.9	676.931	2728.11	296.551	545.078	138.4	1750.52	807.554	1966.33	2845.13	2312.79	1397.94	135.612	1336.26	490.151	1104.02	841.072		1794.93	1338.21	733.089	403.307	1292.48	1674.68	458.698	1257.16	1.01129
ENSMUSG00000032489	Kif9	9	110476994	110525179	+	4468	194.683	2800.77	789.445	2684.7	19.2537	1019.52	2037.92	328.205	1915.4	327.127	5.37175	547.315	1272.07	3137.75	2038.96	1962.87	1785.94	743.358	253.974	2.3832	514.202		1386	1362.01	2612.5	2074.73	141.189	59.6831	110.329	391.575	750.378
ENSMUSG00000048701	Ccdc6	10	70097121	70193200	+	6385	1685.59	1.05969	953.319	319.785	3261.58	28.8934	0	1931.75	3147.22	1016.39	1592.72	1010.05	450.092	366.053	189.635	1171.3	2.2985	2926.51	2250.18	1.7874	1944.19		1239.83	1324.28	1090.51	1122.96	1867.75	16.3418	676.333	0	3704.36
ENSMUSG00000060073	Psma3	12	70974621	70996347	+	3894	2.4832	1234.54	944.056	1533.48	3390.96	4.12763	4295.3	994.612	919.898	1537.17	1443.66	1035.26	2397.3	430.715	1068.03	4.01132	4.59701	902.011	588.759	943.749	393.343		1361.64	972.452	284.434	738.825	627.088	49.0254	144.335	0	3538.51
ENSMUSG00000053898	Ech1	7	28825217	28832247	+	2284	656.06	1463.44	1093.68	1999.03	113.212	2389.9	838.665	2130	1036.16	1430.5	2736.91	1693.18	1209.51	14.2476	1288	966.727	2.2985	0	24.5316	2259.87	711.972		864.836	26.7062	540.962	286.218	1983.4	0.710513	182.119	3028.27	1282.32
ENSMUSG00000030105	Arl8b	6	108783059	108823723	+	2928	43.7042	0	2779.44	377.048	387.384	8354.32	0	1213.69	0	734.122	1085.09	3076.51	0	0	280.66	13.3711	0	400.728	470.43	1081.38	3736.76		825.683	726.291	3.75668	690.209	48.0642	0.710513	4420.73	2.57615	20.2258
ENSMUSG00000020175	Rab36	10	75037058	75054748	+	6175	1883.75	1816.31	36.3373	146.506	542.184	28.8934	1001.83	1033.76	179.787	1.09407	1729.03	1671.22	2807.43	5228.86	112.264	1200.05	9.19402	2943.64	471.392	35.1523	1063.01		560.316	336.149	82.6469	691.578	711.201	0.710513	340.056	322.019	19.2145
ENSMUSG00000010608	Rbm25	12	83631236	83683123	+	18784	644.638	643.233	661.908	678.985	3.85074	10401.6	308.381	1132.89	1299.8	22.9755	205.469	10.5722	1.73781	2689.5	583.318	1439.39	135.612	1370.52	1065.44	35.7481	293.908		637.751	185.201	319.854	71.8967	1210.62	39.0782	28.7158	34.778	191.134
ENSMUSG00000042682	Selk	14	29968308	29975074	+	1240	505.082	350.758	313.498	1967.05	1849.89	0	1185.39	781.362	1906.5	1907.51	2308.51	369.214	2479.85	585.246	629.589	44.793	1735.37	1993.21	1061.11	284.793	1278.91		817.853	657.204	685.862	616.943	1173.82	786.538	1003.54	0	1647.39
ENSMUSG00000041028	Ghitm	14	37120444	37135322	-	3081	0.496639	11.6566	298.535	3175.54	2.31044	1836.79	1208.23	0	1.27058	693.094	1539.01	108.975	989.681	27.3992	621.245	4681.87	5141.75	513.2	1821.11	17.874	835.579		461.13	115.533	774.412	258.828	433.329	855.458	1.51136	2.57615	3.03387
CUFFORG_0108	Olfr1382	11	49528247	49538691	+	4633	0	0	0	0	0	0	0	0	23462.5	0	0	0	0	0	0	0	0	0	0	0	0		0	0	0	0.684731	0	0	0	0	0
ENSMUSG00000050708	Ftl1	7	45457944	45459884	-	1340	343.674	1151.89	16068.9	809.873	207.94	0	53.8442	95.796	2.54116	894.403	77.8903	540.809	49.5275	1202.28	170.672	271.432	799.879	413.391	91.8733	0	0		150.52	534.123	996.056	272.523	13.5181	896.668	29.4715	1.28808	1.01129
ENSMUSG00000059208	Hnrnpm	17	33646233	33686860	-	4701	21.3555	161.073	119.699	2521.09	162.501	3636.44	1593.3	1067.08	428.82	1044.29	450.555	1611.85	3466.92	110.693	1787.88	6.01697	20.6865	115.451	786.936	1531.21	2512.23		303.65	77.7962	765.826	823.047	521.948	510.148	1202.29	6.44038	1939.66
ENSMUSG00000028410	Dnaja1	4	40722150	40737149	+	8629	526.934	2948.06	1428.55	826.234	831.76	0	1058.12	2788.91	1202.6	312.904	2514.65	143.945	1401.54	210.426	1286.48	1909.39	13.791	151.204	1635.44	1376.3	547.164		1935	1295.25	315.561	1785.09	397.281	2953.6	4549.19	2209.05	238.665
ENSMUSG00000040929	Rfx3	19	27761721	28011166	-	11034	755.885	3354.99	192.374	1155.69	836.38	1766.62	85.6613	571.444	308.75	70.5676	987.73	1120.65	2766.59	4334.55	346.653	47.4672	809.073	106.513	1197.72	1874.39	399.935		575.107	363.436	692.839	611.465	546.731	14.2103	3.02272	1476.13	173.942
ENSMUSG00000031770	Herpud1	8	94386438	94395377	+	2333	823.428	609.323	1221.93	886.473	0	4.12763	0.815822	602.265	2936.94	2677.74	0	0	298.903	1488.32	0.758541	6533.76	3424.77	1192.5	353.063	0	17.0302		171.401	1241.26	25.2234	887.411	359.731	2270.8	1.51136	5041.53	1854.71
ENSMUSG00000059895	Ptp4a3	15	73723145	73758766	+	4619	1348.87	22.2535	448.872	3.71843	1139.05	8.25525	2304.7	2505.69	1123.83	577.67	1297.95	2066.46	1126.1	189.602	1076.37	102.289	2.2985	2416.29	268.886	2241.4	2795.7		1511.29	276.351	299.461	721.706	440.088	203.917	216.124	90.1653	589.583
ENSMUSG00000034120	Srsf2	11	116849901	116853094	-	2958	1302.68	873.187	1075.87	38.6716	497.515	2022.54	185.192	2814.73	824.605	2229.72	278.659	879.12	213.75	1516.82	584.076	954.693	1482.54	3032.28	945.67	1014.65	121.409		1068.43	1427.04	411.088	1355.08	820.847	1334.34	750.39	5111.08	2285.52
ENSMUSG00000055531	Cpsf6	10	117344673	117380015	-	10510	49.1673	255.386	426.072	119.733	262.62	6765.18	1675.7	169.101	1000.58	2.73518	745.33	4.06623	0.868903	4627.17	1412.4	3501.21	4.59701	5.21394	1123.16	1.1916	582.873		10.4407	6.96682	488.368	461.509	1731.81	24.868	12.8466	3359.3	2049.89
ENSMUSG00000021427	Ssr1	13	37971401	37994190	-	9306	109.261	2961.84	2084.76	623.952	1070.51	189.871	0	11.6621	4900.62	1328.2	846.05	0.813247	954.056	3431.47	684.962	358.344	0	817.843	1234.76	3.57481	995.443		811.762	881.303	331.124	1292.09	63.0843	2584.14	2561.75	69.5561	484.408
ENSMUSG00000028649	Macf1	4	123349633	123684360	-	26689	872.098	657.009	2649.77	1360.94	1077.44	1506.58	52.2126	642.249	2.54116	320.563	3396.29	893.758	6.08232	111.789	905.697	286.809	3960.32	372.424	3218.93	116.777	190.628		208.813	911.493	1540.77	512.863	235.064	2412.19	1728.24	3262.7	2840.72
ENSMUSG00000056698	Elmod3	6	72565922	72598413	-	3560	4124.09	931.47	515.134	243.185	1611.15	57.7868	995.303	567.279	1170.2	2560.13	3975.09	325.299	438.796	1285.57	948.934	212.6	22.985	1150.79	468.506	770.966	173.598		1446.9	1434.58	2059.2	867.554	846.381	1392.61	30.9829	41.2184	588.571
ENSMUSG00000023966	Rsph9	17	46122035	46144216	-	1602	492.169	11.6566	2578.52	1007.69	0	8.25525	343.461	3195.42	1583.14	584.781	464.656	1296.32	1483.22	9.8637	656.896	0.668553	6311.69	971.282	516.126	697.683	197.221		704.745	1086.24	170.661	26.0198	1124.25	764.512	1124.45	937.719	1821.33
ENSMUSG00000030245	Golt1b	6	142387221	142403858	+	2818	4473.72	655.95	1090.83	0	3661.28	0	1993.05	0	0	2484.09	1351.67	1045.02	1124.36	128.228	996.722	0.668553	0	88.6369	1006.76	1454.35	844.918		0	1629.66	5.36668	900.421	1637.94	823.485	200.255	0	5603.56
ENSMUSG00000021248	Tmed10	12	85340614	85374717	-	3526	1225.71	5126.79	475.947	839.621	36.9671	45.4039	18.7639	224.912	924.345	672.307	1575.27	1470.35	11.2957	978.698	72.0614	1588.48	9.19402	1276.67	512.278	4246.87	1056.97		590.768	1263.32	518.422	644.332	271.863	1168.79	664.998	37.3542	1306.59
ENSMUSG00000030536	Iqgap1	7	80711583	80803331	-	7359	170.844	327.445	2442.43	11.899	364.28	16.5105	1085.86	870.494	2922.96	984.664	213.527	444.033	1239.06	4.38387	570.423	2.00566	8350.47	899.776	918.252	110.223	197.77		843.084	498.708	1686.21	239.656	449.1	324.705	1432.77	256.327	3930.89
ENSMUSG00000025997	Ikzf2	1	69531214	69685960	-	9417	3.47647	641.114	109.724	5.94948	29.2656	16477.5	0.815822	39.1514	447.879	0	0	457.858	6.95123	3447.91	69.0272	28.0792	2.2985	354.548	0.481012	1.7874	1.64808		24.3616	371.564	668.689	555.317	66.0883	0	1967.03	1.28808	1.01129
ENSMUSG00000047215	Rpl9	5	65388364	65391443	-	3080	1456.64	1053.33	2921.23	509.424	420.501	4.12763	198.245	989.614	1603.47	79.3202	802.405	1404.48	2220.05	3001.85	2211.9	189.2	213.761	577.257	1056.3	646.444	546.065		881.367	1075.79	671.909	556.686	1484.73	670.724	348.368	2113.73	43.4855
ENSMUSG00000022961	Son	16	91647506	91679221	+	14354	663.013	742.845	1263.25	633.62	3.85074	1452.92	4902.27	1076.25	209.645	366.514	356.55	464.364	458.781	770.465	563.596	2103.27	3208.71	606.306	323.721	526.092	1394.28		676.904	167.784	201.251	857.968	1045.4	832.011	1554.43	537.128	2504.97
ENSMUSG00000028521	Slc35d1	4	103170649	103215164	-	4687	0.496639	0	0	0	0	4.12763	0	0	0	0	0	0	0	0	0	0	21840.4	0	217.899	0	0		0	0	0	8.21677	0	37.6572	0	0	0
ENSMUSG00000044287	Nrn1l	8	105893567	105895023	+	617	444.492	1201.69	328.46	1840.62	1108.24	4.12763	570.26	374.854	1052.04	578.764	1475.89	1477.67	2462.47	1391.88	1181.05	923.271	2029.58	1150.05	719.594	975.326	726.805		806.542	1139.66	1821.99	981.219	1701.02	1610.02	2393.24	0	412.607
ENSMUSG00000056763	Cspp1	1	10038218	10136768	+	9876	262.225	5.29846	246.523	163.611	5.39103	5621.83	1521.51	2449.04	2055.79	513.12	173.91	39.0358	13.9025	190.698	289.004	4.67987	6201.36	697.178	758.556	360.46	442.785		104.407	1205.84	30.5901	1254.43	726.221	1282.48	197.232	1485.15	2441.26
ENSMUSG00000027642	Rpn2	2	157279017	157326319	+	4430	1724.33	1765.45	119.699	248.391	1775.96	0	731.792	0	127.058	496.708	2342.08	822.192	4862.38	80.0056	447.539	0.668553	2.2985	1077.05	212.607	3984.72	992.147		351.503	82.4407	7.51336	323.878	63.8353	540.701	0	0	1.01129
ENSMUSG00000020457	Drg1	11	3187360	3266415	-	3460	1770.52	0	682.57	0.743685	0	12.3829	0.815822	50.8135	1068.56	355.573	78.5618	849.843	0.868903	2.19193	1070.3	1.33711	13963.4	208.557	576.734	33.9607	1084.99		615.13	495.806	76.7436	76.0051	0	0	1.51136	37.3542	474.295
ENSMUSG00000043716	Rpl7	1	16101295	16104662	-	2687	1175.05	1576.82	1891.67	530.991	0	4.12763	585.76	220.747	176.61	485.768	315.59	103.282	765.504	1182.55	215.426	283.466	8966.46	1111.31	717.189	242.491	1254.19		892.678	527.737	467.438	271.838	993.578	383.677	102.772	1.28808	2312.82
ENSMUSG00000054766	Set	2	30057378	30072577	+	4070	407.741	950.544	1985.72	609.078	519.08	45.4039	1166.63	1153.72	307.48	115.425	620.437	0.813247	2814.38	303.583	234.389	1680.74	3574.17	1821.9	707.088	2557.18	135.692		797.841	1373.63	800.709	490.267	790.056	2247.35	0	2345.59	0
ENSMUSG00000042032	Mat2b	11	40679314	40695203	-	5001	0	717.412	19.9499	1925.4	748.584	8.25525	524.573	2146.66	1424.32	435.44	393.481	1476.04	80.808	3789.85	962.588	2309.85	13.791	208.557	1550.3	2346.86	599.903		533.344	855.758	947.756	627.214	1426.16	2317.69	334.01	25.7615	4.04516
ENSMUSG00000051853	Arf3	15	98737621	98763214	-	3837	0.496639	0	2.13749	4.46211	95.4983	12.3829	320.618	4.16504	1296.62	0.547036	1579.29	0	73.8568	0	0	62.8439	17765.1	3.72424	1.92405	19.0656	296.655		237.525	70.8294	5.36668	467.671	3.00402	368.046	0.75568	1079.41	2.02258
ENSMUSG00000037852	Cpe	8	64592558	64693040	-	2087	0.993278	1976.33	785.17	60.2385	4476.87	268.296	1931.87	25.8233	3652.91	670.666	1831.77	1401.22	37.3628	9.8637	1029.34	967.396	4.59701	303.153	1853.34	1.1916	180.191		991.864	1684.81	287.654	1072.97	3206.04	0.710513	0	1209.5	3.03387
ENSMUSG00000070493	Chchd2	5	129881156	129887470	-	2269	408.237	1152.95	598.496	945.968	1260.73	4.12763	897.404	378.186	135.317	280.082	1058.23	1387.4	1051.37	1726.15	1573.97	948.676	3930.44	1759.33	696.987	296.709	976.215		745.638	786.67	583.358	360.168	620.329	2568.51	91.4372	2.57615	742.288
ENSMUSG00000039159	Ube2h	6	30211289	30304539	-	4780	474.787	0	1481.99	623.952	881.819	8758.82	0.815822	12.4951	149.928	2522.93	92.6626	320.419	125.991	597.302	572.698	240.01	3392.59	4.46909	746.531	407.528	8.78978		1053.64	316.99	61.7169	519.711	135.181	5.68411	10.5795	0	313.5
ENSMUSG00000062825	Actg1	11	120345690	120348542	-	2658	1343.91	960.082	7259.61	845.57	1390.12	4.12763	723.634	316.543	20.3292	161.376	1584.67	0	0	1397.36	245.009	5.34842	1245.79	897.542	1710	748.326	513.104		403.706	610.758	0	130.784	0	53.999	27.2045	307.85	773.638
ENSMUSG00000001143	Lman2l	1	36422065	36445271	-	5995	1765.06	1751.67	153.186	18.5921	646.154	12.3829	0.815822	1.66602	205.834	480.844	148.395	1090.56	139.025	5568.61	135.02	780.201	4753.31	991.393	95.7214	384.292	2109		840.474	23.2227	393.378	354.006	129.924	44.0518	298.493	815.352	55.621
ENSMUSG00000023032	Slc4a8	15	100761747	100823968	+	13021	71.516	190.745	1212.67	0	0	18161.6	243.115	64.1416	177.881	0	194.726	54.4875	622.135	28.4951	84.9565	10.0283	0	0	51.4683	0	17.5796		179.232	42.9621	144.9	215.006	181.743	117.235	157.181	175.178	155.739
ENSMUSG00000068923	Syt11	3	88744700	88775164	-	5205	1773.99	198.163	1380.82	832.928	587.623	119.701	868.85	503.97	1124.46	748.892	2719.45	745.747	384.055	1458.73	1595.21	3.34276	193.074	4223.29	595.012	437.914	665.826		594.248	1324.86	261.357	943.559	319.928	660.067	2580.65	144.264	2510.02
ENSMUSG00000093674	Rpl41	10	128548114	128549305	-	1168	1305.66	450.369	2817.21	931.094	668.488	1329.1	1327.34	486.477	490.443	810.16	1113.97	628.64	638.644	409.892	673.584	483.364	1795.13	1249.11	849.949	1689.1	985.555		671.683	752.417	784.609	642.278	901.205	1345	544.845	1013.72	977.918
ENSMUSG00000022982	Sod1	16	90220742	90226322	+	646	1335.96	1867.18	617.733	1157.17	1428.62	742.973	846.007	722.218	14.6116	170.675	1405.38	1287.37	2891.71	1430.24	1129.47	450.604	9.19402	1658.78	569.518	973.539	422.459		692.565	811.635	465.291	316.346	355.225	1307.34	1519.67	671.087	1961.9
ENSMUSG00000063077	Kif1b	4	149176319	149307693	-	17608	346.157	691.979	0.712495	0	206.4	775.994	5.71075	154.107	0	15.864	517.031	208.191	39.1007	327.694	117.574	230.651	12731.4	2471.41	835.518	1257.14	130.199		308	762.286	273.164	1044.21	1.50201	1771.31	1388.94	2277.32	15.1694
ENSMUSG00000022471	Xrcc6	15	81987835	82040085	+	4476	0	1172.02	0.712495	0	314.22	24.7658	0	103.293	9.52933	0.547036	38.9452	3.25299	973.172	5.47983	37.927	952.019	17321.5	2.23454	5.77215	3.57481	2.19745		6.96045	28.4479	127.19	90.3845	0	1.42103	4.53408	1.28808	607.786
ENSMUSG00000026113	Inpp4a	1	37299865	37410736	+	7858	0	127.163	107.587	1345.33	1510.26	8366.7	942.274	1256.18	2.54116	373.078	335.063	397.678	437.927	127.132	352.721	691.952	4.59701	3178.27	843.214	254.407	261.496		758.689	0.580569	12.3434	578.598	710.45	667.172	1629.25	4604.87	867.688
ENSMUSG00000003992	Ssbp2	13	91460283	91703429	+	7961	120.683	653.83	311.36	1637.59	4583.15	4552.77	1106.25	1.66602	251.574	0	0.671468	54.4875	0.868903	1932.19	0	1709.49	4.59701	1001.08	1220.33	1734.97	2.19745		342.802	1044.44	297.851	22.5961	559.498	0.710513	6.04544	1250.72	0
ENSMUSG00000044308	Ubr3	2	69897246	70024013	+	9719	1548.02	0	105.449	0	0	18231.7	0	44.1494	0	0	0	575.779	0	0	0	1.33711	0	51.3945	153.924	0	99.9838		62.644	174.751	0	271.838	0	0	0	6.44038	0
ENSMUSG00000027895	Kcnc4	3	107438303	107458898	-	3013	70.5228	505.473	491.622	298.961	190.997	2455.94	1583.51	3019.65	481.549	291.023	447.869	21.1444	901.922	911.844	1170.43	2388.74	3992.5	277.083	975.974	0	241.17		435.898	356.469	428.261	468.356	190.755	630.225	58.1873	1419.46	1.01129
ENSMUSG00000042073	Abhd14b	9	106448640	106452915	+	1472	17.3824	0	0	0	0	20353.3	0	0	0	0	0	0	0	0	195.703	0	2.2985	0	0	0	0		0	0	0	0	0	0	0	0	0
ENSMUSG00000031631	4933411K20Rik	8	46151771	46195590	+	5157	0.496639	0	0	0	0	0	0	0	0	0	0	0	0	0	0	7.35408	20498.1	0	44.7341	0	0.549361		224.474	0	0	0	0	0	0.75568	0	0
ENSMUSG00000030533	Unc45a	7	80325292	80341005	-	3991	114.724	30.7311	0.712495	106.347	0	5683.74	6326.7	268.229	416.749	383.472	2049.32	0	1370.26	444.963	980.793	14.0396	360.865	791.029	634.936	508.814	50.5413		632.531	19.7393	464.755	75.3204	0.751004	194.681	2332.78	1027.88	3.03387
ENSMUSG00000078578	Ube2d3	3	135438297	135467178	+	2675	1.48992	1991.16	2290.67	156.918	360.429	1613.9	0	3.33203	0.635289	1340.78	0.671468	9.75896	11.2957	225.769	2011.65	2012.34	7941.33	432.012	38	82.8163	4.39489		639.491	206.102	368.691	207.473	274.116	22.0259	2732.54	1.28808	1.01129
ENSMUSG00000020070	Rufy2	10	62980223	63017210	+	8108	578.088	214.058	2.13749	1297.73	1683.54	1836.79	2290.83	563.947	353.221	1.64111	671.468	178.914	2488.54	58.0862	1190.91	1979.58	1615.85	221.22	12.9873	19.6614	3211.57		877.887	180.557	2330.75	217.06	4.50602	675.698	328.721	388.999	65.7339
ENSMUSG00000027162	Lin7c	2	109890853	109901003	+	4521	0	362.415	1784.8	0	217.952	202.254	3716.88	121.619	271.904	381.831	269.259	1107.64	3412.18	0	1462.47	975.418	16.0895	632.376	611.367	1983.42	2908.87		718.666	822.666	166.367	458.77	69.0923	163.418	350.635	1.28808	6642.16
ENSMUSG00000036817	Sun1	5	139200637	139249840	+	7596	2559.18	203.461	569.284	229.799	33.8865	90.8078	1035.28	492.308	51.4584	1166.28	2803.38	946.619	2.60671	2305.91	970.173	3547.34	365.462	207.813	665.24	365.822	1812.34		370.644	363.436	39.7135	345.789	275.618	1401.13	1.51136	696.849	8.09033
ENSMUSG00000019179	Mdh2	5	135778480	135790398	+	2089	1646.36	1638.28	1309.57	42.3901	234.125	12.3829	631.446	127.45	155.646	594.081	1085.09	2435.67	0	738.682	439.195	1023.55	5803.72	629.397	1304.51	480.216	83.5029		1292.9	1272.03	449.191	862.761	2470.8	2603.32	106.551	3239.51	95.0613
ENSMUSG00000022205	Sub1	15	11981339	11996983	-	3930	1088.14	878.485	1832.54	202.282	208.71	883.312	1096.46	198.256	375.456	637.297	40.2881	479.002	2566.74	265.224	889.768	451.273	4893.52	35.0079	668.126	2654.89	35.7085		433.288	1366.66	349.908	996.283	564.004	436.255	133	1157.98	1061.86
ENSMUSG00000062604	Srpk2	5	23503356	23616571	-	6436	87.9051	4.23877	1053.78	1453.16	20.0238	1151.61	101.162	1388.62	175.975	178.334	0.671468	88.6439	481.372	844.99	361.065	350.322	10322.6	230.903	619.063	2.3832	1433.28		924	1114.69	638.635	401.252	155.458	1504.87	1181.88	177.754	1374.34
ENSMUSG00000042532	Golga7b	19	42247574	42270348	+	2988	1456.64	254.326	52.7246	130.889	0.770148	107.318	903.931	3061.31	4353.63	402.071	32.902	585.538	4021.28	1.09597	38.6856	2325.89	1873.28	175.039	428.582	47.6641	42.3008		121.808	322.216	567.258	899.736	2615	552.069	692.958	1.28808	2447.32
ENSMUSG00000020390	Ube2b	11	51985497	52000762	-	2126	443.002	0	398.285	839.621	0	846.164	19.5797	0.833008	26.0468	14.77	10.072	198.432	489.193	50.4145	1319.86	77.5521	13834.7	267.4	110.633	116.181	1230.02		0.870056	72.5711	308.048	708.696	14.2691	701.987	1243.09	574.482	172.931
ENSMUSG00000025757	Hspa4l	3	40744495	40796103	+	11792	210.078	2.11939	459.559	193.358	51.5999	61.9144	1154.39	962.125	69.8818	789.373	640.581	308.221	4736.39	4126.32	878.39	2758.45	18.388	717.289	1020.71	878.806	216.448		122.678	242.678	588.725	249.927	928.241	112.972	0	24.4734	1105.34
ENSMUSG00000040028	Elavl1	8	4284782	4325100	-	6030	0.496639	23.3132	622.008	1.48737	1683.54	8.25525	16.3164	0.833008	0	46.498	0	0	0	244.401	0.758541	4711.29	12825.7	4.46909	0	0	23.0732		0.870056	0	0	0	268.108	51.8675	11.3352	0	0
ENSMUSG00000026688	Mgst3	1	167371966	167393841	-	1097	1516.24	918.754	966.856	187.409	408.948	0	859.876	456.489	1524.69	1012.02	683.555	273.251	636.037	898.693	1746.16	543.533	2753.61	781.346	1282.86	639.294	2113.39		762.169	543.412	2014.12	1498.88	1797.9	1275.37	2273.84	875.891	3508.17
ENSMUSG00000024993	Fam45a	19	60811585	60836227	+	6242	156.938	2184.03	0	8.92422	2.31044	0	1695.28	10.8291	776.958	0.547036	1739.1	9.75896	26.936	666.348	137.296	1111.8	8782.58	767.938	1714.81	1.1916	380.158		854.395	35.4147	677.812	312.237	1.50201	1882.15	884.901	0	0
ENSMUSG00000020152	Actr2	11	20062304	20112913	-	5204	656.06	953.723	4275.68	728.812	1018.14	1779.01	1115.23	518.131	606.701	621.98	521.731	518.851	6.95123	659.772	403.544	1814.45	857.342	1268.48	998.581	653.594	140.637		363.683	957.358	612.875	1257.17	772.032	115.103	2181.65	2111.16	1.01129
ENSMUSG00000029467	Atp2a2	5	122442702	122502225	-	5293	0	441.892	66.2621	61.7259	380.453	7912.66	139.506	2000.89	1968.12	48.1391	8.05762	910.023	280.656	0	426.3	2117.97	443.611	4.46909	322.278	1.1916	2563.32		832.644	621.789	334.344	435.489	0	169.102	0.75568	945.447	1145.79
ENSMUSG00000025651	Uqcrc1	9	108936648	108949640	+	1655	885.507	254.326	948.331	2789.56	2440.6	4.12763	288.801	914.643	3531.57	79.3202	267.916	984.842	174.65	0	499.12	2186.17	110.328	1272.95	849.468	1141.55	423.008		1926.3	857.5	1918.59	347.843	527.205	235.89	123.176	100.47	0
ENSMUSG00000000308	Ckmt1	2	121357714	121363737	+	2496	868.125	573.294	243.673	55.0327	2764.83	4.12763	2436.86	49.9805	198.21	10.3937	1955.99	3407.5	37.3628	3202.42	474.088	1102.44	751.611	157.163	638.303	1081.97	2.74681		324.531	236.872	987.47	560.795	0.751004	0	2.26704	1.28808	10.1129
ENSMUSG00000022621	Rabl2	15	89582533	89591923	-	2960	0.496639	335.923	785.882	0	2586.16	10455.3	327.96	1.66602	844.934	2.18814	854.779	0.813247	0.868903	0	150.95	1298.33	6.89551	26.0697	496.886	1568.15	262.595		810.892	16.2559	612.875	420.425	132.928	1738.63	0	464.995	0
ENSMUSG00000018770	Atp5g3	2	73908447	73911326	-	2181	845.776	717.412	1159.94	194.102	1156.76	623.272	1193.55	879.657	1449.09	599.004	491.515	1921.7	157.272	1166.11	400.509	614.4	3739.67	108.003	267.443	1328.64	980.061		940.531	563.151	676.739	760.736	1654.46	25.5785	521.419	780.574	1202.42
ENSMUSG00000017421	Zfp207	11	80383279	80405733	+	6658	2667.95	407.982	136.087	1402.59	2.31044	3933.63	2803.98	1235.35	395.785	2286.06	94.0056	204.938	18.247	261.936	1760.57	191.206	402.238	364.976	764.328	343.777	236.225		355.853	654.301	233.451	191.04	0.751004	60.3936	545.601	0	1303.55
ENSMUSG00000026864	Hspa5	2	34771970	34776531	+	3513	18.8723	1654.18	1476.29	0	0	16.5105	0	4372.46	0.635289	433.799	452.57	1064.54	13.9025	3155.29	918.593	1304.35	121.821	1071.09	118.81	566.607	3125.32		685.604	232.808	14.49	348.528	390.522	871.8	1768.29	464.995	1.01129
ENSMUSG00000022139	Mbnl2	14	120275669	120431697	+	4552	3.47647	3.17908	399.71	2750.15	275.713	8102.53	261.063	549.785	645.453	196.386	1936.52	1646.01	406.647	52.6064	649.311	11.3654	22.985	956.385	186.633	746.539	23.0732		93.9661	712.358	782.999	299.912	1360.07	1166.66	4612.67	83.7249	1969.99
ENSMUSG00000024038	Ndufv3	17	31520115	31531321	+	1575	1146.24	594.488	436.76	2222.13	269.552	103.191	224.351	721.385	837.946	495.614	1214.69	1346.74	819.376	1184.74	1140.85	432.554	1487.13	1334.02	695.063	1577.68	1527.22		834.384	1013.09	571.552	716.229	702.189	333.231	1289.95	2229.66	384.291
ENSMUSG00000014725	Adam28	14	68606027	68655842	-	3680	0.496639	0	333.448	284.088	374.292	4040.95	1.63164	55.8116	768.699	106.125	8.05762	1042.58	963.614	3.2879	2208.11	635.125	8718.23	0	0	178.144	0		120.068	520.77	1153.84	708.696	45.8112	112.261	58.1873	807.623	5.05645
ENSMUSG00000060036	Rpl3	15	80077781	80083406	-	1361	2175.28	178.028	3161.34	477.446	176.364	8.25525	820.717	1052.92	723.594	881.275	1663.9	715.657	1100.9	1.09597	527.944	166.47	2298.5	154.928	1253.52	904.426	1270.12		434.158	315.829	715.916	344.42	1296.23	841.248	2077.36	1760.8	80.9033
ENSMUSG00000060586	H2-Eb1	17	34305883	34316199	+	1178	0	0	19678.4	0	0	0	0	6.66407	0	0	0	0	0	0	0	0	0	0	0	0	0		0	0	1.61	1.36946	0	0	3.7784	0	0
ENSMUSG00000007036	Abhd16a	17	35089263	35102987	+	3220	668.973	87.9545	4506.53	967.535	644.614	359.104	872.929	2809.74	19.694	3044.8	1156.27	483.069	158.14	135.9	532.495	679.249	2.2985	289.001	327.088	587.46	1342.09		236.655	406.979	1457.59	708.012	277.871	542.832	2908.61	139.112	1602.9
ENSMUSG00000048388	Fam171b	2	83812636	83883486	+	5744	469.324	0	5.69996	0	0.770148	0	8.15822	125.784	2544.97	0	81.9192	0.813247	204.192	4383.87	0.758541	21.3937	9593.96	128.114	153.443	1932.18	0		95.7062	19.1588	615.559	0	45.8112	206.759	0	0	0
ENSMUSG00000036278	Macrod1	19	7056768	7198061	+	1274	1954.27	812.784	995.356	219.387	415.88	4036.82	753.819	279.891	588.277	445.287	183.311	692.073	646.464	1805.06	532.495	433.222	11.4925	1297.53	1695.09	612.483	1216.84		623.83	448.779	572.625	576.543	410.799	149.208	191.187	1313.84	1275.24
ENSMUSG00000031796	Gtl3	8	95420252	95434869	-	1292	1519.22	576.473	1434.25	2.97474	2161.03	235.275	2640	918.808	17.7881	1393.3	3655.47	2.43974	172.912	113.981	0	129.031	3227.1	70.0157	772.987	311.604	95.5889		271.458	35.4147	1696.95	323.878	60.0803	1045.16	19.6477	596.379	2266.3
ENSMUSG00000021662	Arhgef28	13	97898595	98206165	-	6259	0.496639	73.1188	770.92	4.46211	225.653	28.8934	125.637	1236.18	3970.55	2189.24	490.843	775.837	1180.84	2479.08	921.627	1212.09	48.2686	1261.77	900.455	1235.1	193.375		0.870056	378.531	931.119	728.554	33.7952	23.4469	247.863	2398.4	7.07904
ENSMUSG00000040423	Rc3h1	1	160906418	160974978	+	11308	425.123	0	998.206	0	921.867	13125.9	0	0	0	6.56443	85.948	1.62649	1232.97	243.305	0	794.909	6.89551	1380.2	73.5949	0	0		10.4407	0	256.527	82.8524	0	0.710513	3.7784	0	0
ENSMUSG00000028149	Rap1gds1	3	138925906	139075199	-	3663	25.3286	1164.6	572.134	278.138	398.937	301.317	103.609	279.891	41.2938	6.56443	1784.09	278.13	268.491	0	2412.92	14.7082	248.238	24.58	656.582	4702.06	5636.45		37.4124	906.267	582.285	1208.55	1869.25	841.958	2861.76	1443.93	6035.38
ENSMUSG00000031176	Dynlt3	X	9654267	9663003	-	2576	0.496639	1.05969	897.031	1.48737	2416.72	6434.97	608.603	541.455	139.128	0	6.71468	3.25299	2788.31	162.203	10.6196	3.34276	257.432	2271.04	821.088	1815.41	0.549361		575.107	160.237	296.241	720.337	1999.17	0.710513	1478.87	0	174.953
ENSMUSG00000033389	Arhgap44	11	65002039	65162961	-	5819	1953.28	2081.24	0	21.5669	935.73	111.446	2643.26	397.345	1257.24	971.536	931.998	3036.66	589.116	641.141	12.8952	976.087	4.59701	167.591	619.544	1802.89	0		0.870056	579.988	1621.81	140.37	1327.77	2015.02	350.635	2764.21	1.01129
ENSMUSG00000073910	Mob3b	4	34949074	35157484	-	6200	508.062	2434.11	436.76	3290.81	1262.27	156.85	1382.82	498.139	1231.82	520.778	14.1008	2055.07	275.442	330.982	700.891	1294.32	165.492	1.4897	61.5696	896.085	1546.45		823.073	161.979	720.746	290.326	224.55	481.017	250.13	365.813	2126.74
ENSMUSG00000035847	Ids	X	70343069	70365084	-	5101	0	0	0.712495	0	0	18516.5	0	0	0	0.547036	0	0	1.73781	0	107.713	0	4.59701	5.21394	368.936	0	0		3.48022	0	3.22001	0	0	0.710513	0	0	0
ENSMUSG00000022523	Fgf12	16	28160120	28445227	-	3065	13.4093	458.847	107.587	18.5921	1549.54	5283.36	18.7639	647.247	0.635289	293.758	1489.99	122.8	1173.89	1200.08	2058.68	195.886	760.805	417.115	684.961	2017.98	479.593		567.277	30.7701	1218.77	298.543	732.98	633.778	36.2726	100.47	1364.23
ENSMUSG00000057522	Spop	11	95414080	95493406	+	3159	554.249	1991.16	409.685	313.835	258	8828.99	115.031	135.78	0.635289	1.64111	128.25	752.253	62.561	84.3895	1714.3	302.854	105.731	390.3	910.075	2.3832	1890.9		493.322	583.471	129.337	205.419	67.5903	879.615	442.073	252.463	0
ENSMUSG00000034160	Ogt	X	101640060	101684351	+	8045	32.2815	799.008	0	580.075	0	1197.01	3865.36	1070.42	0	125.271	128.25	0	0.868903	1.09597	90.2663	145.744	8525.15	625.672	199.62	7.14961	1494.81		46.983	454.585	1.61	603.933	295.144	0.710513	3.02272	1312.55	5969.65
ENSMUSG00000049353	Rd3	1	191977373	191988282	+	4267	2050.13	1692.33	1661.54	1442.01	2107.89	119.701	887.614	8.33008	258.563	2249.96	132.279	410.69	461.388	1273.51	654.621	12.0339	6.89551	409.666	1103.92	303.858	1633.8		1057.12	350.663	946.146	44.5075	1561.34	478.175	788.174	1157.98	2.02258
ENSMUSG00000042943	4922501L14Rik	3	154664096	154757527	+	2793	29.7983	303.072	143.924	9.66791	20.794	11648.2	145.216	237.407	1.90587	734.122	124.222	279.757	1895.08	2574.43	6.82687	30.7534	0	46.1806	65.4177	579.714	0		0.870056	120.178	199.641	100.655	1.50201	119.366	0	2.57615	191.134
ENSMUSG00000006005	Tpr	1	150392838	150449935	+	10496	585.041	8.47754	0	0.743685	0.770148	1795.52	725.266	29.1553	1900.78	0	0.671468	53.6743	44.3141	209.33	1348.69	83.5691	11363.8	525.118	168.835	0.595801	0		156.61	123.081	38.1034	94.4929	1108.48	17.0523	25.6931	9.01653	2.02258
ENSMUSG00000039105	Atp6v1g1	4	63544772	63550750	+	1135	710.194	2001.76	1190.58	269.958	432.053	0	1929.42	766.368	926.886	992.323	2.01441	70.7525	933.202	3090.63	1179.53	339.625	1928.44	93.106	293.417	813.864	859.751		623.83	1205.84	1343.82	1357.14	955.277	1497.05	1405.56	592.515	2064.04
ENSMUSG00000030744	Rps3	7	99477896	99483738	-	4483	137.072	929.35	2457.4	331.684	1179.1	12.3829	953.696	131.615	0.635289	247.807	1678	16.2649	1452.81	162.203	1111.26	806.274	3843.1	1833.07	417.519	918.129	49.9919		606.429	235.711	129.337	186.932	512.936	1196.5	565.248	0	97.0839
ENSMUSG00000071533	Pcnp	16	56007245	56029739	-	3115	1909.08	1732.6	31.3498	745.916	1371.63	0	304.302	944.631	20.3292	935.431	18.8011	125.24	1284.24	1521.2	180.533	553.562	4109.73	497.558	670.531	257.982	1409.11		502.892	506.256	516.275	727.869	835.116	2.13154	978.605	1147.68	1982.13
ENSMUSG00000035597	Prpf39	12	65036333	65063386	+	4401	305.433	0	56.2871	137.582	0.770148	12.3829	583.313	485.644	1.27058	547.036	4.02881	13.8252	0	2.19193	0	4.01132	13703.7	1063.64	577.696	1031.33	0.549361		472.44	563.732	680.495	705.958	1493	316.178	2.26704	1.28808	6.06775
ENSMUSG00000025781	Atp5c1	2	10056016	10080510	-	1908	670.959	1226.06	1050.93	17.8484	928.798	251.785	1.63164	992.946	5.08231	329.863	844.707	1201.98	1641.36	1198.99	1241.73	1984.26	1627.34	992.138	792.708	844.25	631.766		294.079	276.351	769.582	477.942	13.5181	2977.76	1200.77	0	768.581
ENSMUSG00000015937	H2afy	13	56073619	56136361	-	6809	1432.31	480.041	1301.73	981.665	30.0358	2596.28	647.763	101.627	411.032	1470.98	121.536	1124.72	1312.04	120.556	373.96	284.803	2783.49	802.201	586.354	1177.3	314.235		1073.65	650.237	1509.65	1007.24	301.153	143.524	68.0112	1798.15	853.53
ENSMUSG00000024099	Ndufv2	17	66078795	66101559	-	1990	643.148	3023.3	783.032	14.13	943.431	16.5105	194.166	693.896	40.0232	936.525	0.671468	370.027	512.653	1.09597	2723.16	365.698	5741.66	304.643	160.177	53.0263	907.545		182.712	30.1896	604.825	922.333	1975.14	291.31	775.327	481.74	3.03387
ENSMUSG00000032633	Flcn	11	59791408	59810016	-	4322	0	0	125.399	0	0	0	0	0	0	0	0	1.62649	0	0	0	0	18300.7	0	0	0	0		0	0	3.22001	0	0	0	0	1689.96	0
ENSMUSG00000039552	Rsph4a	10	33905111	33916021	+	3650	0.993278	0	33.4873	0.743685	0	18343.2	2.44747	0	0.635289	0	0	1.62649	0	0	0	26.0736	0	14.1521	0.962024	0	2.74681		112.237	153.27	528.082	123.936	24.0321	0	14.3579	0	1.01129
ENSMUSG00000018800	Abca5	11	110269369	110337716	-	11437	125.65	521.369	86.2119	4.46211	32.3462	1085.57	1201.71	1697.67	442.161	46.498	886.338	1919.26	851.525	1294.34	382.304	121.008	4849.84	475.958	34.1519	1694.46	608.693		1021.45	42.9621	1418.41	955.884	770.53	224.522	269.022	991.818	4483.05
ENSMUSG00000075415	Fnbp1	2	31026206	31142008	-	10030	955.037	67.8203	3012.43	2290.55	1.5403	3591.04	51.3968	2.49902	276.986	0.547036	1163.65	8.94571	1602.26	10.9597	351.963	4.67987	2.2985	2106.43	114	1947.67	716.917		302.78	531.801	400.891	691.578	24.0321	97.3403	9.06816	444.386	2483.73
ENSMUSG00000028879	Stx12	4	132853501	132884509	-	3188	0	0	232.273	2129.17	0	4.12763	0.815822	0	1275.02	76.585	513.673	1394.72	41.7074	510.721	7.58541	42.1188	5488.83	7.44848	1473.34	4740.79	338.956		665.593	419.751	0	529.982	0.751004	533.595	0	1714.43	5.05645
ENSMUSG00000039126	Prune2	19	16956118	17223932	+	12512	1662.25	77.3576	28.4998	0	0	1085.57	469.098	0	174.704	0	0	0.813247	1069.62	313.447	0.758541	2140.04	6943.78	566.084	114	0.595801	3612.6		0	306.54	1005.72	410.839	0	680.672	0	3.86423	4.04516
ENSMUSG00000027828	Ssr3	3	65379655	65392623	-	4172	1610.1	167.431	1507.64	494.551	1006.58	4.12763	1540.27	1713.5	4394.29	186.539	1270.42	993.787	152.058	1.09597	701.65	0.668553	2.2985	1213.36	1242.45	0.595801	37.3566		555.096	1.74171	1516.09	1260.59	383.763	1875.75	1131.25	1084.56	1985.16
ENSMUSG00000019806	Aig1	10	13647054	13868980	-	9196	238.883	18.0148	59.8496	0.743685	41.588	24.7658	1159.28	1145.39	300.492	359.95	413.625	960.444	2.60671	5654.09	1315.31	0.668553	6235.84	64.0569	158.253	23.832	9.33915		578.587	86.5047	225.937	254.72	1224.14	14.2103	0	78.5726	2.02258
ENSMUSG00000069601	Ank3	10	69533772	70027438	+	30781	174.32	292.475	94.0494	615.028	42.3581	4123.5	2515.18	872.993	350.044	473.733	22.1585	827.885	3473.01	1710.8	241.974	24.7364	48.2686	1408.51	716.227	80.4331	35.1591		474.181	251.967	384.791	1398.91	293.642	1700.97	444.34	1943.71	2133.82
ENSMUSG00000073421	H2-Ab1	17	34263209	34269418	+	1637	0.496639	54.0443	18052.5	0	0	0	0	4.16504	0	0	0	0	0	0	0	0	0	0	0	0	0		40.0226	0	8.05002	0	0	0	0.75568	0	0
ENSMUSG00000022858	Tra2b	16	22244549	22266005	-	5383	0.993278	340.161	312.785	819.541	0	6179.06	669.79	654.745	217.269	852.829	443.841	0.813247	352.775	1483.94	7.58541	1029.57	2512.27	414.88	1428.61	6.55381	332.913		691.695	812.215	8.05002	464.932	0	1032.38	841.071	448.25	962.749
ENSMUSG00000071226	Cecr2	6	120666369	120771190	+	13306	0	793.71	0	0	0.770148	11512	186.007	84.9668	1512.62	1.64111	1.34294	0	427.5	1552.99	247.284	750.116	4.59701	186.212	4.32911	0	761.964		175.751	487.678	356.884	9.58623	0	9.23667	0.75568	601.531	1536.15
ENSMUSG00000042870	Tom1	8	75033686	75070121	+	2358	2010.4	1130.69	699.67	1813.85	1297.7	4.12763	547.416	766.368	2182.85	979.741	569.405	1106.83	1186.92	164.395	276.867	377.064	2.2985	332.202	1084.2	815.651	652.641		1129.33	722.227	1461.88	812.776	848.634	662.198	1138.81	0	1488.62
ENSMUSG00000032518	Rpsa	9	120127766	120132369	+	1861	287.554	1541.85	3940.81	0	424.351	0	1058.94	3.33203	1595.21	824.93	1614.21	97.5896	1372.87	878.965	823.775	0.668553	2.2985	290.491	1091.42	884.764	1252.54		351.503	949.81	471.195	225.276	529.458	611.041	723.185	227.989	507.668
ENSMUSG00000028692	Akr1a1	4	116636510	116651680	-	2750	4254.71	867.888	136.799	745.173	1159.84	20.6381	514.784	1558.56	1069.19	1094.07	1692.77	1126.35	125.122	0	649.311	1311.7	39.0746	249.524	1243.9	1.1916	70.3183		1284.2	271.126	745.432	170.498	0	1196.5	596.987	112.063	0
ENSMUSG00000036242	3632451O06Rik	14	49681560	49783383	-	3663	2269.14	1280.11	56.2871	225.337	901.073	8407.98	3.26329	1.66602	0.635289	195.292	14.1008	1141.8	46.0519	2.19193	2011.65	1.33711	13.791	0.744848	550.759	798.969	0		147.039	120.758	874.233	173.922	101.386	0	38.5397	2385.52	150.682
ENSMUSG00000002524	Puf60	15	76070184	76080946	-	1912	691.322	102.79	4.27497	2039.93	1749.78	2212.41	1401.58	1218.69	1104.13	698.565	324.991	570.086	3996.96	96.4451	593.937	17.3824	0	952.661	17.7975	17.874	0.549361		375.864	946.907	24.6867	308.129	19.5261	169.813	874.321	0	10.1129
ENSMUSG00000027165	B230118H07Rik	2	101560781	101649532	-	4289	0	836.097	190.949	0	422.811	7809.47	0	254.901	886.863	140.588	0	1466.28	0	0	681.928	9.35974	4898.11	0.744848	27.4177	141.205	0		12.1808	239.194	88.0136	132.153	78.8554	0	0.75568	1.28808	0
ENSMUSG00000040225	Prrc2c	1	162670725	162740556	-	14166	310.399	431.295	332.023	2413.26	114.752	185.743	860.692	1579.38	2684.73	417.935	731.229	70.7525	21.7226	264.128	1869.04	746.105	1751.46	102.044	502.658	2227.7	121.409		575.977	367.5	570.478	975.742	428.823	1553.89	708.828	521.671	123.377
ENSMUSG00000022601	Rpl24	16	55966275	56008913	+	6029	1136.81	953.723	1353.74	1517.12	968.846	5840.59	1195.99	224.079	692.465	275.706	1343.61	73.1922	83.4147	117.268	685.721	46.1301	0	338.906	416.557	119.16	331.814		371.514	340.213	395.525	91.0692	307.912	533.595	0	10.3046	1040.62
ENSMUSG00000019726	Lyst	13	13590409	13777440	+	11806	0	0	0	423.157	0.770148	16.5105	0	1394.46	198.21	1.09407	0	1.62649	132.942	2.19193	285.97	2.00566	13634.7	1100.14	161.139	332.457	0		0	0.580569	80.5002	0	121.663	10.6577	14.3579	0	1.01129
ENSMUSG00000030663	1110004F10Rik	7	116093301	116105210	+	1495	0	1010.95	17.0999	88.4985	553.736	0	66.0816	0.833008	703.265	99.0135	0.671468	273.251	0	2537.16	548.425	1147.24	8366.56	1751.14	212.607	73.8793	226.337		540.305	6.38625	19.8567	317.715	2399.46	61.1041	0	0	0
ENSMUSG00000006024	Napa	7	16098458	16117975	+	3786	12.416	70.9994	1397.2	955.636	1905.35	82.5525	898.22	2121.67	928.157	206.232	0	1232.07	1118.28	731.01	1216.7	766.83	2296.21	887.859	382.886	0	245.015		1354.68	191.588	161.537	104.079	39.8032	800.748	9.82384	0	1915.38
ENSMUSG00000034566	Atp5h	11	115415689	115419962	-	1465	1243.58	769.337	1003.91	397.872	747.043	4.12763	918.615	765.535	677.218	956.766	20.8155	854.722	715.107	918.42	996.722	517.46	2824.86	329.968	838.885	1298.25	586.169		78.3051	325.118	378.888	692.948	1034.88	748.17	1137.3	0	542.052
ENSMUSG00000018501	Ncor1	11	62316426	62458541	-	12811	404.761	1.05969	130.387	452.904	428.202	9893.92	177.849	1162.88	1009.47	1728.63	199.426	821.379	0.868903	1.09597	269.282	56.827	9.19402	324.009	180.861	8.93701	113.168		194.023	175.332	292.484	24.6503	1371.33	796.485	566.76	1747.92	0
ENSMUSG00000024290	Rock1	18	10064401	10181792	-	6187	30.295	3851.98	257.923	908.783	775.539	2872.83	1628.38	1901.76	1468.15	147.153	793.004	110.602	11.2957	129.324	160.052	790.229	9.19402	752.296	749.898	7.74541	0.549361		602.949	1216.87	1146.86	309.498	1407.38	1164.53	839.56	16.745	3.03387
ENSMUSG00000037608	Bclaf1	10	20312469	20342501	+	5454	2350.1	52.9846	656.921	1764.02	92.4177	4.12763	783.189	2.49902	161.999	742.875	3314.37	2586.12	394.482	396.74	0.758541	222.628	20.6865	2453.53	1031.29	204.36	116.465		642.971	449.36	150.804	714.859	1313.51	235.89	135.267	229.277	3844.93
ENSMUSG00000056342	Usp34	11	23306895	23490560	+	18474	0.496639	0	198.074	5.94948	2.31044	8.25525	0.815822	943.798	1.27058	6.01739	0.671468	143.131	0	0	465.744	1.33711	14852.9	0.744848	691.215	4.76641	2.74681		141.819	111.469	11.27	314.976	132.177	726.144	0	562.889	1360.19
ENSMUSG00000021917	Spcs1	14	30999826	31001672	-	1546	517.001	455.668	1013.17	681.216	518.309	0	385.068	2005.88	651.171	48.1391	487.486	507.466	1547.52	2197.41	2584.35	1072.36	0	1198.46	716.708	10.7244	700.436		601.209	1125.14	788.366	460.824	697.682	608.199	1051.91	11.5927	877.801
ENSMUSG00000094483	Purb	11	6467599	6476076	-	8478	0	486.399	458.134	3383.02	1553.39	330.21	3959.18	1153.72	55.9054	597.363	1145.53	387.919	43.4452	65.758	55.3735	2.67421	1344.62	410.411	720.075	226.404	917.434		703.875	82.4407	2123.6	347.159	794.562	527.911	1045.86	1383.39	168.886
ENSMUSG00000027589	Pcmtd2	2	181837854	181857461	+	4183	2860.64	47.6862	526.534	0.743685	2626.97	4206.05	1863.34	0	0	118.16	31.559	452.165	2670.14	0	160.052	768.835	91.9402	2.97939	806.176	1.1916	54.9361		543.785	135.272	1311.62	256.774	0.751004	284.205	740.566	520.383	1.01129
ENSMUSG00000058240	Cryzl1	16	91689322	91728975	-	4353	120.187	2145.88	1180.6	0	1737.45	367.359	1895.15	19.9922	891.945	2.18814	2471.68	128.493	3282.72	1407.22	267.006	89.586	6.89551	736.655	353.544	0	124.705		510.723	402.334	181.931	209.528	93.8755	41.2098	0	185.483	57.6436
ENSMUSG00000031398	Plxna3	X	74329066	74344689	+	7880	0.496639	0	888.482	19.3358	17.7134	28.8934	1.63164	1890.93	246.492	12.5818	4050.97	99.2161	970.565	58.0862	647.794	2323.22	11.4925	3.72424	989.923	1842.22	3084.66		244.486	389.561	1071.73	264.991	138.936	49.0254	254.664	1329.29	3.03387
ENSMUSG00000026456	Cyb5r1	1	134405781	134411740	+	4215	79.4623	1.05969	1386.52	169.56	1.5403	57.7868	62.8183	54.1455	236.963	2307.94	1401.35	2.43974	2437.27	3926.85	96.3347	0.668553	2.2985	1831.58	1037.06	2087.69	1.09872		863.096	439.49	131.484	475.203	177.237	20.6049	12.8466	0	1.01129
ENSMUSG00000063882	Uqcrh	4	116066965	116075071	-	1237	1539.58	1724.12	555.034	170.304	147.098	8.25525	416.885	319.042	231.245	789.373	427.725	418.822	149.451	498.665	848.807	2160.76	3673.01	846.147	483.898	1297.65	441.687		650.802	563.732	390.695	786.756	950.771	46.8939	750.39	0	503.623
ENSMUSG00000031167	Rbm3	X	8138975	8145880	-	4698	571.135	44.5071	1734.21	1008.44	898.762	0	474.808	797.189	0	224.285	2356.85	638.399	0.868903	24.1113	1126.43	143.739	4571.72	659.19	607.518	20.2572	1231.67		763.909	339.052	855.449	679.938	0	110.13	216.88	2.57615	0
ENSMUSG00000025982	Sf3b1	1	54985169	55027478	-	6192	3808.23	402.683	0.712495	1575.13	3.85074	206.381	809.295	14.1611	1127	861.581	29.5446	1202.79	27.8049	1.09597	904.939	88.2489	4.59701	369.445	176.531	828.759	4649.25		431.548	331.505	1263.32	736.77	561.751	396.466	1335.29	0	1.01129
ENSMUSG00000024597	Slc12a2	18	57878678	57946821	+	6520	0.993278	70.9994	227.998	2135.12	1217.6	313.7	2.44747	508.135	4044.25	2674.46	2.01441	280.57	1.73781	76.7177	1624.79	108.306	20.6865	1076.31	2474.33	50.6431	174.697		427.198	346.019	1067.43	508.755	1412.64	1386.21	2421.95	5849.15	208.326
ENSMUSG00000026131	Dst	1	33908225	34308652	+	37510	1.48992	623.099	916.269	866.393	45.4387	41.2763	24.4747	646.414	18.4234	966.065	962.886	1.62649	7.82013	681.691	76.6126	3.34276	5231.4	634.611	1226.1	25.0236	4030.67		196.633	852.855	893.016	1337.28	989.072	2232.43	941.577	151.993	1427.94
ENSMUSG00000034210	Efcab14	4	115737744	115777327	+	8201	443.995	1.05969	1551.1	433.569	1.5403	12.3829	416.069	1577.72	59.7171	35.0103	790.318	435.9	1.73781	2.19193	1414.68	0.668553	9299.75	12.6624	539.696	0	0.549361		1224.17	672.298	179.784	381.395	808.08	51.157	945.355	176.466	5.05645
ENSMUSG00000026490	Cdc42bpa	1	179960472	180165603	+	18889	3513.72	3233.12	446.735	74.3685	0	4.12763	2076.27	0.833008	531.737	640.579	1.34294	51.2345	779.406	8.76774	0	2495.04	2.2985	1551.52	531.037	1078.4	0		40.0226	743.128	247.941	333.464	0	0	1015.63	0	0
ENSMUSG00000044783	Hjurp	1	88262471	88277633	-	8331	2118.66	5519.94	0	638.082	3.85074	12.3829	5623.46	763.869	31.7644	243.978	40.9596	0	1002.71	25.2072	712.27	2.00566	9.19402	0.744848	6.25316	61.9633	163.16		469.83	373.306	621.462	161.596	19.5261	2471.16	736.788	958.328	17.1919
ENSMUSG00000028034	Fubp1	3	152210458	152236830	+	6491	987.319	521.369	515.134	0	1766.72	11057.9	486.23	394.013	1.27058	0	0	661.983	99.9239	1.09597	0	337.619	2.2985	0.744848	0	146.567	0		2.61017	0	3.75668	0.684731	0	735.381	0	0	3.03387
ENSMUSG00000028138	Adh5	3	138443093	138455499	+	2801	1.98656	379.37	494.472	1822.03	2870.34	247.658	863.14	118.287	762.347	1002.72	2.01441	369.214	0.868903	909.653	3110.77	1494.22	4.59701	1562.69	12.9873	898.468	22.5238		397.616	100.438	616.095	545.046	1520.78	478.886	0	0	20.2258
ENSMUSG00000027634	Ndrg3	2	156927345	156992056	-	8388	400.291	0	17.0999	91.4733	3109.86	5725.02	379.357	1524.41	83.8581	1797.01	49.0172	567.646	16.5092	326.598	23.5148	750.785	250.537	102.044	776.835	45.8767	869.09		26.1017	864.467	389.085	1975.45	220.795	3639.96	617.39	150.705	552.165
ENSMUSG00000020982	Nemf	12	69311544	69357176	-	3721	0.496639	118.686	310.648	902.09	951.903	8317.17	21.2114	429.832	689.924	9.29961	0	6.50597	0.868903	0	1091.54	169.812	3231.7	210.047	114	11.916	270.835		315.83	0	42.3968	175.291	1264.69	967.008	140.556	985.378	2.02258
ENSMUSG00000036427	Gpi1	7	34202122	34230289	-	4497	323.809	1477.21	324.185	2869.14	1744.38	49.5315	152.559	3943.46	125.152	419.576	15.4438	9.75896	2485.93	805.536	31.8587	12.7025	0	433.502	1503.16	56.0053	49.4425		997.954	530.64	199.104	317.03	18.0241	2.84205	696.737	41.2184	37.4178
ENSMUSG00000037138	Aff3	1	38177326	38664955	-	6654	442.009	42.3877	0	0	77.7849	0	0	7.49707	1.27058	0.547036	0	0	0	0	314.794	715.351	15135.6	0	0.481012	82.8163	1.64808		3.48022	0	0	135.577	0.751004	3.55257	0	12.8808	0
ENSMUSG00000057530	Ece1	4	137862237	137965229	+	5300	548.786	11.6566	354.823	154.687	378.913	41.2763	2531.5	215.749	798.558	2.18814	263.887	1647.64	0	2691.69	79.6468	4542.81	98.8357	858.065	883.619	5.36221	695.492		957.932	497.547	762.069	728.554	248.582	476.754	1110.09	39.9303	5251.63
ENSMUSG00000021360	Gcnt2	13	40859768	40960891	+	7038	126.146	590.249	594.221	2445.98	2301.97	0	684.475	1.66602	3475.66	2204.55	1.34294	31.7166	735.092	1364.48	159.294	47.4672	443.611	154.184	420.886	212.105	798.772		221.864	85.3436	293.021	208.843	534.715	1781.97	47.6078	1546.98	3.03387
ENSMUSG00000022201	Zfr	15	12117831	12185683	+	5911	0	14.8357	95.4744	133.12	0	0	422.596	683.9	620.042	47.0451	3998.59	1948.54	0	44.9346	1328.2	3245.15	39.0746	20.1109	11.5443	0.595801	4139.99		445.469	897.559	44.5435	216.375	6.75903	89.5247	923.441	1458.1	25.2823
CUFFORG_0942	Olfr541	7	140697274	140705606	+	1639	0	0	16763.6	0	0	0	0	2.49902	0	0	0	1.62649	0	0	0	0.668553	0	0	0	1.1916	0.549361		0	0	1695.34	2.73892	0	0	4.53408	0	0
ENSMUSG00000078812	Eif5a	11	69916714	69921958	-	2377	61.5832	2016.6	1095.82	17.8484	1054.33	4.12763	769.32	1172.04	259.833	80.4143	136.98	1051.53	33.0183	2867.05	0	363.693	2376.65	1264.01	263.595	1630.71	204.362		423.717	607.275	638.099	188.301	368.743	129.313	356.681	5.1523	2514.07
ENSMUSG00000020962	Gtf2a1	12	91555916	91590487	-	5587	116.71	1812.07	963.294	443.236	29.2656	16.5105	1232.71	0.833008	1.27058	0	1.34294	0.813247	3744.97	85.4854	83.4395	567.601	7412.68	0	11.0633	185.89	0		228.825	468.519	0	91.0692	24.7831	1467.92	26.4488	333.612	119.332
ENSMUSG00000019876	Pkib	10	57631981	57741112	+	11800	179.287	1398.79	893.469	200.795	94.7282	45.4039	62.0025	888.82	32.3997	575.482	369.308	796.982	682.958	699.227	709.235	911.237	6601.3	591.409	134.202	11.3202	815.252		113.107	783.768	2.14667	488.898	381.51	754.565	108.818	0	1679.75
ENSMUSG00000027248	Pdia3	2	121413775	121438687	+	3139	0	1736.84	472.384	824.003	4374.44	239.402	161.533	740.544	67.3406	142.776	1868.03	0	726.403	471.266	40.9612	1714.17	942.387	455.102	599.341	92.9449	957.537		661.243	426.137	48.8368	247.188	43.5582	255.785	1252.16	0	1772.79
ENSMUSG00000037032	Apbb1	7	105558486	105574402	-	2530	542.827	1.05969	250.086	0	3.08059	24.7658	1459.51	1295.33	2490.97	25.1636	2013.73	265.118	266.753	0	11.3781	2.67421	6711.63	17.1315	3.8481	183.507	1057.52		1230.26	1222.68	775.486	695.002	30.7912	1702.39	78.5907	66.9799	7.07904
ENSMUSG00000033805	Ephx4	5	107402736	107430035	+	1646	135.582	3.17908	598.496	0	985.019	4.12763	17.1323	25.8233	0	8.20554	2194.36	134.186	561.312	0	361.065	0.668553	10382.3	0.744848	0.481012	189.465	944.902		170.531	39.4787	489.978	348.528	980.06	2277.19	0	0	1882.01
ENSMUSG00000019877	Serinc1	10	57515774	57532530	-	5150	205.609	1826.91	2.13749	2904.83	44.6686	0	0.815822	902.981	2677.11	70.5676	6.04322	1088.12	621.266	1172.68	2704.2	284.803	457.402	0	17.7975	1432.9	65.374		0	187.524	906.969	150.641	313.169	395.045	2714.4	163.586	1.01129
ENSMUSG00000052833	Sae1	7	16327053	16387797	-	1884	1164.12	752.382	1233.33	0	3623.55	111.446	842.744	0	132.14	847.358	2148.03	366.774	0	290.431	1353.99	4.01132	0	1158.24	819.164	119.16	1448.67		460.26	102.761	2249.71	449.868	0	40.4993	1.51136	48.9469	1388.5
ENSMUSG00000030884	Uqcrc2	7	120635176	120659478	+	2506	1497.86	1589.54	859.982	18.5921	1672.76	0	255.352	541.455	0	358.308	424.368	805.927	2.60671	877.869	0	1221.45	2116.92	289.001	250.126	1888.69	1705.77		252.316	948.068	689.619	1091.46	3014.53	0	884.145	0	0
ENSMUSG00000026914	Psmd14	2	61711694	61800376	+	2820	1560.94	0	413.96	191.127	837.921	0	466.65	2804.74	1.90587	727.011	0	821.379	3.47561	1.09597	226.804	386.423	0	1503.85	3104.45	0.595801	3310.45		147.039	368.661	1708.22	19.8572	37.5502	1051.56	0	1.28808	0
ENSMUSG00000026775	Yme1l1	2	23156369	23199260	+	8009	201.635	742.845	468.822	43.8774	1457.89	4045.07	2152.14	64.9746	3.81173	977.553	620.437	62.62	50.3964	1475.17	885.975	295.5	2.2985	519.159	500.734	1.1916	1756.86		517.683	842.986	1783.89	232.809	123.916	328.257	2480.14	823.08	261.924
ENSMUSG00000026434	Nucks1	1	131910458	131936321	+	6096	2207.56	32.8505	773.057	1477.7	3.85074	0	14.6848	59.1436	0	0	567.391	828.698	4.34452	0	3.7927	176.498	7516.11	101.299	295.341	2192.55	30.2149		48.7231	15.0948	17.1734	516.287	349.968	29.8416	2.26704	69.5561	243.721
ENSMUSG00000048076	Arf1	11	59211412	59228270	-	2089	74.4959	218.297	688.983	382.254	1714.35	33.021	31.0012	18.3262	180.422	536.642	1235.5	1045.84	2139.24	0	1379.03	80.8949	2595.01	689.729	1051.01	2178.84	0		157.48	116.694	3.75668	70.5273	391.273	1258.32	2.26704	315.579	917.241
ENSMUSG00000060090	Rp2h	X	20364481	20405653	+	5141	3385.59	268.102	1187.73	1204.77	0.770148	99.063	1862.52	2133.33	1406.53	620.886	0.671468	1951.79	191.159	295.911	1.51708	206.583	110.328	8.93818	9.62024	1289.31	16.4808		102.667	681.007	3214.11	1197.59	943.261	1516.95	4040.62	79.8607	159.784
ENSMUSG00000010476	Ebf3	7	137193673	137314445	-	5021	948.084	123.984	0	203.77	1900.72	5758.04	1492.95	614.76	980.251	176.693	690.941	18.7047	129.467	16.4395	1917.59	429.211	6.89551	10.4279	679.189	88.1785	33.5111		771.74	17.4171	273.701	621.736	313.169	591.857	792.708	146.841	682.621
ENSMUSG00000024712	Rfk	19	17394043	17401349	+	2603	1315.6	1887.31	385.46	150.968	2007.78	24.7658	74.2398	506.469	959.286	906.438	32.2305	174.848	3043.77	1170.49	426.3	847.056	6.89551	379.872	113.038	989.625	814.703		459.39	628.175	504.468	86.9608	802.072	594.7	436.027	39.9303	776.671
ENSMUSG00000015932	Dstn	2	143915320	143943324	+	1911	1316.59	1389.26	998.918	2.23106	1814.47	0	3344.87	1209.53	24.7763	840.794	100.72	74.0055	834.147	35.0709	1332.76	0.668553	337.88	66.2915	872.556	3.57481	1588.75		512.463	9.86967	40.7868	150.641	42.0562	289.179	1.51136	0	32.3613
ENSMUSG00000054428	Atpif1	4	132530555	132533659	-	1441	447.968	862.59	1510.49	732.53	574.53	8.25525	560.47	230.743	418.655	294.852	570.077	515.598	455.305	1235.15	591.662	591.669	4231.55	785.815	872.075	563.032	46.6957		421.107	473.163	716.452	469.041	592.542	1254.06	1318.66	1206.93	19.2145
ENSMUSG00000006932	Ctnnb1	9	120929216	120960507	+	5099	0	81.5963	639.821	197.82	0	10521.3	0	948.796	649.265	175.598	0	0.813247	965.352	0	435.402	0	0	0	66.8607	5.36221	1370.66		2057.68	0.580569	184.614	538.883	575.269	163.418	2719.69	851.418	0
ENSMUSG00000020462	Ccdc104	11	29221532	29247409	-	2744	973.909	0	797.282	17.8484	1111.32	1366.24	422.596	441.494	484.09	420.671	1120.68	722.163	246.769	2737.73	1028.58	340.962	25.2835	1223.79	76.962	274.664	2198		558.576	685.651	1040.06	371.809	446.096	1160.98	352.902	1.28808	2.02258
ENSMUSG00000002475	Abhd3	18	10644411	10706771	-	1962	113.234	2.11939	479.509	787.563	760.136	6777.56	6.52658	808.851	0.635289	91.355	6.71468	30.9034	3234.06	5.47983	929.971	0.668553	0	118.431	1739.82	1.1916	0		382.825	74.8933	298.924	125.306	331.193	2080.38	1329.24	20.6092	151.694
ENSMUSG00000037058	Paip2	18	35598617	35617186	+	2789	20.3622	464.145	0.712495	623.952	208.71	8.25525	0	0	3836.51	0	0.671468	809.18	0	252.072	55.3735	143.739	7472.44	248.034	34.6329	938.982	763.612		153.13	524.253	317.708	39.7144	3.00402	0.710513	595.476	0	252.823
ENSMUSG00000028759	Hp1bp3	4	138216296	138244683	+	8433	381.915	4.23877	448.872	2858.73	286.495	28.8934	504.178	0	1298.53	412.465	3588.33	635.146	1000.11	402.22	0	2.67421	176.985	137.797	209.721	23.832	3452.19		971.853	751.836	600.532	599.14	1022.87	337.494	0.75568	38.6423	90.0049
ENSMUSG00000068882	Ssb	2	69861562	69871846	+	2160	0	283.998	1385.8	725.093	1655.82	1366.24	111.768	511.467	343.691	1.09407	593.578	998.667	534.376	791.288	571.181	1418.67	4.59701	365.72	665.721	2264.04	1260.24		326.271	161.398	999.276	500.538	1031.88	122.208	863.742	23.1854	712.96
ENSMUSG00000028821	Syf2	4	134930898	134937548	+	2043	0	717.412	473.809	684.19	845.622	5262.72	0	18.3262	10.7999	366.514	51.0316	132.559	22.5915	7.67177	524.152	3.34276	4939.49	119.176	17.7975	9.53281	1618.42		21.7514	243.839	337.028	72.5815	3.00402	4.97359	0	0	230.574
ENSMUSG00000022477	Aco2	15	81872309	81915133	+	3892	1.98656	1.05969	777.332	382.998	1133.66	0	241.483	0.833008	1234.37	963.33	3466.12	405.81	1977.62	7.67177	69.0272	1.33711	0	970.537	1328.56	0.595801	2845.14		1213.73	1.16114	379.961	337.572	144.193	145.655	312.096	2035.16	1.01129
ENSMUSG00000025794	Rpl14	9	120571517	120574653	+	935	775.75	845.635	2430.32	36.4406	318.071	693.441	1098.1	352.362	1342.37	194.198	906.482	714.031	406.647	633.469	817.707	30.0849	2059.46	423.074	493.038	493.919	688.899		447.209	450.521	22.0034	377.287	594.044	434.124	885.657	0	283.161
ENSMUSG00000022890	Atp5j	16	84827866	84835625	-	3130	851.736	1288.59	1261.83	696.833	468.25	0	352.435	389.848	1745.77	1565.62	459.956	1164.57	906.266	424.139	494.568	1162.61	2.2985	595.134	548.835	1029.54	341.153		505.503	156.754	654.735	315.661	902.707	1028.82	108.818	133.96	1218.61
ENSMUSG00000027016	Zfp385b	2	77410634	77819639	-	8223	461.378	2240.19	596.358	732.53	440.525	255.913	1433.4	848.002	505.69	771.32	1308.69	417.196	2473.77	178.643	628.83	697.3	18.388	544.484	158.734	641.082	371.918		744.768	260.675	898.383	869.608	551.988	502.333	490.436	36.0661	1126.58
ENSMUSG00000045636	Mtus1	8	40990914	41133726	-	10078	0	0	0	1171.3	0	664.548	0	0	1017.1	8.75257	0	1105.2	188.552	13.1516	1.51708	139.059	11071.9	2.23454	75.9999	202.572	1.09872		0	38.3175	1038.99	324.562	1415.64	157.023	0	1.28808	39.4403
ENSMUSG00000028760	Eif4g3	4	137993022	138208508	+	11063	0.496639	0	0	2.23106	1339.29	284.806	104.425	4.16504	184.869	1312.34	353.192	95.1499	1981.1	8.76774	394.441	692.62	7798.82	534.801	183.266	254.407	107.125		90.4858	0.580569	92.8436	86.9608	3.75502	0	152.647	334.9	10.1129
ENSMUSG00000035133	Arhgap5	12	52516077	52567852	+	5197	0.993278	1472.97	10.6874	0.743685	0	16.5105	1527.22	186.594	39.3879	103.937	18.1296	2.43974	1595.31	1429.14	0.758541	164.464	5006.14	108.003	566.632	3360.91	6.04298		1262.45	552.701	777.632	123.936	442.341	459.702	1.51136	20.6092	3.03387
ENSMUSG00000032826	Ank2	3	126921606	127499259	-	35218	881.038	2444.71	478.084	2.97474	434.363	86.6802	89.7404	474.815	543.172	3381.78	410.939	600.176	634.299	0	389.131	1003.5	1466.45	648.763	1597.92	42.3019	0		960.542	188.685	1533.26	783.332	561.751	854.747	1749.4	1213.37	105.174
ENSMUSG00000032178	Ilf3	9	21368019	21405361	+	4754	45.6908	0	42.7497	0	326.543	4.12763	0	1381.96	191.857	506.008	2.01441	17.8914	0.868903	0	27.3075	410.491	10515.7	604.817	54.3544	1463.88	0		290.599	254.289	50.4468	0	347.715	136.419	4.53408	1635.86	0
ENSMUSG00000034648	Lrrn1	6	107529726	107570228	+	3756	521.968	97.4917	512.284	1366.15	2442.91	664.548	800.321	2681.45	83.2228	89.1668	455.256	405.81	766.373	14.2476	173.706	1710.16	32.1791	17.1315	704.683	2054.32	2.74681		209.684	1081.02	159.39	2.05419	894.445	65.3672	98.994	973.785	122.366
ENSMUSG00000037487	Ubr5	15	37967328	38078853	-	9790	11.4227	51.9249	2.84998	465.547	361.969	11470.7	0.815822	2198.31	20.3292	3.82925	0.671468	1.62649	3.47561	2.19193	311.76	0	0	94.5957	566.151	1.1916	0		0.870056	400.012	225.937	0	243.325	24.868	692.203	0	558.233
ENSMUSG00000036199	Ndufa13	8	69894188	69902558	-	1243	759.858	504.414	349.835	92.217	827.139	2984.27	746.477	205.753	613.689	806.331	942.07	955.565	397.089	994.042	301.899	107.637	951.581	1045.77	538.734	629.762	777.896		324.531	332.666	384.791	566.957	752.506	624.541	148.869	0	1100.28
ENSMUSG00000005683	Cs	10	128337832	128362479	+	2828	45.1942	0	1451.35	146.506	422.811	5171.92	0	1698.5	8.25875	0	1.34294	400.117	3795.37	53.7024	670.55	538.853	4.59701	0.744848	1072.18	1.1916	0		308.87	36.5758	1012.16	314.976	451.353	0	413.357	0	1.01129
ENSMUSG00000057147	Atpbd4	2	114516416	114654964	-	7407	98.8312	1.05969	6.41246	8.18054	3665.9	0	2483.36	590.603	1151.78	1191.99	0.671468	134.186	0	0	0	168.475	0	0.744848	271.291	3755.93	1926.61		86.1356	180.557	30.0534	187.616	211.783	752.433	267.511	2.57615	1.01129
ENSMUSG00000032890	Rims3	4	120854816	120896579	+	7972	0.496639	950.544	890.619	6201.59	93.958	742.973	1063.83	2.49902	1734.34	779.526	247.772	602.616	6.08232	1.09597	64.4759	2.67421	2.2985	791.773	464.177	770.966	6.59234		609.039	106.825	933.803	80.1135	62.3333	348.862	1.51136	2788.68	242.71
ENSMUSG00000039262	Prrc2b	2	32151082	32234537	+	11262	4.46975	28.6117	56.9996	594.205	328.853	173.36	1350.19	17.4932	36.2115	61.268	627.152	726.229	2004.56	619.221	1211.39	1530.99	25.2835	1639.41	1853.82	465.916	2027.69		131.378	176.493	361.178	1062.7	362.735	310.494	2164.27	2.57615	121.355
ENSMUSG00000051427	Ccdc157	11	4141123	4160293	-	5589	718.14	2.11939	70.537	0	2.31044	1898.71	2456.44	1336.15	1280.11	22.4285	135.637	1479.3	172.912	24.1113	230.596	3121.47	6.89551	66.2915	331.898	1193.39	828.986		167.921	85.9241	505.005	915.485	102.137	74.6039	3.02272	1043.34	65.7339
ENSMUSG00000021693	Kif2a	13	106958996	107022126	-	7046	1974.64	0	230.136	0	150.179	148.595	0	1493.58	0	764.756	1699.49	47.9816	0	18.6314	260.938	488.712	4256.83	411.156	216.455	2966.49	239.522		586.418	1.16114	0	23.2809	188.502	774.459	0	0	107.197
ENSMUSG00000028382	Ptbp3	4	59471868	59549364	-	7480	64.5631	865.769	2091.89	405.308	2.31044	334.338	2.44747	1.66602	88.9404	6.56443	161.824	47.9816	6.08232	209.33	0	475.341	8959.57	829.761	727.771	84.0079	0		1961.98	0.580569	0.536668	249.927	67.5903	828.458	0.75568	68.268	847.462
ENSMUSG00000005225	Plekha8	6	54595111	54645839	+	7005	3386.58	981.275	1172.05	1325.25	0	0	0	124.118	137.222	1092.98	0	1.62649	0	0	27.3075	682.592	4930.29	0.744848	69.2658	0	1433.83		200.983	761.706	819.492	1142.13	0	0.710513	2.26704	173.89	0
ENSMUSG00000007817	Zmiz1	14	25459185	25666743	+	12523	10.9261	62.5219	214.461	694.602	177.134	57.7868	415.253	4191.7	582.56	18.0522	2403.19	574.965	0	729.914	832.878	348.984	2080.15	1373.5	530.556	4.17061	48.8932		669.943	54.5734	941.316	302.651	97.6305	1818.2	0.75568	682.68	19.2145
ENSMUSG00000041809	Efhc1	1	20951626	20990838	+	2205	0.496639	789.471	774.482	0	0	0	0	0	0	0	0	0	0	0	581.042	0	13117.6	0	49.5443	0	18.6783		0	0	0	0	0	0	0.75568	0	0
ENSMUSG00000022558	Mroh1	15	76380261	76453038	+	16533	0	0	32.0623	0	0	14005	0	13.3281	0	1.09407	0	972.643	0.868903	169.875	85.7151	0.668553	2.2985	35.0079	0	0	3.29617		0	0	0.536668	0	39.0522	3.55257	0	0	0
ENSMUSG00000019731	Slc35e1	8	72480641	72492614	-	4470	49.6639	5.29846	48.4497	0	244.137	16.5105	0.815822	0	0	0	0	0	0	0	0	0.668553	14935.7	0	0	0	0		48.7231	1.74171	0	308.814	0	0	0	1.28808	0
ENSMUSG00000021792	Fam213a	14	40993740	41013788	-	2948	394.828	588.129	0	314.579	2967.38	33.021	1371.4	29.1553	423.738	1.64111	69.8327	8.13247	2.60671	7033.92	0.758541	1069.02	133.313	204.088	516.126	58.3885	74.1638		50.4633	327.441	167.977	44.5075	1272.2	2397.98	330.232	0	2413.95
ENSMUSG00000028456	Unc13b	4	43058953	43264871	+	13497	0	1020.48	0	0	0	792.504	0	87.4659	0.635289	0	0	0	0	1.09597	0	1.33711	13223.3	0	126.987	0	0.549361		3.48022	0	0	210.897	0	2.13154	0	468.86	1.01129
ENSMUSG00000028294	1700003M02Rik	4	34688559	34730206	-	2484	1.48992	2115.15	3.56248	1.48737	25.4149	12.3829	0	1739.32	1445.92	64.5502	0.671468	10.5722	3294.88	2731.15	0.758541	0	0	887.859	632.05	2253.91	31.3136		347.152	21.481	1546.14	289.641	42.8072	1612.15	30.9829	1.28808	1.01129
ENSMUSG00000006333	Rps9	7	3703993	3706901	+	2526	681.389	1610.73	2513.68	816.566	875.658	82.5525	695.08	616.426	308.115	562.9	666.097	661.17	164.223	118.364	797.226	961.379	78.1491	424.563	331.417	124.522	2129.33		589.898	261.256	774.949	288.956	217.04	779.433	357.436	0	1040.62
ENSMUSG00000020612	Prkar1a	11	109649405	109669656	+	4321	318.842	1743.19	29.2123	920.682	0	136.212	0	598.1	3551.26	14.77	236.357	1.62649	2871.73	2372.77	2.27562	843.713	45.9701	365.72	159.696	982.476	24.7213		693.435	706.552	1828.97	1376.99	13.5181	1140.37	62.7214	43.7946	662.396
ENSMUSG00000061273	Mmgt1	X	56585512	56598069	-	4234	5111.91	2590.95	278.586	0.743685	93.1879	173.36	180.297	2107.51	0	0	589.549	245.601	150.32	549.079	1014.93	60.1697	2.2985	0.744848	100.051	987.838	975.117		18.2712	0	887.113	360.168	0.751004	225.943	0	1.28808	0
ENSMUSG00000025935	Tram1	1	13564702	13589864	-	2888	1903.62	990.813	636.258	388.204	0	2212.41	1511.72	2.49902	1.27058	2.18814	130.265	259.426	2543.28	401.124	292.038	46.7987	4.59701	944.467	317.468	2588.16	1.09872		582.938	507.417	136.314	553.263	1293.98	0	904.549	69.5561	1.01129
ENSMUSG00000046709	Mapk10	5	102907948	103211334	-	11157	0.496639	0	471.672	681.216	1.5403	12.3829	425.859	35.8194	35.5762	0	1700.16	904.33	2512.87	2778.28	1668.03	884.495	0	1643.88	171.721	243.087	1004.78		210.554	119.017	516.812	992.86	151.703	1008.93	49.8749	305.274	930.388
ENSMUSG00000002015	Bcap31	X	73686178	73716175	-	1219	1216.77	80.5366	44.8872	2.97474	320.381	20.6381	0.815822	5.83106	1349.35	684.889	2722.8	878.306	0	888.829	938.315	0.668553	3489.13	1024.17	167.392	274.068	1038.29		347.152	428.46	1404.46	680.623	943.261	965.587	81.6134	21.8973	1118.49
ENSMUSG00000022619	Mapk8ip2	15	89453913	89464468	+	5700	74.9925	54.0443	422.51	337.633	1290	222.892	1973.47	29.1553	69.2465	403.712	1416.8	302.528	90.3659	220.289	1883.46	1613.89	397.641	186.957	652.253	3121.4	355.986		150.52	949.81	1607.32	368.385	332.695	230.206	1119.92	37.3542	4.04516
ENSMUSG00000009927	Rps25	9	44407714	44410405	+	683	964.97	1327.79	2332.71	219.387	883.36	788.377	70.1607	656.411	768.064	758.192	715.785	534.303	367.546	451.538	745.645	104.294	1399.79	563.85	355.468	437.318	652.092		458.52	521.931	521.642	425.218	294.393	989.745	352.147	39.9303	145.626
ENSMUSG00000028228	Cpne3	4	19519254	19570108	-	7131	0	0	0	0	92.4177	14533.4	0	87.4659	5.7176	0	0	0	0	0	0	0	2.2985	0	5.77215	360.46	0		0	0	120.75	0	0	0.710513	0	0	0
ENSMUSG00000019087	Atp6ap1	X	74297097	74304721	+	3026	275.635	3658.06	2062.67	560.739	41.588	4.12763	53.0284	12.4951	3.17644	1.64111	0.671468	1928.21	149.451	979.794	2168.67	2.00566	9.19402	199.619	113.038	35.7481	2822.07		127.028	11.6114	224.864	71.8967	612.819	561.305	194.21	16.745	1.01129
ENSMUSG00000038650	Rnh1	7	141160328	141172851	-	1911	3205.81	0	1959.36	2011.67	1.5403	189.871	2460.52	82.4678	12.0705	1569.45	1911.67	1147.49	0.868903	0	0.758541	117.665	4.59701	238.351	83.6961	0	69.2195		89.6158	881.884	577.992	461.509	1456.2	1424.58	523.686	0	3225.01
ENSMUSG00000034910	Pygo1	9	72925645	72952181	+	7916	412.707	0	0	0.743685	10.7821	4.12763	1192.73	3859.33	3689.76	598.457	18.1296	1443.51	3.47561	35.0709	68.2687	748.11	2.2985	1951.5	218.861	481.407	285.119		0	574.763	275.311	612.834	84.1124	976.245	237.283	41.2184	1077.02
ENSMUSG00000024059	Clip4	17	71781947	71858351	+	4055	1.98656	0	120.412	317.554	1286.15	821.398	529.468	107.458	1049.5	419.029	946.771	0	0	31.783	2281.69	133.042	6582.92	0	252.531	129.885	9.33915		786.531	354.147	5.90335	140.37	576.771	25.5785	76.3236	1242.99	2.02258
ENSMUSG00000036299	BC031181	18	75005900	75009933	+	1047	1471.04	428.116	696.82	620.234	1753.63	28.8934	1910.65	853.833	1995.44	0.547036	110.121	190.3	66.9056	5.47983	1668.03	505.426	4.59701	410.411	305.924	1394.17	594.409		562.926	549.218	443.288	992.86	1345.05	841.958	1614.89	975.073	43.4855
ENSMUSG00000061911	Myt1l	12	29528384	29923209	+	7523	1532.13	141.999	2136.06	319.785	134.006	202.254	96.267	0	3013.17	5.47036	125.565	1074.3	26.0671	31.783	956.52	778.864	627.492	863.279	1209.75	1381.07	343.9		494.192	141.078	685.862	855.914	479.14	286.337	1070.04	2.57615	525.871
ENSMUSG00000042210	Abhd14a	9	106440051	106447678	-	1434	0	205.58	63.4121	0	35.4268	0	0	326.539	0	0.547036	122.207	14.6384	39.1007	1183.64	691.789	685.935	10377.7	52.1394	445.417	737.006	0		684.734	0	584.968	27.3892	0	0	0	0	0
ENSMUSG00000019795	Pcmt1	10	7629373	7681136	-	4718	1543.06	1199.57	123.262	1616.77	2897.3	4.12763	1523.14	111.623	0.635289	557.976	1239.53	148.011	1072.23	0	367.134	947.339	268.925	223.454	478.607	1.7874	655.388		174.881	91.1493	667.615	486.159	705.193	0	51.3862	0	1634.25
ENSMUSG00000039347	Atp6v0e2	6	48537569	48541798	+	1832	5.95967	2944.89	1044.52	1.48737	0.770148	301.317	1569.64	199.922	1210.86	0	0.671468	1446.77	10.4268	3565.18	0	1186.01	2.2985	755.276	382.405	227.596	101.632		583.808	253.128	104.114	369.755	3.00402	0	0.75568	7.72845	0
ENSMUSG00000024608	Rps14	18	60774510	60778546	+	1384	381.915	378.31	2711.76	397.872	967.306	214.637	92.1879	1653.52	543.807	521.325	813.82	931.981	357.119	1166.11	712.27	223.965	167.791	1275.92	647.923	493.323	303.248		668.203	401.173	517.885	131.468	1842.21	1179.45	842.583	14.1688	410.584
ENSMUSG00000006127	Inpp5k	11	75630988	75648871	+	5728	1.98656	414.34	0	359.944	0	0	0	5.83106	2257.82	0.547036	129.593	1698.87	181.601	2766.22	0	1482.85	5321.04	289.001	5.77215	1.1916	3.29617		689.955	1654.04	187.834	526.558	45.0602	0	0	3.86423	154.728
ENSMUSG00000004535	Tax1bp1	6	52713729	52766780	+	6609	1150.22	438.713	929.094	827.722	186.376	4.12763	83.2138	94.9629	128.964	0	814.491	74.0055	29.5427	4277.56	1336.55	918.591	1296.36	424.563	374.227	1517.5	0.549361		1789.71	116.694	874.233	938.081	21.7791	526.49	46.8521	486.893	894.992
ENSMUSG00000028964	Park7	4	150897133	150914437	-	2479	2401.75	1486.75	480.934	190.383	1153.68	4.12763	1155.2	852.167	426.279	1179.96	39.6166	487.948	703.812	169.875	849.565	22.0622	4.59701	362.741	850.911	810.289	1272.32		1146.73	556.185	644.002	633.376	137.434	412.808	194.21	55.3873	1312.66
ENSMUSG00000024294	Mib1	18	10725548	10818704	+	10369	2185.71	0	2134.64	11.1553	56.2208	5192.55	0	88.2989	0	135.665	0.671468	0	0	0	971.69	2.00566	1045.82	1292.31	383.848	1385.24	0		308	145.142	686.935	70.5273	944.012	12.7892	810.844	2305.66	54.6097
ENSMUSG00000014769	Psmb1	17	15475721	15498276	-	1036	0	1083.01	44.1747	50.5706	0	4.12763	1014.07	1367.8	434.538	992.323	532.474	622.134	1171.28	1133.23	295.072	653.176	4215.46	57.3533	261.671	941.961	0		667.333	372.725	655.809	134.207	681.911	1208.58	678.6	486.893	563.289
ENSMUSG00000007880	Arid1a	4	133679008	133756769	-	11476	557.726	368.773	64.8371	121.964	10.0119	198.126	240.667	74.9707	113.081	187.086	124.222	69.126	204.192	1.09597	85.7151	171.149	7847.09	10.4279	383.848	2868.19	1167.39		87.8757	448.779	5.90335	20.5419	899.703	432.703	107.307	213.821	83.9371
ENSMUSG00000032097	Ddx6	9	44604892	44640731	+	6065	2586	1.05969	1328.09	15.6174	0	99.063	484.598	0	1.27058	422.312	368.636	1.62649	107.744	1.09597	858.668	0	6792.08	1176.86	244.835	0.595801	362.579		158.35	85.9241	16.6367	274.577	0.751004	62.5252	3.02272	20.6092	58.6549
ENSMUSG00000023147	Wrb	16	96145407	96157852	+	4261	1719.86	0	597.071	447.699	268.782	0	1315.1	1148.72	0	305.793	2446.16	1406.92	0	533.736	1251.59	733.402	4.59701	458.826	1218.4	2.979	944.352		1741.85	347.18	12.88	2543.78	553.49	1057.95	1224.96	0	1.01129
ENSMUSG00000028576	Ift74	4	94614491	94693229	+	2656	57.6101	1.05969	53.4371	406.796	1015.82	8.25525	1072.81	194.091	135.952	576.029	402.881	3792.17	16.5092	0	71.3028	829.005	0	1920.22	444.455	1039.67	2753.95		496.802	741.386	739.529	267.73	1212.12	186.154	2159.73	81.1488	0
ENSMUSG00000054920	Klhl5	5	65107568	65168188	+	4866	791.643	1338.39	1833.25	1201.05	2877.27	0	1375.48	2.49902	139.128	15.864	508.302	1728.96	181.601	703.611	82.6809	465.313	117.224	829.016	143.342	393.824	5.49361		420.237	321.054	532.912	838.111	4497.01	1438.79	30.9829	2.57615	1868.87
ENSMUSG00000024033	Rsph1	17	31255019	31277356	-	1164	59.5967	1.05969	602.771	785.332	103.97	33.021	0	1864.27	2567.2	354.479	671.468	1145.05	1062.67	360.573	41.7197	462.638	3587.97	782.835	135.164	84.6037	8.24042		927.48	548.637	882.819	409.469	733.731	693.461	1048.13	5.1523	21.2371
ENSMUSG00000030751	Psma1	7	114264606	114276118	-	2103	1945.83	948.425	25.6498	0	317.301	8.25525	2.44747	1385.29	121.975	272.424	1587.35	1352.43	2797.87	63.5661	1795.47	0	2.2985	730.696	522.379	827.567	2.74681		227.085	1020.64	755.629	668.297	1323.27	1605.05	1792.47	15.4569	0
ENSMUSG00000036026	Tmem63b	17	45660171	45686905	-	5098	1313.11	2446.83	433.91	41.6464	84.7163	20.6381	177.849	361.526	2593.25	137.306	1099.19	62.62	4.34452	583.054	244.25	1354.49	2666.26	32.0285	288.607	732.835	8.24042		257.537	85.9241	84.2569	13.0099	6.75903	201.075	26.4488	1085.85	0
ENSMUSG00000028822	Tmem50a	4	134897849	134915024	-	1270	1646.86	58.2831	800.132	341.352	1851.44	0	2223.93	379.019	454.867	355.026	447.869	1589.08	559.574	80.0056	201.013	1491.54	4.59701	508.731	861.974	283.601	542.22		69.6045	450.521	105.724	329.356	86.3654	56.1305	1205.31	166.162	3904.59
ENSMUSG00000030759	Far1	7	113513834	113571511	+	8055	0.993278	1404.09	7.83745	0	0	9683.41	597.182	0	0	7.6585	8.05762	361.895	1.73781	0	1.51708	0.668553	2.2985	0	1.44304	0.595801	2600.13		9.57062	0	1.61	286.218	0	190.418	34.7613	2.57615	0
ENSMUSG00000021337	Scgn	13	23953456	23991214	-	1513	1615.57	3316.84	61.2746	23.0542	2563.05	689.314	128.084	99.128	1271.21	0	106.763	75.6319	31.2805	1663.68	1196.22	0	809.073	726.972	239.544	27.4068	17.5796		287.989	657.204	1257.95	0	0.751004	1.42103	0	2.57615	4327.31
ENSMUSG00000033793	Atp6v1h	1	5083173	5162549	+	1976	1391.58	2672.54	1415.73	0	0	12.3829	0	261.565	38.1173	93.5431	0	995.414	0	451.538	296.589	0.668553	0	10.4279	1110.18	2183.01	3722.47		328.881	73.1516	691.229	556.002	613.57	1.42103	0.75568	0	55.621
ENSMUSG00000026159	Agfg1	1	82839483	82896275	+	3143	0	217.237	0	274.42	0	13584	0	0	0	0	0	0	0	310.159	0.758541	1.33711	0	259.207	0	0	0.549361		4.35028	0	0	0	8.26104	0	0	0	0
ENSMUSG00000044164	Rnf182	13	43615710	43670945	+	3609	4.46975	125.044	24.9373	763.765	0	103.191	117.478	0	1487.85	176.693	699.67	0.813247	709.025	113.981	481.673	0	3385.7	95.3405	678.708	2623.31	3050.05		552.486	161.398	1.07334	439.597	27.0361	2.13154	733.765	763.829	3746.83
ENSMUSG00000018076	Med13l	5	118560719	118765435	+	9293	530.907	241.61	198.074	203.77	1109.78	0	301.854	1064.58	4880.29	85.8846	1485.96	1942.03	284.131	379.205	251.835	264.078	6.89551	1076.31	317.949	1.1916	1.09872		775.22	531.801	246.867	308.129	264.353	479.596	433.004	3.86423	24.271
ENSMUSG00000079037	Prnp	2	131909928	131938429	+	2343	177.797	1475.09	3.56248	118.99	248.758	4474.35	8.97404	1110.4	257.927	1929.94	2363.57	550.568	710.763	17.5355	115.298	104.963	2.2985	21.6006	698.911	81.0289	136.242		364.554	785.509	1002.5	817.569	71.3454	2120.88	492.703	913.246	401.482
ENSMUSG00000052040	Klf13	7	63886351	63938915	-	6396	0.496639	0	338.435	456.623	645.384	0	277.379	215.749	168.352	146.059	231.657	1950.98	193.765	280.568	383.063	1659.35	3514.41	239.841	822.531	207.339	2816.58		332.361	641.528	815.736	644.332	147.197	0	219.903	63.1157	0
ENSMUSG00000026034	Clk1	1	58410189	58424066	-	8132	1.98656	163.193	316.348	211.95	799.413	759.483	27.7379	578.108	5216.99	88.6198	56.4034	300.088	1020.09	71.2378	6.06832	914.58	2845.55	318.05	115.443	528.475	156.568		19.1412	111.469	493.198	986.013	1039.39	476.044	665.754	7759.37	764.536
ENSMUSG00000043411	Usp48	4	137593755	137658537	+	9686	1.48992	1.05969	2.84998	669.317	36.1969	3145.25	35.8962	59.9766	1053.94	0.547036	33.5734	1386.59	975.778	20.8234	545.391	1821.14	11.4925	556.401	872.075	2629.87	622.976		383.695	107.986	36.4934	159.542	0.751004	0.710513	593.209	0	30.3387
ENSMUSG00000038679	Trps1	15	50654761	50890041	-	10200	0	214.058	283.573	0	860.255	37.1486	0.815822	5.83106	0	27.8988	0.671468	0.813247	0	404.412	78.8882	381.744	10665.1	1173.88	306.405	4.76641	1.09872		79.1751	1.74171	57.4235	54.0937	16.5221	8.52616	142.823	0	470.25
ENSMUSG00000047514	Tspyl1	10	34282190	34284885	+	2696	0	335.923	0	25.2853	640.763	0	317.355	98.295	62.8936	103.937	194.054	1840.38	0	1002.81	263.972	212.6	8598.7	58.0981	436.759	0	253.805		206.203	335.569	4.83001	173.922	310.165	827.748	369.527	18.0331	1573.57
ENSMUSG00000018585	Atox1	11	55446641	55461239	-	541	308.91	155.775	2237.95	636.595	492.124	140.339	590.655	604.764	426.914	1014.75	510.988	350.509	1235.58	1375.44	144.881	927.282	347.074	1398.82	619.544	560.053	352.141		367.164	612.5	350.981	560.795	1007.85	719.75	819.912	470.148	940.501
ENSMUSG00000042595	Fam199x	X	137049594	137082503	+	8299	0	1.05969	0	8.92422	0	3702.48	0	0	32.3997	0.547036	0	0.813247	0	135.9	28.066	0	10495	0	2.40506	0	0		0	0	0.536668	0	0	17.7628	0	1.28808	11.1242
ENSMUSG00000089847	Timm10b	7	105640056	105655748	+	4087	1675.66	8.47754	490.909	0	0	4.12763	0	4.99805	534.278	30.634	0.671468	34.1564	535.244	0	1055.89	192.543	9279.06	3.72424	387.215	106.053	48.8932		15.661	166.623	266.187	53.409	735.233	226.654	85.3918	0	1.01129
ENSMUSG00000025190	Got1	19	43499752	43524605	-	2539	0	0	551.471	1305.17	908.004	738.845	747.293	0.833008	0	19.1463	1584.67	0	8.68903	3565.18	1317.58	1165.29	0	29.0491	468.987	1945.89	2.19745		0	0	48.8368	167.759	0	548.516	68.7668	253.751	0
ENSMUSG00000027805	Pfn2	3	57841895	57847564	-	3017	881.038	330.624	22.7998	281.113	3809.92	0	0	1229.52	143.575	1162.45	27.5302	0.813247	0.868903	1460.92	37.1685	99.6143	0	501.283	959.138	2631.06	756.471		399.356	648.495	1776.91	956.569	0	350.994	182.119	0	0
ENSMUSG00000040407	Akap9	5	3928054	4080209	+	15848	225.971	21.1939	133.949	93.7043	3.08059	0	2383.02	3584.43	1407.8	62.3621	897.082	4.87948	1306.83	2534.97	580.284	220.622	491.88	46.9254	315.544	0	19.777		11.3107	104.502	170.124	251.981	1455.45	535.016	110.329	404.456	921.286
ENSMUSG00000078566	Bnip3	7	138890836	138909519	-	2265	846.273	2193.56	0	0	3565.78	0	996.934	1428.61	1043.14	1308.51	0	803.488	0.868903	0	4.55124	1167.29	0	33.5182	693.139	20.853	201.066		0	1.16114	543.108	110.242	627.839	223.812	776.839	0	1.01129
ENSMUSG00000018865	Sult4a1	15	84076097	84105754	-	2383	0	5.29846	2.84998	260.29	0	8.25525	673.053	1433.61	0	68.3795	0	4.06623	0	0	14.4123	106.3	8318.29	18.6212	732.582	639.89	2015.06		1.74011	81.8602	11.8067	292.38	54.8233	0	0.75568	785.726	2.02258
ENSMUSG00000024576	Csnk1a1	18	61555274	61590061	+	10502	1478.99	1320.38	143.212	539.172	393.546	1890.45	2055.06	2141.66	451.055	282.817	424.368	259.426	15.6403	1.09597	185.842	758.807	204.567	1299.76	276.582	133.459	36.8072		290.599	360.533	657.955	636.115	6.00803	893.115	247.863	123.655	219.45
ENSMUSG00000032336	Nptn	9	58582240	58657955	+	6168	1.98656	1.05969	821.507	2.97474	1450.96	0	395.674	1002.94	614.96	1219.34	651.996	1113.33	1446.72	2.19193	540.839	1892	1845.7	724.737	366.05	173.974	0.549361		168.791	577.666	86.4036	43.138	184.747	684.224	2295	7.72845	3256.36
ENSMUSG00000040189	Ccdc114	7	45924072	45948956	+	5695	0	1.05969	0	0	0	1960.62	628.999	317.376	0	0	0	544.062	0	0	0	2040.42	7288.56	0.744848	1463.72	0	0		39.1525	0	140.07	475.203	0	186.865	0	0	6.06775
ENSMUSG00000024853	Sf3b2	19	5273923	5295455	-	3231	19.3689	223.595	5.69996	821.772	871.807	111.446	902.299	901.315	868.44	309.075	179.282	435.9	1074.83	518.392	526.427	304.191	4594.71	18.6212	874.961	104.861	565.293		1582.63	543.412	1015.91	775.8	698.433	432.703	16.625	168.738	1199.39
ENSMUSG00000019210	Atp6v1e1	6	120795245	120822685	-	1203	1425.35	1259.97	623.433	1604.13	2435.21	0	203.955	2299.1	0.635289	1.64111	668.111	1103.58	710.763	0	37.1685	11.3654	0	7.44848	350.177	1119.51	355.986		213.164	185.201	733.089	1.36946	34.5462	1063.64	8.31248	0	1616.04
ENSMUSG00000003411	Rab3b	4	108879063	108943324	+	3524	181.273	0	70.537	0	1712.81	6203.82	67.7132	209.918	707.076	570.011	1309.36	13.8252	33.8872	0	395.2	0	2613.4	0	109.671	0.595801	7.69106		214.904	530.059	558.672	0	420.562	0	392.953	0	82.9259
ENSMUSG00000022214	Dcaf11	14	55560006	55570065	+	8070	2597.92	16.9551	1510.49	222.362	58.5312	0	44.0544	0.833008	5336.43	1075.47	206.141	47.9816	1.73781	600.59	2.27562	1309.69	0	393.28	227.519	145.375	402.133		329.751	130.628	454.021	284.163	1.50201	0.710513	7.5568	0	41.4629
ENSMUSG00000060961	Slc4a4	5	88886818	89239653	+	10815	110.751	5.29846	1341.63	859.7	22.3343	8.25525	1.63164	176.598	2165.06	2.18814	2532.78	309.847	2168.78	410.988	108.471	368.372	1420.48	2.97939	780.202	23.2362	1369.01		288.859	553.282	88.0136	390.297	1837.71	1021.72	368.772	508.79	3118.82
ENSMUSG00000063362	Alg11	8	22060721	22071627	+	4960	0	1141.29	587.809	24.5416	43.1283	586.123	1019.78	1107.07	399.597	1202.93	4603.59	35.7829	1146.95	0	68.2687	1.33711	2.2985	1694.53	398.759	97.7113	8.78978		9.57062	233.389	0.536668	2.73892	4.50602	280.653	0	78.5726	0
ENSMUSG00000022770	Dlg1	16	31663443	31873356	+	8963	0	1478.27	29.2123	0	2.31044	20.6381	1120.12	0	1.90587	788.279	0	249.667	0.868903	0	0	12.7025	8927.39	0	1530.1	1.7874	1.09872		723.017	212.488	82.6469	243.079	744.996	1219.95	1.51136	7.72845	1922.46
ENSMUSG00000034994	Eef2	10	81176631	81182507	+	3098	19.8656	36.0295	3.56248	2981.43	2205.7	202.254	48.1335	170.767	459.949	2266.37	701.685	1524.02	279.787	131.516	114.54	0.668553	11.4925	1384.67	1616.2	0.595801	1.09872		255.797	1272.03	16.1	267.045	503.924	39.0782	594.72	373.542	2437.21
ENSMUSG00000021218	Gdi2	13	3538075	3566261	+	2681	62.5765	287.177	779.47	1688.91	3529.59	4.12763	0	1120.4	0	0	30.8875	1208.48	1.73781	265.224	2160.32	10.6968	2.2985	31.2836	361.24	2608.42	0.549361		0.870056	19.7393	939.17	519.711	445.345	3324.49	11.3352	9.01653	373.166
ENSMUSG00000026988	Wdsub1	2	59852364	59882591	-	3598	6.45631	167.431	1030.98	112.296	0.770148	66.042	93.0037	1532.74	2106.62	236.319	2213.16	2446.25	601.281	511.817	145.64	361.687	406.835	291.98	127.949	437.318	1237.71		167.051	1544.89	437.921	363.592	13.5181	436.255	104.284	1.28808	2972.18
ENSMUSG00000055302	Mrfap1	5	36794867	36796772	-	1648	892.46	1248.32	371.923	586.024	1.5403	8.25525	912.089	382.351	1200.7	694.735	797.705	84.5777	960.138	859.238	130.469	905.22	2.2985	1122.49	1420.91	826.972	716.367		1113.67	1432.84	792.122	538.883	1107.73	1335.05	0.75568	63.1157	74.8355
ENSMUSG00000045128	Rpl18a	8	70894722	70897443	-	1291	801.575	223.595	2381.87	773.433	0	0	161.533	875.492	559.689	365.967	1547.73	843.337	735.092	15.3435	846.531	282.129	4.59701	367.955	970.683	1859.49	479.593		381.955	433.104	196.421	425.903	1191.09	630.936	45.3408	7.72845	0
ENSMUSG00000025813	Homer2	7	81600481	81706925	-	11149	1.48992	2109.85	190.949	600.154	216.412	268.296	742.398	1952.57	1351.89	1624.7	132.951	2563.35	74.7257	428.523	1065.75	24.0679	204.567	464.04	1.44304	56.6011	1.09872		952.711	337.891	16.1	745.672	434.08	377.993	215.369	271.784	1.01129
ENSMUSG00000015653	Steap2	5	5664831	5694578	-	12142	1209.81	0	0	0	1.5403	57.7868	0.815822	0.833008	3007.46	0	0.671468	21.9577	1531.88	1.09597	4.55124	421.857	5298.05	0	1.44304	2457.08	2.19745		33.0621	936.457	899.456	3232.61	479.891	74.6039	427.715	1178.59	1.01129
ENSMUSG00000032743	D430042O09Rik	7	125707915	125874793	+	7191	0.993278	687.741	790.157	448.442	2.31044	1155.74	204.771	40.8174	8.25875	437.082	177.268	17.0782	185.945	2415.51	816.948	707.997	5833.6	5.95878	13.9494	45.2809	3.84553		78.3051	72.5711	1877.27	1008.61	1.50201	24.1574	43.0737	257.615	1.01129
ENSMUSG00000057134	Ado	10	67544512	67548955	-	4444	0	2689.5	1.42499	0	0	8.25525	0	801.354	703.9	2939.77	1538.33	0.813247	136.418	4141.66	138.813	38.1075	0	20.8557	806.176	0	12.086		716.926	179.396	580.675	412.208	114.153	855.458	0	0	12.1355
CUFFORG_0938	Olfr61	7	140628864	140638925	+	1591	0	0	2.84998	0	0	4.12763	0	0	0	0	1.34294	0	0.868903	0	0.758541	0	0	0	0	13955.4	0		0	0	0.536668	0	0.751004	0	0	0	0
ENSMUSG00000004071	Cdip1	16	4750348	4790292	-	5746	1542.56	20.1342	4.27497	0.743685	268.011	1684.07	60.3708	8.33008	923.075	216.626	0.671468	1254.84	1805.58	14.2476	151.708	1777.68	6.89551	1538.86	1613.8	980.092	58.7817		1076.26	534.123	1081.39	9.58623	27.7871	3519.17	1240.07	1.28808	317.545
ENSMUSG00000040651	D14Abb1e	14	27428847	27483552	+	7574	0	2133.16	656.208	0	0	1915.22	203.14	69.1397	143.575	382.378	1714.26	0	0	2.19193	0	147.082	5410.68	131.838	115.924	0	878.429		62.644	831.955	689.082	542.307	824.602	769.486	273.556	1.28808	599.696
ENSMUSG00000006273	Atp6v1b2	8	69088646	69113711	+	5305	2347.12	133.521	14.2499	43.1337	585.312	0	2933.7	523.962	0	90.8079	61.7751	0	2094.93	4386.06	0	270.764	0	0	388.177	11.3202	0		0.870056	231.647	4.83001	21.2267	24.7831	0	0.75568	1.28808	0
ENSMUSG00000050565	Tor1aip2	1	156035403	156068861	+	9218	0	0	0	0	62.382	11924.7	0	1.66602	0	0	1.34294	0	576.952	0	0.758541	1244.84	2.2985	0	67.3417	0	0		0	41.2204	0	0	0	59.6831	0	109.486	0
ENSMUSG00000056851	Pcbp2	15	102470632	102500059	+	2868	50.6572	18.0148	183.824	0	1011.2	4.12763	43.2386	28.3223	778.229	18.5992	0	0	0	48.2225	84.198	51.4786	11048.9	220.475	267.924	0	0		138.339	103.922	0	166.39	587.285	1066.48	1.51136	59.2515	41.4629
ENSMUSG00000027712	Anxa5	3	36448925	36475843	-	1678	30.295	1.05969	2691.81	725.093	0	1205.27	365.488	2260.78	1.27058	1931.58	0	958.818	142.5	65.758	16.6879	106.3	0	1706.45	1612.35	11.916	0.549361		743.028	548.637	45.6168	334.149	142.691	1190.82	246.352	97.8937	208.326
ENSMUSG00000033916	Chmp2a	7	13032006	13034777	-	927	0	292.475	666.183	873.83	1.5403	0	260.247	615.593	1482.13	966.612	32.902	878.306	50.3964	23.0153	490.017	155.773	5477.34	147.48	362.202	678.617	375.763		551.616	395.367	521.642	291.695	38.3012	734.671	76.3236	0	0
ENSMUSG00000026664	Phyh	2	4919019	4938730	+	1893	6.95295	555.279	322.76	260.29	264.931	8.25525	773.399	12.4951	677.853	1591.33	648.639	66.6862	78.2013	2399.07	884.458	26.7421	0	2052.06	1015.9	277.643	1900.79		404.576	344.277	0	210.212	974.052	549.937	217.636	0	0
ENSMUSG00000026239	Pde6d	1	86542994	86582629	-	2178	888.984	1246.2	204.486	29.7474	863.336	33.021	287.985	450.657	414.208	1080.94	568.734	214.697	1673.51	1464.21	930.729	20.0566	264.328	25.3248	635.417	1770.72	734.496		944.011	344.858	1261.71	374.548	424.317	294.863	124.687	88.8772	6.06775
ENSMUSG00000037894	H2afz	3	137864487	137866922	+	1776	548.29	26.4923	1899.51	648.494	1038.93	780.122	571.075	77.4698	522.207	564.541	805.762	1110.9	297.165	472.362	1291.04	994.138	404.537	1249.85	8.17721	41.7061	441.687		535.955	632.239	559.208	392.351	794.562	1060.09	541.822	1152.83	0
ENSMUSG00000030180	Kdm5a	6	120364099	120444574	+	14185	3661.22	2465.9	1424.28	63.9569	315.761	41.2763	885.167	0	0.635289	747.251	660.054	408.25	0	7.67177	154.742	1728.21	2.2985	16.3867	0.481012	1140.36	12.086		202.723	71.4099	1154.37	332.779	1.50201	199.654	6.04544	15.4569	94.0501
ENSMUSG00000006373	Pgrmc1	X	36598206	36606079	+	1857	0.993278	140.939	94.7619	1404.82	109.361	0	0	7.49707	400.232	1010.92	462.642	1518.33	2392.09	632.373	108.471	1833.84	45.9701	214.516	2142.91	0	1192.66		229.695	679.846	568.868	254.72	13.5181	2.84205	762.481	1.28808	0
ENSMUSG00000029199	Lias	5	65391497	65410693	+	4570	0.993278	2407.62	180.261	531.735	1454.81	0	271.669	0.833008	574.936	1298.66	2534.79	2226.67	25.1982	16.4395	254.111	420.52	4.59701	364.976	408.86	465.916	264.243		4.35028	386.078	434.701	95.1776	685.666	1219.95	816.134	1.28808	355.974
ENSMUSG00000025184	R3hcc1l	19	42518759	42592343	+	7397	0	0	0	0	1319.26	0	0	0	1.27058	197.48	2.68587	0	0	0	13.6537	2209.57	9920.34	28.3042	0	0	6.04298		404.576	247.903	0	180.084	6.00803	1930.46	0	0	0
ENSMUSG00000022871	Fetub	16	22918382	22939766	+	1913	58.1068	181.207	0	2228.82	272.632	0	536.811	344.865	1.90587	0	1641.74	518.038	0	250.976	1382.82	538.185	2.2985	3425.56	1637.85	0	623.525		90.4858	1058.38	430.945	41.0839	287.634	689.198	54.4089	291.105	2175.29
ENSMUSG00000031540	Kat6a	8	22859535	22943259	+	9180	1.48992	12.7163	968.281	1716.43	44.6686	416.89	1190.28	354.862	2278.15	278.441	940.727	8.13247	10.4268	2005.62	3.03416	679.249	4.59701	140.031	853.797	1127.85	593.31		40.8926	309.443	940.243	838.795	637.602	2937.26	6.04544	2.57615	465.194
ENSMUSG00000048416	Mlf1	3	67374097	67400003	+	1719	1292.75	2496.64	24.2248	961.585	162.501	1275.44	498.467	718.053	222.986	256.56	226.956	2286.85	0.868903	26.3032	9.86103	716.688	0	376.148	736.911	972.943	337.308		565.536	590.438	848.473	504.647	1689.01	2149.3	834.27	0	431.821
ENSMUSG00000037266	D4Wsu53e	4	134923592	134927671	+	3349	0.993278	400.564	17.0999	92.9607	53.9103	9188.1	66.0816	208.252	101.011	261.483	191.369	304.968	26.936	47.1266	236.665	1286.3	0	150.459	177.494	702.449	33.5111		182.712	1230.22	34.8834	158.173	41.3052	161.286	701.271	343.916	1171.07
ENSMUSG00000027799	Nbea	3	55625205	56183701	-	10976	422.64	220.416	1058.06	2651.24	87.0267	20.6381	2596.76	5.83106	944.039	24.0696	8.05762	1.62649	2499.83	0	0	1650.66	20.6865	4.46909	1305.47	14.2992	7.69106		46.113	485.936	538.278	851.121	113.402	1433.11	1172.06	140.4	1056.8
ENSMUSG00000064357	mt-Atp6	MT	7927	8607	+	681	191.206	394.206	208.761	293.756	132.465	7264.62	297.775	310.712	388.161	242.884	143.023	88.6439	402.302	31.783	389.89	426.537	1052.71	198.874	222.228	430.168	403.781		253.186	261.256	275.848	167.759	500.92	357.388	258.442	2400.97	261.924
ENSMUSG00000020708	Psmc5	11	106256154	106263120	+	1394	917.292	381.489	1404.33	7.43685	1345.45	0	16.3164	1.66602	540.631	922.302	74.533	13.8252	0	645.525	1005.07	0	2.2985	1377.22	639.746	2399.89	1754.11		156.61	404.076	11.27	281.424	634.598	2220.35	956.69	10.3046	2.02258
ENSMUSG00000009013	Dynll1	5	115297110	115300999	-	2926	1526.67	1553.51	1099.38	417.207	880.279	8.25525	916.168	503.97	503.784	868.693	1855.94	7.31922	70.3812	169.875	724.406	100.951	2.2985	826.036	1076.51	134.055	188.431		528.994	374.467	838.813	435.489	1054.41	415.65	1055.68	1664.19	0
ENSMUSG00000026202	Tuba4a	1	75214974	75219253	-	2053	0.496639	1.05969	2678.27	222.362	0.770148	0	0	851.334	50.1878	3.82925	1.34294	1319.09	2101.01	2035.21	3.03416	177.166	2.2985	478.192	0	379.525	3118.18		1687.91	19.7393	1230.58	274.577	0.751004	19.8944	2876.87	0	0
ENSMUSG00000037709	Fam13a	6	58932090	59024549	-	6328	998.741	1283.29	34.9123	157.661	264.161	2984.27	277.379	2007.55	343.056	146.606	1123.37	1090.56	0.868903	158.915	69.7857	134.379	87.3432	1535.13	183.747	237.129	300.501		770	160.817	41.3235	54.0937	33.0442	10.6577	1172.06	365.813	12.1355
ENSMUSG00000045482	Trrap	5	144768092	144859778	+	15185	0.993278	4.23877	0	149.481	9.24177	12841	26.9221	0	0	20.7874	2.01441	0	0.868903	4.38387	342.102	0	0	0	6.73417	0.595801	0		201.853	26.1256	0	31.4976	0	0	5.28976	0	0
ENSMUSG00000027620	Rbm39	2	156147239	156180238	-	6946	2604.38	122.924	518.697	339.864	371.981	619.144	400.569	327.372	916.722	325.486	1784.76	395.238	331.921	16.4395	110.747	406.48	1503.22	785.07	946.151	222.234	357.085		635.141	421.493	180.857	725.13	874.168	419.203	1507.58	175.178	1061.86
ENSMUSG00000022199	Slc22a17	14	54906727	54913132	-	2294	27.3151	0	0	688.653	0	16.5105	0	3.33203	0	0	0.671468	152.077	1483.22	1.09597	0.758541	2.00566	10359.4	84.1678	579.62	0	0		0	46.4455	195.347	0	0	1346.42	0	0	0
ENSMUSG00000022892	App	16	84954440	85173707	-	3128	1279.84	131.402	65.5496	1212.21	239.516	210.509	4309.99	740.544	857.005	101.202	1308.69	1101.14	3.47561	247.689	127.435	445.925	80.4476	276.339	380	53.6221	224.689		52.2034	198.554	89.6236	639.539	132.928	237.311	321.92	9.01653	656.328
ENSMUSG00000024121	Atp6v0c	17	24163866	24169702	-	3384	279.608	446.131	700.383	130.145	888.751	8.25525	682.843	583.106	182.328	466.622	193.383	821.379	53.872	31.783	563.596	506.763	4702.74	291.98	402.126	714.961	737.243		444.599	510.32	494.808	215.69	1257.18	26.9995	824.447	794.743	841.394
ENSMUSG00000021771	Vdac2	14	21831269	21845879	+	4658	977.882	2010.24	553.609	1114.04	0.770148	4.12763	0	997.944	0.635289	635.656	322.976	1475.23	3.47561	1074.05	2092.05	0.668553	0	147.48	267.443	591.035	1101.47		34.8022	836.599	667.079	855.229	1143.03	941.43	1565.77	0	1.01129
ENSMUSG00000015759	Cnih	14	46775582	46788411	-	1570	1634.44	115.506	883.494	1407.8	0.770148	3851.08	60.3708	1.66602	1395.09	1210.04	0	363.521	5.21342	0	61.4418	62.8439	25.2835	750.062	551.721	33.3649	945.451		436.768	534.704	81.5736	26.0198	1.50201	1783.39	0	0	825.213
ENSMUSG00000031683	Lsm6	8	78804865	78821140	-	4076	2475.25	1.05969	94.0494	2064.47	2402.86	33.021	627.367	58.3106	29.8586	69.4735	0	0.813247	3838.81	37.2629	73.5784	348.984	20.6865	175.784	558.455	7.14961	432.347		241.006	266.481	203.397	273.208	310.916	147.787	123.176	33.49	581.492
ENSMUSG00000020948	Klhl28	12	64942440	64965536	-	2854	22.8454	1741.08	180.974	89.2422	0	903.95	16.3164	1624.37	5.7176	0	1.34294	203.312	15.6403	3393.11	0	1657.34	4.59701	0	38.481	3442.54	0.549361		616	1390.46	536.668	105.449	36.7992	0	1540.83	0	0
ENSMUSG00000040385	Ppp1ca	19	4192158	4195419	+	1379	80.9522	0	1785.51	0.743685	40.0477	8.25525	930.037	0	0	470.998	1042.79	1232.88	57.3476	104.117	1042.23	0	4999.25	896.797	42.8101	260.365	344.45		18.2712	97.5355	140.607	245.134	156.96	1514.1	0	1172.15	0
ENSMUSG00000091996	BC049352	9	45182007	45250020	+	2404	0.496639	60.4025	1328.09	181.459	46.979	0	3295.92	4.16504	96.5639	3.82925	1422.84	709.151	7.82013	220.289	436.919	1639.96	2.2985	384.342	865.822	1186.84	1425.04		529.864	776.22	230.767	1103.1	26.2851	408.545	439.05	2.57615	104.163
ENSMUSG00000028081	Rps3a1	3	86137940	86142702	-	977	45.1942	0	1482.7	166.586	50.0596	3636.44	939.827	940.466	519.666	1134.55	0.671468	535.116	33.0183	561.135	339.068	81.5634	328.686	601.092	407.417	801.352	710.874		117.458	137.595	1429.15	169.129	594.044	337.494	1135.03	0	1439.07
ENSMUSG00000028252	Ccnc	4	21727701	21759922	+	5115	1921	0	138.224	0.743685	1122.88	3347.51	221.904	1157.88	15.2469	58.5328	9.40056	1.62649	0.868903	1748.07	1357.79	17.3824	39.0746	46.1806	50.0253	2011.42	31.863		326.271	53.4123	683.179	335.518	9.76305	888.142	521.419	115.927	6.06775
ENSMUSG00000029247	Paics	5	76951307	76967509	+	3139	1333.97	87.9545	232.273	108.578	0	2113.35	0	518.131	0.635289	33.9162	2380.36	0	1.73781	172.067	264.731	1087.07	2218.06	262.931	1228.02	1182.07	0.549361		0.870056	71.9905	1.07334	301.282	17.2731	370.177	2356.21	1.28808	0
ENSMUSG00000039985	Fam60a	6	148921035	148946467	-	3851	1803.79	0	1.42499	12.6426	1020.45	4.12763	1.63164	0.833008	8.89404	605.569	192.711	1.62649	1082.65	877.869	410.37	5.34842	6902.41	10.4279	280.43	0	0		315.83	998.578	303.754	73.2662	587.285	1606.47	0	42.5065	0
ENSMUSG00000031513	Leprotl1	8	34135572	34147033	-	2879	486.21	98.5514	620.583	37.1843	2740.19	4.12763	1.63164	59.9766	1357.61	2.18814	0	60.9935	44.3141	2113.02	84.9565	1457.44	3427.07	5.95878	0.481012	603.546	0		45.2429	427.298	640.782	121.197	0	12.0787	949.134	57.9634	0
ENSMUSG00000032076	Cadm1	9	47530173	47857637	+	9684	1122.9	102.79	526.534	295.243	1243.79	1097.95	586.576	2102.51	160.728	122.536	447.198	546.502	2026.28	671.828	512.773	493.392	4.59701	0.744848	237.139	811.481	85.151		704.745	906.267	815.736	1629.66	657.879	385.809	463.232	1512.2	115.287
ENSMUSG00000031708	Tecr	8	83571700	83594491	-	1334	316.856	133.521	54.8621	133.863	666.178	2414.66	0	1396.95	1539.3	306.887	78.5618	248.853	1621.37	87.6774	1413.16	712.677	0	1553.75	353.544	115.585	0.549361		840.474	502.192	1767.79	1055.17	1432.16	1035.22	3.7784	1.28808	0
ENSMUSG00000017404	Rpl19	11	98026710	98030492	+	1022	814.985	776.755	2428.9	474.471	286.495	8.25525	14.6848	917.142	237.598	42.1218	322.305	56.9273	522.211	346.326	364.099	276.112	2174.38	563.85	593.088	1384.64	540.022		303.65	97.5355	250.624	306.075	542.225	770.907	306.05	1.28808	36.4065
ENSMUSG00000027406	Idh3b	2	130279309	130284547	-	3422	3302.15	630.517	755.957	291.525	5.39103	12.3829	1130.73	1.66602	781.405	466.074	1087.11	0	1738.68	2.19193	1.51708	22.0622	2.2985	863.279	4.81012	0	2038.68		562.926	51.09	13.4167	184.193	1493	476.754	854.674	1631.99	2913.53
ENSMUSG00000037996	Slc24a2	4	86983124	87230477	-	12217	346.654	0	0	397.128	497.515	4841.71	0.815822	3.33203	1771.19	2.18814	1379.87	0.813247	236.342	2.19193	0	465.313	484.984	1145.58	1398.78	159.079	1.64808		636.011	268.223	6.44002	402.622	10.5141	1313.74	193.454	4115.4	0
ENSMUSG00000023175	Bsg	10	79704491	79711969	+	1814	42.2143	732.248	682.57	650.725	1468.67	173.36	30.1854	548.119	172.799	712.241	529.789	1270.29	33.0183	10.9597	559.044	1513.6	236.746	1139.62	301.595	2121.65	187.332		599.469	752.997	249.014	684.731	77.3534	1168.79	2584.42	1704.12	1082.08
ENSMUSG00000021065	Fut8	12	77238104	77476338	+	3543	0.496639	661.248	0.712495	0	18.4835	9741.2	1120.12	0	0	0	0	0	0	133.708	0	0.668553	0	6.70363	2.88607	0	1401.97		0	402.334	0	0	73.5984	0	3.7784	1.28808	0
ENSMUSG00000020402	Vdac1	11	52360860	52389397	+	2620	24.3353	15.8954	2266.45	11.899	817.127	507.698	970.012	37.4854	147.387	50.8743	1553.11	52.0478	793.309	1024.73	1189.39	8.02263	2376.65	186.212	1008.2	4.76641	41.2021		699.525	510.32	6.97669	65.7342	143.442	84.5511	0.75568	27.0496	479.352
ENSMUSG00000060450	Rnf14	18	38296635	38317847	+	3515	0.496639	1.05969	201.636	1431.59	0.770148	4.12763	0.815822	1551.89	1067.92	0	6.71468	17.8914	0	3756.97	0	0	965.372	398.494	109.671	22.0446	3541.73		915.299	440.071	554.378	4.10839	0	22.7364	0.75568	0	1.01129
ENSMUSG00000008668	Rps18	17	33951999	33956001	-	2491	990.298	667.606	2374.03	164.354	598.405	4.12763	538.442	671.405	454.231	382.378	807.105	70.7525	550.016	113.981	277.626	154.436	2631.79	217.496	210.202	701.258	498.82		246.226	315.829	108.944	212.951	430.325	1240.56	756.435	39.9303	247.766
ENSMUSG00000030016	Zfml	6	83914353	83986869	+	6470	400.291	273.401	877.794	782.357	1554.93	1003.01	4.89493	0.833008	455.502	49.7803	0	667.676	0.868903	3821.64	1517.08	648.496	2.2985	47.6703	516.607	419.444	17.5796		317.57	510.9	800.709	10.9557	741.241	0.710513	0.75568	0	0
ENSMUSG00000017291	Taok1	11	77529162	77607815	-	12421	1.48992	1596.96	66.9746	969.022	400.477	53.6592	1492.95	395.679	738.841	538.283	5.37175	53.6743	1156.51	672.924	549.942	229.314	652.775	1754.86	152	74.4751	1499.21		585.548	1241.26	143.827	90.3845	623.333	0.710513	1.51136	434.081	607.786
ENSMUSG00000026234	Ncl	1	86344719	86359455	-	8257	1601.16	0	244.386	1341.61	118.603	1291.95	46.5018	443.16	79.4111	1054.14	354.535	174.035	1694.36	41.6467	239.699	815.634	2.2985	1812.22	920.176	746.539	26.3694		433.288	239.194	188.371	410.154	123.916	739.644	123.176	0	298.331
ENSMUSG00000006288	Ttc5	14	50765415	50785518	-	1841	0	388.907	540.784	0	1971.58	2129.86	2259.83	82.4678	0	13.1289	116.164	1697.25	0	253.168	47.7881	0	2.2985	1338.49	330.455	0	1856.29		201.853	485.936	78.3536	2.05419	0	0	1185.66	1.28808	1.01129
ENSMUSG00000020964	Sel1l	12	91806043	91849157	-	8555	0	1.05969	37.7622	74.3685	146.328	8.25525	0	38.3184	878.604	262.577	109.449	358.642	274.573	0	344.377	0	9980.11	487.131	0	0	0		450.689	15.0948	1.07334	50.6701	12.0161	889.563	33.2499	950.6	0
ENSMUSG00000031442	Mcf2l	8	12873806	13020905	+	12760	91.3816	810.665	515.847	505.706	216.412	1122.71	1613.7	2.49902	725.5	189.274	401.538	1.62649	1156.51	357.285	897.353	847.056	190.776	1077.8	1279.49	655.381	338.407		1006.65	1344.6	93.917	642.962	56.3253	169.102	105.039	1698.97	973.873
ENSMUSG00000026615	Eprs	1	185363095	185428355	+	4850	907.856	842.456	542.921	83.2928	1.5403	2637.55	20.3955	1255.34	761.076	135.118	1590.71	0	0	1159.53	1410.13	625.097	326.388	65.5466	345.848	264.536	14.2834		7.83051	589.277	39.7135	628.583	6.00803	300.547	21.159	27.0496	1171.07
ENSMUSG00000047193	Dync2h1	9	6928503	7184446	-	16161	0.496639	70.9994	29.2123	3627.7	1931.53	37.1486	6.52658	308.213	1465.61	1.64111	851.422	256.173	1174.76	208.234	448.297	6.01697	818.267	545.974	329.493	41.7061	770.754		1076.26	1215.13	602.678	2591.71	809.582	0.710513	935.531	351.645	743.299
ENSMUSG00000032333	Stoml1	9	58253164	58262523	+	1987	28.3084	2710.69	0	0	0	1126.84	273.3	0.833008	6.35289	106.125	59.0892	5.69273	2782.23	5728.62	0.758541	0	0	0	0	58.3885	42.3008		0	603.791	17.7101	332.094	1.50201	0.710513	0	0	557.221
ENSMUSG00000002345	2310045N01Rik	8	70139499	70167488	+	2810	0.993278	0	0	0	0	11078.6	0	0	0	0	0	0	0	0	0	0	0	143.011	599.822	1.1916	1095.43		38.2825	52.2512	105.187	219.799	0	630.225	0	0	0
ENSMUSG00000012422	Tmem167	13	90089123	90143907	+	10807	709.697	1.05969	842.169	997.282	19.2537	4924.26	26.1063	2918.86	447.243	246.166	0.671468	1319.09	0	1.09597	57.6491	108.974	2.2985	37.9872	30.3038	0	198.869		37.4124	1640.69	17.1734	753.204	0.751004	432.703	217.636	0	2.02258
ENSMUSG00000037072	Sep15	3	144570304	144597680	+	2104	0.496639	353.937	479.509	1273.19	154.03	74.2973	2228.83	0.833008	809.358	0	1013.25	130.933	0.868903	2325.64	826.809	1134.53	0	494.579	304.962	1257.74	0		1090.18	578.246	67.0835	469.725	685.666	202.496	1.51136	0	134.502
ENSMUSG00000001924	Uba1	X	20658326	20683179	+	4819	0.496639	1.05969	1553.24	394.153	875.658	6608.33	114.215	658.077	174.069	5.47036	24.1729	0	0	0	1.51708	6.01697	1181.43	59.5878	1.44304	0	1187.17		595.988	387.239	0	1077.08	12.0161	0.710513	15.1136	15.4569	38.4291
ENSMUSG00000025630	Hprt	X	52988137	53021659	+	1289	0.496639	2252.91	0.712495	558.508	54.6805	0	1989.79	200.755	127.058	31.181	521.731	1039.33	0	906.365	40.2026	1028.9	2634.09	347.844	23.5696	1076.02	0		1.74011	342.535	413.771	51.3548	630.843	61.8146	1160.72	1.28808	1515.93
ENSMUSG00000028484	Psip1	4	83455680	83486459	-	5082	0.993278	256.446	195.936	4.46211	806.345	37.1486	17.1323	1801.8	1245.8	31.181	173.239	2039.62	387.531	1334.89	2043.51	0	576.925	52.8842	880.252	212.701	729.552		27.8418	855.758	351.518	367.701	748.751	130.734	157.181	220.261	58.6549
ENSMUSG00000024526	Cidea	18	67343564	67367794	+	1164	8.9395	369.833	1284.63	1808.64	0	4499.11	42.4227	9.16309	518.396	674.495	535.16	368.401	685.565	81.1016	45.5124	780.201	6.89551	877.431	105.823	102.478	0		162.701	5.22512	590.872	661.45	304.157	917.273	640.061	0	0
ENSMUSG00000024044	Epb4.1l3	17	69156810	69289985	+	4109	1363.27	551.04	2.13749	2307.66	1926.14	57.7868	1220.47	0	1699.4	1169.56	0.671468	78.0717	1929.83	0	0	2.00566	0	0.744848	424.253	2.3832	37.9059		409.796	38.8981	4.29335	300.597	33.0442	314.047	173.051	2523.34	13.1468
ENSMUSG00000024423	Impact	18	12972252	12992948	+	3432	0	978.096	91.1994	0	1.5403	12.3829	1425.24	1116.23	1268.04	0.547036	0	0	0	0	210.116	8.69118	5879.57	1734.01	0	0.595801	21.4251		704.745	2.90284	0	6.16258	2.25301	0	272.045	1.28808	44.4968
ENSMUSG00000007564	Ppp2r1a	17	20945311	20965916	+	3375	86.9118	0	1486.27	167.329	0	0	1.63164	123.285	307.48	0	61.1036	0	74.7257	892.117	5.30978	0	5847.39	0	2280	1411.45	0.549361		0.870056	574.182	646.685	388.927	0.751004	342.467	0.75568	2.57615	14751.7
ENSMUSG00000032121	Tmem218	9	37208333	37223210	+	1019	44.2009	64.6413	0	1590.74	0	20.6381	688.554	46.6485	4.44702	932.696	174.582	187.86	0	5.47983	665.24	812.96	6805.87	502.772	16.8354	11.3202	149.426		40.8926	0	37.0301	30.1282	298.899	0	399.755	0	6.06775
ENSMUSG00000030704	Rab6a	7	100607410	100641268	+	3728	0	1213.35	676.87	85.5238	1266.12	1531.35	1719.75	230.743	119.434	1475.9	441.155	1552.49	93.8416	743.066	65.993	373.721	0	213.027	700.835	7.14961	209.307		318.441	132.95	860.279	21.9114	193.759	44.0518	44.5851	905.517	1.01129
ENSMUSG00000028354	Fmn2	1	174501825	174822717	+	6430	668.973	882.724	247.236	941.506	2026.26	346.721	1346.11	60.8096	127.693	1041.56	173.239	15.4517	52.1342	178.643	290.521	4.01132	2615.7	1348.92	309.291	0.595801	35.1591		494.192	357.63	283.361	64.3647	1179.83	348.151	120.153	1727.31	26.2936
ENSMUSG00000096255	Dynlt1b	17	6430112	6436293	+	768	199.152	431.295	162.449	497.525	603.026	74.2973	187.639	384.85	461.22	508.196	672.811	794.542	533.507	349.613	945.142	124.351	3470.74	493.089	553.164	628.57	552.658		289.729	727.452	791.049	339.627	591.791	562.726	16.625	1834.22	897.015
ENSMUSG00000042105	Inpp5f	7	128611328	128696425	+	8323	0.993278	0	39.1872	1.48737	0	3867.59	591.471	1318.65	20.3292	1702.92	161.824	6.50597	7.82013	2.19193	520.359	2751.09	1480.24	152.694	0	2.3832	0		65.2542	84.1824	198.567	243.079	0.751004	2669.4	175.318	39.9303	0
ENSMUSG00000013822	Elof1	9	22112989	22117148	-	1092	677.416	80.5366	0	153.943	1713.58	66.042	2.44747	410.673	587.007	447.475	126.908	645.718	2.60671	1120.08	52.3393	1641.97	4599.31	171.315	112.076	14.2992	0		226.215	625.853	818.419	352.636	184.747	163.418	459.453	0	5.05645
ENSMUSG00000072704	2700089E24Rik	6	133105239	133107747	+	2509	1349.37	26.4923	452.434	1343.84	1160.61	0	17.1323	162.437	296.68	462.792	741.973	942.553	1193	1251.59	8.34395	49.4729	87.3432	151.204	280.911	1077.8	1551.4		447.209	607.275	545.255	1355.08	859.899	0	251.641	1.28808	0
ENSMUSG00000030889	Vwa3a	7	120739557	120805742	+	5821	1464.09	51.9249	37.0498	2292.04	2810.27	49.5315	0.815822	0	6.98818	27.3518	185.325	82.9512	293.689	2.19193	357.273	1502.24	20.6865	20.1109	725.366	0	2650.12		87.0056	617.144	51.5202	263.621	338.703	161.286	989.94	9.01653	1103.32
ENSMUSG00000026112	Coa5	1	37417084	37430103	-	3863	92.8715	2.11939	241.536	0	0	0	47.3177	0	640.371	2325.45	3325.78	1404.48	0	0	0	0	0	12.6624	246.759	4235.55	0		3.48022	0	27.9068	0.684731	114.153	0.710513	0	0	0
ENSMUSG00000021711	Trappc13	13	104142149	104178469	-	5166	3227.66	0	1040.24	639.569	198.698	4.12763	230.062	18.3262	0	0	12.7579	435.087	715.107	839.511	420.99	4.67987	2241.04	548.953	1524.33	1.1916	437.841		686.474	387.82	81.5736	190.355	0	466.807	0.75568	5.1523	2019.55
ENSMUSG00000019802	Sec63	10	42761496	42832514	+	8787	0	90.0739	0.712495	0.743685	94.7282	0	1.63164	2191.64	0	0	0	0	0	1.09597	0	4.01132	9371	770.918	1.92405	0.595801	0		5.22034	0	0	269.099	313.169	184.023	21.9147	378.694	0
ENSMUSG00000037971	1110032A03Rik	9	50762828	50775520	-	5293	92.8715	0	462.409	49.8269	740.112	0	0	2060.03	1410.34	401.524	2526.74	8.94571	1341.59	39.4548	49.3051	1.33711	0	26.8145	482.936	2821.12	0		536.825	656.042	497.492	454.661	396.53	1551.05	0	0	95.0613
ENSMUSG00000003131	Pafah1b2	9	45965311	45984871	-	4241	0.993278	4.23877	34.1998	1812.36	0	1135.1	0	0	0	0	1.34294	0.813247	2.60671	1024.73	824.534	4.01132	6624.29	105.024	901.417	30.3858	0.549361		545.525	293.187	1.07334	215.69	0	0	0	0	0
ENSMUSG00000022174	Dad1	14	54235479	54254104	-	3916	1923.98	192.864	463.122	615.028	1012.74	515.953	792.163	963.791	13.3411	673.948	823.22	217.95	556.098	0	476.363	180.509	2.2985	595.878	918.252	1071.85	490.58		225.345	233.969	557.598	106.133	69.8433	457.571	1008.08	1.28808	2567.67
ENSMUSG00000029433	Diablo	5	123509765	123524176	-	6155	268.185	28.6117	71.2495	753.353	0	2323.85	0	97.462	1649.21	0	149.737	2.43974	2406.86	713.474	0	1301.67	0	1055.45	263.595	1404.3	0		648.192	0	44.0068	42.4533	2365.66	4.26308	0.75568	0	0
ENSMUSG00000014956	Ppp1cb	5	32458974	32517433	+	7004	277.125	24.3729	205.199	32.7222	1337.75	8.25525	787.268	60.8096	523.478	1317.26	4627.76	2.43974	37.3628	2405.65	61.4418	109.643	425.223	108.748	24.0506	67.3255	35.7085		290.599	196.232	986.396	106.133	148.699	1035.22	1307.33	97.8937	1168.04
ENSMUSG00000022761	Lztr1	16	17508688	17526333	+	5445	0.993278	0	2.84998	0	0	12312.7	0.815822	0	0.635289	0	26.1873	1.62649	4.34452	52.6064	2.27562	0	4.59701	0	0	0	51.0906		414.147	0	1.61	0	0	0.710513	1.51136	0	1.01129
ENSMUSG00000020163	Uqcr11	10	80402997	80406830	-	641	895.44	1166.72	280.723	835.902	2.31044	0	1.63164	37.4854	342.421	60.1739	860.151	601.803	354.513	244.401	487.742	132.373	4973.96	540.015	70.2278	289.559	281.822		97.4463	354.147	158.854	215.006	904.96	37.6572	480.612	740.643	17.1919
ENSMUSG00000028409	Smu1	4	40736542	40757923	-	3119	808.528	3224.64	0	36.4406	0	0	0	0	0	1227	0	0	48.6586	0	1.51708	205.246	6865.63	0	12.9873	0	0		0	75.4739	1277.27	590.923	0	1157.43	0	36.0661	109.219
ENSMUSG00000044894	Uqcrq	11	53427922	53430831	-	1831	507.069	788.411	293.548	210.463	0.770148	3879.97	4.07911	39.9844	783.311	455.134	1038.09	258.612	97.3172	0	609.108	453.279	845.85	172.06	991.366	330.074	657.036		156.61	58.6374	236.671	322.508	688.67	274.969	321.164	252.463	702.847
ENSMUSG00000029469	Ift81	5	122550204	122614518	-	3453	0	2.11939	750.97	1134.12	3390.19	1527.22	93.8195	0	40.0232	24.0696	439.14	92.7101	470.077	446.059	43.9954	532.168	3427.07	0	0	0	0		418.497	459.23	28.9801	453.977	0	832.721	1002.79	2406.13	1.01129
ENSMUSG00000041438	Cirh1a	8	106893640	106923093	+	2248	0.496639	0	0	0	0	12362.2	0	0	0	0	0	39.8491	0	0	0	0.668553	0	0.744848	0	0	0		676.034	8.70853	0	0	0	0	0	0	0
ENSMUSG00000042675	Ypel3	7	126776955	126780514	+	1848	59.5967	1864	377.622	52.8017	113.982	5671.36	263.51	3.33203	69.2465	540.471	743.987	136.625	0.868903	1234.06	673.584	21.3937	11.4925	213.771	336.228	4.17061	6.04298		342.802	92.3104	94.4536	410.154	10.5141	95.2088	136.778	618.276	37.4178
ENSMUSG00000017760	Ctsa	2	164832873	164841032	+	4715	735.522	1960.43	107.587	1485.14	1168.31	524.209	0.815822	26.6563	1664.46	20.7874	51.7031	82.9512	82.5458	234.537	0	774.852	4.59701	811.139	235.696	32.7691	2392.47		411.537	827.31	931.119	511.494	51.0683	250.811	324.942	450.826	1379.4
ENSMUSG00000038756	Ttll6	11	96133786	96165451	+	3857	40.2278	1140.23	378.335	1036.7	321.922	1597.39	361.409	824.678	57.176	20.2403	654.682	190.3	95.5794	12.0556	72.8199	1180.66	3116.77	290.491	764.809	6.55381	215.35		413.277	1072.31	66.5469	551.893	1755.1	1624.94	946.867	1407.87	315.523
ENSMUSG00000026987	Baz2b	2	59899363	60209839	-	17604	248.816	1658.42	69.8245	3169.59	10.0119	4788.05	4.07911	154.107	23.5057	437.629	11.415	2.43974	0	54.7983	30.3416	659.193	4.59701	467.02	475.721	64.9423	0		609.909	628.175	219.497	240.341	762.269	10.6577	906.816	7.72845	1044.66
ENSMUSG00000046434	Hnrnpa1	15	103240432	103244955	+	1918	1693.04	1215.47	604.196	668.573	196.388	313.7	5.71075	218.248	49.5525	1602.81	100.72	9.75896	2159.22	731.01	530.978	47.4672	0	7.44848	540.658	192.444	1417.9		1120.63	128.886	141.144	36.9755	24.7831	9.94718	31.7385	11.5927	240.687
ENSMUSG00000047531	Rtp2	16	23925548	23930787	-	2421	26.8185	33.9102	116.137	1381.02	177.904	66.042	345.093	58.3106	6.98818	251.636	1161.64	26.8371	2376.45	7.67177	114.54	542.865	4243.04	369.445	200.101	122.139	659.234		559.446	63.282	313.951	292.38	113.402	112.261	814.623	506.214	1341.98
ENSMUSG00000039770	Ypel5	17	72836704	72851195	+	2869	2475.25	192.864	206.624	1027.03	0	4.12763	725.266	0.833008	0.635289	1354.46	0.671468	1258.91	262.409	1285.57	609.867	760.813	108.03	791.029	1038.99	0	116.465		616.87	809.313	619.315	836.056	1860.99	1681.78	0	24.4734	0
ENSMUSG00000032463	Faim	9	98986373	99002018	+	1073	766.314	1677.49	873.519	554.046	216.412	4.12763	1095.65	2.49902	0	251.636	1338.24	824.632	1040.95	951.299	538.564	798.252	0	10.4279	0.962024	191.252	1081.14		741.288	286.801	469.048	992.86	1162.55	0	260.709	209.956	185.066
ENSMUSG00000011960	Ccnt1	15	98538689	98570923	-	9157	0.496639	5.29846	500.884	65.4443	0	4.12763	3.26329	0	1.90587	72.2087	441.155	0.813247	6.95123	2.19193	0	0	10584.6	143.756	108.709	0	264.243		0	188.104	0	237.602	0	0.710513	0	5.1523	0
ENSMUSG00000026643	Nmt2	2	3284212	3328877	+	6556	0.496639	1.05969	308.51	0	0	4.12763	0	0	0	855.017	0	0	3.47561	1092.68	1668.03	2565.9	5695.69	0.744848	0	0.595801	1.09872		0	176.493	54.2035	562.849	1154.29	9.94718	18.1363	619.564	0
ENSMUSG00000026469	Xpr1	1	155275701	155417415	-	12695	172.334	62.5219	6.41246	0	0.770148	173.36	1664.28	148.275	0	112.142	436.455	484.695	944.498	3.2879	0.758541	867.781	4957.87	0	576.253	1454.95	119.761		135.729	599.147	495.882	280.055	157.711	22.0259	1165.26	432.793	457.103
ENSMUSG00000032038	St3gal4	9	35046579	35116810	-	2029	79.4623	0	9.26244	31.2348	0.770148	4.12763	1542.72	2293.27	60.3524	38.8395	1750.52	0	0.868903	1.09597	0	941.991	5210.71	0.744848	0	217.467	0		545.525	735	133.63	283.479	0	36.9467	0	0	0
ENSMUSG00000050017	Pitpnb	5	111330763	111388359	+	2761	0	63.5816	170.286	0	0	0	0	14.1611	0	40.4806	2558.97	0.813247	2.60671	1742.59	89.5078	0.668553	7426.47	67.7812	2.88607	1.1916	0.549361		703.875	0	0	124.621	1740.08	0.710513	0	1.28808	0
ENSMUSG00000031950	Gabarapl2	8	111940703	111953612	+	2325	463.861	992.932	172.424	429.106	1068.97	1007.14	1055.67	493.974	746.464	160.829	30.8875	558.7	853.263	263.032	1010.38	634.456	156.298	951.916	392.025	639.294	92.2927		696.045	289.123	406.258	280.055	241.823	420.624	67.2555	1660.33	1779.87
ENSMUSG00000026833	Olfm1	2	28192992	28230736	+	3553	1461.61	102.79	4.98747	1973	698.524	734.718	618.393	260.732	276.351	10.3937	177.268	74.0055	695.992	101.925	521.876	78.8892	818.267	116.941	1299.69	515.964	1629.96		153.13	127.145	90.6969	292.38	781.795	1300.95	207.056	798.607	2900.38
ENSMUSG00000007836	Hnrnpa0	13	58125879	58128556	-	2678	0.496639	165.312	654.783	85.5238	179.444	672.803	1162.55	639.75	0	3.82925	3.35734	0	3.47561	599.494	84.198	0.668553	7562.08	258.462	91.8733	1.1916	0.549361		368.034	0.580569	102.504	282.794	804.325	20.6049	98.2384	0	1.01129
ENSMUSG00000027893	Ahcyl1	3	107663118	107696560	-	6690	3.47647	0	1.42499	46.1085	2.31044	127.956	4222.69	0	886.863	347.915	0.671468	2739.83	4.34452	0	1382.06	60.1697	634.387	0	0	1699.82	0.549361		45.2429	222.938	661.712	590.923	0.751004	291.31	0.75568	483.028	3.03387
ENSMUSG00000018648	Dusp14	11	84048041	84069261	-	1945	6.45631	2423.52	991.793	1427.13	2402.09	1457.05	1299.6	1.66602	0.635289	2.73518	639.909	1051.53	5.21342	6.5758	2.27562	179.172	0	2.97939	209.721	4.17061	37.3566		332.361	643.851	663.859	551.893	0.751004	535.727	0	0	291.252
ENSMUSG00000034101	Ctnnd1	2	84600071	84650765	-	7319	0	51.9249	5.69996	0	0	107.318	0.815822	6.66407	47.6467	4.92332	1.34294	0	6.08232	0	0	2.00566	11881	0.744848	3.36709	12.5118	6.59234		0	0	0	139.685	268.859	0	117.13	20.6092	3.03387
ENSMUSG00000068742	Cry2	2	92403646	92434043	-	6320	90.3883	1.05969	94.7619	1.48737	3.85074	0	0	2840.56	12.7058	159.734	2554.94	3.25299	36.4939	130.42	2.27562	1545.69	4642.98	5.95878	0	0	0		0	9.86967	0	614.204	0	34.8151	0.75568	5.1523	1395.58
ENSMUSG00000036751	Cox6b1	7	30616974	30626151	-	505	170.347	134.581	785.882	816.566	653.085	0	323.065	756.372	146.116	545.395	72.5186	1571.19	476.159	487.705	546.149	705.992	1296.36	636.1	558.936	870.465	573.533		286.248	118.436	353.664	180.084	1141.53	234.469	9.82384	0	836.338
ENSMUSG00000029128	Rab28	5	41624976	41708155	-	1636	681.389	339.102	352.685	13.3863	0	4296.86	659.184	0.833008	667.688	613.774	366.622	386.292	1053.11	1697.65	40.9612	0	2.2985	40.2218	432.43	332.457	138.988		0.870056	333.827	152.414	2.73892	159.964	358.809	576.584	364.525	0
ENSMUSG00000060935	AI597468	10	85102627	85117747	+	3778	2078.93	1234.54	679.72	574.869	1.5403	12.3829	1973.47	312.378	0	0.547036	0.671468	1197.1	0	0	208.599	1.33711	1183.73	2092.28	545.949	0	0		517.683	305.96	0	903.16	0	1936.86	1157.7	519.094	44.4968
ENSMUSG00000062151	Unc13c	9	73480870	73933567	-	6633	3.97311	1264.21	45.5997	783.844	49.2895	0	3865.36	94.1299	0	1478.09	1.34294	3719.79	0.868903	3.2879	0.758541	0	0	0	616.177	0	141.186		1.74011	106.244	1.61	4.10839	0	0	0.75568	34.778	315.523
ENSMUSG00000031948	Kars	8	111993440	112011323	-	2249	2357.55	0	86.9244	0	633.832	12.3829	0	0	191.222	466.074	3188.8	0	0	0	1305.45	0	2.2985	860.299	129.392	0.595801	2798.45		1.74011	0	677.275	135.577	367.241	265.732	0	50.2349	0
ENSMUSG00000033228	Scaf11	15	96411698	96460843	-	7724	0	29.6714	188.099	101.885	1167.54	144.467	624.92	0.833008	0	0	1809.61	12.1987	1927.23	1434.62	503.671	4.01132	3964.92	75.9745	0	23.832	0.549361		176.621	552.701	0	47.2464	87.1164	9.94718	135.267	55.3873	0
ENSMUSG00000009470	Tnpo1	13	98839019	98926384	-	8579	1.48992	0	743.133	236.492	1082.06	49.5315	1895.97	0	15.8822	0	0	25.2106	0	0	0	0	5321.04	1106.1	102.937	0	1424.49		188.802	99.2772	14.49	50.6701	0	0	48.3635	57.9634	45.5081
ENSMUSG00000007659	Bcl2l1	2	152780668	152831728	-	4586	3.47647	0	351.26	14.8737	767.837	0	4580.84	0	0	0	1190.51	617.254	3033.34	0	0	97.6087	0	534.801	581.544	175.165	45.597		142.689	375.628	68.1569	363.592	0	395.045	469.277	54.0992	0
ENSMUSG00000042045	Sln	9	53850251	53853844	+	515	0	0	0	0	0	4.12763	0	0	0	0	0	0	0	15.3435	0	0.668553	0	5520.07	6447.97	0	0		0	0	0	0	0	0	0	0	0
ENSMUSG00000043673	Kcns3	12	11090202	11150842	-	3059	0	863.65	2.84998	99.6538	61.6118	5687.87	0	54.9785	10.7999	0.547036	3198.88	112.228	547.409	2.19193	739.577	375.727	0	1.4897	201.544	0.595801	0		783.921	297.251	707.329	387.558	755.51	678.54	0.75568	42.5065	433.844
ENSMUSG00000008575	Nfib	4	82290173	82705750	-	14957	236.4	2.11939	586.384	218.643	0.770148	12.3829	1047.52	850.501	224.892	805.784	25.5158	604.242	416.205	0	0	1542.35	689.551	2552.59	633.012	169.207	1333.85		131.378	202.618	900.529	193.779	0	1131.85	30.9829	2.57615	2.02258
ENSMUSG00000067274	Rplp0	5	115559467	115563727	+	1659	176.804	8.47754	3807.57	2292.04	441.295	0	89.7404	534.791	1107.31	728.105	164.51	811.62	0	1.09597	319.346	0	2.2985	361.251	394.43	3.57481	689.998		499.412	11.6114	84.7936	18.4877	0	1133.27	685.401	68.268	3.03387
ENSMUSG00000032253	Phip	9	82866159	82975489	-	10729	543.323	298.833	1006.76	481.164	1.5403	643.91	784.821	94.9629	0	0.547036	3733.36	36.5961	2544.15	9.8637	1.51708	0	563.134	175.039	517.569	48.8557	434.545		98.3163	11.0308	4.29335	232.809	232.811	1335.05	6.80112	1110.32	152.705
ENSMUSG00000021395	Spin1	13	51100880	51152546	+	4434	1010.66	665.487	169.574	23.7979	0	4.12763	35.8962	1715.16	423.102	391.131	1511.48	0	1783.86	1477.36	0	0	4.59701	1003.31	851.392	2.3832	841.072		216.644	1153.59	179.247	147.217	1197.85	107.998	2.26704	0	2275.4
ENSMUSG00000052337	Immt	6	71831331	71875257	+	4964	0.496639	2.11939	691.833	0	428.972	8370.83	21.2114	0	275.715	391.131	5.37175	0	275.442	0	182.808	241.347	0	302.408	708.05	0.595801	1.09872		104.407	70.2488	212.521	607.356	256.092	228.075	111.085	739.355	968.817
ENSMUSG00000020189	Osbpl8	10	111164802	111297247	+	7152	0	11.6566	84.7869	276.651	109.361	7739.3	324.697	20.8252	17.1528	10.9407	76.5474	11.3855	46.9208	25.2072	23.5148	6.01697	1512.42	550.443	69.7468	950.898	30.7642		624.7	644.431	298.388	468.356	176.486	498.07	0	59.2515	7.07904
ENSMUSG00000030754	Copb1	7	114215559	114254680	-	3315	1761.08	23.3132	174.561	1183.2	777.849	8.25525	870.482	802.187	207.739	99.0135	85.2765	0	1210.38	1.09597	1647.55	1613.89	0	756.766	77.924	582.097	4.39489		666.463	1247.64	101.43	1107.89	1605.65	372.309	0	103.046	2.02258
ENSMUSG00000038212	Hiatl1	13	65064663	65112982	-	3925	23.342	0	2.84998	541.403	1512.57	4.12763	44.0544	0	0	1219.89	0.671468	505.026	0.868903	0	711.511	865.107	6088.74	299.429	66.3797	0	0.549361		394.135	578.827	83.7203	534.09	2142.61	112.972	0	0	2400.8
ENSMUSG00000028189	Ctbs	3	146450470	146465849	+	2892	0	0	0	0	0	0	57.9234	0	0	0	0	0	0	0	0	28.7478	11793.6	0	0	0	0		0	0	0	0	0	0	0	0	0
ENSMUSG00000025764	Phf17	3	41555734	41616862	+	5950	0.496639	1253.62	2.13749	226.08	6.16118	3033.81	1457.87	2853.05	36.2115	4.92332	2375.66	1.62649	0.868903	0	0	6.01697	0	399.239	87.5442	0.595801	121.409		0.870056	102.18	0.536668	48.6159	78.8554	42.6308	0.75568	16.745	1.01129
ENSMUSG00000029038	Ssu72	4	155704800	155733879	+	2689	794.623	718.472	121.837	194.846	778.619	3004.91	684.475	144.943	0	207.874	452.57	279.757	861.083	1408.32	1.51708	207.251	0	0.744848	214.05	5.36221	1784.88		53.9435	455.166	202.861	407.415	301.153	639.462	1694.99	0	81.9146
ENSMUSG00000035901	Dennd5a	7	109893780	109960470	-	8677	0	0	23.5123	0	0.770148	5886	0	1554.39	357.032	26.8048	746.673	19.5179	7.82013	385.78	3.03416	1371.87	540.148	404.452	527.189	0.595801	9.88851		75.6949	262.998	42.9335	265.676	0	26.289	0.75568	0	2.02258
ENSMUSG00000074569	Gcnt7	2	172450313	172458596	-	2220	2.4832	120.805	0.712495	0.743685	1573.41	37.1486	622.472	1.66602	40.6585	481.939	810.462	1061.29	1093.08	5387.77	143.364	0.668553	0	328.478	38	109.627	0		0	10.4502	392.841	60.9411	129.924	152.76	30.2272	385.135	0
ENSMUSG00000037400	Atp11b	3	35754134	35856274	+	6616	0	0	0	105.603	0	4.12763	1.63164	0.833008	1447.19	8.20554	0	0	0	0	0	1.33711	9106.67	48.4151	4.32911	339.607	786.136		7.83051	0.580569	0	0.684731	1.50201	0	10.5795	101.758	0
ENSMUSG00000026915	Strbp	2	37569868	37703859	-	17724	1480.98	1.05969	202.349	57.2638	553.736	3029.68	236.588	52.4795	1407.8	146.059	42.974	2087.6	32.1494	298.103	634.14	268.758	314.895	756.766	164.506	9.53281	66.4727		486.361	1136.17	1177.45	507.386	557.996	878.905	724.697	315.579	1.01129
ENSMUSG00000031007	Atp6ap2	X	12587801	12617049	+	2618	0.496639	342.281	601.346	2887.73	0	0	125.637	2360.75	0	1.09407	1254.97	1538.66	99.055	1.09597	515.049	0	0	1.4897	1393.97	1.1916	711.423		325.401	997.417	1.07334	27.3892	1780.63	61.1041	0	56.6753	1.01129
ENSMUSG00000020640	Itsn2	12	4593008	4713950	+	5987	0.496639	0	13.5374	1.48737	0	9811.37	86.4771	0	0	0	0	0.813247	50.3964	1772.18	0	1.33711	2.2985	1.4897	58.2025	0	30.7642		0	0	0	0	0	201.075	655.93	48.9469	48.542
ENSMUSG00000041133	Smc1a	X	152016428	152062694	+	5769	1772.5	1515.36	23.5123	0	2.31044	0	0	1227.02	130.869	201.309	1897.57	191.926	0.868903	1.09597	103.92	9.35974	3746.56	752.296	247.721	1.1916	0		1.74011	218.874	14.49	271.153	524.952	3740.14	1026.21	6.44038	1.01129
ENSMUSG00000025204	Ndufb8	19	44548572	44555440	-	3146	1305.66	1202.75	639.821	525.785	343.486	8.25525	0	520.63	397.691	54.1565	1384.57	33.3431	724.665	786.904	590.145	350.99	245.94	507.241	509.392	712.578	978.413		735.197	372.725	1157.59	725.13	1119	571.963	729.231	1518.64	64.7226
ENSMUSG00000085438	1700020I14Rik	2	119594297	119607502	+	8306	27.8118	1054.39	403.272	1224.11	3699.02	119.701	2059.13	0.833008	0.635289	1.09407	59.7607	52.861	41.7074	42.7427	168.396	0.668553	0	764.959	423.291	316.966	1351.43		355.853	686.813	23.6134	6.16258	1609.4	107.998	726.208	3481.67	1.01129
ENSMUSG00000062397	Zfp706	15	36997031	37007402	-	4413	39.7311	112.327	178.124	359.2	0.770148	12.3829	1505.19	742.21	45.7408	1567.8	349.835	1558.99	2971.65	317.83	964.105	275.444	0	154.928	631.088	13.1076	0.549361		97.4463	70.2488	1.61	0.684731	0	388.651	1898.27	48.9469	642.17
ENSMUSG00000008892	Vdac3	8	22577075	22593813	-	1423	3433.27	359.236	156.749	1241.21	294.196	0	45.686	405.675	0.635289	723.181	58.4178	0	0	1745.88	697.857	145.744	0	1056.19	88.0252	6.55381	1338.79		102.667	741.967	985.323	452.607	259.847	436.966	0	141.688	982.975
ENSMUSG00000039753	Fbxl5	5	43744616	43821639	-	9788	32.7782	117.626	0	1.48737	0.770148	4.12763	341.014	2873.05	752.817	2487.92	23.5014	0.813247	3548.6	1.09597	0	74.2093	4.59701	932.55	496.405	0.595801	88.9966		0.870056	958.519	99.2836	20.5419	18.7751	2375.96	3.7784	155.857	6848.46
ENSMUSG00000020869	Lrrc59	11	94629767	94645216	+	3073	359.07	1276.93	665.471	79.5743	1095.15	61.9144	2515.18	13.3281	1705.75	9.84664	0	663.609	779.406	0	0	0	0	0	23.0886	7.14961	2504.54		641.231	2.90284	349.371	10.9557	446.096	1084.95	463.232	0	8.09033
ENSMUSG00000075706	Gpx4	10	80047166	80056439	+	1724	679.899	1337.33	35.6248	453.648	23.8746	202.254	433.201	216.582	38.1173	378.549	52.3745	838.457	545.671	16.4395	153.225	9.35974	4640.68	1176.86	149.114	230.575	146.13		932.7	604.372	989.08	662.82	992.076	423.466	1543.85	1284.21	1.01129
ENSMUSG00000025958	Creb1	1	64532804	64604547	+	8420	98.8312	1.05969	0	0.743685	36.9671	9588.48	0.815822	258.233	19.694	132.93	934.684	5.69273	0.868903	1.09597	2.27562	375.058	9.19402	0	276.582	2.3832	2.74681		0	69.0877	113.237	30.8129	66.8393	2070.44	519.908	1427.19	242.71
ENSMUSG00000085133	B930095G15Rik	14	121248706	121251497	+	2792	0.496639	0	4.27497	1319.3	1816.78	37.1486	2917.38	588.104	8.89404	935.978	1004.52	574.152	3.47561	781.424	41.7197	425.199	252.835	2.97939	985.594	13.1076	12.086		1038.85	973.033	1461.35	215.69	3.75502	53.2885	0.75568	37.3542	3143.09
ENSMUSG00000048170	Mcmbp	7	128696441	128740495	-	5107	561.699	163.193	0.712495	969.766	574.53	1197.01	2134.19	60.8096	51.4584	440.364	408.253	8.94571	0	7.67177	276.109	254.719	3861.49	691.219	58.2025	0.595801	0		376.734	877.239	8.58669	472.464	35.2972	706.961	694.47	10.3046	1159.95
ENSMUSG00000029403	Cdkl2	5	92006074	92043042	-	4967	0	0	123.974	0	0	0	0	2329.09	327.809	1409.71	1737.09	3.25299	2302.59	73.4298	586.352	125.688	0	6.70363	1182.33	1512.14	0		56.5536	463.874	204.471	498.484	383.763	164.129	1019.41	298.834	1076.01
ENSMUSG00000004460	Dnajb11	16	22857845	22879634	+	3236	0	173.79	14.9624	0.743685	80.8655	8019.98	34.2645	123.285	1461.8	2.18814	0	0	0	0	0	0.668553	1438.86	317.305	1.44304	0	43.3996		161.83	740.805	24.1501	201.996	0	783.696	0.75568	0	170.908
ENSMUSG00000022800	Fyttd1	16	32877500	32908963	+	6076	93.8648	6.35816	19.9499	0.743685	0.770148	8791.85	63.6341	5.83106	0	0.547036	132.279	0	188.552	0	1060.44	4.01132	2.2985	32.0285	15.8734	1256.54	2.74681		422.847	77.2156	598.922	102.71	672.899	0	0	47.6588	2616.21
ENSMUSG00000039395	Mreg	1	72159233	72212307	-	2493	819.454	175.909	3038.08	104.86	3.08059	416.89	953.696	214.083	556.513	271.877	171.896	1086.5	1220.81	38.3588	682.687	177.835	22.985	668.874	976.455	69.7087	4.94425		607.299	146.303	592.482	47.9312	808.08	154.181	3.02272	246.022	548.12
ENSMUSG00000003352	Cacnb3	15	98632220	98644530	+	3120	1651.82	153.655	1428.55	562.97	742.422	16.5105	3358.74	89.1319	86.3993	398.789	72.5186	209.818	66.9056	806.632	0.758541	383.081	0	227.923	1185.7	1.1916	207.659		142.689	378.531	678.349	658.026	129.173	1241.98	77.835	2934.24	2588.9
ENSMUSG00000026617	Bpnt1	1	185332149	185357777	+	2263	1233.65	3765.09	0	23.0542	0	4.12763	306.749	343.199	468.843	304.699	0	0	145.107	1.09597	144.881	1609.21	1698.59	1021.93	482.936	38.1313	48.3438		817.853	148.626	154.024	106.133	349.968	443.36	14.3579	0	0
ENSMUSG00000014602	Kif1a	1	93015456	93101865	-	8311	0.993278	761.919	111.149	1177.25	0	0	21.2114	0.833008	139.128	176.693	65.8039	592.044	13.9025	691.555	447.539	53.4842	4734.92	1270.71	357.392	761.434	252.706		69.6045	1079.86	67.0835	538.883	473.132	853.326	1042.08	122.367	103.152
ENSMUSG00000075289	Carns1	19	4164324	4175479	-	3968	546.303	606.144	1.42499	1191.38	1078.98	2162.88	81.5822	246.57	790.299	334.786	18.8011	543.249	6.08232	150.147	699.374	1648.65	16.0895	76.7193	373.265	1028.35	24.1719		1559.14	1386.4	942.926	455.346	957.53	1131.85	48.3635	1567.59	7814.24
ENSMUSG00000051590	Map3k19	1	127815271	127840290	-	3936	1329.5	0	0	0	0	466.422	165.612	129.949	89.5757	0	417.653	137.439	473.552	0	150.95	0.668553	7026.53	1188.78	0.962024	0	46.1464		33.9322	123.661	0	0	0	2535.82	0	0	0
ENSMUSG00000007440	Pcdhac1	18	36930285	37187657	+	24670	83.4354	2184.03	5.69996	46.8522	966.535	321.955	2733.82	1491.08	318.28	968.253	0	143.945	0	29.5911	313.277	602.366	126.418	206.323	172.683	872.848	30.7642		153.13	1203.52	0	179.4	497.915	147.787	0	0	6238.65
ENSMUSG00000041268	Dmxl2	9	54365158	54501760	-	13419	0.496639	52.9846	521.546	158.405	117.062	4705.49	84.0297	75.8038	118.164	299.776	48.3457	13.0119	2455.52	3.2879	1447.3	241.347	18.388	498.303	330.455	143.588	280.724		551.616	158.495	930.046	498.484	100.635	739.644	2.26704	230.566	6776.66
ENSMUSG00000048154	Mll2	15	98831669	98871204	-	19830	107.274	534.085	844.307	217.156	401.247	3723.12	341.829	463.986	424.373	453.493	9.40056	598.55	25.1982	7.67177	709.235	689.278	0	659.19	248.683	636.911	518.597		393.265	249.644	3.22001	599.14	568.51	383.677	9.06816	350.357	1274.23
ENSMUSG00000028121	Bcar3	3	122419780	122530180	+	3298	1018.61	0	6.41246	0	433.593	37.1486	0.815822	0.833008	0	829.306	3.35734	0.813247	1.73781	72.3338	1150.71	919.928	6399.04	1.4897	4.32911	0.595801	716.917		0	216.552	513.055	6.84731	0.751004	294.152	0.75568	316.867	4.04516
ENSMUSG00000021414	Fam217a	13	34909964	34919992	-	2395	1844.52	808.545	135.374	1321.53	1311.56	363.231	6.52658	2187.48	788.393	616.509	1066.96	117.921	75.5946	58.0862	467.261	320.237	0	16.3867	77.924	1.1916	1.09872		348.022	1432.26	93.3803	887.411	6.00803	537.148	184.386	1047.21	0
ENSMUSG00000054945	Gm9958	5	90367204	90368487	+	1284	2671.92	1237.72	0.712495	0	601.485	0	0	73.3047	761.076	641.126	488.829	0	1035.73	0	336.792	564.258	2064.06	0.744848	99.0885	11.916	986.104		408.056	880.722	57.9602	53.409	588.036	902.352	976.338	667.223	0
ENSMUSG00000062647	Rpl7a	2	26910764	26913318	+	1781	694.798	0	655.496	607.591	0	697.569	79.9505	505.636	243.951	243.978	43.6455	222.83	0	6.5758	738.06	207.251	5261.28	5.95878	565.189	3.57481	748.78		351.503	145.142	30.0534	219.799	290.638	723.302	83.8804	1514.78	494.521
ENSMUSG00000031284	Pak3	X	143518591	143797796	+	9552	0.496639	724.83	842.169	552.558	1168.31	2765.51	872.929	6.66407	2.54116	223.738	40.9596	0.813247	0	0	238.182	1871.28	4.59701	336.671	841.29	2.3832	1034.45		333.232	635.723	0	76.6899	1262.44	532.885	31.7385	252.463	3.03387
ENSMUSG00000025016	Tm9sf3	19	41210842	41264004	-	6144	468.827	1598.02	2.84998	0	1471.75	1770.75	0.815822	4.16504	33.035	150.435	12.0864	20.3312	895.839	2939.38	189.635	948.676	32.1791	35.7527	12.0253	848.42	72.5157		173.141	0	1022.89	4.10839	3.00402	277.1	1714.64	399.303	14.1581
ENSMUSG00000039963	Ccdc40	11	119228572	119265236	+	6031	0	1.05969	3.56248	1488.86	503.677	672.803	1.63164	172.433	1015.83	527.342	1.34294	1197.1	2199.19	1132.13	562.079	96.9401	0	1099.4	69.7468	679.809	49.4425		749.118	932.974	0	162.966	103.639	233.759	8.31248	269.208	0
ENSMUSG00000026860	Sh3glb2	2	30344809	30359337	-	3990	1369.73	475.802	589.234	3148.76	1233.01	1126.84	0	0.833008	546.348	6.56443	204.798	1670.41	0.868903	0	180.533	56.1584	2.2985	38.7321	13.9494	804.927	0.549361		775.22	477.227	1043.28	332.779	1.50201	1.42103	170.028	5.1523	2.02258
ENSMUSG00000034341	Wbp2	11	116078573	116086995	-	3177	287.057	1698.69	1143.55	11.1553	341.946	235.275	1209.86	1209.53	1306.15	82.6024	29.5446	760.386	0	617.029	580.284	245.359	2.2985	716.544	271.291	654.785	58.2323		758.689	199.135	32.7368	340.311	651.871	3230.7	1210.6	74.7084	1156.92
ENSMUSG00000019373	Cops3	11	59817795	59839838	-	3454	113.73	0	0	1622.72	0.770148	4.12763	1.63164	0	1.27058	592.987	700.342	53.6743	371.022	0	2186.87	1817.79	41.3731	556.401	1340.58	2052.53	0.549361		102.667	242.097	1.61	411.523	1421.65	814.959	0.75568	0	16.1807
ENSMUSG00000039478	Micu3	8	40307458	40386308	+	6153	19.8656	1187.92	9.26244	300.449	227.964	0	1321.63	848.002	0	670.666	1600.78	211.444	511.784	301.391	185.842	1634.61	765.402	151.204	378.557	375.355	749.878		785.661	1816.6	264.041	393.72	460.365	1119.06	1118.41	99.1818	21.2371
ENSMUSG00000027940	Tpm3	3	90072649	90100902	+	6085	4.96639	1521.72	1666.53	0	3.08059	185.743	256.168	0	1052.04	0	1428.88	335.871	0	0	0	270.764	4408.53	0.744848	193.848	100.095	0.549361		152.26	0	189.981	21.9114	0	53.999	1.51136	324.595	2446.31
ENSMUSG00000001018	Snapin	3	90488026	90491033	-	2290	962.487	162.133	17.0999	0	1867.61	8.25525	2.44747	17.4932	0	0	784.947	0	0	69.0459	0	0	7182.83	0	44.7341	0	304.346		36.5424	921.943	181.394	299.227	3.75502	19.1839	599.254	0	0
ENSMUSG00000026721	Rabgap1l	1	160219174	160792938	-	9489	124.656	1162.48	1092.97	1054.55	1414.76	115.574	515.599	4.99805	672.771	1753.8	0	979.962	756.815	2.19193	370.168	94.9345	255.134	0.744848	410.784	1.1916	613.637		261.887	191.588	337.564	308.129	498.666	1673.97	0.75568	687.832	0
ENSMUSG00000022789	Dnm1l	16	16312235	16359030	-	4107	0	137.76	870.669	87.0112	0	1391.01	0	9.9961	59.7171	1621.96	0	813.247	754.208	1.09597	111.505	1496.22	3050.12	18.6212	333.341	203.764	423.008		21.7514	627.014	2.68334	203.365	632.345	69.6303	1501.54	0	6240.68
ENSMUSG00000047907	Tshz2	2	169633013	170071816	+	7781	761.844	1441.18	483.072	458.11	267.241	1362.12	181.112	409.007	247.127	263.124	524.417	467.617	1086.13	145.764	204.806	568.938	140.209	215.261	72.1518	1428.13	647.148		127.028	455.746	305.364	247.188	297.397	301.968	43.0737	721.322	2760.82
ENSMUSG00000029686	Cul1	6	47453398	47526139	+	4058	58.6034	2054.74	3188.42	13.3863	0	949.354	239.852	0	177.881	14.2229	0	0	0	0	0	3.34276	0	128.859	1010.61	927.066	2606.17		248.836	707.713	179.247	17.1183	3.00402	216.707	1.51136	2.57615	0
ENSMUSG00000046876	Atxn1	13	45549758	45964991	-	10605	0.496639	12.7163	1.42499	0	0	0	0	0	46.3761	4.37629	0	0.813247	0.868903	13.1516	283.694	1077.71	9639.93	51.3945	212.607	0	13.734		0	555.604	0	258.828	0	0.710513	0	1.28808	1.01129
ENSMUSG00000076432	Ywhaq	12	21390071	21417637	-	3061	208.588	395.265	786.595	981.665	1527.97	1585.01	24.4747	335.702	318.28	1459.49	1488.65	211.444	22.5915	204.946	0.758541	5.34842	50.5671	338.906	233.772	168.612	999.289		639.491	510.9	11.27	295.119	307.161	726.855	469.277	598.955	543.063
ENSMUSG00000039542	Ncam1	9	49504361	49798922	-	3899	810.515	205.58	287.848	874.574	140.167	478.805	35.0803	1207.86	259.833	193.104	1489.32	148.011	1400.67	585.246	78.1297	1682.08	6.89551	353.058	945.67	148.354	15.9315		310.61	213.649	693.912	395.774	490.405	147.787	234.261	2022.28	5543.9
ENSMUSG00000038150	Ormdl3	11	98581256	98587368	-	2184	234.414	128.223	269.323	97.4228	0.770148	1448.8	0	332.37	970.721	198.574	61.1036	431.021	2924.73	874.582	694.823	26.7421	0	9.68302	0.962024	2216.38	417.515		807.412	156.754	1045.43	1561.19	45.8112	1700.97	288.67	623.429	1555.37
ENSMUSG00000040296	Ddx58	4	40203773	40239828	-	7050	0.496639	1835.39	0	4.46211	0	7718.66	152.559	0	85.764	1535.53	0	0	0	0	0	0.668553	0	0	0	0	0		0	297.832	0	2.73892	1511.02	0	12.0909	0	0
ENSMUSG00000026889	Rbm18	2	36116079	36136773	-	5740	0	1812.07	17.0999	153.943	4.62089	0	0	0	104.187	0	1.34294	56.114	0	6035.49	235.906	0	0	67.7812	0	0.595801	2844.04		1007.53	2.32227	0	113.665	6.00803	758.828	700.515	162.298	0
ENSMUSG00000006699	Cdc42	4	137319696	137357720	-	2966	567.162	657.009	2393.27	71.3938	32.3462	0	101.978	3.33203	0	0	883.653	732.735	0	1433.52	647.794	98.9458	524.059	773.897	1257.85	1115.94	31.863		26.1017	254.87	17.7101	49.3006	164.47	965.587	0	1470.98	1.01129
ENSMUSG00000040952	Rps19	7	24884371	24889806	+	4685	292.024	483.22	3283.89	536.941	180.215	4.12763	367.936	0.833008	310.656	337.521	36.9308	788.849	64.2988	1374.34	188.118	296.169	0	1110.57	481.974	260.365	903.7		354.983	142.239	421.821	354.006	141.189	265.021	254.664	346.492	1130.62
ENSMUSG00000023805	Synj2	17	5941280	6044290	+	8342	0.496639	0	1.42499	0.743685	0	10707.1	0.815822	0	50.1878	49.7803	4.70028	2.43974	480.504	0	0.758541	0.668553	0	0.744848	0	0	0		109.627	0	0.536668	108.872	0	0	239.55	0	0
ENSMUSG00000066720	Cldn9	17	23682584	23684026	-	1443	273.151	366.654	0.712495	812.848	922.637	0	239.036	3082.13	79.4111	19.1463	1471.86	72.379	12.1646	1.09597	1222.77	183.183	2.2985	990.648	272.253	722.111	552.108		490.712	882.464	1219.85	536.144	129.173	1458.68	2052.43	0	2.02258
ENSMUSG00000073725	Lmbrd1	1	24678544	24766299	+	5390	0	147.297	0	366.637	378.913	0	1738.52	1430.28	0	896.592	363.936	490.388	4353.21	0	103.92	0	98.8357	770.173	40.405	45.8767	73.6144		0	0	0	316.346	0	20.6049	274.312	34.778	0
ENSMUSG00000028161	Ppp3ca	3	136670124	136937727	+	5512	473.297	987.634	3129.99	68.419	824.058	115.574	0	1837.62	426.914	126.912	4.70028	1788.33	298.034	48.2225	269.282	6.01697	0	495.324	97.6455	225.213	73.0651		709.966	385.498	18.7834	536.144	25.5341	238.022	385.397	0	203.269
ENSMUSG00000086549	Gm13648	4	156052715	156059802	-	1536	444.989	1163.54	47.7372	2.97474	0	33.021	358.146	1082.08	995.497	1.09407	8.72909	4.06623	3935.26	462.498	139.571	2.00566	2.2985	15.6418	438.683	166.228	1991.44		0.870056	382.595	1.07334	354.691	289.887	161.286	868.276	644.038	5.05645
ENSMUSG00000020654	Adcy3	12	4133103	4213525	+	6246	87.4085	48.7459	891.332	971.997	2218.8	78.4249	0.815822	198.256	733.759	28.9929	2230.62	1210.92	1512.76	471.266	14.4123	231.319	2.2985	0	3.8481	105.457	237.874		1703.57	1435.75	1114.66	1761.13	413.052	1378.4	1033.01	39.9303	1175.12
ENSMUSG00000035569	Ankrd11	8	122883337	122974793	-	11637	1075.22	3.17908	168.861	180.716	264.161	4.12763	896.588	543.121	1335.38	700.206	1778.72	0.813247	0.868903	2322.35	1307.72	484.032	2.2985	2.23454	82.2531	106.648	13.1847		189.672	641.528	49.3735	232.809	205.024	330.389	114.108	332.324	792.852
ENSMUSG00000010136	Pifo	3	105996957	106014646	-	1127	442.009	24.3729	1434.25	153.199	734.721	0	580.049	0.833008	0	0.547036	401.538	0	1058.32	408.796	1259.94	1558.4	2.2985	1356.37	894.683	184.698	776.797		376.734	447.618	663.859	612.834	370.996	2547.9	589.43	0	0
ENSMUSG00000026484	Rnf2	1	151469406	151500823	-	3028	97.8379	829.739	0	0	130.155	10125.1	1.63164	0	19.0587	0	0	0	0	0	0	23.3993	0	0.744848	0	0	0.549361		0	0.580569	614.485	0	0.751004	68.9198	0	0	2.02258
ENSMUSG00000000861	Bcl11a	11	24078056	24174123	+	13175	14.8992	1.05969	160.311	0	70.8536	1015.4	0.815822	165.769	1.27058	0.547036	34.2449	0	1851.63	67.9499	17.4464	1577.12	2728.32	1001.08	253.012	0	2260.62		476.791	312.346	26.2967	855.229	223.048	78.1565	0.75568	2.57615	3903.58
ENSMUSG00000031780	Ccl17	8	94810453	94812035	+	513	0	0	11217.5	0	0	0	0	1.66602	0	0	0	0	0	0	0	0	0	0	0	0	0.549361		0.870056	0	1.07334	1.36946	0	0	0	0	0
ENSMUSG00000061313	Ddhd2	8	25725324	25754280	-	4267	0.496639	1.05969	374.06	851.52	345.796	0	3290.21	92.4639	684.206	820.007	0	626.2	2284.35	287.143	99.3688	0	193.074	851.361	379.519	20.853	0		140.949	426.137	520.032	254.035	3.00402	620.989	12.8466	100.47	3252.31
ENSMUSG00000022525	Hrasls	16	29209695	29230531	+	3286	342.184	637.935	84.0744	528.76	0	718.207	0	0	701.359	1490.67	2759.06	151.264	506.571	33.975	229.838	2669.53	0	0.744848	0	0.595801	342.252		0	0	291.948	6.84731	0	390.782	0	206.092	0
ENSMUSG00000025871	4833439L19Rik	13	54551218	54565435	-	3187	1465.58	822.321	62.6996	17.8484	6.93133	4.12763	929.221	24.1572	1.90587	621.433	36.9308	0	535.244	796.768	25.0318	300.18	229.85	0	353.063	2.3832	4937.11		410.667	1402.07	130.947	0.684731	1789.64	0	9.06816	72.1322	1.01129
ENSMUSG00000069744	Psmb3	11	97703399	97713500	+	2300	218.521	652.771	478.084	896.884	0	20.6381	74.2398	1310.32	966.91	119.801	754.059	228.522	522.211	1459.83	34.8929	316.894	9.19402	301.663	775.392	918.725	1108.06		379.344	546.896	107.334	10.9557	878.674	395.756	434.516	24.4734	3.03387
ENSMUSG00000056598	Lrrc48	11	60353329	60394341	+	4519	2566.13	8.47754	146.774	306.398	0	12.3829	0	0	1.90587	0.547036	0	3.25299	8.68903	0	0	109.643	5693.39	144.501	1225.14	684.575	252.157		163.571	184.621	74.5969	23.2809	1.50201	802.169	2597.27	405.744	1.01129
ENSMUSG00000059495	Arhgef12	9	42963842	43105718	-	10483	1526.67	429.176	10.6874	1180.23	0	41.2763	0	2080.85	678.488	28.4459	0	26.0239	126.86	0	1.51708	2384.06	4.59701	1237.19	646.48	0.595801	755.921		286.248	165.462	172.807	740.194	0	296.284	40.8067	239.582	13.1468
ENSMUSG00000060126	Tpt1	14	75845093	75848525	+	2380	405.257	1753.79	1392.93	321.272	328.083	0	620.025	768.867	71.7876	747.251	96.6915	2.43974	966.221	2.19193	264.731	363.024	137.91	691.964	560.86	614.867	1044.89		743.898	1046.18	507.688	731.977	489.654	247.969	1289.95	29.6257	0
ENSMUSG00000032514	Ttc21a	9	119937606	119967793	+	5388	0.993278	850.933	81.9369	43.1337	0	61.9144	237.404	4.99805	815.075	7.6585	16.1152	1007.61	0	500.857	106.954	225.971	6674.86	190.681	73.5949	226.404	2.19745		203.593	24.3839	176.564	116.404	17.2731	954.93	600.765	7.72845	121.355
ENSMUSG00000027784	Ppm1l	3	69316861	69560802	+	9909	2.4832	2.11939	13.5374	0	546.805	57.7868	0.815822	23.3242	2.54116	1012.02	155.781	6.50597	6887.8	21.9193	97.8517	0	29.8806	1393.61	630.607	234.15	0		56.5536	3.48341	361.178	271.153	561	116.524	6.04544	2407.41	11.1242
ENSMUSG00000035885	Cox8a	19	7215158	7217616	-	545	514.021	437.653	645.521	241.698	154.8	2691.21	401.384	548.952	355.762	679.965	459.956	505.026	348.43	0	413.405	321.574	16.0895	549.698	906.227	912.171	3.29617		75.6949	674.04	438.995	366.331	634.598	175.497	200.255	100.47	44.4968
ENSMUSG00000028080	Lrba	3	86224690	86782693	+	9882	0	23.3132	0	116.015	2016.25	2117.47	182.744	98.295	4285.02	509.29	1347.64	7.31922	66.9056	0	62.2003	2.00566	0	94.5957	153.443	7.14961	1.09872		135.729	12.7725	33.8101	825.785	230.558	0	4.53408	2.57615	289.229
ENSMUSG00000041453	Rpl21	5	146832890	146837032	+	3400	28.3084	100.671	1142.13	937.787	494.435	8.25525	761.162	204.087	83.2228	697.471	1281.83	223.643	798.522	426.331	799.502	395.115	0	1328.81	400.683	735.814	241.17		282.768	311.765	486.758	304.021	283.879	390.782	211.59	0	628.012
ENSMUSG00000037049	Smpd1	7	105554360	105558388	+	2411	0	1.05969	0	0	251.838	0	0	0	495.525	0	2.01441	43.9153	0	1663.68	0	0	5566.98	4.46909	596.455	14.2992	2427.63		0	0.580569	0	310.183	28.5381	0	0	81.1488	0
ENSMUSG00000007739	Cct4	11	22990519	23003780	+	4201	109.261	22.2535	75.5245	0	289.576	6835.35	19.5797	3.33203	0	0	1.34294	0	1921.15	425.235	0	0	0	0.744848	162.582	1188.03	0		1064.95	11.0308	62.7902	433.435	0	1185.14	0	0	0
ENSMUSG00000029328	Hnrpdl	5	100033577	100039664	-	4818	1413.43	1.05969	1112.92	229.799	1.5403	66.042	3.26329	8.33008	36.2115	670.666	118.85	109.788	19.9848	2151.38	97.8517	760.144	9.19402	833.485	1373.77	2021.55	9.88851		306.26	0.580569	578.528	97.2318	759.265	46.1834	504.038	34.778	3.03387
ENSMUSG00000003778	Brd8	18	34598615	34624601	-	10633	989.305	2.11939	1208.39	33.4658	2261.92	218.764	143.585	286.555	13.9764	113.783	21.487	3.25299	57.3476	4564.7	524.91	1.33711	2.2985	35.7527	545.949	0	0.549361		949.231	11.0308	0.536668	465.617	203.522	132.866	1.51136	0	0
ENSMUSG00000035202	Lars2	9	123366940	123462664	+	3881	328.775	673.965	659.771	307.142	424.351	2253.68	816.638	256.567	465.667	322.204	427.054	494.454	317.15	497.569	496.844	258.061	655.074	272.614	359.316	382.504	333.462		483.751	700.166	351.518	274.577	469.377	525.069	329.476	598.955	870.721
ENSMUSG00000008435	Rdh13	7	4424770	4445649	-	6595	0.496639	0	0.712495	264.752	0.770148	0	0	0	0	1568.9	298.803	0	0.868903	0	1.51708	1175.32	6045.07	107.258	230.405	0	1307.48		658.633	0	307.511	567.642	521.197	0	0	1.28808	0
ENSMUSG00000026353	Ubxn4	1	128244181	128279377	+	4093	0.496639	9.53723	370.498	5.2058	0.770148	0	1433.4	1860.94	221.716	1180.5	958.857	5.69273	829.803	2533.88	6.06832	139.059	765.402	8.93818	650.328	13.7034	0		576.847	676.362	64.9369	18.4877	237.317	43.3413	183.63	46.3707	4.04516
ENSMUSG00000064215	Ifi27l1	12	103434211	103440239	+	1467	773.267	0	32.0623	350.276	0	4.12763	604.524	0	194.398	2578.73	0	126.866	0	0	780.538	1.33711	4870.53	649.507	3.36709	0	10.4379		320.181	312.346	4.29335	76.0051	0	30.5521	75.568	0	0
ENSMUSG00000057561	Eif1a	18	46597704	46610225	+	2879	0	150.476	1087.98	0	0.770148	20.6381	0.815822	115.788	1.27058	0	0	0	0.868903	1.09597	0.758541	3.34276	8040.17	719.523	1.92405	25.0236	808.111		536.825	1.16114	179.784	3.42365	808.831	464.676	0	2.57615	2.02258
ENSMUSG00000029814	Igf2bp3	6	49085221	49214954	-	4344	0.496639	0	0	0	0	0	0	0	0	0	0	0	0	0	0	0	10975.4	0	0	0	0		0	0	0	0	0	0	0	0	0
ENSMUSG00000041459	Tardbp	4	148612382	148627019	-	7477	131.609	0	0.712495	777.151	2098.65	0	1456.24	139.945	209.645	0	0.671468	20.3312	10.4268	63.5661	895.836	2.00566	3351.22	1113.55	463.215	1.7874	237.874		0	962.002	105.724	64.3647	183.996	44.7623	140.556	11.5927	348.895
ENSMUSG00000031839	Hsbp1	8	119344538	119348927	+	1163	0	1890.49	206.624	1015.13	832.53	0	0.815822	0	1096.51	358.855	373.336	14.6384	321.494	1280.09	238.182	819.645	728.626	852.106	269.848	185.89	481.79		154.87	382.595	591.408	376.602	334.948	768.775	1144.85	249.887	612.842
ENSMUSG00000038034	Igsf8	1	172261641	172319841	+	5217	40.2278	1019.42	185.961	267.727	344.256	474.677	48.1335	17.4932	1827.09	746.704	964.9	25.2106	221.57	1369.96	65.993	499.409	1705.49	667.384	55.7974	35.1523	371.368		1104.1	589.858	434.165	113.665	27.0361	78.867	540.311	911.958	450.024
ENSMUSG00000002103	Acp2	2	91202885	91214098	+	5186	1257.99	2.11939	645.521	10.4116	1307.71	623.272	37.5278	953.794	153.105	336.974	1263.03	182.167	6.95123	160.011	74.337	4.01132	4.59701	531.821	1559.92	3.57481	1806.3		268.847	157.334	533.985	802.505	46.5622	1607.18	2827.75	1534.1	249.789
ENSMUSG00000038708	Golga4	9	118506318	118582522	+	7535	2870.08	2.11939	148.199	1601.9	1.5403	681.058	3.26329	17.4932	1505	6.01739	757.416	243.974	0	667.444	65.993	62.8439	20.6865	1343.71	43.7721	11.3202	848.214		235.785	95.2132	296.778	430.011	407.795	2.84205	58.943	38.6423	5954.48
ENSMUSG00000009549	Srp14	2	118475850	118479711	-	1195	596.464	848.814	442.46	432.825	317.301	4.12763	18.7639	424.834	996.768	416.294	598.278	116.294	1279.03	1536.55	77.3711	1262.23	0	1169.41	274.658	0	75.2625		355.853	268.803	248.477	379.341	425.819	517.964	835.782	5.1523	1.01129
ENSMUSG00000034059	Ypel4	2	84734058	84738655	+	2614	165.877	480.041	206.624	0.743685	280.334	2336.24	44.8702	592.269	983.427	654.802	35.5878	698.579	7.82013	1116.79	72.8199	580.304	163.194	693.453	54.3544	1608.66	77.46		578.587	404.656	174.954	357.43	9.76305	128.603	148.113	1214.66	46.5194
ENSMUSG00000024261	Syt4	18	31437808	31447415	-	3901	0	40.2683	13.5374	0	0	4.12763	1023.04	0	5.08231	1421.2	0	1.62649	0	255.36	17.4464	4858.37	1861.79	205.578	475.24	663.722	0		239.265	132.37	441.678	1087.35	33.7952	46.1834	5074.39	92.7414	0
ENSMUSG00000078622	Ccdc47	11	106197408	106216344	-	6414	1664.73	3.17908	0	201.539	0.770148	37.1486	863.955	1788.47	45.1055	896.045	0	349.696	0	436.195	0	127.694	2114.62	437.226	1198.2	10.7244	654.29		577.717	0.580569	571.552	597.77	1048.4	255.074	0	33.49	339.794
ENSMUSG00000027134	Lpcat4	2	112239468	112247111	+	2823	269.178	1657.36	643.383	1586.28	1169.08	961.737	0.815822	199.922	48.9172	963.33	10.072	473.31	30.4116	16.4395	338.309	1621.91	176.985	99.0648	108.709	243.683	203.813		1716.62	561.41	1044.36	524.504	480.642	701.277	68.7668	15.4569	0
ENSMUSG00000046808	Atp10d	5	72203329	72298775	+	7848	3212.76	586.01	2623.41	504.962	99.3491	342.593	9.78986	18.3262	1314.41	66.1913	0	109.788	905.397	362.765	405.819	0	142.507	0.744848	1.44304	102.478	8.78978		148.78	87.0853	283.361	1064.07	738.237	13.4998	236.528	0	0
ENSMUSG00000040430	Pitpnc1	11	107207892	107470699	-	6612	595.967	84.7754	842.169	118.246	1671.99	0	102.794	859.665	68.6112	208.421	0	247.227	12.1646	3294.48	0	0	2390.44	81.1884	216.937	0	3.84553		206.203	20.9005	357.421	6.84731	853.891	362.362	12.8466	895.213	0
ENSMUSG00000026649	1700009P17Rik	1	171113918	171126967	+	1774	277.621	0	432.485	127.17	156.34	2447.68	9.78986	1164.55	498.066	222.644	455.927	5.69273	2171.39	1.09597	669.033	1574.44	2.2985	134.073	354.506	81.6247	0		289.729	234.55	494.271	77.3746	0	227.364	0	1.28808	91.0162
ENSMUSG00000050910	Cdr2l	11	115381916	115396132	+	3700	0	0	0	8.92422	0.770148	0	2418.1	0.833008	0	96.8253	0	0	0	2527.3	32.6172	165.132	5530.2	0	0	0.595801	0		111.367	12.1919	0	0	0	0.710513	0	1.28808	2.02258
ENSMUSG00000001289	Pfdn5	15	102326116	102331873	+	1394	1283.32	0	736.008	665.598	761.676	668.676	73.424	245.737	613.689	344.086	852.093	357.015	119.909	0	1026.31	377.732	4.59701	896.797	259.747	872.848	620.778		191.412	527.737	846.326	81.483	1254.93	670.724	609.833	7.72845	0
ENSMUSG00000014226	Cacybp	1	160202367	160212892	-	2115	11.9193	608.264	188.811	0	1869.15	8.25525	0	1.66602	6.98818	898.78	2867.84	120.361	2070.6	1.09597	472.571	0.668553	0	183.977	274.177	1.7874	1178.93		14.791	355.308	262.967	599.824	253.088	581.91	1433.52	0	0
ENSMUSG00000064354	mt-Co2	MT	7013	7696	+	684	430.586	259.625	101.174	261.777	82.4058	5390.68	210.482	324.04	235.692	202.95	124.222	61.8067	447.485	18.6314	349.687	270.764	988.357	201.109	182.785	332.457	287.865		258.407	192.749	298.388	129.414	386.767	220.259	213.857	1320.28	290.24
ENSMUSG00000061518	Cox5b	1	36691487	36693385	+	566	1007.68	922.992	527.959	441.749	316.531	66.042	12.2373	39.1514	740.747	431.611	63.7895	896.198	986.205	0	933.005	336.282	0	589.175	696.506	1244.63	509.258		480.271	519.028	652.589	495.745	741.241	1008.22	340.812	650.478	98.0952
ENSMUSG00000056215	Lrguk	6	34029448	34134034	+	3445	400.291	623.099	130.387	262.521	1553.39	334.338	74.2398	192.425	55.2701	176.693	1357.04	1391.47	23.4604	1609.98	471.812	125.688	248.238	204.833	19.2405	1409.07	96.6876		254.056	379.692	190.517	247.873	419.06	103.024	776.083	341.34	824.202
ENSMUSG00000060992	Copz1	15	103272911	103299862	+	1669	1.48992	1599.08	1073.73	75.8559	740.112	193.998	2352.01	9.9961	0	0	502.93	0	2008.9	0	0	902.546	0	248.779	75.9999	31.5774	938.859		23.4915	0	154.56	29.4434	533.213	1924.07	1056.44	15.4569	0
ENSMUSG00000013663	Pten	19	32757497	32826160	+	11507	0	0	951.181	610.566	118.603	0	14.6848	66.6407	47.6467	33.9162	1996.28	465.177	1738.68	651.004	856.392	1800.41	0	1059.92	248.202	48.8557	44.4983		347.152	312.346	610.192	23.2809	16.5221	196.812	2.26704	398.015	561.266
CUFFORG_0230	Olfr731	14	50233347	50241866	-	8192	0	0	0	0	0	0	10752.5	0	0	0	0	0	0	0	0	0	0	0	0	0	0		0	1.16114	0	0	0	0	0	0	0
ENSMUSG00000016427	Ndufa1	X	37187588	37191163	-	419	1090.62	369.833	207.336	460.341	399.707	1184.63	831.323	63.3086	645.453	694.735	73.1901	832.765	97.3172	421.947	1137.81	177.835	62.0596	414.88	373.265	1203.52	7.1417		196.633	323.957	515.202	503.277	221.546	336.783	125.443	66.9799	157.761
ENSMUSG00000031715	Smarca5	8	80698507	80739497	-	7777	16.3891	176.969	601.346	1595.95	0	45.4039	1961.24	4.99805	16.5175	44.8569	1.34294	46.3551	1901.16	1201.18	3.7927	1317.05	834.357	939.998	2.88607	11.3202	23.6225		523.774	107.405	446.508	486.159	402.538	30.5521	339.3	0	997.133
ENSMUSG00000042079	Hnrnpf	6	117900324	117925622	+	3179	757.375	1.05969	1038.82	179.228	237.976	0	1138.89	0	481.549	385.113	1557.14	15.4517	37.3628	1453.25	756.265	553.562	2.2985	312.091	406.455	850.804	557.602		282.768	502.772	899.993	720.337	615.823	388.651	222.926	30.9138	239.676
ENSMUSG00000030345	Dyrk4	6	126876020	126921839	-	2490	0.496639	103.85	1.42499	217.156	292.656	1275.44	2334.88	30.8213	2117.42	227.567	13.4294	17.8914	61.6921	403.316	892.802	601.029	581.522	46.9254	17.3164	10.1286	1464.6		433.288	375.628	96.0636	656.657	465.622	0.710513	29.4715	1.28808	219.45
ENSMUSG00000090733	Rps27	3	90212725	90213615	-	255	218.025	276.58	1775.54	261.777	406.638	305.444	84.8455	362.359	402.773	608.304	773.532	706.711	315.412	544.696	554.493	245.359	473.492	576.512	758.075	160.27	901.502		371.514	287.381	384.791	204.05	666.891	601.805	579.606	542.28	558.233
ENSMUSG00000001416	Cct3	3	88297116	88321767	+	4689	0.993278	0	36.3373	0.743685	2227.27	4.12763	0	20.8252	0	864.317	4019.41	0	0	0	0	1387.92	0	995.862	41.367	1034.91	77.46		0	6.96682	0.536668	831.263	1125.75	0	0.75568	0	0
ENSMUSG00000031447	Lamp1	8	13159135	13175338	+	2255	0	148.357	56.2871	47.5959	1493.32	610.889	199.876	1232.02	243.951	697.471	1651.14	218.763	28.6738	574.287	1198.49	0	9.19402	446.909	137.569	1703.39	9.88851		159.22	405.237	0.536668	260.882	0.751004	58.9726	547.112	97.8937	229.563
ENSMUSG00000019054	Fis1	5	136953275	136966234	+	1714	1303.18	186.506	6.41246	1270.21	0	321.955	589.023	0	214.092	56.3447	804.419	893.758	145.976	54.7983	932.246	37.4389	609.104	1479.27	22.6076	0.595801	1779.38		66.9943	321.054	35.4201	781.278	1014.61	1739.34	0	2001.67	865.665
ENSMUSG00000067336	Bmpr2	1	59764279	59870549	+	3555	0.496639	0	0	0	0	0	1.63164	537.29	0	0	500.244	0	0.868903	0	42.4783	260.736	9329.63	26.0697	0	6.55381	0		0	0	0	13.6946	36.0482	0	0	0	0
ENSMUSG00000032328	Tmem30a	9	79768943	79793507	-	5646	22.8454	1213.35	1996.41	690.884	9.24177	61.9144	1592.48	11.6621	48.2819	830.4	6.04322	884.812	25.1982	67.9499	25.0318	325.585	13.791	44.6909	505.063	505.239	1822.78		611.649	369.242	849.009	371.124	44.3092	175.497	55.9203	927.414	1402.66
ENSMUSG00000012848	Rps5	7	12922290	12926686	+	1734	686.355	1599.08	1850.35	22.3106	0	0	424.227	448.991	1515.16	41.5747	19.4726	17.8914	308.461	1013.77	524.91	490.049	0	97.5751	278.987	1360.81	0		221.864	676.943	51.5202	10.271	9.76305	0	9.06816	0	671.497
ENSMUSG00000033940	Brk1	6	113604772	113616948	+	1092	0	0	264.336	1256.83	1550.31	553.102	25.2905	995.445	0	0	0	0	212.012	1042.26	3.7927	542.865	2916.8	1181.33	6.25316	136.438	0		235.785	0	219.497	56.1479	906.462	2.84205	646.862	0	0
ENSMUSG00000027879	Sec22b	3	97901190	97923276	+	3709	4.46975	1.05969	1110.78	223.106	0.770148	4.12763	690.185	0.833008	47.6467	566.182	9.40056	1.62649	0	0	1.51708	647.159	2156	209.302	867.265	1581.26	2542.44		154	1677.84	508.225	558.056	617.325	6.39462	1312.62	1.28808	2249.11
ENSMUSG00000032112	Trappc4	9	44403761	44407548	-	1166	821.938	95.3723	708.933	626.183	16.9433	0	491.125	592.269	213.457	457.322	36.9308	0.813247	914.086	2156.86	1374.48	1926.1	0	8.93818	221.747	0	0		549.875	398.851	481.391	232.809	69.0923	620.989	1815.9	0	1.01129
ENSMUSG00000037784	Dzip1l	9	99629496	99669256	+	4655	1.48992	0	474.522	1565.46	2060.92	70.1697	235.773	5.83106	53.9995	510.384	738.615	709.151	570.869	912.94	740.336	0	0	592.154	258.304	172.186	987.203		533.344	94.0521	53.1302	1022.3	626.337	852.616	383.885	270.496	1784.93
ENSMUSG00000015733	Capza2	6	17636234	17666972	+	5890	357.58	221.476	3604.51	1158.66	0.770148	12.3829	295.328	1.66602	2377.25	6.56443	6.71468	0.813247	0	0	56.8905	0.668553	75.8506	1656.54	31.2658	783.478	3.29617		476.791	0.580569	251.697	46.5617	702.189	1273.24	4.53408	27.0496	2.02258
ENSMUSG00000085019	Gm12747	1	62131195	62136109	-	770	1942.36	220.416	0	0	0	4.12763	726.897	0	0.635289	455.134	0	0	0	0	0	0	2.2985	3116.44	4172.78	0	1.09872		119.198	39.4787	40.2501	0	0	9.94718	0	0	0
ENSMUSG00000003429	Rps11	7	45122388	45124389	-	602	392.345	1.05969	2425.33	603.129	498.286	8.25525	0.815822	154.107	796.017	24.6166	9.40056	364.335	654.284	0	825.292	1094.42	1820.42	151.204	217.418	557.67	40.6528		186.192	216.552	429.871	83.5372	1.50201	74.6039	37.784	0	550.142
ENSMUSG00000027201	Myef2	2	125084628	125123661	-	5936	333.245	129.283	255.786	20.8232	540.644	1448.8	735.056	515.632	391.338	0	0	743.307	134.68	221.385	112.264	248.702	3489.13	453.612	170.759	552.903	101.083		621.22	728.033	400.891	238.971	794.562	1944.67	70.2782	2.57615	1000.17
ENSMUSG00000010755	Cars	7	143557230	143600090	-	4639	0	1286.47	820.794	0	13.0925	0	0	54.1455	93.3874	7.11147	2.01441	0.813247	0	0	25.7904	0	8249.33	30.5388	9.13923	0	0.549361		0	66.7654	0	177.345	0	1865.1	835.026	1.28808	22.2484
ENSMUSG00000063694	Cycs	6	50562563	50566538	-	3404	1223.22	474.742	1056.63	91.4733	262.62	4.12763	189.271	520.63	399.597	523.513	235.014	309.847	276.311	651.004	727.44	1020.88	820.566	542.249	323.24	926.47	10.9872		266.237	406.398	443.288	279.37	1034.13	42.6308	531.243	2120.17	228.552
ENSMUSG00000073102	Drc1	5	30281388	30366708	+	2484	0	1.05969	718.908	0	875.658	1089.69	562.101	57.4776	5.08231	1376.89	94.0056	0	2531.98	2198.51	0.758541	116.328	0	49.9048	888.911	0	2.19745		732.587	117.275	31.6634	269.099	15.7711	101.603	0	0	1061.86
ENSMUSG00000077450	Rab11b	17	33742484	33760530	-	6109	34.7647	6.35816	334.873	896.884	2231.89	37.1486	153.375	669.739	13.3411	42.6688	26.1873	95.9631	890.626	2951.44	501.395	318.9	0	38.7321	253.012	8.34121	1053.13		483.751	383.175	1133.44	395.09	557.996	1420.32	0.75568	38.6423	378.223
ENSMUSG00000037149	Ddx1	12	13219308	13249213	-	2507	0	252.207	882.782	0	0	140.339	72.6081	0	0	1.64111	6.04322	1191.41	54.7409	238.921	134.262	194.549	7141.45	16.3867	216.455	0.595801	0		37.4124	489.419	1186.04	401.252	37.5502	746.039	934.776	0	0
ENSMUSG00000040048	Ndufb10	17	24722060	24724478	-	1217	1639.41	139.879	136.087	121.964	3.08059	119.701	744.03	313.211	459.949	19.1463	369.308	338.311	435.321	0	376.995	54.8213	1330.83	807.415	796.556	2281.32	54.3868		0	130.628	100.894	178.715	282.377	515.122	641.572	118.503	2036.74
ENSMUSG00000060373	Hnrnpc	14	52073380	52104028	-	2869	948.084	235.252	540.784	591.23	1494.09	4.12763	1373.03	139.945	4.44702	404.259	2158.1	514.785	1684.8	50.4145	0	45.4616	98.8357	3.72424	174.607	16.6824	45.0476		341.932	2.32227	458.315	548.469	1537.3	1423.16	87.6588	52.8111	3.03387
ENSMUSG00000003500	Impdh1	6	29200434	29216364	-	3294	44.2009	354.997	525.821	2457.88	432.823	8.25525	125.637	861.331	1.27058	1145.49	891.039	87.0174	0.868903	61.3741	195.703	16.0453	0	377.638	387.696	1353.66	1195.41		630.791	541.09	399.281	590.923	365.739	196.812	362.726	179.043	73.8242
ENSMUSG00000009418	Nav1	1	135434580	135585355	-	12776	105.287	6.35816	892.044	56.5201	807.115	3772.65	106.057	370.689	6.98818	526.795	302.161	0	0.868903	1648.33	1065.75	37.4389	9.19402	346.354	6.73417	456.383	0		116.588	105.663	0.536668	221.168	62.3333	117.945	140.556	19.3211	0
ENSMUSG00000031134	Rbmx	X	57383530	57393036	-	4330	0	0	0.712495	0	0	4936.64	43.2386	200.755	957.38	0	0	0	0	0	623.52	0	0	748.572	69.7468	0.595801	2936.34		101.797	0	0	1279.08	10.5141	0	0	1.28808	0
ENSMUSG00000031229	Atrx	X	105797615	105929397	-	15190	2.97983	76.2979	978.256	175.51	151.719	747.1	1500.3	1059.59	0.635289	304.152	533.817	65.873	0.868903	5.47983	52.3393	0.668553	969.969	1547.79	496.886	0.595801	1834.32		60.9039	746.031	1036.31	321.824	426.57	40.4993	113.352	2591.61	841.394
ENSMUSG00000032224	Fam81a	9	70089310	70142560	-	3598	229.944	63.5816	299.248	3255.85	660.017	1915.22	426.675	23.3242	9.52933	19.1463	1017.95	175.661	163.354	112.885	35.6514	1.33711	1448.06	105.024	524.784	7.14961	0		1007.53	128.306	147.047	9.58623	126.92	7.81565	364.238	91.4534	0
ENSMUSG00000075701	Vimp	7	66079649	66089412	+	1198	1405.49	73.1188	426.072	3.71843	236.435	0	35.8962	988.781	0.635289	802.501	239.714	0	5.21342	1842.32	179.774	26.0736	2077.85	568.319	697.468	691.725	190.628		61.774	54.5734	1341.13	665.558	92.3735	72.4723	1633.78	270.496	991.065
ENSMUSG00000026790	Odf2	2	29889221	29931746	+	9919	1398.04	57.2234	58.4246	29.0037	681.581	8.25525	3038.94	392.347	1500.55	126.912	20.8155	971.017	195.503	37.2629	257.904	27.4107	496.477	639.08	515.645	2.3832	30.2149		266.237	109.727	1079.24	299.912	334.948	0.710513	32.4942	338.764	164.84
ENSMUSG00000068876	Cgn	3	94760069	94786492	-	6008	1105.52	1.05969	1.42499	2.23106	0	3434.19	0	22.4912	332.891	311.81	1.34294	83.7644	0.868903	2.19193	948.934	26.7421	0	1275.92	715.265	0	2197.45		833.514	560.829	1055.09	133.523	0	2.84205	1240.07	3.86423	1.01129
ENSMUSG00000017978	Cadps2	6	23262773	23839421	-	9572	235.904	201.342	965.431	839.621	1671.22	4.12763	1426.06	386.516	4.44702	61.815	0	1.62649	1705.66	21.9193	113.023	2.00566	2778.89	1.4897	0	14.2992	0.549361		0	354.147	241.501	80.1135	186.249	896.668	701.271	82.4368	0
ENSMUSG00000024483	Ankhd1	18	36559987	36665917	+	9845	0	21.1939	40.6122	35.6969	3891.56	74.2973	3.26329	547.286	722.323	960.048	2.68587	110.602	74.7257	2064.8	1746.16	22.0622	50.5671	5.95878	9.13923	14.895	30.7642		3.48022	15.0948	11.8067	23.9656	493.409	0	1905.82	118.503	5.05645
ENSMUSG00000027581	Stmn3	2	181306459	181314500	-	1136	1075.22	423.877	586.384	2454.16	10.7821	8.25525	1277.58	236.574	96.5639	427.235	583.506	1241.83	10.4268	0	670.55	1.33711	2.2985	332.202	149.114	839.483	0		90.4858	330.343	389.085	2.73892	1598.14	0.710513	116.375	0	402.494
ENSMUSG00000032407	U2surp	9	95456894	95511996	-	7736	283.084	89.0142	99.0368	569.663	298.047	49.5315	5.71075	311.545	518.396	403.712	0.671468	69.126	10.4268	2454.97	845.014	1702.13	2174.38	2.97939	235.696	230.575	72.5157		13.0508	1.16114	31.6634	221.853	187	630.936	713.362	30.9138	585.537
ENSMUSG00000002028	Mll1	9	44803355	44881296	-	16670	35.2614	2601.55	413.96	268.47	361.969	309.572	899.852	30.8213	643.548	143.323	2.68587	236.655	0	1643.95	92.5419	2.67421	6.89551	736.655	784.05	0.595801	1210.79		6.09039	723.969	5.90335	0.684731	45.8112	306.942	286.403	405.744	1797.06
ENSMUSG00000049517	Rps23	13	90923131	90924942	+	756	1194.91	152.596	1974.32	223.849	157.88	2278.45	0	254.068	75.5994	306.887	218.899	140.692	702.074	466.882	244.25	39.4446	395.343	686.75	108.228	531.454	264.792		218.384	225.841	599.458	165.705	859.148	704.119	302.272	51.523	2.02258
ENSMUSG00000021190	Lgmn	12	102394084	102439813	-	2323	83.4354	21.1939	916.981	1284.34	1421.69	8.25525	9.78986	0.833008	0.635289	22.9755	0	1604.54	699.467	664.156	104.679	0.668553	4.59701	583.216	1262.66	641.678	1072.35		79.1751	820.343	50.9835	175.291	0	41.2098	80.102	0	23.2597
ENSMUSG00000022354	Ndufb9	15	58933810	58939489	+	651	425.123	784.173	531.521	111.553	977.318	4.12763	39.9753	44.1494	275.08	676.136	760.102	117.108	2.60671	1.09597	204.806	0	2604.21	53.6291	593.088	964.006	1227.82		406.316	461.552	575.845	687.47	0.751004	328.257	447.362	1746.63	476.318
ENSMUSG00000022428	Cby1	15	79659227	79667660	+	1119	1.98656	1.05969	451.722	0.743685	32.3462	0	579.234	18.3262	102.281	0	902.454	866.108	1.73781	0	883.7	0	6256.53	160.887	90.4303	44.0893	0.549361		17.4011	145.723	9.66003	166.39	0	656.514	0	69.5561	896.004
ENSMUSG00000021178	Psmc1	12	100110186	100123364	+	1518	1830.12	12.7163	166.724	8.18054	23.1044	1523.09	501.73	19.1592	51.4584	140.588	1.34294	60.1803	1927.23	8.76774	0	830.342	13.791	218.24	1236.2	1564.57	256.002		155.74	130.628	77.8169	7.53204	64.5863	1471.47	0	9.01653	2721.38
ENSMUSG00000030516	Tjp1	7	65296165	65371239	-	7360	0.993278	0	0	19.3358	0.770148	9584.35	0	0.833008	0	0.547036	0	0	145.976	0	0	0	0	50.6497	297.747	291.347	0		0	48.1872	0	9.58623	0.751004	0	0	24.4734	5.05645
ENSMUSG00000039156	Stim2	5	53998417	54121057	+	5215	2203.09	0	39.8997	0	0	1250.67	0	34.1533	8.89404	0	0	0.813247	0	0	170.672	620.417	6051.96	2.23454	8.17721	0	0		0	130.047	0	52.0395	732.229	0	159.448	5.1523	0
ENSMUSG00000030766	Arhgap17	7	123279150	123369915	-	3583	586.034	46.6265	158.886	40.159	20.794	4895.37	0.815822	0	0.635289	0	141.008	218.763	25.1982	1.09597	1.51708	48.8043	3160.44	0	16.3544	142.396	876.781		200.983	0	6.97669	4.79312	34.5462	2.84205	6.80112	202.228	8.09033
ENSMUSG00000024500	Ppp2r2b	18	42637432	43059471	-	3985	279.111	0	0	5.94948	0	0	0	18.3262	0	0.547036	1227.44	0	6.08232	0	0	0	7736.77	8.19333	463.696	0	635.062		100.927	110.889	0	191.725	328.189	0	0	0	0
ENSMUSG00000006736	Tspan31	10	127067317	127070261	-	1516	809.025	0	453.147	3.71843	895.682	0	408.727	177.431	1749.59	0	12.0864	0	1237.32	987.466	744.128	1055.64	2.2985	602.582	38	0.595801	1200.35		178.362	796.54	872.623	147.217	1196.35	598.963	475.323	1.28808	303.387
ENSMUSG00000049470	Aff4	11	53350833	53421830	+	13450	1067.28	598.726	102.599	183.69	289.576	5027.45	0	0	216.633	1.64111	1.34294	600.989	8.68903	52.6064	1019.48	0	36.7761	506.497	661.392	0.595801	0.549361		158.35	319.893	466.901	514.918	33.7952	1885.7	30.2272	5296.57	368.11
ENSMUSG00000037736	Limch1	5	66745835	67057159	+	7411	0.496639	437.653	1.42499	2083.06	20.0238	544.847	992.039	1698.5	14.6116	37.1984	62.4466	2002.21	59.9543	1.09597	254.87	0.668553	1096.39	691.964	228	129.289	2.74681		243.616	227.583	403.038	685.416	31.5422	110.84	0	1.28808	102.14
ENSMUSG00000031320	Rps4x	X	102184941	102189394	-	1631	346.157	629.457	1087.98	919.939	46.2089	1502.46	0	4.99805	246.492	1146.04	15.4438	782.343	1599.65	874.582	1046.03	0	0	0	38.481	30.9816	37.3566		55.6836	226.422	260.821	8.9015	593.293	76.7354	279.601	0	678.576
ENSMUSG00000038984	Tspyl5	15	33683876	33687883	-	4008	265.702	519.249	148.912	593.461	144.788	0	3171.1	1228.69	0	0	6.04322	322.859	2635.38	155.627	609.108	0	2.2985	417.86	130.354	0	0.549361		735.197	0	0.536668	436.174	28.5381	0	1306.57	0	0
ENSMUSG00000078427	Sarnp	10	128821771	128877638	+	1062	0.496639	81.5963	916.269	2.23106	65.4626	0	987.144	74.1377	1223.57	31.181	905.139	91.0836	891.495	6.5758	10.6196	0	4141.9	81.9333	790.303	0	39.0047		107.017	75.4739	2.68334	151.326	87.8674	120.077	544.089	32.2019	527.894
ENSMUSG00000074748	Atxn7l3b	10	112925438	112929026	-	3589	0	558.458	334.16	899.116	1097.46	2732.49	460.939	39.1514	2.54116	507.102	376.022	4.87948	616.052	1.09597	396.717	118.334	0	998.841	355.949	825.78	6.04298		180.102	104.502	482.465	286.218	1118.24	2.84205	43.8294	51.523	128.434
ENSMUSG00000027506	Tpd52	3	8928626	9004723	-	4454	876.568	227.834	738.145	40.9027	515.229	0	1896.79	126.617	134.681	0	0	0	757.684	30.6871	1660.45	52.1471	2.2985	393.28	38	804.331	2021.1		778.7	123.081	191.054	269.099	0	56.8411	311.34	0	501.6
ENSMUSG00000028426	Rad23b	4	55350043	55392237	+	5733	0	0	2.84998	0	0.770148	9398.61	0	508.135	103.552	3.82925	0	0.813247	0	0	0	238.673	9.19402	1.4897	18.2785	8.34121	15.9315		184.452	711.777	0	374.548	3.00402	0	13.6022	59.2515	2.02258
ENSMUSG00000034858	Fam214a	9	74953053	75032468	+	4521	0.496639	0	0.712495	0.743685	0	0	0	0	43.8349	0	2.01441	0	0.868903	0	0	0.668553	0	492.345	83.6961	5406.89	4257		40.8926	0	0	1.36946	1.50201	1.42103	3.7784	1160.56	0
ENSMUSG00000020463	Smek2	11	29172890	29220797	+	5694	0	75.2382	421.797	0	136.316	3227.8	0	80.8018	0	1352.27	112.807	0.813247	4180.29	7.67177	302.658	0	13.791	180.998	137.088	0	46.1464		775.22	153.27	0	136.946	579.024	806.432	0	387.711	169.897
ENSMUSG00000025613	Cct8	16	87483326	87495873	-	3088	213.058	2335.56	1751.31	295.243	0	0	1598.2	207.419	0.635289	69.4735	535.16	1693.18	0	0	21.9977	0	2.2985	548.208	465.62	0	530.134		689.955	136.434	0.536668	38.3449	0	1.42103	3.7784	1065.24	0
ENSMUSG00000059743	Fdps	3	89093592	89101967	-	1241	4.96639	1607.55	664.046	893.91	68.5432	280.679	0	2.49902	0.635289	398.789	1023.32	922.222	0.868903	1.09597	55.3735	59.5012	4.59701	1725.81	3.36709	1281.57	1267.38		210.554	5.22512	152.414	0	0.751004	1588	192.698	0	48.542
ENSMUSG00000024498	Tcerg1	18	42511510	42575551	+	4246	0.496639	8.47754	0	780.87	158.65	1085.57	0	0	26.6821	0	0	91.0836	0	12.0556	0	0	7939.03	133.328	23.5696	0	0		180.972	0	0.536668	13.6946	0	5.68411	0.75568	0	31.35
ENSMUSG00000018567	Gabarap	11	69991143	69994951	+	1844	659.04	0	1783.38	710.963	301.898	0	205.587	7.49707	293.503	95.7313	468.014	109.788	831.541	1225.29	682.687	405.143	1048.12	62.5672	289.088	472.47	602.65		287.119	90.5687	4.83001	227.331	298.148	402.15	60.4544	1.28808	39.4403
ENSMUSG00000092274	Neat1	19	5824708	5845478	-	20771	1.98656	12.7163	44.8872	1424.9	0.770148	4523.88	17.1323	108.291	8.89404	629.638	7.38615	314.726	8.68903	1740.4	59.9247	116.997	25.2835	193.66	957.695	20.2572	36.2579		153.13	155.592	438.458	61.6258	74.3494	2.84205	64.2328	56.6753	261.924
ENSMUSG00000037716	Ccdc33	9	58028677	58118823	-	5342	982.849	424.937	826.494	0	257.229	33.021	1286.55	458.155	1.90587	143.323	646.624	1666.34	423.156	8.76774	0	648.496	1535.4	93.8508	506.506	287.772	18.1289		536.825	44.7038	572.088	242.395	458.112	18.4733	0.75568	19.3211	64.7226
ENSMUSG00000028953	Abcf2	5	24565341	24577467	-	2573	32.7782	1660.54	0	0	0.770148	4.12763	25.2905	0	0	1440.89	0.671468	809.994	5728.68	0	0	0	2.2985	125.134	0.481012	414.677	0		770	0	0	228.015	0	1280.34	0	77.2845	0
ENSMUSG00000025235	Bbs4	9	59321966	59353508	-	2542	0.496639	1804.66	175.274	0	1534.9	0	586.576	2.49902	1.90587	0.547036	856.122	770.958	12.1646	128.228	1221.25	1423.35	22.985	173.55	101.494	1408.47	1.64808		600.339	117.275	1280.49	8.9015	992.076	1610.73	0	7.72845	640.147
ENSMUSG00000024169	Ift140	17	25016091	25099495	+	7572	3.97311	0	601.346	20.8232	0	8374.96	0.815822	0	357.668	0	13.4294	16.2649	0	0	35.6514	24.7364	0	764.959	4.32911	0	0		0.870056	0	0	0	0	9.94718	0	0	0
ENSMUSG00000020444	Guk1	11	59183875	59192212	-	1835	675.429	0	0	0	0	0	0	234.908	0	181.069	0	173.222	0	358.381	362.582	0	2390.44	3496.32	2197.26	102.478	27.4681		0.870056	3.48341	0	63.68	0	7.10513	850.895	0	597.673
ENSMUSG00000045962	Wnk1	6	119923969	120038672	-	15780	0.496639	15.8954	15.6749	2.23106	571.45	297.189	36.712	424.834	1.27058	104.484	658.711	104.909	224.177	1991.37	22.7562	0	3670.71	1498.63	227.038	2.3832	326.321		13.9209	56.8957	216.814	720.337	1664.22	0.710513	27.2045	920.974	3841.89
ENSMUSG00000000605	Clcn4-2	7	7282316	7299511	-	4578	0	1.05969	1916.61	0	0	0	1.63164	0	238.233	892.215	1973.45	1621.61	896.708	0	0.758541	112.985	0	348.589	724.404	1465.67	0.549361		20.0113	257.772	1285.32	449.868	132.928	791.512	60.4544	1.28808	3.03387
ENSMUSG00000030298	Sec13	6	113728067	113740743	-	1663	33.7715	518.19	2.84998	0	1062.03	0	0	22.4912	0	0	0	0	2113.17	0	16.6879	0	3544.29	22.3454	298.709	73.8793	2480.92		687.344	0	368.691	17.803	0	18.4733	0	0	1489.63
ENSMUSG00000025609	Mkln1	6	31398735	31516811	+	22296	36.2547	567.995	691.833	0	465.939	1147.48	0	24.1572	2085.02	0	7.38615	1400.41	0.868903	962.259	449.056	110.98	27.5821	1008.52	690.253	511.197	0		545.525	276.931	203.934	461.509	7.51004	136.419	343.079	2873.7	14.1581
ENSMUSG00000055044	Pdlim1	19	40221173	40271842	-	5260	0.496639	0	60.5621	0	0	4977.92	124.821	0.833008	608.607	89.7139	813.148	274.064	0	0	862.461	295.5	1942.24	103.534	0	1.1916	0		4.35028	519.609	33.8101	3.42365	0	1126.87	0	0	4.04516
ENSMUSG00000066037	Hnrnpr	4	136310942	136342968	+	5720	25.3286	190.745	426.785	113.04	1235.32	28.8934	261.063	685.566	1.90587	100.108	131.608	587.164	311.936	3122.41	852.6	227.976	16.0895	9.68302	571.924	19.0656	1235.51		698.655	419.751	533.985	460.824	987.57	2.13154	750.39	1273.91	3376.7
ENSMUSG00000022110	Sucla2	14	73525319	73596142	+	3988	23.8387	1.05969	151.049	1894.17	362.74	1878.07	27.7379	51.6465	0	1143.3	1299.29	474.123	2250.46	0	46.271	0	2.2985	0.744848	125.063	309.221	100.533		534.214	333.827	979.42	34.9213	2002.93	765.223	205.545	0	0
ENSMUSG00000038241	Cep250	2	155956458	155998900	+	10373	1.48992	234.192	7.83745	1492.58	0.770148	24.7658	1399.95	289.054	1216.58	155.358	2.01441	101.656	1404.15	8.76774	223.011	240.679	64.3581	246.545	2976.5	29.79	20.3264		66.1243	83.0213	0	466.302	42.0562	2498.16	121.664	471.436	2.02258
ENSMUSG00000051223	Bzw1	1	58393136	58406548	+	2833	17.879	1450.72	0	1300.71	5.39103	2431.17	2250.85	0.833008	0	1758.17	0	0.813247	0	28.4951	3.03416	0	2.2985	391.045	464.177	18.4698	0.549361		115.717	82.4407	0	193.094	0	1295.98	0	57.9634	150.682
ENSMUSG00000026021	Sumo1	1	59639434	59670834	-	1736	957.52	2.11939	812.957	547.352	336.555	28.8934	548.232	8.33008	19.0587	317.281	346.478	1284.12	433.583	682.787	587.869	593.006	6.89551	875.941	834.075	854.379	20.3264		550.746	1018.9	412.161	338.942	216.289	772.328	121.664	302.698	1216.58
ENSMUSG00000043940	Wdfy3	5	101832956	102069921	-	15351	1110.98	197.103	462.409	0	338.865	16.5105	583.313	23.3242	164.54	3.28221	1.34294	6.50597	630.824	3446.82	3.03416	1.33711	2863.94	52.1394	92.3543	83.4121	13.1847		4.35028	13.9336	164.22	348.528	355.976	273.548	28.7158	1751.78	2.02258
ENSMUSG00000018286	Psmb6	11	70525367	70527858	+	1872	251.796	1214.41	1264.68	78.8306	1065.88	82.5525	1048.33	129.116	639.736	627.45	16.1152	47.9816	1047.03	915.132	254.87	890.512	4.59701	2.97939	290.05	154.908	65.9234		123.548	99.8578	362.788	469.041	166.723	1121.19	77.835	1.28808	3.03387
ENSMUSG00000031700	Gpt2	8	85492576	85527560	+	5643	200.642	2025.07	446.022	113.04	0	0	0.815822	0	1296.62	3.82925	6.71468	1414.24	0	39.4548	29.5831	177.166	2266.33	29.7939	96.2024	313.391	1631.05		348.022	295.509	211.984	73.9509	0	0.710513	0	522.959	0
ENSMUSG00000030007	Cct7	6	85451505	85468477	+	2452	8.9395	711.054	1205.54	104.86	1374.71	1296.07	0	194.924	991.686	1117.59	1833.11	0	28.6738	0	384.58	0	0	11.9176	817.721	2.979	0		0	2.90284	1.07334	43.138	78.8554	965.587	2135.55	0	0
ENSMUSG00000024073	Birc6	17	74528295	74703773	+	29247	637.685	574.353	418.235	289.294	26.9552	1019.52	203.955	151.608	60.3524	636.203	91.9912	971.017	288.476	1503.67	90.2663	2226.95	59.7611	281.553	494	38.1313	17.5796		287.119	79.5379	1323.42	316.346	132.928	411.387	541.822	88.8772	29.3274
ENSMUSG00000020647	Ncoa1	12	4247363	4477182	-	7328	545.31	439.772	495.184	1037.44	13.8627	235.275	48.9493	79.1358	36.2115	1336.41	955.5	214.697	225.915	1.09597	640.208	893.855	710.238	357.527	211.645	721.515	859.751		846.565	513.803	326.294	440.967	925.988	1546.08	936.287	2220.64	2011.46
ENSMUSG00000005103	Wdr1	5	38526814	38561666	-	2948	0.993278	0	4813.62	250.622	0	4.12763	1316.74	5.83106	0	11.4878	1.34294	0.813247	248.506	0	8.34395	11.3654	1884.77	1369.78	36.0759	0	81.8549		833.514	184.621	163.147	49.3006	209.53	125.761	427.715	1.28808	52.5871
ENSMUSG00000090262	Mpv17	5	31140660	31158153	-	3258	0	0	0	71.3938	204.089	2253.68	1731.99	40.8174	0	10.3937	2380.36	649.784	0	2303.72	78.8882	0	0	314.326	0	0	0		4.35028	9.2891	0	0	0	0	90.6816	1.28808	0
ENSMUSG00000022722	Arl6	16	59612949	59639391	-	2098	2318.31	23.3132	163.874	0	0	8.25525	0	16.6602	1254.7	1332.03	1235.5	527.797	1014.88	12.0556	0.758541	1.33711	386.149	64.8018	94.7594	1580.06	0		580.327	372.144	194.811	62.9952	737.486	500.201	2.26704	0	0
ENSMUSG00000043542	Zc2hc1a	3	7503426	7553848	+	3361	446.975	1925.46	315.635	43.8774	52.37	41.2763	151.743	1.66602	2201.28	0.547036	1710.9	0.813247	0	0	1579.28	273.438	0	0	321.316	548.733	388.948		47.8531	1105.4	85.3303	712.12	0	0	39.2953	243.446	0
ENSMUSG00000027452	Acss1	2	150618105	150668500	-	4128	0.496639	0	1100.09	98.9101	2.31044	1176.37	2362.62	1596.88	643.548	2.73518	272.616	1986.76	166.829	0	8.34395	492.055	2.2985	0.744848	6.25316	0	79.6574		4.35028	759.964	198.031	90.3845	6.00803	1266.85	473.055	267.92	8.09033
ENSMUSG00000087260	Lamtor5	3	107278858	107284079	+	881	489.19	1225	406.835	331.684	883.36	1122.71	1.63164	0	36.8467	399.336	1600.78	401.744	15.6403	19.7274	474.846	50.1414	0	534.801	260.228	1691.48	6.04298		294.949	133.531	42.3968	573.805	39.0522	230.206	1369.29	0	350.918
ENSMUSG00000042712	Wbp5	X	136245079	136247139	+	1037	108.764	444.011	48.4497	895.397	0	4.12763	0	0	292.233	1239.58	0	323.672	11.2957	0	0	381.075	5401.48	70.0157	38.481	687.554	0		474.181	245.58	113.774	0.684731	42.8072	0	86.9032	0	170.908
ENSMUSG00000020664	Dld	12	31331564	31351437	-	2241	2638.15	1.05969	0	0	0	8.25525	110.136	249.902	0	1527.32	2513.31	0	0	0	6.06832	0.668553	0	18.6212	0	2843.76	17.0302		562.926	1.16114	0	495.06	0	0	0	0	0
ENSMUSG00000030603	Psmc4	7	28041707	28050101	-	2169	0	893.321	2.84998	68.419	119.373	1803.77	162.349	1266.17	254.116	1510.37	19.4726	40.6623	1842.94	1.09597	147.915	209.257	0	166.101	1283.34	135.843	0.549361		147.91	153.851	718.062	408.784	0.751004	1635.6	15.1136	0	0
ENSMUSG00000028954	Nub1	5	24685815	24710555	+	3455	6.45631	13.776	0.712495	0	760.906	4.12763	0	0	0	28.9929	1171.04	2.43974	6.95123	3.2879	1.51708	0	7500.02	149.714	258.785	0.595801	0		156.61	0	153.487	67.1036	0	6.39462	5.28976	1.28808	23.2597
ENSMUSG00000056537	Rlim	X	103957163	103981284	-	8917	0	922.992	0	0	0	1630.41	14.6848	0.833008	0	107.766	0	0	1869.01	0	0	22.0622	0	99.8096	217.418	121.543	4901.95		75.6949	166.043	0.536668	317.715	53.3213	15.6313	154.159	0	0
ENSMUSG00000028452	Vcp	4	42979963	43000507	-	4851	1248.55	793.71	39.8997	662.624	0.770148	1324.97	9.78986	165.769	201.387	554.694	481.443	269.998	139.893	1087.2	1040.72	92.2603	64.3581	11.1727	610.885	45.2809	1052.03		208.813	315.249	435.775	410.154	417.558	596.831	1784.92	320.731	9.10162
ENSMUSG00000004394	Tmed4	11	6270369	6274870	-	2178	1580.31	11.6566	0	0	13.0925	4.12763	1.63164	1478.59	1748.31	0	0	59.367	574.345	1.09597	2003.31	45.4616	36.7761	247.29	460.329	1544.91	69.2195		98.3163	183.46	234.524	440.967	0.751004	1.42103	0	0	0
ENSMUSG00000073639	Rab18	18	6765205	6790231	+	2257	1373.7	0	0	0	0	8.25525	0	401.51	748.37	36.6514	0.671468	1336.98	1609.21	1.09597	0	1427.36	6.89551	5.95878	218.38	2464.23	239.522		565.536	2.32227	379.424	55.4632	1146.78	984.061	0	59.2515	3.03387
ENSMUSG00000033685	Ucp2	7	100493337	100502020	+	6989	746.449	0	801.557	13.3863	1268.43	4.12763	243.931	734.713	1870.29	0.547036	0	0	2272.18	638.949	0.758541	22.7308	0	539.27	87.0632	140.609	488.382		2123.81	65.6042	71.9136	528.612	891.441	227.364	4318.71	2.57615	30.3387
ENSMUSG00000061315	Naca	10	128035346	128048637	+	7034	672.449	706.815	493.047	85.5238	87.7968	0	859.876	279.891	696.276	729.199	32.2305	60.1803	290.214	1040.07	405.819	66.8553	0	356.782	739.797	1500.82	763.612		348.893	164.301	806.612	290.326	816.341	883.878	365.749	19.3211	710.938
ENSMUSG00000024502	Jakmip2	18	43531408	43687773	-	3511	0.496639	12.7163	1719.96	0.743685	0	3339.25	1.63164	44.1494	0	0	0	344.817	280.656	0	440.712	1577.78	1461.85	2.23454	625.797	0.595801	0.549361		217.514	16.2559	0	632.007	0	38.3677	1.51136	1.28808	276.082
ENSMUSG00000022261	Sdc2	15	32920723	33034730	+	3322	963.48	297.774	0	135.351	222.573	0	0	116.621	865.899	72.2087	0.671468	7.31922	0	37.2629	852.6	0	0	530.332	533.924	3984.12	1209.14		320.181	67.9265	2.68334	389.612	20.2771	176.918	24.9374	1.28808	0
ENSMUSG00000071550	Wdr52	16	44394796	44482428	+	8493	6.45631	0	1.42499	37.1843	0.770148	6909.65	0.815822	3.33203	57.176	35.5573	21.487	0.813247	756.815	0	23.5148	1305.01	48.2686	301.663	316.025	0.595801	0		133.119	223.519	178.711	278.685	93.8755	125.05	12.8466	85.013	250.8
ENSMUSG00000012609	Ttll5	12	85824659	86061893	+	15833	0	1496.29	34.1998	0	0.770148	3178.27	2706.9	66.6407	0	0	0.671468	0	105.137	506.337	878.39	68.1924	163.194	323.264	291.012	0	0.549361		0.870056	112.05	2.68334	429.326	60.8313	46.8939	0	0	98.0952
ENSMUSG00000042269	Fam92b	8	120166397	120177466	-	1395	1020.59	936.768	1191.29	0	1189.88	0	40.7911	0	1286.46	22.4285	6.71468	33.3431	0	35.0709	399.751	607.714	452.805	4.46909	113.519	2178.84	296.106		308.87	490.58	392.305	571.066	100.635	839.116	109.574	0	1101.3
ENSMUSG00000053552	Ebf4	2	130295169	130370481	+	3236	838.327	482.16	60.5621	3.71843	90.8774	4.12763	675.501	1.66602	126.422	1228.64	329.02	11.3855	1020.09	1436.81	628.072	4.01132	1569.88	382.107	583.468	7.74541	325.771		748.248	475.486	4.29335	290.326	108.145	602.515	33.2499	320.731	0
ENSMUSG00000021557	Agtpbp1	13	59449537	59585227	-	12833	1451.68	1.05969	9.26244	172.535	300.358	37.1486	2845.59	2.49902	4.44702	752.174	147.052	1010.05	2.60671	404.412	14.4123	234.662	0	1050.98	276.101	69.1129	1015.22		40.8926	155.592	54.7402	39.7144	39.8032	69.6303	1144.1	1865.13	27.3049
ENSMUSG00000025066	Sfr1	19	47731756	47735588	+	1583	0	12.7163	785.17	6.69317	0	0	485.414	685.566	1677.16	349.009	0.671468	992.161	1734.33	677.308	570.423	0.668553	4.59701	468.509	0.481012	0	1346.49		53.0734	7.54739	0	310.868	132.928	0	98.994	0	141.581
ENSMUSG00000043962	Thrap3	4	126164082	126202760	-	9234	0	3.17908	22.0874	0.743685	0	1205.27	110.136	0.833008	490.443	1151.51	470.028	0	720.321	2214.95	0.758541	795.578	0	141.521	86.1012	2370.1	0		200.113	416.268	108.407	60.2563	2.25301	6.39462	64.2328	2.57615	586.549
ENSMUSG00000024974	Smc3	19	53600398	53645833	+	5541	652.584	701.517	691.833	310.86	23.8746	2266.07	871.298	0	96.5639	1.09407	0	1416.68	0.868903	0	0	2.67421	0	7.44848	5.77215	732.835	1974.95		39.1525	146.303	571.552	297.173	39.0522	918.694	994.474	696.849	414.629
ENSMUSG00000024614	Tmx3	18	90510154	90543267	+	4611	157.931	624.159	7.83745	6.69317	4782.62	33.021	100.346	75.8038	316.374	12.0348	582.835	60.9935	72.9879	107.405	2.27562	56.1584	0	449.143	710.936	29.1942	1565.13		266.237	0	35.9568	87.6456	803.574	903.062	1.51136	1.28808	899.038
ENSMUSG00000066148	Prpf4	4	62408797	62426990	+	5671	12.9126	82.656	0	938.531	0	8.25525	2753.4	704.725	1994.81	51.4214	52.3745	234.215	0	0	135.779	34.0962	2100.83	0	190.962	0	448.279		47.8531	6.96682	530.228	0.684731	178.739	372.309	243.329	1129.64	0
ENSMUSG00000047126	Cltc	11	86694351	86757565	-	8499	1.48992	574.353	837.182	231.286	96.2685	6174.93	367.12	0	0.635289	90.2609	75.8759	2.43974	262.409	15.3435	0.758541	1.33711	124.119	399.983	5.77215	449.234	30.7642		12.1808	506.256	55.2768	156.803	1478.73	1143.22	85.3918	96.6057	1225.68
ENSMUSG00000090841	Myl6	10	128490860	128493875	-	665	349.137	902.858	2373.32	0.743685	85.4864	136.212	518.047	469.817	985.333	348.462	155.781	964.511	380.58	534.832	21.2391	428.542	4.59701	213.771	101.013	483.79	280.724		300.169	220.035	760.996	534.09	908.715	90.9457	995.986	91.4534	1032.53
ENSMUSG00000038776	Ephx1	1	180976155	181020904	-	2005	0	0	0	0	0	0	0	0	0	856.111	0	0	0	0	0	0	8217.15	601.837	47.6202	0	0		0	738.483	0	0	0	0	0	0	0
ENSMUSG00000027195	Hsd17b12	2	94032689	94157964	-	2407	0	0	246.523	1761.79	2586.93	4.12763	1.63164	2034.21	0.635289	562.9	0	0.813247	365.808	1.09597	478.639	213.937	4.59701	782.09	573.367	102.478	0.549361		0.870056	341.955	201.787	32.1824	0	76.7354	1541.59	1.28808	0
ENSMUSG00000038872	Zfhx3	8	108714644	108961636	+	16439	1.48992	192.864	0	0	291.116	86.6802	283.906	0	685.477	0	0.671468	0	1.73781	0	0	1935.46	4341.87	537.78	1341.54	0	1.64808		254.056	142.239	44.5435	29.4434	38.3012	0.710513	0.75568	1.28808	640.147
ENSMUSG00000038039	Gcc2	10	58255497	58305599	+	9630	3145.71	537.264	0	576.356	1315.41	1939.98	124.821	0	40.6585	237.414	3.35734	0	35.625	0	442.229	1.33711	2.2985	0	742.202	433.147	115.366		13.0508	195.652	62.7902	187.616	51.8193	0	241.062	0	1.01129
ENSMUSG00000031231	Cox7b	X	106015700	106022450	+	1214	642.651	69.9397	28.4998	1456.88	58.5312	214.637	230.062	591.436	577.477	72.2087	334.391	256.173	1253.83	929.38	576.491	46.1301	18.388	160.142	637.822	408.124	1123.44		205.333	167.204	275.848	152.695	509.181	69.6303	343.834	294.969	225.518
ENSMUSG00000019971	Cep290	10	100488289	100573655	+	8006	99.3278	1.05969	37.7622	300.449	160.191	82.5525	0	247.403	588.913	0	138.994	226.083	1.73781	47.1266	831.36	132.373	549.342	1520.98	761.442	2927.17	1028.4		662.983	235.13	816.809	495.06	374.751	567.7	390.686	1.28808	18.2032
ENSMUSG00000079426	Arpc4	6	113378113	113390448	+	2323	0	746.024	1786.23	551.814	904.154	264.168	867.219	519.797	609.877	97.3724	1359.72	14.6384	463.125	527.16	329.207	197.892	4.59701	70.7606	86.1012	63.1549	206.56		109.627	1344.02	418.065	93.8081	1324.77	1645.55	374.817	1.28808	72.8129
ENSMUSG00000068739	Sars	3	108424865	108445209	-	3653	1008.67	0	847.157	0	229.504	441.656	65.2658	1659.35	329.715	85.8846	280.674	0	0	2037.4	189.635	120.339	572.328	123.645	1214.07	34.5565	408.725		120.068	2.90284	2.68334	2.73892	77.3534	138.55	2.26704	1.28808	118.321
ENSMUSG00000043535	Setx	2	29124181	29182471	+	11380	0.496639	154.715	2.13749	290.037	0	206.381	290.433	0	0	0	0	0	153.796	0	0	29.4163	8520.55	0	0	0	0		0	119.017	46.6901	0	0	736.802	0	0	13.1468
ENSMUSG00000006998	Psmd2	16	20651652	20663414	+	4038	2.4832	25.4326	79.7995	1.48737	1709.73	1539.6	0	0	512.678	15.317	1231.47	0	0.868903	193.986	2095.85	1781.02	2.2985	19.366	67.3417	91.1575	263.694		656.022	524.253	22.5401	349.213	101.386	2009.33	155.67	6.44038	0
ENSMUSG00000035864	Syt1	10	108497650	109010982	-	8338	1079.69	469.444	441.747	1395.15	49.2895	1518.97	163.164	66.6407	1089.52	8.20554	1021.98	3.25299	130.336	15.3435	121.366	274.107	11.4925	877.431	481.493	346.16	68.1208		560.316	398.851	1190.87	551.208	479.14	589.726	178.34	59.2515	2461.48
ENSMUSG00000005625	Psmd4	3	95032694	95042614	-	2808	676.919	891.202	1.42499	1282.86	0	0	11.4215	519.797	0	124.177	0	318.793	4039.53	0	863.978	0	2.2985	691.964	106.304	1.7874	94.4902		549.005	427.879	54.2035	321.139	666.891	1273.24	211.59	0	0
ENSMUSG00000022972	1110004E09Rik	16	90925809	90934927	-	1360	2210.54	477.921	2.84998	882.011	23.1044	0	116.663	582.273	0	907.532	817.177	614.815	501.357	0	153.225	34.7647	599.91	413.391	143.342	102.478	1011.37		326.271	1190.75	101.43	46.5617	0.751004	851.195	23.4261	1.28808	1.01129
ENSMUSG00000093661	Eif4e3	6	99625135	99666771	-	2515	4.96639	0	136.087	14.8737	42.3581	33.021	898.22	1834.28	9.52933	115.972	0	156.957	0	0	210.116	4.01132	5504.92	13.4073	550.759	18.4698	22.5238		99.1864	550.379	131.484	482.051	11.2651	169.813	0	68.268	2.02258
ENSMUSG00000033379	Atp6v0b	4	117884326	117887333	-	2051	272.655	0	629.846	0	512.918	227.019	531.1	64.9746	780.135	563.994	1136.12	0	183.339	0	1237.94	2.00566	2.2985	909.459	413.189	1430.52	670.221		308.87	126.564	258.137	250.612	657.879	196.812	34.7613	104.334	125.4
ENSMUSG00000041571	Sepw1	7	15917208	15922402	-	736	436.546	89.0142	146.774	539.172	442.065	0	17.1323	25.8233	793.476	137.306	175.253	613.188	140.762	218.097	380.029	376.395	2926	537.78	351.139	832.334	374.665		488.972	289.123	589.798	638.169	833.614	319.02	707.316	142.976	0
ENSMUSG00000021748	Pdhb	14	8165991	8172992	-	1485	22.3488	113.387	18.5249	176.253	171.743	4.12763	0	16.6602	0.635289	355.573	0	2188.45	136.418	0	334.516	214.605	3112.17	1213.36	4.81012	1466.27	0		340.192	637.464	72.4502	552.578	593.293	52.578	673.311	521.671	1801.11
ENSMUSG00000023074	Mospd1	X	53344598	53370502	-	2085	0	46.6265	0	1245.67	0	0	0	0	0	0	0	555.448	0	0	0	0	7056.41	310.602	334.303	0	0		29.5819	19.7393	27.3701	0	0	260.758	0.75568	0	0
ENSMUSG00000029447	Cct6a	5	129787439	129845820	+	1599	0	76.2979	967.569	231.286	0	4.12763	70.1607	710.556	59.0819	70.0206	1676.66	30.9034	332.79	93.1572	620.486	9.35974	1896.27	283.787	163.544	828.759	1409.11		0	599.147	1023.43	912.746	907.964	0	763.992	9.01653	2356.31
ENSMUSG00000028797	Tmem234	4	129600668	129624059	+	4273	231.93	455.668	45.5997	133.12	0	1754.24	211.298	0	320.186	559.618	443.841	1262.16	596.068	404.412	622.762	0	0	73.74	311.215	2.3832	2099.11		343.672	95.2132	490.515	134.892	247.08	2.13154	0.75568	1.28808	0
ENSMUSG00000024097	Srsf7	17	80200089	80207305	-	2279	599.443	2837.86	451.009	0	752.434	16.5105	744.845	1363.63	636.559	200.215	0	8.94571	0	74.5257	24.2733	0	4.59701	1137.38	168.835	146.567	349.394		1352.07	0	1.61	126.675	807.329	3.55257	5.28976	1504.47	0
ENSMUSG00000024425	Ndfip1	18	38418975	38464399	+	930	351.62	123.984	29.2123	655.187	595.324	0	222.719	258.233	0	28.9929	0.671468	0	0.868903	457.018	0.758541	103.626	5410.68	0	2.88607	0	1271.77		418.497	1091.47	163.147	173.237	2.25301	194.681	663.487	3.86423	1621.1
ENSMUSG00000034647	Ankrd12	17	65967501	66077089	-	11508	4.46975	257.505	210.186	3119.76	32.3462	825.525	0	116.621	1120.65	33.9162	31.559	1132.85	34.7561	659.772	250.318	467.318	6.89551	554.912	33.6709	8.34121	609.242		45.2429	311.765	419.675	145.848	66.8393	717.618	66.4998	212.532	265.97
ENSMUSG00000007617	Homer1	13	93303757	93404129	+	10502	0	0	0	32.7222	0	0	90.5562	0	0	0	193.383	0	0	0	0	0	9191.72	0	0	0	0		1.74011	1.16114	0	0	0	25.5785	0	0	0
ENSMUSG00000021519	Mterfd1	13	66906968	66933088	-	4652	0	0	0	0	24.6447	4.12763	0.815822	0	0	0.547036	0	0.813247	178.125	13.1516	348.929	0	8931.99	0	0	0	0		0	15.6754	1.07334	0	1.50201	0	0	425.065	1849.65
ENSMUSG00000025035	Arl3	19	46531109	46573085	-	822	77.9723	49.8056	1047.37	1300.71	133.236	0	490.309	0	1783.89	343.538	553.29	688.007	796.784	47.1266	0.758541	330.934	0	773.897	695.063	330.67	56.0349		374.994	370.983	256.527	482.051	492.658	79.5775	956.69	1606.23	1.01129
ENSMUSG00000050272	Dscam	16	96592079	97170752	-	7498	0	2064.28	2.13749	0.743685	72.3939	0	96.267	44.1494	0	0	1.34294	102.469	357.988	135.9	0	219.954	6302.5	32.0285	59.6455	0	0		9.57062	101.599	1.07334	0	190.004	731.829	0.75568	2599.34	12.1355
ENSMUSG00000015757	Ppil4	10	7792891	7823135	+	6450	22.8454	135.641	299.248	0	0.770148	16.5105	20.3955	2.49902	53.3643	671.76	703.027	766.892	1418.05	0	238.182	1.33711	2.2985	1711.66	320.354	1.1916	3104.44		81.7853	149.787	2.68334	425.903	784.799	366.625	182.874	0	3.03387
ENSMUSG00000024268	Celf4	18	25477632	25753983	-	3995	386.385	73.1188	21.3749	455.135	525.241	656.293	178.665	24.1572	0.635289	334.239	577.463	766.892	461.388	0	370.168	39.4446	3148.95	629.397	202.025	92.9449	519.696		127.028	72.5711	190.517	67.7884	574.518	12.0787	3.02272	3.86423	407.55
ENSMUSG00000005687	Bcas2	3	103171655	103179166	+	4390	23.8387	820.202	888.482	141.3	1801.38	3904.74	72.6081	0.833008	196.94	0	0	636.772	17.3781	0	0	4.01132	151.701	127.369	648.404	1.1916	10.9872		292.339	133.531	1.61	101.34	2.25301	146.366	10.5795	0	0
ENSMUSG00000027176	Cstf3	2	104590523	104665429	+	5879	33.2748	2649.23	1.42499	0.743685	3097.53	4.12763	15.5006	156.606	928.157	0.547036	0	1.62649	1417.18	0	14.4123	68.8609	0	485.641	5.77215	127.501	438.39		715.186	211.327	1013.23	31.4976	3.75502	249.39	1.51136	0	2.02258
ENSMUSG00000021013	Ttc8	12	98920574	98983238	+	2749	0	289.296	1173.48	2161.89	11.5522	1242.42	0	3.33203	1144.79	37.7455	183.311	0.813247	0	393.452	889.01	1833.17	2.2985	0	0.962024	76.8583	0.549361		37.4124	60.9597	19.3201	985.328	3345.72	0.710513	196.477	233.142	150.682
ENSMUSG00000032580	Rbm5	9	107740371	107770996	-	15262	1875.81	482.16	0	20.8232	150.949	4.12763	867.219	1253.68	247.763	3.28221	57.7463	387.919	271.967	1.09597	14.4123	1564.41	0	93.106	577.696	160.866	1405.82		1281.59	711.777	100.894	934.658	98.3815	24.1574	556.936	3.86423	1.01129
ENSMUSG00000020562	Efcab10	12	33394854	33401269	+	675	930.205	499.115	120.412	93.7043	247.988	784.249	425.043	448.158	1.27058	493.426	794.347	427.768	797.653	5.47983	1205.32	264.078	2.2985	583.216	586.835	170.995	558.151		256.667	540.509	487.831	377.287	512.936	213.154	386.908	1577.89	988.031
ENSMUSG00000022462	Slc38a2	15	96687394	96699698	-	4626	1.48992	4.23877	1682.2	4.46211	0	4.12763	0	414.005	1097.78	4.92332	4.70028	0.813247	0.868903	5.47983	523.393	137.722	4838.35	19.366	468.025	0	223.59		843.954	942.263	485.685	397.144	1.50201	412.808	3.02272	1.28808	0
ENSMUSG00000060904	Arl1	10	88730858	88744094	+	2369	3.97311	61.4622	120.412	40.159	0.770148	4.12763	0	95.796	1523.42	1939.79	1725	0	2.60671	2599.63	2.27562	40.1132	0	0.744848	1.92405	1.7874	1269.03		40.8926	985.225	37.5668	62.3105	202.771	15.6313	0	2.57615	98.0952
ENSMUSG00000015094	Npdc1	2	25399351	25409494	+	3906	86.9118	0	61.2746	0	0	0	660	10.8291	1.27058	842.435	2652.3	1277.61	40.8385	0	1.51708	0	2144.5	598.858	1.92405	1043.25	9.33915		718.666	128.886	419.675	89.6998	105.141	1413.21	0	0	37.4178
ENSMUSG00000020593	Lpin1	12	16535669	16589770	-	5725	996.258	0	0	0.743685	0	0	196.613	0	0	0	0.671468	11.3855	0	0	0	0	8212.56	0	5.77215	0.595801	1.09872		400.226	42.3815	0	215.006	232.06	0.710513	0	300.122	0
ENSMUSG00000030500	Slc17a6	7	51621830	51671125	+	4319	0	7.41785	32.0623	33.4658	185.606	0	272.485	158.272	0	239.602	0.671468	1558.18	301.509	1173.78	917.076	1164.62	2098.53	490.855	88.5062	262.152	432.347		575.977	215.391	28.4434	1185.95	44.3092	1150.32	1514.38	30.9138	86.971
ENSMUSG00000032570	Atp2c1	9	105403539	105521257	-	7272	2.97983	0	25.6498	3.71843	93.1879	0	40.7911	9.9961	3.17644	182.163	18.8011	295.209	3097.64	341.942	0	3.34276	2627.19	200.364	217.899	1992.95	248.311		990.994	96.3744	18.2467	2.05419	271.112	0.710513	4.53408	718.746	3.03387
ENSMUSG00000020745	Pafah1b1	11	74673949	74724670	-	9620	47.6774	0	775.195	1598.18	144.018	222.892	1415.45	57.4776	815.075	13.1289	32.2305	792.102	15.6403	478.938	1225.04	108.306	445.91	767.193	114.962	5.36221	325.222		213.164	89.9881	59.5702	11.6404	572.265	11.3682	521.419	7.72845	1.01129
ENSMUSG00000018395	Kif3a	11	53567379	53601967	+	3586	1015.63	103.85	686.845	2.23106	0.770148	780.122	263.51	432.331	0	25.1636	157.124	2.43974	0	785.808	666.757	0	3374.2	43.2012	680.632	2.979	368.622		0.870056	462.713	12.3434	196.518	255.341	36.2362	228.971	350.357	1047.7
ENSMUSG00000026667	Uhmk1	1	170193420	170215397	-	8101	0.496639	0	174.561	1.48737	1.5403	74.2973	0	124.118	311.291	0	19.4726	0.813247	2162.7	4974.59	1.51708	87.5804	6.89551	1351.9	0.481012	95.3281	0		98.3163	3.48341	239.354	39.0297	10.5141	0.710513	18.892	6083.58	41.4629
ENSMUSG00000030327	Necap1	6	122874557	122888934	+	2386	0	832.918	2899.86	0	0	20.6381	0	0.833008	0	1322.19	0	0	238.08	2849.51	424.024	0	0	723.247	75.9999	0.595801	0		149.65	49.3483	0	26.7045	0.751004	0	0	0	1.01129
ENSMUSG00000038539	Atf5	7	44812257	44816658	-	1992	199.152	121.865	337.01	224.593	445.145	2162.88	327.96	338.201	104.187	329.863	245.086	212.257	528.293	725.53	58.4076	103.626	615.999	355.293	209.24	551.116	1184.97		368.904	117.855	246.867	508.755	516.691	617.436	48.3635	271.784	286.195
ENSMUSG00000022829	Stxbp5l	16	37114942	37384962	-	8521	442.009	784.173	2.13749	383.742	0.770148	1807.9	17.1323	1652.69	82.5875	1187.61	1038.09	57.7405	128.598	142.476	96.3347	12.7025	4.59701	934.039	480.531	0	113.168		1219.82	167.784	1338.45	635.43	577.522	2724.82	409.578	172.602	4982.63
ENSMUSG00000014905	Dnajb9	12	44205897	44210068	-	1865	0	693.039	1.42499	440.262	0.770148	2724.23	0	0	0	59.0799	0	1319.09	973.172	41.6467	0	1880.64	1215.91	2.23454	0	0	0		312.35	243.839	88.5503	1133.23	0	9.23667	0	1583.04	0
ENSMUSG00000032409	Atr	9	95857597	95951644	+	8074	0	0	157.461	1015.13	0	7000.46	0	0	707.076	0	0	0	278.918	0	0	0	186.179	0	0.962024	0	0		0	0	0	0.684731	0	0	0	597.667	0
ENSMUSG00000038462	Uqcrfs1	13	30540308	30545362	-	1363	2.4832	1218.65	286.423	140.557	197.928	4.12763	265.958	19.1592	5.08231	48.6862	2.01441	1369.51	188.552	13.1516	78.8882	1007.51	4360.26	17.8764	100.051	0	17.0302		552.486	459.81	0	28.074	0	1489.24	0	2.57615	0
ENSMUSG00000039218	Srrm2	17	23803187	23824739	+	8596	60.59	2.11939	1738.49	126.426	1595.75	309.572	537.627	791.358	3.17644	4.37629	382.066	1183.27	6.95123	872.39	2.27562	730.728	32.1791	172.06	123.139	590.439	67.0221		96.5762	207.844	45.0801	362.907	270.361	1282.48	442.073	20.6092	218.439
ENSMUSG00000036275	9530068E07Rik	11	52396428	52408728	+	3296	13.9059	158.954	0	850.776	837.921	0	2420.54	1.66602	884.322	0	0.671468	1402.04	57.3476	1383.11	665.999	627.771	0	1.4897	23.5696	1.1916	0		1.74011	183.46	197.494	377.287	35.2972	1951.78	6.04544	982.802	0
ENSMUSG00000079317	Trappc2	X	166440574	166453140	+	3643	1.98656	1131.75	453.147	145.762	24.6447	140.339	0.815822	1054.59	0	0	979.672	8.94571	1796.02	1360.09	425.541	137.722	691.85	110.982	386.734	469.491	0		604.689	986.967	763.679	847.012	483.646	1018.88	0	0	1307.6
ENSMUSG00000035171	1110059E24Rik	19	21581202	21652976	-	3067	0	0	0	0	1909.2	4882.98	0	0	0	721.54	0	0	0	0	62.9589	0.668553	2.2985	0	0	1719.48	0.549361		0	431.943	0	213.636	0	0	0	0	0
ENSMUSG00000015002	Efr3a	15	65787034	65873816	+	11091	0	0	324.898	0	0	4990.3	0	97.462	8.89404	0	0	0	0	246.593	0	19.388	3507.52	97.5751	0	0	0.549361		948.361	0	0	52.7243	0	873.931	0.75568	315.579	0
ENSMUSG00000056201	Cfl1	19	5490485	5494029	+	1148	306.426	992.932	3417.84	470.753	177.904	12.3829	177.033	0.833008	222.351	7.11147	30.2161	60.9935	12.1646	1993.56	43.9954	5.34842	2.2985	102.044	126.025	1008.1	95.0395		955.322	307.121	231.841	34.9213	48.8152	188.286	158.693	5.1523	27.3049
ENSMUSG00000030708	Dnajb13	7	100503018	100514960	-	1430	69.0328	1261.03	0.712495	2.23106	224.883	4.12763	0.815822	49.9805	6.98818	753.268	15.4438	350.509	101.662	2315.78	0	225.971	2.2985	723.247	75.5189	754.284	2321.05		1328.58	55.154	851.693	417.001	518.193	27.71	1.51136	0	0
ENSMUSG00000034024	Cct2	10	117050998	117063814	-	1962	0.496639	250.087	492.334	0	0	4528.01	0	0	1.27058	382.378	72.5186	0	1817.75	0	9.10249	610.389	0	0	791.746	296.709	0		0	27.2867	137.387	376.602	0	196.812	0.75568	0	0
ENSMUSG00000005871	Apc	18	34220924	34322189	+	15753	220.508	1.05969	99.7493	403.077	0	445.784	1171.52	200.755	0	0	438.469	1279.24	1278.16	0	97.8517	335.613	0	802.201	541.62	0	1935.4		0.870056	1.16114	109.48	82.1677	0	348.862	248.619	0	0
ENSMUSG00000024298	Zfp871	17	32771236	32788287	-	5376	0	0	0	2445.98	0	4.12763	2.44747	1429.44	0.635289	0	0	1888.36	0	0	0	1.33711	6.89551	1.4897	0.962024	3.57481	3460.98		0	665.332	0	24.6503	0	2239.54	1.51136	310.426	9.10162
ENSMUSG00000045193	Cirbp	10	80165985	80172786	+	2604	184.75	1316.14	53.4371	553.302	1257.65	0	58.7392	68.3067	221.716	0	801.062	1005.17	505.702	855.95	46.271	147.082	0	78.209	39.924	132.864	1909.58		260.147	743.128	457.241	919.594	299.65	967.719	170.784	1.28808	1775.83
ENSMUSG00000000171	Sdhd	9	50596338	50603849	-	1287	0	0	27.0748	200.795	98.5789	0	1475.82	513.133	6.98818	0	2266.88	35.7829	0	146.86	1244.01	1448.08	2.2985	834.975	309.772	442.68	170.302		708.226	1189	656.345	238.286	1038.64	816.38	953.668	0	2.02258
ENSMUSG00000041815	Poldip3	15	83125978	83149384	-	5679	0	0	2.13749	140.557	2709.38	4.12763	0	0	0	0	0	0.813247	0	0	0	1397.27	0	29.7939	797.518	53.6221	4080.11		42.6328	650.237	971.906	519.711	0	0	12.8466	1.28808	260.913
ENSMUSG00000005354	Txn2	15	77915047	77929006	-	4208	1594.21	474.742	0.712495	15.6174	157.88	615.016	0	1263.67	47.0114	7.11147	1003.17	5.69273	0	1442.29	848.048	1067.01	0	3.72424	645.518	22.6404	0		367.164	47.6066	60.1068	262.252	562.502	1040.19	0.75568	200.94	20.2258
ENSMUSG00000032187	Smarca4	9	21616169	21704230	+	6475	54.1337	21.1939	1519.75	12.6426	130.925	0	5.71075	3156.27	1.27058	105.031	975.644	61.8067	508.308	1.09597	1.51708	298.174	0	102.789	149.114	2103.77	0		0	367.5	236.134	1.36946	3.00402	154.181	345.346	1.28808	260.913
ENSMUSG00000078908	Mon1b	8	113635586	113645178	+	5156	0	51.9249	0	0	0	4.12763	0	0	0	83.6965	0.671468	0	0	0	0	0	9033.12	26.8145	0	0	0		0	333.246	0	0	0	0	0	0	0
ENSMUSG00000022400	Rbx1	15	81466316	81476369	+	1655	29.3017	1521.72	196.649	33.4658	10.0119	0	279.011	0	0	1021.86	146.38	343.19	24.3293	2.19193	1279.66	1269.58	0	2464.7	552.202	17.2782	8.24042		12.1808	525.995	849.546	7.53204	192.257	934.325	293.204	927.414	161.807
ENSMUSG00000004771	Rab11a	9	64715299	64737758	-	2992	25.8252	397.385	1469.17	386.716	1007.35	1077.31	616.761	73.3047	839.216	860.487	175.925	1755.8	255.458	0	37.1685	0.668553	0	35.0079	153.924	19.6614	0.549361		823.073	1083.34	1393.19	291.011	11.2651	1286.74	1443.35	32.2019	5.05645
ENSMUSG00000030062	Rpn1	6	88084473	88105304	+	3642	94.3614	0	958.306	1.48737	478.262	0	7.3424	0.833008	2754.61	49.7803	739.958	9.75896	410.991	0	9.10249	671.895	4.59701	0.744848	16.8354	2973.05	2.19745		927.48	720.486	0	3.42365	2.25301	68.9198	26.4488	24.4734	1.01129
ENSMUSG00000032301	Psma4	9	54950790	54958030	+	2370	528.921	2224.29	174.561	11.899	33.1164	4.12763	15.5006	11.6621	1.90587	0	108.106	797.795	1221.68	581.958	0	0	0	934.039	769.139	1755.23	1.09872		187.932	134.111	356.348	133.523	198.265	103.735	15.1136	2.57615	32.3613
ENSMUSG00000032042	Srpr	9	35200175	35247973	+	3364	0.496639	121.865	534.371	159.892	3.08059	107.318	0	0	43.8349	374.172	74.533	0	1268.6	0	492.293	917.254	1388.3	198.874	240.987	110.819	3135.76		1115.41	125.983	0	618.997	0	1264	0.75568	9.01653	68.7678
ENSMUSG00000025437	Usp33	3	152346478	152393612	+	5950	556.236	762.979	127.537	2.23106	0	16.5105	13.0532	885.488	534.913	1731.92	1661.88	1.62649	0	62.4701	0	0	1514.71	3.72424	74.5569	0.595801	1216.29		0.870056	17.4171	0.536668	503.962	13.5181	4.97359	0.75568	2462.8	14.1581
ENSMUSG00000033943	Mga	2	119897228	119969581	+	15340	0	188.625	0	1661.39	2.31044	0	3286.13	189.926	20.3292	1510.37	81.9192	46.3551	4.34452	0	1031.62	125.688	0	896.052	80.81	0.595801	0		1064.95	2.32227	0.536668	30.8129	0	39.0782	11.3352	5.1523	1.01129
ENSMUSG00000024350	Dnajc18	18	35671103	35703144	-	5169	0	2483.92	21.3749	2.23106	0	99.063	0	0.833008	694.371	3.28221	0	1.62649	602.15	252.072	908.732	948.008	2300.8	16.3867	97.1645	0	688.35		0	0	0	14.3793	4.50602	34.8151	1.51136	282.089	0
ENSMUSG00000005161	Prdx2	8	84969587	84974834	+	3050	0.993278	0	1400.05	550.327	0	4.12763	155.822	9.9961	64.7995	831.494	10.7435	52.861	93.8416	1321.74	515.808	321.574	1061.91	2078.13	579.62	0	64.2753		257.537	77.7962	287.654	380.026	0	818.511	648.373	0	1740.43
ENSMUSG00000034300	Fam53c	18	34758906	34773760	+	4517	0.496639	0	78.3745	0	1024.3	1820.28	748.925	44.9824	1.27058	1135.65	9.40056	1576.07	1.73781	158.915	2023.03	8.02263	13.791	5.95878	245.316	12.5118	207.109		69.6045	944.004	43.4701	2.05419	83.3614	1138.95	1.51136	3.86423	97.0839
ENSMUSG00000024276	Zfp397	18	23954688	23964671	+	5487	0	6.35816	0	0	0	0	0	3738.54	0	0	0	0.813247	1339.85	4004.66	0	0	2.2985	20.1109	0.962024	0	0.549361		0	21.481	2.14667	145.163	0	0	0.75568	0	1.01129
ENSMUSG00000027852	Nras	3	103058339	103067914	+	4514	0	0	2424.62	0	1127.5	4.12763	58.7392	0	3.17644	1803.03	0.671468	0	0.868903	311.255	0	1962.87	0	675.577	185.19	1.7874	553.207		0	0	0	0.684731	0	0	0.75568	0	0
ENSMUSG00000038274	Fau	19	6057888	6059524	+	815	136.576	400.564	1256.84	226.824	170.203	2282.58	675.501	528.127	170.893	79.8672	414.296	177.288	821.114	23.0153	54.6149	298.174	0	421.584	316.987	294.921	353.789		93.096	370.983	45.6168	226.646	468.626	701.277	15.8693	596.379	360.02
ENSMUSG00000021534	1700001L19Rik	13	68597439	68614231	+	1808	1023.57	0	466.684	2.23106	0	0	0	0	809.358	0	883.653	1.62649	28.6738	227.961	1499.63	2039.09	2.2985	15.6418	728.733	101.882	1263.53		320.181	17.9976	347.224	822.362	1487.74	98.7613	438.294	0	0
ENSMUSG00000022314	Rad21	15	51962605	51991760	-	3604	49.1673	63.5816	2.13749	0.743685	3109.86	1225.91	0	0.833008	2758.42	0	296.789	31.7166	0.868903	43.8387	321.621	0	0	0.744848	287.164	63.7507	826.24		0	17.4171	465.828	3.42365	0	512.991	878.855	0	10.1129
ENSMUSG00000033904	Ccp110	7	118712552	118737024	+	8256	4.96639	172.73	1.42499	206.745	120.913	2864.57	56.2917	307.38	2.54116	30.087	292.76	214.697	5.21342	185.218	93.3005	824.325	756.208	396.259	309.291	225.213	2010.66		493.322	721.066	24.6867	86.2761	1018.36	765.223	39.2953	1.28808	1024.44
ENSMUSG00000066306	Numa1	7	101969843	102014959	+	7195	4.46975	0	420.372	1746.92	0	4.12763	1055.67	0	1.90587	0	1234.83	3.25299	140.762	0	0	217.28	4183.28	62.5672	0.962024	0	0		148.78	571.86	0	254.035	470.879	181.891	217.636	1.28808	0
ENSMUSG00000027775	Mfsd1	3	67582768	67604231	+	2978	0.993278	968.559	308.51	560.739	0.770148	8.25525	2145.61	220.747	172.799	565.635	50.3601	0	482.241	6.5758	28.066	1184.01	2.2985	849.872	6.25316	1425.75	85.151		1119.76	1334.73	522.715	4.10839	676.654	316.178	2894.25	36.0661	3362.54
ENSMUSG00000007867	Ift43	12	86082561	86162458	+	775	990.795	0	87.6369	0.743685	93.958	0	116.663	552.284	844.934	1357.74	963.557	757.946	306.723	471.266	839.704	729.391	0	446.909	371.341	29.1942	112.07		636.011	591.019	1216.63	269.784	151.703	763.091	1394.23	69.5561	1.01129
ENSMUSG00000019370	Calm3	7	16915379	16924114	-	2423	1727.81	254.326	32.0623	217.156	200.238	606.761	418.517	79.1358	325.903	595.722	165.853	1097.07	155.534	17.5355	113.781	288.146	209.164	1147.81	664.278	458.171	297.205		74.8248	199.135	422.895	397.144	700.687	1191.53	194.21	74.7084	471.262
ENSMUSG00000020818	Mfsd11	11	116852440	116875635	+	7076	0.496639	0	85.4994	666.342	0	7689.77	0	0	0	0	0	0	457.912	0	49.3051	8.02263	0	108.003	0	0	0		0	0	0	0	770.53	70.3408	0	0	0
ENSMUSG00000040536	Necab1	4	14952245	15149794	-	5237	0	0	869.957	1166.84	0	1448.8	0	0	1311.87	848.452	2258.82	139.878	0	320.022	0	80.8949	195.373	0	0.962024	114.99	300.501		0.870056	13.9336	9.12336	128.045	0	0	3531.29	0	0
ENSMUSG00000056367	Actr3b	5	25759997	25850342	+	1741	0.496639	12.7163	1326.67	55.0327	0	0	0	2.49902	1721.63	111.595	0	2276.28	1979.36	0	0	1532.32	4.59701	0	0.481012	0.595801	30.7642		427.198	64.4431	1691.04	526.558	503.173	41.9203	415.624	28.3377	293.274
ENSMUSG00000054263	Lifr	15	7129559	7197489	+	10330	0	0	0	0.743685	0	0	8147.61	0	17.1528	0	235.014	136.625	0	0	133.503	0	245.94	7.44848	106.304	0.595801	10.9872		19.1412	204.36	1840.77	0	0	221.68	5.28976	18.0331	3182.53
ENSMUSG00000027673	Ndufb5	3	32736990	32751566	+	2023	568.652	0	650.508	996.538	0.770148	119.701	262.695	0.833008	664.512	541.565	837.321	422.075	33.0183	25.2072	47.7881	730.059	0	1477.78	328.05	1323.87	4.94425		388.915	478.969	8.58669	451.238	681.911	408.545	27.2045	284.665	0
ENSMUSG00000027777	Schip1	3	68064802	68626481	+	5102	0.993278	0	0	25.2853	1577.26	2051.43	22.0272	0	501.878	1.64111	0	932.794	43.4452	6.5758	9.10249	64.8496	3217.91	22.3454	518.531	2.3832	30.2149		29.5819	239.194	206.617	199.257	141.94	98.0508	34.0056	4394.91	630.034
ENSMUSG00000026781	Acbd5	2	23068168	23114510	+	4154	121.677	295.654	971.843	461.829	531.402	37.1486	1208.23	30.8213	0.635289	173.957	262.544	130.119	1310.31	0	0.758541	394.446	62.0596	233.137	191.924	1280.38	1328.91		207.943	1130.95	0	1198.96	297.397	753.144	719.407	1.28808	5.05645
ENSMUSG00000052738	Suclg1	6	73248382	73276911	+	4617	48.6706	956.902	34.9123	0	0	4.12763	253.721	1412.78	905.286	25.1636	0	1413.42	407.516	1.09597	0	349.653	0	834.975	29.8228	862.72	1476.68		539.435	35.9952	198.567	643.647	323.683	858.3	1909.6	42.5065	0
ENSMUSG00000024758	Rtn3	19	7425901	7483289	-	5030	0.993278	236.311	841.457	6.69317	508.298	57.7868	0.815822	14.9941	3731.05	440.364	112.807	0	213.75	0	1.51708	3.34276	4.59701	249.524	268.405	2204.46	114.817		316.7	465.035	17.7101	235.547	1105.48	229.496	9.82384	64.4038	159.784
ENSMUSG00000038690	Atp5j2	5	145183698	145192062	-	1231	794.126	340.161	360.523	194.102	720.088	709.952	230.878	264.897	753.452	538.283	543.889	164.276	627.348	1079.53	264.731	26.7421	80.4476	87.1472	283.797	537.412	407.626		216.644	722.227	311.268	308.129	621.08	235.18	230.482	5.1523	388.336
ENSMUSG00000025508	Rplp2	7	141447370	141451585	+	2072	228.951	314.729	1516.19	246.904	0	2682.96	2.44747	238.24	345.597	444.193	19.4726	451.352	274.573	88.7733	107.713	0	1087.19	356.037	206.835	108.436	287.316		113.107	142.239	371.911	226.646	404.791	291.31	256.175	1.28808	530.928
ENSMUSG00000049336	Tenm2	11	36006656	37235964	-	11474	0.496639	549.98	772.345	3.71843	0.770148	932.844	552.311	490.642	188.045	693.641	0.671468	3.25299	683.827	1552.99	3.03416	106.3	2105.43	0.744848	0	337.223	26.9187		405.446	120.178	1.07334	26.0198	249.333	0.710513	1251.41	1875.44	99.1065
ENSMUSG00000000976	Heatr6	11	83753696	83783754	+	6419	1.48992	220.416	400.422	541.403	12.3224	37.1486	1483.16	146.609	426.279	367.608	1518.86	1727.34	1.73781	0	116.057	1.33711	82.7462	247.29	0.962024	1061.72	602.1		18.2712	875.497	19.3201	690.893	115.655	2.13154	886.412	2.57615	87.9823
ENSMUSG00000022234	Cct5	15	31590800	31601847	-	2809	146.509	299.893	1638.74	846.314	0	346.721	0	1.66602	0	49.7803	112.135	653.037	763.766	368.245	0	2608.02	6.89551	538.525	519.493	32.1732	62.0778		235.785	748.933	1083.53	187.616	17.2731	566.279	832.003	11.5927	0
ENSMUSG00000037236	Matr3	18	35562158	35592045	+	4472	0	1.05969	1534.71	0	140.937	359.104	3262.47	9.9961	112.446	2.73518	91.9912	103.282	86.8903	64.662	631.864	3.34276	9.19402	986.924	698.911	13.7034	862.498		709.096	181.718	41.3235	119.143	29.2891	1062.22	0	1134.79	97.0839
ENSMUSG00000016382	Pls3	X	75785654	75875182	-	4238	0	2.11939	0.712495	3509.45	0	4.12763	1287.37	0.833008	0	574.935	0	0	0	0	0	907.894	0	2.23454	0	0	2682.53		28.7119	17.4171	138.997	1057.91	0	0	0	0	0
ENSMUSG00000046330	Rpl37a	1	72711260	72713809	+	584	620.799	392.086	1226.2	522.811	154.8	1357.99	233.325	286.555	59.7171	320.016	175.925	78.0717	424.894	338.654	558.286	163.127	62.0596	1027.15	420.886	405.74	141.735		288.859	236.291	216.814	292.38	132.177	193.26	377.84	131.384	226.529
ENSMUSG00000043929	Klhl15	X	94234599	94277724	+	9741	0	912.395	0	0	0	0	0	0	2181.58	0	0	0	0	0	280.66	0	5394.59	0	184.228	0	4.94425		0	0	0	755.943	0	0	7.5568	0	0
ENSMUSG00000022119	Rbm26	14	105106751	105177327	-	7649	0.496639	1.05969	205.911	66.188	126.304	2488.96	2.44747	480.646	67.9759	0.547036	7.38615	135.812	1.73781	3130.08	713.787	0.668553	696.447	297.939	205.392	271.685	51.64		285.378	154.431	0	354.691	365.739	179.049	61.9657	1874.15	0
ENSMUSG00000040412	5330417C22Rik	3	108455694	108536526	-	6294	0.496639	3.17908	143.212	209.719	0	90.8078	3175.18	543.121	33.6703	799.766	70.5042	0.813247	0	389.068	859.426	618.411	298.806	67.7812	45.2151	1593.17	1.64808		334.102	229.325	1047.58	125.306	526.454	5.68411	26.4488	112.063	1178.15
ENSMUSG00000028998	Tomm7	5	23838944	23844161	-	1125	12.416	839.277	73.387	197.82	434.363	3425.93	0	668.906	83.8581	182.71	253.815	216.324	28.6738	480.034	202.53	397.789	0	2.23454	116.886	1108.19	216.448		122.678	47.0261	443.288	58.2021	160.715	231.627	603.788	0	122.366
ENSMUSG00000036371	Serbp1	6	67266979	67289302	+	6685	20.8588	2383.25	1150.68	751.866	14.6328	33.021	0.815822	508.968	31.1291	66.7384	546.575	0	1905.51	381.396	0.758541	28.7478	179.283	823.057	19.7215	66.1339	9.88851		303.65	5.22512	46.1535	156.803	257.594	151.339	889.435	350.357	272.037
ENSMUSG00000059005	Hnrnpa3	2	75659261	75669407	+	5396	306.923	283.998	128.962	1.48737	804.804	41.2763	0.815822	3.33203	721.053	396.054	78.5618	391.172	1267.73	664.156	856.392	498.74	1981.31	364.231	5.77215	59.5801	62.6272		293.209	330.343	91.2336	254.035	1147.53	532.174	427.715	1100.02	0
ENSMUSG00000030616	Sytl2	7	90348699	90410438	+	6374	0	652.771	0	290.037	0	3661.21	0	0	1204.51	0	0	736.802	0	0	0	0	1829.61	0	489.67	5.36221	33.5111		509.853	299.573	190.517	19.1725	3.75502	8.52616	23.4261	1.28808	0
ENSMUSG00000027263	Tubgcp4	2	121170654	121198770	+	8395	0	0	3.56248	0.743685	0	7792.96	873.745	0.833008	0	0	138.994	4.06623	0	1.09597	0	0.668553	4.59701	65.5466	0	0	0		0	0	0	137.631	44.3092	84.5511	6.80112	7.72845	0
ENSMUSG00000038301	Snx10	6	51523901	51590679	+	4912	0	992.932	140.362	161.38	2085.56	317.827	62.0025	960.459	865.263	37.1984	909.168	60.1803	10.4268	14.2476	590.903	2.67421	0	1580.57	80.329	0.595801	5.49361		391.525	9.2891	691.765	184.877	90.8715	39.0782	417.135	2.57615	0
ENSMUSG00000000568	Hnrnpd	5	99958426	99978938	-	4863	24.832	315.788	0	0	8.47163	4.12763	30.1854	73.3047	223.622	150.982	1.34294	19.5179	1.73781	0	98.6103	0	7725.27	22.3454	156.329	0	8.24042		20.0113	0	87.4769	72.5815	3.75502	14.9208	45.3408	1.28808	0
ENSMUSG00000045083	Lingo2	4	35706647	36951747	-	8297	0	130.342	9.97493	0	23.8746	1267.18	1994.68	119.953	0.635289	0	0	226.896	1703.92	48.2225	1300.9	226.639	4.59701	1.4897	1.92405	1535.97	265.342		432.418	138.175	245.257	106.818	27.7871	355.967	76.3236	1105.17	28.3161
ENSMUSG00000061601	Pclo	5	14514918	14860184	+	19182	995.265	0	0	1182.46	1018.91	367.359	0	6.66407	10.7999	3.82925	0	226.896	855.87	1.09597	1404.06	316.225	20.6865	1959.7	476.202	8.34121	6.04298		407.186	8.12796	82.1102	78.0593	60.0803	0	157.937	39.9303	4.04516
ENSMUSG00000051435	Fhad1	4	141890438	142015082	-	6141	0	90.0739	1073.02	373.33	130.925	24.7658	602.892	1058.75	1652.39	0.547036	2.01441	635.146	192.897	682.787	35.6514	1343.79	6.89551	28.3042	1.44304	884.169	17.0302		697.785	483.614	21.4667	1235.25	44.3092	283.495	519.152	15.4569	1261.08
ENSMUSG00000010609	Psen2	1	180227004	180263438	-	3832	5.95967	287.177	317.773	374.817	2.31044	321.955	88.1088	316.543	274.445	129.1	1.34294	62.62	516.129	2378.25	0	14.7082	2199.67	366.465	195.291	965.197	13.734		1064.08	320.474	416.455	455.346	12.0161	879.615	170.784	399.303	920.275
ENSMUSG00000063142	Kcnma1	14	23289431	23803304	-	5041	0	737.546	0	0	603.026	5122.39	2.44747	37.4854	19.0587	8.20554	1.34294	0	752.47	0	461.951	764.156	25.2835	48.4151	120.253	87.5827	36.8072		0	0	0	246.503	929.743	0	6.80112	2627.67	1219.62
ENSMUSG00000026750	Psmb7	2	38588036	38644087	-	1214	1473.03	182.267	123.974	130.889	1118.25	619.144	334.487	345.698	172.163	13.6759	16.1152	0.813247	1571.85	0	361.065	601.697	0	798.477	285.24	0	670.77		229.695	0	558.672	421.11	0	20.6049	121.664	323.307	482.386
ENSMUSG00000032621	Srek1	13	103741615	103764504	-	3985	0	24.3729	636.971	340.608	3.08059	449.911	3485.19	8.33008	202.657	8.20554	4.70028	644.905	0	2.19193	734.267	733.402	36.7761	721.758	281.392	430.168	70.3183		1158.91	2.32227	0	449.868	0	328.257	1068.53	226.701	1055.79
ENSMUSG00000033047	Eif3l	15	79075223	79094400	+	1893	1198.89	0	561.446	1534.22	0	8.25525	140.321	47.4815	441.526	0	0	0	11.2957	176.451	0	2521.78	0	325.499	21.6455	13.1076	1814.54		385.435	297.251	218.424	588.184	2.25301	0	0	0	1.01129
ENSMUSG00000029076	Sdf4	4	155992872	156013610	+	6115	2036.72	235.252	231.561	1204.77	27.7253	169.233	4.07911	56.6446	278.892	11.4878	1990.9	655.477	101.662	82.1975	288.245	194.549	2.2985	671.108	560.86	4.76641	0		517.683	0	216.814	165.02	25.5341	822.774	343.834	0	52.5871
ENSMUSG00000072772	Grcc10	6	124739183	124741374	-	1988	407.741	1.05969	152.474	174.766	248.758	4.12763	458.492	50.8135	0	0	349.164	805.927	5.21342	310.159	12.1366	53.4842	4900.41	166.846	350.177	19.6614	331.814		180.102	677.523	88.5503	305.39	692.425	626.673	279.601	319.443	504.634
ENSMUSG00000063698	Sfxn4	19	60837277	60861479	-	2975	3.47647	0	15.6749	1.48737	0	4.12763	1.63164	0.833008	0	0	0	0	0	0	0	253.381	8424.02	0	88.5062	1.7874	0		0	197.393	0.536668	354.691	0	0	3.7784	0	0
ENSMUSG00000036188	Ankmy2	12	36157124	36197291	+	2446	0	363.475	0	69.1627	0	53.6592	0.815822	2703.94	623.854	1235.75	27.5302	0	682.958	0	0	0	0	772.407	225.114	1.1916	2030.44		33.0621	521.931	111.627	222.538	329.691	1.42103	0.75568	10.3046	0
ENSMUSG00000035754	Wdr18	10	79960152	79969246	+	2954	0	1132.81	0	0.743685	865.646	0	1081.78	2641.47	0	763.115	0	0	80.808	1168.3	0	1053.64	0	0.744848	0	0	0		0	0	0	0	12.0161	0	0	0	0
ENSMUSG00000049106	Dcaf5	12	80335847	80436601	-	5707	0	0	32.7748	0.743685	6.93133	8065.38	0	0	0	0	0	0	0	0	0	10.0283	39.0746	574.278	56.7594	0	0		0	696.682	1.07334	0	0	0	0	0	0
ENSMUSG00000041961	Znrf3	11	5276324	5444847	-	7893	0	2011.3	266.473	0	0	0	0.815822	602.265	0	309.075	941.399	500.147	0	0	1142.36	1270.25	0	453.612	506.987	0	758.668		500.282	730.355	0	181.454	0	0.710513	0	0	0
ENSMUSG00000043391	2510009E07Rik	16	21649045	21694665	-	5164	0	216.177	0.712495	49.8269	12.3224	107.318	1.63164	4.16504	1170.2	1260.37	5.37175	42.2888	1347.67	0	5.30978	0.668553	2.2985	1409.25	0	2968.88	158.765		1066.69	199.135	470.658	277.316	0.751004	1019.59	0.75568	0	5.05645
ENSMUSG00000021832	Psmc6	14	45329824	45349071	+	1564	0	1829.03	86.2119	400.846	0	0	202.324	1331.98	369.103	4.37629	0	25.2106	256.326	66.854	188.118	22.0622	411.432	1049.49	357.392	0	2161.19		133.119	829.632	472.805	477.942	224.55	7.10513	218.391	0	878.812
ENSMUSG00000050994	Adgb	10	10335703	10472326	-	6192	0	1.05969	0	0	0	0	0	0	0	0	15.4438	0	0	0	0	0	8676.85	63.3121	0	0.595801	0		0	828.471	0	0.684731	7.51004	0	0	101.758	0
ENSMUSG00000022914	Brwd1	16	95992092	96082526	-	20280	0	39.2086	0	0	0	4.12763	509.073	0	0	2.73518	8.72909	0	1093.95	0	0.758541	0	7054.11	22.3454	18.2785	0	0		619.48	0	1.07334	37.6602	1282.71	20.6049	0	0	1.01129
ENSMUSG00000028603	Scp2	4	108043839	108144998	-	3478	0	20.1342	584.959	310.86	811.736	1523.09	126.452	5.83106	311.927	112.689	445.184	796.169	1469.32	0	964.864	163.795	16.0895	291.98	528.632	228.192	32.9617		0.870056	215.971	518.958	479.996	9.01205	1523.34	449.629	121.079	232.597
ENSMUSG00000003309	Ap1m2	9	21295457	21312333	-	1738	0	0	0	7.43685	0.770148	45.4039	2038.74	1108.73	163.269	689.812	0.671468	159.396	2.60671	1942.05	2073.09	0	248.238	0	88.5062	120.352	38.4553		258.407	54.5734	54.7402	0.684731	0	283.495	6.80112	0	0
ENSMUSG00000037351	Actr1b	1	36699202	36714422	-	3186	1013.14	294.595	355.535	0	189.456	0	22.843	741.377	908.463	312.904	768.16	924.662	10.4268	1570.52	0	1367.86	2.2985	173.55	0	0	63.7259		1062.34	71.9905	505.542	760.736	0	282.784	1185.66	3.86423	4645.87
ENSMUSG00000024571	Gm16286	18	80206765	80212741	+	3075	0	1211.23	609.183	237.236	206.4	0	0	4.99805	0.635289	194.198	266.573	84.5777	946.236	1612.17	612.142	0.668553	2.2985	598.113	91.3923	2040.62	0		20.8813	4.64455	221.107	88.3303	0.751004	1.42103	41.5624	0	618.91
ENSMUSG00000073664	Nbeal1	1	60180599	60338328	+	16084	0	1.05969	24.2248	360.687	2.31044	37.1486	121.557	379.852	13.9764	4.92332	0	30.9034	0.868903	53.7024	28.066	2273.75	2443.31	221.965	6.73417	13.7034	2681.43		6.09039	25.545	0	54.7785	7.51004	393.624	217.636	37.3542	891.959
ENSMUSG00000037432	Fer1l5	1	36372291	36422110	+	6258	965.963	709.994	125.399	36.4406	0	0	0	0.833008	0	0	0	0	0	0	0	23.3993	6380.65	452.123	0	0	0		0	0	0	28.074	126.169	0	1348.89	0	0
ENSMUSG00000021555	Naa35	13	59585259	59634798	+	5780	0	0	133.237	2224.36	41.588	2179.39	142.769	106.625	1255.33	716.617	0	748.187	0.868903	0	15.9294	0	0	13.4073	1105.37	0	10.9872		42.6328	762.286	85.3303	492.322	430.325	18.4733	2.26704	1134.79	866.676
ENSMUSG00000030869	Ndufab1	7	122085403	122101886	-	6883	1262.95	880.605	332.023	55.0327	2094.8	4.12763	609.419	0	105.458	177.24	6.04322	325.299	368.415	335.366	725.165	0	303.403	150.459	219.342	458.171	277.977		1045.81	114.953	97.137	208.843	176.486	121.498	204.789	351.645	0
ENSMUSG00000029191	Rfc1	5	65261852	65335670	-	6000	256.762	397.385	2.84998	0	0	1527.22	769.32	106.625	1771.19	30.634	3.35734	5.69273	0	139.188	84.198	0	0	767.193	590.202	1522.27	701.535		500.282	84.763	469.585	82.1677	2726.89	172.655	2508.1	1.28808	7.07904
ENSMUSG00000020089	Ppa1	10	61648552	61674168	+	2902	2548.26	1356.41	905.581	530.991	298.817	4.12763	10.6057	22.4912	113.717	293.758	1046.82	193.553	1.73781	116.172	78.1297	37.4389	4.59701	753.786	154.886	26.2152	173.049		85.2655	681.587	110.554	501.908	340.956	726.144	1528.74	87.5891	0
ENSMUSG00000025040	Fundc1	X	17556564	17572325	-	2353	85.9186	0	34.9123	0.743685	127.074	4.12763	99.5303	10.8291	568.583	1259.28	1388.6	1.62649	1.73781	0	537.047	594.343	0	1229.74	427.62	1916.1	380.708		15.661	822.666	180.321	2.73892	0	0.710513	12.8466	432.793	0
ENSMUSG00000020153	Ndufs7	10	80249121	80256794	+	1718	1066.78	129.283	466.684	23.7979	79.3252	383.869	0.815822	825.511	0.635289	917.926	457.27	1165.38	832.409	303.583	589.386	0	0	32.0285	29.3417	1135	220.843		81.7853	480.13	154.024	270.469	217.791	650.83	257.687	0	873.755
ENSMUSG00000026229	Psmd1	1	86064387	86139151	+	4544	1124.39	0	0	0.743685	26.9552	0	134.611	39.9844	0.635289	255.466	2377	20.3312	0.868903	7.67177	18.205	125.019	0	0.744848	302.557	3618.3	605.396		48.7231	620.047	699.279	470.41	261.349	4.97359	1.51136	2.57615	23.2597
ENSMUSG00000038095	Sbno1	5	124368702	124425914	-	10197	28.3084	1.05969	28.4998	52.8017	1729.75	0	0	287.388	2.54116	1.09407	14.1008	340.75	430.976	5249.68	247.284	2.67421	0	0	113.519	38.7271	88.4472		1278.98	9.2891	557.598	19.1725	66.0883	9.94718	1386.67	349.068	5862.45
ENSMUSG00000023020	Cox14	15	99725618	99728136	+	723	0.496639	136.7	52.0122	23.0542	95.4983	4887.11	1040.17	0.833008	117.528	68.3795	39.6166	540.809	131.204	865.814	0	164.464	126.418	55.8636	262.152	26.811	21.4251		134.859	557.346	373.521	80.7982	0	0.710513	5.28976	2.57615	74.8355
ENSMUSG00000022340	Sybu	15	44671859	44788063	-	3599	0.496639	0	1.42499	18.5921	0	3681.84	0	0	17.1528	0	0.671468	0	0.868903	0	0	1488.87	2919.1	0	0.481012	508.218	15.9315		3.48022	47.6066	0	19.1725	1199.35	0	71.7896	191.923	0
ENSMUSG00000032217	Rnf111	9	70425429	70503725	-	5003	0	1771.81	0	0	0	4614.69	0	529.793	0	11.4878	88.6338	0	0	0	0	0	0	1.4897	0	0	1629.96		0	30.1896	0	469.041	176.486	0	5.28976	15.4569	0
ENSMUSG00000032330	Cox7a2	9	79755241	79759853	-	754	641.658	814.904	7.12495	573.381	46.2089	0	686.922	559.782	639.736	230.302	1123.37	16.2649	464.863	576.479	337.551	63.5125	2.2985	315.071	722.961	360.46	461.464		563.796	160.237	210.374	223.222	280.875	315.468	3.02272	288.529	1437.04
ENSMUSG00000047242	Taf9b	X	106206883	106221158	-	3158	13.4093	2315.43	52.0122	0	3.08059	0	1783.39	0	0	0	1156.94	1278.42	908.004	0	20.4806	970.738	0	10.4279	117.367	0	0		0	27.8673	18.2467	318.4	353.723	0	1731.26	0	0
ENSMUSG00000026944	Abca2	2	25428703	25448540	+	8346	0	0	84.0744	1067.19	0	565.485	40.7911	0	3588.11	438.723	2603.95	0	0.868903	0	0.758541	0	0	0.744848	224.152	0	0		158.35	23.8033	228.621	1.36946	0	143.524	0.75568	122.367	0
ENSMUSG00000006611	Hfe	13	23702034	23710854	-	3572	1933.42	0	27.7873	281.857	2066.31	4.12763	65.2658	0	78.1405	2.18814	2479.06	0	0	0	0	83.5691	1576.77	12.6624	0	0	0		0	94.0521	77.2802	89.015	550.486	255.074	0	0	0
ENSMUSG00000020850	Prpf8	11	75486816	75509449	+	7461	0.496639	23.3132	25.6498	98.9101	13.8627	214.637	194.981	406.508	357.668	3.82925	1.34294	553.821	0	6182.35	230.596	21.3937	0	122.155	5.77215	86.3911	51.64		59.1638	404.076	3.22001	705.273	887.686	4.97359	0	0	111.242
ENSMUSG00000024271	Elp2	18	24603961	24638830	+	2789	551.766	24.3729	49.1622	0	0.770148	0	2861.09	2.49902	3.17644	533.36	2066.11	1733.03	0.868903	17.5355	28.8245	0	0	0	721.037	0	1.09872		0	34.8341	93.3803	2.05419	245.578	0.710513	0	0	0
ENSMUSG00000038646	Fam103a1	7	81762925	81769491	+	1741	589.511	0	317.06	0	1387.81	160.977	0.815822	5.83106	728.041	64.5502	0	7.31922	0	0	1159.05	982.772	2277.82	4.46909	367.493	58.9843	480.691		10.4407	23.8033	72.9869	228.7	12.0161	560.595	1071.55	140.4	7.07904
ENSMUSG00000020456	Ogdh	11	6291633	6356642	+	5456	1344.9	168.491	1447.08	0.743685	511.378	1729.48	0	0.833008	790.935	249.448	0	6.50597	77.3324	0	0	1028.9	2.2985	176.529	614.734	440.893	0.549361		3.48022	21.481	36.4934	1.36946	21.7791	301.968	171.539	1.28808	1459.29
ENSMUSG00000027489	Necab3	2	154544399	154558890	-	2548	2651.56	1067.11	0.712495	1096.94	1.5403	4.12763	0	0	593.995	0	0	0	3153.25	0	0	0	0	0	0	0.595801	1.09872		13.9209	0	146.51	2.73892	0	0	0	0	0
ENSMUSG00000040118	Cacna2d1	5	15934691	16374511	+	7514	385.392	237.371	1135.72	35.6969	0.770148	833.781	904.746	129.949	0.635289	0	70.5042	49.608	772.455	0	985.344	2.00566	29.8806	0	73.5949	55.4095	2867.67		438.508	70.2488	275.311	715.544	1388.61	52.578	1.51136	0	156.75
ENSMUSG00000028863	Meaf6	4	125085134	125113238	+	5153	0	0	72.6745	0	0.770148	775.994	540.89	4.16504	988.509	0	923.269	0	3759.74	0	345.894	134.379	2.2985	497.558	92.3543	410.507	14.2834		84.3954	27.8673	0	0.684731	159.213	301.258	0	0	265.97
ENSMUSG00000042744	Gm15800	5	121220219	121368577	+	16416	0.496639	0	37.0498	0	1.5403	4.12763	1202.52	1.66602	0	0	2.01441	1424.81	669.924	3409.55	1049.06	0	29.8806	1.4897	443.974	280.026	2.19745		78.3051	10.4502	0	0	434.08	0	0.75568	0	1.01129
ENSMUSG00000022265	Ank	15	27466677	27594909	+	3608	328.775	0	0	0.743685	0	4.12763	0	992.113	0	31.7281	0	0	0	4942.81	700.891	0.668553	0	0	856.683	0	700.436		0	0	0	212.267	6.75903	0	0	50.2349	0
ENSMUSG00000040054	Baz2a	10	128092783	128129303	+	8372	316.359	49.8056	42.0372	17.1048	0.770148	70.1697	0	63.3086	336.068	100.655	2.01441	714.844	9.55794	0	461.193	1910.72	420.626	208.557	123.62	3631.41	79.1081		0	56.3151	53.1302	406.045	829.108	0	51.3862	0	0
ENSMUSG00000035992	Fnip1	11	54438199	54518235	+	7119	0.496639	2.11939	275.023	0.743685	2.31044	4.12763	207.219	64.1416	536.819	79.8672	0.671468	165.089	0.868903	4.38387	53.8564	98.2772	6357.66	0	531.518	169.207	0		387.175	4.64455	218.961	293.065	679.658	3.55257	0.75568	0	4.04516
ENSMUSG00000037754	Ppp1r16b	2	158665398	158766334	+	8844	0	0	9.26244	0	0	0	0	356.528	113.717	0	108.778	0	0	0	0	0	7329.93	2.23454	60.1265	569.586	0		160.09	0.580569	0	56.1479	0	812.827	133.755	0	0
ENSMUSG00000028647	Mycbp	4	123904832	123912269	+	2934	151.972	5.29846	111.862	444.724	140.937	12.3829	1.63164	96.629	1573.61	38.8395	11.415	85.3909	109.482	122.748	60.6832	338.288	13.791	1149.3	381.443	2461.85	1235.51		387.175	1033.99	41.3235	634.061	16.5221	280.653	749.634	64.4038	251.811
ENSMUSG00000020577	Tspan13	12	36014557	36042500	-	2474	0	875.306	193.086	400.103	0.770148	4.12763	1382	723.051	546.348	111.595	1185.14	118.734	0	0	270.04	1127.18	0	1535.88	62.5316	10.1286	1.09872		20.0113	278.092	679.422	462.193	2.25301	0	1383.65	7.72845	0
ENSMUSG00000061578	Ksr2	5	117414000	117775003	+	13590	0	0	584.959	539.172	8.47163	4.12763	0	359.027	1013.29	539.924	0	0	707.287	1631.89	308.726	217.948	2629.49	0	0.481012	0	0		172.271	16.8365	82.6469	338.257	18.7751	1.42103	1039.82	7.72845	0
ENSMUSG00000055430	Nap1l5	6	58905234	58907126	-	1893	0	0	232.273	1558.76	0	6472.12	217.009	9.9961	0	47.5921	0	0	0	0	0	0	0	0	0	0	0		240.135	0	0	0	0	0.710513	0	0	0
ENSMUSG00000036934	4921524J17Rik	8	85408759	85432841	-	1595	0	1.05969	0	0	1139.82	7363.69	0	0	2.54116	0	2.68587	0	0	0	19.7221	0.668553	2.2985	0	0	0	0		66.1243	0	0	2.05419	255.341	0	181.363	97.8937	0
ENSMUSG00000032423	Syncrip	9	88449729	88482574	-	7742	540.343	1530.2	820.082	233.517	0.770148	0	19.5797	24.9902	487.266	1163.55	0	1256.47	10.4268	703.611	0	0	0	2.97939	47.6202	0	1687.64		75.6949	218.874	47.2268	542.992	316.173	1848.04	1230.25	3.86423	1.01129
ENSMUSG00000066643	Wdr35	12	8973892	9028847	+	7273	1.98656	2.11939	211.611	2831.21	1.5403	0	0.815822	0	1358.88	591.893	67.1468	523.731	559.574	215.905	152.467	0	2.2985	25.3248	910.075	1062.91	6.59234		114.847	705.971	70.3035	156.803	75.1004	439.808	30.2272	70.8442	1.01129
ENSMUSG00000026878	Rab14	2	35180205	35201120	-	5431	152.468	3.17908	257.211	2808.16	0.770148	49.5315	0.815822	1567.72	684.841	226.473	402.881	6.50597	46.9208	2.19193	1040.72	35.4333	0	19.366	737.392	54.2179	429.051		273.198	92.3104	707.329	111.611	89.3694	655.804	155.67	15.4569	18.2032
ENSMUSG00000031626	Sorbs2	8	45507788	45827906	+	19438	0.496639	0	17.0999	67.6754	6.93133	2043.18	796.242	1411.95	12.0705	56.3447	345.135	297.648	23.4604	930.476	417.956	126.356	289.612	848.382	474.278	359.864	0		272.328	100.438	70.3035	156.803	262.851	346.02	643.839	694.273	105.174
ENSMUSG00000031214	Ophn1	X	98554277	98891025	-	13100	917.292	344.4	1.42499	0	0	4.12763	0	29.1553	0	1.09407	26.8587	1176.77	46.0519	0	0	0.668553	4675.16	959.364	11.5443	0	329.068		9.57062	5.80569	50.9835	6.84731	0	121.498	0	0	152.705
ENSMUSG00000031285	Dcx	X	143855842	143933311	-	12647	4.96639	822.321	18.5249	2.97474	0	606.761	349.172	133.281	51.4584	1569.45	41.631	1113.33	199.848	26.3032	2607.1	0	52.8656	290.491	0	464.725	165.907		218.384	787.832	0	461.509	10.5141	1511.26	1108.58	1306.11	307.432
ENSMUSG00000086350	B230369F24Rik	1	178313328	178318549	-	2560	0	555.279	324.185	0	419.731	0	381.805	0	191.222	22.9755	2408.56	436.713	923.644	28.4951	1626.31	361.018	2.2985	802.946	0	1.1916	24.1719		154	123.081	296.241	256.774	360.482	141.392	0	1.28808	2054.94
ENSMUSG00000020074	Ccar1	10	62743928	62792368	-	4478	388.372	94.3126	1.42499	543.634	3.08059	140.339	689.37	3299.55	9.52933	0	1583.99	29.2769	24.3293	423.043	169.155	392.44	18.388	3.72424	117.848	545.158	28.5668		247.966	578.827	286.581	737.455	1079.19	368.756	139.045	9.01653	23.2597
ENSMUSG00000020109	Dnajb12	10	59879556	59899302	+	3369	829.387	1476.15	564.296	229.055	1862.22	0	2050.98	87.4659	575.572	141.682	109.449	77.2584	25.1982	2.19193	182.808	1.33711	2.2985	27.5594	41.367	54.8137	162.062		219.254	21.481	27.3701	338.257	801.321	294.152	327.965	195.787	1.01129
ENSMUSG00000033364	Usp37	1	74435510	74544286	-	7196	0	218.297	80.512	0	3.08059	1485.95	194.981	0	87.6698	1944.17	515.688	160.21	986.205	341.942	0.758541	0	9.19402	829.016	989.442	318.158	313.136		618.61	643.27	163.147	53.409	340.205	1028.11	71.7896	0	731.163
ENSMUSG00000019943	Atp2b1	10	98915152	99026143	+	7130	170.347	109.148	116.137	221.618	744.733	3438.31	260.247	583.939	92.7522	249.995	42.3025	123.613	0	25.2072	155.501	1653.33	144.806	1.4897	172.683	170.995	0		1202.42	166.043	213.057	458.77	17.2731	522.938	290.937	100.47	2.02258
ENSMUSG00000026578	Ccdc181	1	164275585	164287847	+	1909	1386.12	2168.13	0	11.899	0	4.12763	0	0	1819.47	1239.58	0	23.5842	106.006	852.662	490.776	0	0	15.6418	351.139	0	0.549361		24.3616	0	3.75668	451.238	0	982.64	0.75568	1168.28	0
ENSMUSG00000068749	Psma5	3	108256926	108279974	+	1321	519.484	1021.54	1213.38	0	0	4.12763	0	1795.13	0	0	1314.06	601.803	72.9879	221.385	403.544	59.5012	294.209	501.283	413.189	26.811	0		20.0113	494.064	187.297	237.602	77.3534	3.55257	20.4034	0	0
ENSMUSG00000071415	Rpl23	11	97777527	97782437	-	1770	84.4286	365.594	1529.01	413.489	177.134	0	51.3968	547.286	357.668	801.954	117.507	951.499	142.5	93.1572	23.5148	354.333	1533.1	374.659	95.2404	241.895	192.277		287.119	335.569	598.385	93.1234	831.361	694.882	340.812	97.8937	614.865
ENSMUSG00000003814	Calr	8	84841850	84846934	-	2880	502.599	26.4923	800.845	478.19	228.734	755.356	304.302	1062.92	1370.95	0.547036	181.968	252.106	7.82013	1440.1	59.9247	0	20.6865	33.5182	433.873	336.032	140.087		370.644	87.0853	233.987	86.9608	686.417	1.42103	175.318	12.8808	0
ENSMUSG00000034290	Nek9	12	85299514	85339362	-	5386	90.885	0	0.712495	0	0	7615.47	0	0	0	0	0	0	0	1.09597	0	0	0	478.937	229.443	0	0		0	0	452.948	0	0	84.5511	0	0	0
ENSMUSG00000030846	Tial1	7	128439777	128461717	-	5861	0	659.129	83.3619	0	0	5634.21	35.8962	0	0	0	4.02881	614.815	0	501.953	501.395	0	0	377.638	0.962024	0	0		1.74011	45.2843	8.58669	283.479	0	556.332	494.97	297.545	2.02258
ENSMUSG00000049281	Scn3b	9	40269216	40291618	+	5546	3498.33	0	4.27497	203.77	0	103.191	1636.54	1027.93	597.807	0	423.697	2.43974	0	2.19193	303.416	269.427	9.19402	306.877	12.9873	10.7244	0		140.079	375.628	26.8334	230.754	1182.83	71.0513	207.056	0	27.3049
ENSMUSG00000035790	Cep19	16	32099800	32108069	+	1751	1827.14	255.386	22.0874	1050.83	926.488	0	11.4215	768.034	109.905	38.2925	1921.07	0	0	0	12.8952	153.767	4.59701	433.502	545.949	192.444	138.439		74.8248	0	488.905	13.6946	0	443.36	12.0909	1528.95	349.907
ENSMUSG00000085950	Gm13589	2	38424002	38455851	+	1675	717.147	231.013	194.511	331.684	1613.46	3624.06	97.0828	0	524.113	59.6269	103.406	44.7286	0	35.0709	685.721	94.2659	2.2985	0	52.9113	0	0.549361		470.7	151.528	73.5236	118.458	0	264.311	259.954	46.3707	868.699
ENSMUSG00000027993	Trim2	3	84160439	84305446	-	16677	466.841	1026.84	7.12495	232.03	976.547	0	397.305	1507.74	754.088	0	181.968	21.9577	0.868903	95.3491	386.856	1393.93	0	3.72424	539.696	380.121	23.6225		211.424	0	27.9068	151.326	35.2972	220.259	2.26704	1.28808	4675.2
ENSMUSG00000070565	Rasal2	1	157135183	157412595	-	13739	0.496639	2391.73	175.986	48.3395	0	86.6802	960.222	2.49902	700.088	3.28221	2.01441	165.902	129.467	332.078	501.395	1329.75	6.89551	445.419	208.759	11.916	892.163		316.7	36.5758	80.5002	1049.69	3.75502	340.336	0	289.817	677.565
ENSMUSG00000021578	Ccdc127	13	74350309	74365783	+	9559	78.469	0	1068.03	826.978	0	94.9354	510.705	0	17.7881	1144.95	0	455.418	0	158.915	311.76	0	0	1140.36	273.696	564.223	1748.07		147.91	645.592	32.2001	148.587	102.888	87.3931	1.51136	708.442	1.01129
ENSMUSG00000089917	Uckl1	2	181569149	181584892	-	4629	1.48992	0	1330.23	0	0.770148	0	0.815822	0.833008	0	0.547036	0.671468	1702.13	1.73781	1588.06	37.927	0	0	11.1727	1021.19	0.595801	2691.87		549.875	27.2867	28.9801	992.86	0	800.038	0.75568	446.962	0
ENSMUSG00000043162	Pyurf	6	57686576	57692078	-	3573	33.2748	1.05969	255.073	1.48737	2.31044	136.212	1051.59	1965.9	1788.97	293.758	6.71468	218.763	1096.56	1.09597	48.5466	295.5	9.19402	84.9127	73.5949	1018.22	0.549361		182.712	236.291	2.68334	351.267	99.8835	78.1565	0	1.28808	4979.6
ENSMUSG00000011114	Tbrg1	9	37649182	37657312	-	3482	0	904.978	193.799	5.94948	0	8.25525	0	312.378	954.839	1909.15	0	0	0	0	85.7151	0	3555.79	223.454	49.0632	170.399	0		278.418	0	0	0.684731	0	0	0	0	0
ENSMUSG00000003970	Rpl8	15	76904071	76906318	+	862	67.5429	112.327	1802.61	585.28	36.1969	16.5105	822.348	1082.91	36.2115	778.432	163.167	134.186	353.644	1191.32	452.849	206.583	2.2985	71.5054	66.8607	201.977	181.289		146.169	379.692	801.782	445.76	754.008	623.831	222.17	0	290.24
ENSMUSG00000001911	Nfix	8	84699876	84800344	-	7351	164.884	403.743	232.986	371.099	623.05	45.4039	317.355	523.962	560.325	15.864	422.354	392.798	422.287	781.424	311.76	835.691	1314.74	123.645	0.962024	100.69	400.485		211.424	42.3815	280.678	327.301	330.442	78.1565	430.737	105.622	85.9597
ENSMUSG00000027546	Atp9a	2	168634438	168742409	-	5917	0	1690.21	880.644	0.743685	0	70.1697	13.0532	234.908	0	169.034	3445.98	107.349	6.95123	0	0	1315.04	4.59701	217.496	5.77215	0	202.165		2.61017	2.32227	61.1802	156.803	745.747	19.1839	1.51136	2.57615	370.132
ENSMUSG00000039745	Htatip2	7	49759106	49773999	+	1465	0.496639	0	616.308	69.1627	0	0	718.739	706.391	0	0	572.091	478.189	98.1861	725.53	0	76.8835	3029.43	928.825	332.379	8.34121	0		145.299	71.4099	19.3201	19.8572	0	0	0.75568	0	0
ENSMUSG00000021764	Ndufs4	13	114287795	114388094	-	1534	826.904	141.999	325.61	3.71843	16.1731	132.084	1202.52	1197.87	0	341.35	98.7059	330.991	0	3139.95	0	0.668553	0	30.5388	479.569	15.4908	74.1638		289.729	192.749	84.2569	134.892	141.189	0	372.55	48.9469	0
ENSMUSG00000022099	Epb4.9	14	70602184	70636048	-	4629	245.34	1807.84	755.957	465.547	2321.23	4.12763	0	0	0.635289	26.8048	0	72.379	1.73781	118.364	0	62.1754	0	1218.57	11.5443	10.7244	1232.77		16.5311	47.6066	102.504	265.676	0	911.588	0.75568	0	1.01129
ENSMUSG00000020124	Usp15	10	123113244	123196935	-	3227	0.496639	128.223	92.6244	323.503	187.916	16.5105	872.114	1.66602	0	560.165	2.01441	686.38	129.467	0	1671.06	0	2482.38	853.596	101.975	235.341	0.549361		27.8418	95.2132	1.07334	11.6404	171.98	54.7095	307.562	0	1062.87
ENSMUSG00000028719	Cmpk1	4	114959336	114987241	-	3420	118.2	1510.06	0.712495	565.945	6.16118	8.25525	2.44747	34.9863	0.635289	125.271	1628.31	91.0836	33.0183	270.704	20.4806	50.1414	3135.16	60.3327	119.772	10.1286	536.177		517.683	0	338.638	511.494	17.2731	0	0.75568	0	333.726
ENSMUSG00000029826	Zc3hav1	6	38305286	38354603	-	6518	0	2.11939	1850.35	812.848	235.665	78.4249	610.235	294.052	732.488	357.761	1782.08	142.318	6.08232	398.932	163.086	11.3654	0	379.872	221.266	63.7507	164.259		544.655	530.059	394.988	441.651	63.0843	717.618	1043.59	3346.42	144.615
ENSMUSG00000062901	Klhl24	16	20097554	20127744	+	6683	451.942	1647.82	12.8249	0	824.058	37.1486	4.07911	4.99805	6.35289	56.3447	0	535.93	131.204	0	1120.36	6.68553	11.4925	353.803	177.494	2923.6	0		546.395	95.7938	0	34.2365	5.25703	323.994	0.75568	4742.69	1.01129
ENSMUSG00000000740	Rpl13	8	123102350	123105244	+	2352	486.706	257.505	3397.18	135.351	453.617	0	1398.32	24.1572	168.987	159.734	36.2593	98.4029	29.5427	1.09597	329.207	11.3654	0	770.918	417.038	21.4488	86.2498		247.966	259.514	351.518	80.7982	311.667	288.468	138.289	5.1523	0
ENSMUSG00000007892	Rplp1	9	61913284	61914538	-	495	18.8723	25.4326	840.032	182.947	377.372	0	101.162	53.3125	3.17644	478.656	1.34294	1026.32	551.754	63.5661	25.7904	261.404	2900.71	784.325	251.569	35.1523	296.655		366.294	389.561	460.461	227.331	261.349	481.728	123.931	0	576.436
ENSMUSG00000003341	Atp8b3	10	80519585	80539124	-	4411	1.48992	1.05969	0	545.865	633.061	511.826	245.562	2.49902	0.635289	0	2631.48	140.692	1636.15	2.19193	91.7834	279.455	0	0	1516.15	0.595801	34.6098		38.2825	0.580569	136.314	14.3793	909.466	1270.4	330.232	2.57615	0
ENSMUSG00000004798	Ulk2	11	61775649	61855073	-	5977	1.98656	247.968	1433.54	173.279	0.770148	0	0	0.833008	0	0	149.737	0	2511.13	2123.98	105.437	0	478.089	154.184	887.468	0	0.549361		13.9209	206.682	593.018	436.174	569.261	576.937	0.75568	82.4368	2877.12
ENSMUSG00000028677	Rnf220	4	117271463	117497052	-	7229	333.741	0	978.968	5.94948	2.31044	8.25525	1.63164	1565.22	95.2933	508.196	312.904	1506.13	0	2.19193	278.384	239.342	337.88	1412.23	29.3417	40.5145	610.341		499.412	298.993	293.558	1032.57	412.301	2.84205	1623.96	896.501	28.3161
ENSMUSG00000021520	Uqcrb	13	66900617	66905378	-	876	347.647	622.04	681.858	238.723	265.701	86.6802	632.262	58.3106	60.9877	9.29961	627.823	9.75896	946.236	115.077	678.135	26.0736	680.357	115.451	526.227	1042.06	494.425		133.989	253.128	520.568	505.331	753.257	117.945	268.266	1206.93	303.387
ENSMUSG00000001630	Stk38l	6	146724995	146778812	+	4571	0.496639	810.665	30.6373	1.48737	26.9552	0	850.902	519.797	58.4466	0	44.9884	3.25299	1094.82	0	15.9294	6.01697	1742.27	891.583	469.468	114.394	1582.71		872.666	60.3791	1616.98	67.7884	307.161	507.306	0	3.86423	0
ENSMUSG00000030738	Eif3c	7	126546455	126566411	-	3383	0	0	17.0999	84.7801	1671.99	24.7658	2728.11	1597.71	0	16.4111	278.659	10.5722	433.583	37.2629	50.0637	270.764	2.2985	64.8018	192.405	528.475	248.311		417.627	9.2891	147.584	260.882	0	441.939	136.778	88.8772	0
ENSMUSG00000021752	Kctd6	14	8214148	8223567	+	3253	0	1.05969	0	0	96.2685	8061.26	0	0	0	0	46.3313	0	0	0	0	0	0	52.8842	0	0	0		0	0	0	0	0	0	0	0	0
ENSMUSG00000036398	Ppp1r11	17	36948356	36951741	-	1975	444.492	0	661.908	243.185	265.701	0	23.6588	0.833008	284.609	524.06	0	312.287	0	16.4395	135.779	167.807	3438.56	465.53	74.0759	1110.57	81.8549		118.328	77.7962	137.387	137.631	87.1164	449.755	27.2045	0	12.1355
ENSMUSG00000075700	2810407C02Rik	3	58576636	58593133	+	3436	461.874	936.768	1009.61	413.489	26.185	767.739	186.007	219.081	1.27058	2.18814	106.763	2009.53	722.059	110.693	57.6491	18.0509	98.8357	30.5388	319.392	557.074	192.277		950.101	117.275	730.406	991.49	124.667	79.5775	350.635	1233.98	204.281
ENSMUSG00000043909	Trp53bp1	2	121193281	121271407	-	14164	0	0	3.56248	0	0	5246.21	1899.23	0	0	0	0	0	0	569.903	0	0	0	358.272	102.456	63.7507	0		0	11.0308	0	31.4976	128.422	0	9.82384	0	0
ENSMUSG00000023915	Tnfrsf21	17	43016555	43089188	+	3626	0	232.073	1211.24	2.23106	0.770148	0	673.869	27.4893	498.702	38.8395	194.726	95.9631	1186.05	2896.64	88.7492	286.809	29.8806	305.388	466.582	0.595801	0.549361		0	620.628	179.784	411.523	1058.16	433.413	1175.08	4330.51	687.678
ENSMUSG00000024997	Prdx3	19	60864051	60874556	-	1478	915.802	1.05969	0	0	1587.27	94.9354	0.815822	34.9863	985.333	0	6.71468	13.8252	143.369	1.09597	1693.82	161.79	2.2985	1042.04	346.81	1194.58	0.549361		34.8022	337.31	214.667	450.553	198.265	2.13154	1227.22	1.28808	1.01129
ENSMUSG00000009894	Snap47	11	59407134	59451186	-	2651	0	0	1.42499	0	2114.06	0	0.815822	0	498.702	702.394	6.04322	1752.55	86.8903	71.2378	131.986	0	0	1218.57	3.36709	1622.96	0		180.102	247.322	24.6867	17.803	0	5.68411	2.26704	1.28808	1.01129
ENSMUSG00000027599	Armc1	3	19132146	19163065	-	2929	239.877	0	68.3995	0	0	103.191	2294.91	1329.48	962.462	0	805.091	0	1.73781	318.926	0	341.63	0	0	39.924	0	1704.12		493.322	686.813	0	413.577	0	1121.19	864.498	137.824	0
ENSMUSG00000024359	Hspa9	18	34937414	34954357	-	3932	0	140.939	4.27497	0	99.3491	0	330.408	0	1.27058	2924.45	1631.67	1.62649	0	495.377	34.8929	667.215	2.2985	0	169.797	1705.78	0		0	110.308	703.572	336.203	7.51004	6.39462	2074.34	0	0
ENSMUSG00000042133	Ppig	2	69722545	69754012	+	8122	995.761	1722	334.873	28.26	503.677	132.084	13.0532	794.69	129.599	305.793	486.143	687.193	18.247	0	471.054	48.1358	963.073	191.426	228.962	134.055	18.1289		48.7231	175.912	338.638	454.661	90.1205	248.68	4.53408	3109.41	180.01
ENSMUSG00000031059	Ndufb11	X	20615326	20617619	-	908	60.59	892.261	805.832	405.308	201.779	4.12763	0.815822	209.085	35.5762	350.103	143.694	0	2273.05	493.185	313.277	275.444	0	313.581	177.012	267.515	974.018		198.373	94.6327	433.628	146.532	74.3494	226.654	1322.44	0	90.0049
ENSMUSG00000017485	Top2b	14	16365179	16430787	+	6355	9.43614	0	1158.52	2327.73	27.7253	74.2973	13.0532	4.99805	3.81173	1.64111	3.35734	475.749	5.21342	661.964	99.3688	916.586	13.791	3.72424	290.531	1731.4	365.325		632.531	36.5758	333.808	342.365	2.25301	668.593	1153.17	4929.47	10.1129
ENSMUSG00000036617	Etl4	2	19909780	20810713	+	16067	9.93278	0	0	131.632	0	1779.01	0	23.3242	0	0	0.671468	0.813247	0	0	0	0.668553	6141.6	82.6781	0.481012	0	0		0	0	0	0	0	0	0	1.28808	13.1468
ENSMUSG00000033016	Nfatc1	18	80606205	80713071	-	7433	1188.95	2058.98	1.42499	252.853	0.770148	0	610.235	1376.96	560.96	0.547036	2.68587	4.06623	0.868903	9.8637	0.758541	1356.49	39.0746	2.97939	123.139	454	118.113		55.6836	4.06398	0	1092.15	271.863	1852.31	30.9829	2947.12	0
ENSMUSG00000000078	Klf6	13	5861489	5870393	+	4217	0	0	2212.3	0.743685	1521.81	0	0.815822	0	355.126	0	0.671468	0	2106.22	1628.61	0	0	0	0	0	0	336.209		630.791	0	1.07334	55.4632	4.50602	0	0.75568	1.28808	425.753
ENSMUSG00000003062	Stard3nl	13	19357677	19395752	-	1283	1524.68	326.385	1500.51	26.029	465.939	0	128.084	174.099	0.635289	361.591	428.397	11.3855	306.723	806.632	364.099	465.981	2.2985	1099.4	40.886	120.352	0		409.796	58.0569	89.0869	81.483	0	66.7882	27.2045	155.857	30.3387
ENSMUSG00000040760	Appl1	14	26918988	26971232	-	8719	1237.13	69.9397	289.986	1453.16	0.770148	1279.56	133.795	1361.14	11.4352	259.295	2.01441	33.3431	0.868903	546.887	148.674	0	0	26.8145	775.873	150.142	371.918		2038.54	336.149	1.07334	227.331	1236.9	64.6567	67.2555	85.013	1.01129
ENSMUSG00000069049	Eif2s3y	Y	1010543	1028847	+	4166	7.44959	1318.26	263.623	6.69317	1687.39	123.829	438.096	5.83106	55.9054	49.2332	1346.29	516.412	392.744	3.2879	1734.02	4.01132	11.4925	15.6418	162.582	3.57481	1.09872		1.74011	207.844	516.812	916.855	286.132	1.42103	37.0283	6.44038	897.015
ENSMUSG00000046671	Mtfr1l	4	134525550	134535387	-	5370	4.96639	429.176	686.845	12.6426	0.770148	0	597.997	0	0	466.074	0.671468	0	2312.15	46.0306	477.881	0	0	28.3042	756.151	2325.41	0		410.667	47.6066	0	19.1725	26.2851	54.7095	12.8466	1281.64	0
ENSMUSG00000026679	Enkur	2	21180731	21205365	-	1561	271.662	64.6413	299.248	632.132	10.7821	0	885.167	5.83106	97.1992	103.39	118.178	57.7405	7.82013	0	741.094	69.5295	3302.95	694.198	298.228	49.4515	429.601		194.893	176.493	354.738	177.345	407.044	93.0772	5.28976	260.191	271.026
ENSMUSG00000074794	Arrdc3	13	80883384	80896035	+	6259	3030.99	189.685	0	22.3106	0	0	0	0	0	0	0	0.813247	0	0	0	0.668553	2889.22	1.4897	75.9999	0	1921.67		0.870056	81.2796	0.536668	0	0	619.568	30.9829	0	2.02258
ENSMUSG00000029614	Rpl6	5	121204481	121209241	+	2433	898.917	146.238	1297.45	41.6464	1233.78	0	0	381.518	734.394	765.85	0	384.666	0	485.513	293.555	217.28	20.6865	51.3945	313.139	115.585	746.033		183.582	39.4787	395.525	160.912	4.50602	765.223	1113.87	180.331	453.058
ENSMUSG00000027706	Sec62	3	30792876	30821263	+	3966	0	411.161	802.982	536.941	1213.75	1857.43	59.555	206.586	351.315	187.633	265.23	4.87948	12.1646	1292.14	230.596	151.761	16.0895	22.3454	440.607	23.2362	41.2021		384.565	60.3791	217.887	838.795	1340.54	78.1565	155.67	620.852	424.742
ENSMUSG00000038619	Ensa	3	95624980	95632102	+	2947	721.617	1031.08	247.948	97.4228	83.9461	45.4039	0	0	0	0	2343.42	431.021	0	70.1419	0	2509.75	2.2985	76.7193	457.924	0	2.19745		495.062	0	62.7902	821.677	159.964	2.13154	0	0	0
ENSMUSG00000052997	Uba2	7	34140689	34169599	-	4092	73.0059	1.05969	74.0995	0	2415.95	0	0	279.058	0.635289	1279.52	0.671468	0.813247	67.7745	3.2879	1668.03	0	0	144.501	356.911	825.78	926.223		429.808	153.27	393.378	78.0593	377.004	196.102	0	1.28808	0
ENSMUSG00000001280	Sp1	15	102406143	102436404	+	8325	0	1695.51	0	0.743685	9.24177	0	35.8962	1415.28	13.9764	0	0	5.69273	3070.7	0	748.68	642.479	0	0	467.063	0	4.94425		147.039	0	97.6736	119.143	0	1.42103	0	2131.77	1.01129
ENSMUSG00000021709	Erbb2ip	13	103818787	103920514	-	6591	2.4832	6.35816	481.647	2.97474	0	0	1115.23	0.833008	1.90587	0	0.671468	1125.53	4994.46	2.19193	0.758541	93.5974	20.6865	236.862	0.481012	0.595801	19.777		63.5141	517.867	2.14667	32.1824	114.904	290.6	3.02272	0	30.3387
ENSMUSG00000021114	Atp6v1d	12	78842989	78861638	-	1403	0	10.5969	1139.28	874.574	23.1044	4.12763	1808.68	0.833008	433.267	227.567	1.34294	706.711	35.625	756.217	149.432	0	27.5821	256.228	1049.57	390.845	209.856		5.22034	346.599	455.095	384.134	276.369	27.71	4.53408	1463.25	331.703
ENSMUSG00000022553	Maf1	15	76351294	76354380	+	2412	1173.06	19.0745	1052.36	693.858	2621.58	0	198.245	0	3.17644	250.542	0	4.06623	1529.27	67.9499	216.184	9.35974	80.4476	136.307	18.7595	0	0		107.887	0.580569	19.3201	4.79312	489.654	0	0	3.86423	0
ENSMUSG00000027254	Map1a	2	121289600	121310832	+	12166	4.46975	1084.07	230.848	2097.94	585.312	4.12763	15.5006	409.84	226.163	10.9407	1053.53	9.75896	956.663	1.09597	0	212.6	22.985	35.7527	216.455	0.595801	893.262		20.8813	35.4147	485.148	457.4	97.6305	659.356	745.856	100.47	0
ENSMUSG00000025369	Smarcc2	10	128459236	128490173	+	5027	0.496639	78.4173	158.886	22.3106	2.31044	57.7868	4.07911	540.622	0.635289	225.926	385.423	17.0782	2572.82	2231.39	800.26	604.372	9.19402	25.3248	328.05	1.1916	4.94425		60.9039	222.358	11.8067	417.001	143.442	89.5247	99.7497	2.57615	20.2258
ENSMUSG00000028309	Rnf20	4	49632006	49656887	+	7288	0.496639	24.3729	25.6498	37.9279	1.5403	115.574	1.63164	644.748	8.25875	14.77	0	352.136	36.4939	3.2879	2.27562	2138.7	0	665.894	580.101	0	3413.18		26.1017	128.886	98.747	373.178	11.2651	21.3154	14.3579	0	0
ENSMUSG00000022757	Tfg	16	56690332	56717450	-	2292	2032.25	2.11939	0	2016.87	0	0	458.492	0	0	433.252	0	222.016	0	0	0	0.668553	2323.79	0	553.164	0	0		241.006	1.74171	0	43.8228	0	2.13154	1682.9	0	1.01129
ENSMUSG00000025810	Nrp1	8	128359073	128505462	+	5907	0.496639	0	44.1747	1128.17	0	540.719	0	0	3556.35	122.536	1.34294	0	848.05	617.029	0	1176.65	0	1.4897	0.481012	0	0		183.582	242.678	4.29335	1420.82	3.00402	0	2663.02	104.334	1.01129
ENSMUSG00000031601	Cnot7	8	40492540	40515847	-	5821	0.496639	2313.31	0	0	44.6686	4701.37	0	104.959	0	0	530.46	0.813247	0	0	0	0	2.2985	180.998	0	153.717	0		0	29.0284	560.818	532.721	0	0	782.128	0	0
ENSMUSG00000042743	Sgtb	13	104109741	104141735	+	3072	982.352	41.328	1029.56	736.992	1997.76	49.5315	135.426	214.916	0	0	31.559	1130.41	129.467	0	843.497	0.668553	2.2985	9.68302	380.481	0	312.587		1543.48	1025.86	220.034	184.877	159.213	380.125	0	0	577.447
ENSMUSG00000025261	Huwe1	X	151800807	151935417	+	23509	17.879	2063.22	179.549	60.2385	119.373	0	0.815822	927.971	0.635289	3.82925	0.671468	0.813247	351.037	1025.83	358.031	1.33711	2.2985	1162.71	792.708	952.09	0.549361		0.870056	67.9265	462.608	325.247	0	665.751	4.53408	3289.75	1.01129
ENSMUSG00000027276	Jag1	2	137081456	137116644	-	5827	232.427	765.098	0	262.521	637.682	3958.39	0	197.423	237.598	18.0522	0	218.763	361.464	2.19193	826.809	0	0	1.4897	0	252.62	3.84553		6.96045	146.884	451.338	121.882	779.542	0	207.056	2106	77.8694
ENSMUSG00000062580	Timm17a	1	135301532	135313778	-	1574	848.756	233.132	2.84998	681.959	27.7253	12.3829	1.63164	613.927	9.52933	545.395	1595.41	17.8914	112.089	0	8.34395	534.842	2.2985	128.114	881.214	706.024	1006.43		716.926	463.294	956.88	580.652	559.498	144.945	40.8067	2.57615	1507.83
ENSMUSG00000039523	Cep104	4	153975194	154008732	+	5279	0	0	0.712495	0	0	3562.14	886.798	0	4.44702	784.996	485.472	0.813247	1325.95	700.323	0.758541	4.01132	2.2985	2.23454	183.747	18.4698	2.19745		254.926	36.5758	267.261	173.237	425.068	81.709	0	2.57615	1.01129
ENSMUSG00000031960	Aars	8	111033144	111057664	+	9282	457.405	3.17908	0	1.48737	72.3939	4.12763	0	2056.7	839.216	102.296	2845.68	52.861	0	1.09597	436.161	348.984	0	4.46909	360.278	1.1916	374.665		13.9209	3.48341	0	8.21677	0	12.0787	52.1419	0	66.7452
ENSMUSG00000036955	2510003E04Rik	10	62538626	62578457	-	6547	0	793.71	569.284	39.4153	408.178	478.805	370.383	9.9961	2517.65	0	492.186	133.372	0	70.1419	0.758541	115.66	489.581	0	50.9873	1289.31	130.748		7.83051	47.0261	257.601	25.335	16.5221	242.285	0.75568	38.6423	400.471
ENSMUSG00000048834	Vstm2a	11	16257724	16427310	+	4170	0	0	0	0	0	0	0	0	0.635289	0	0	73.1922	0	0	0	0	7375.9	1.4897	508.43	0	0		0	0	0	0	0	0	504.794	0	0
ENSMUSG00000063870	Chd4	6	125095981	125130591	+	8019	41.7177	37.0892	818.657	501.988	0	470.549	102.794	33.3203	2775.58	18.5992	423.697	78.8849	0	1.09597	0	57.4955	866.536	514.69	85.6202	1087.34	43.3996		129.638	383.175	86.4036	47.2464	13.5181	9.23667	2.26704	0	1.01129
ENSMUSG00000032727	Mier3	13	111686178	111718596	+	5846	1940.87	1076.65	27.0748	1.48737	4.62089	280.679	71.7923	8.33008	970.721	921.208	0	35.7829	0.868903	1.09597	191.152	1712.83	0	602.582	110.152	0	0		847.435	595.083	0	671.721	0	3.55257	24.9374	294.969	3.03387
ENSMUSG00000016253	Nelfcd	2	174415804	174427502	+	2883	18.3756	0	0	0	0	5448.47	2356.91	0	0	0	0	0	0	0	0	0	0	55.8636	0	0	73.0651		522.034	181.137	0	0	0	0	0	105.622	0
ENSMUSG00000017466	Timp2	11	118301069	118355740	-	3896	13.9059	0	825.069	2642.31	0	12.3829	0	1.66602	0.635289	0	3170.67	0	3.47561	1.09597	0.758541	1274.93	0	0	0	0	0		0	0	0	0	0	20.6049	182.874	0	0
ENSMUSG00000090862	Rps13	7	116331507	116334190	-	582	81.9454	261.744	386.885	0.743685	399.707	2521.98	110.136	143.277	305.574	207.874	378.037	566.833	846.312	191.794	248.043	298.843	0	455.102	521.417	5.36221	6.59234		13.9209	191.007	257.601	95.8623	230.558	373.73	173.806	340.052	555.199
ENSMUSG00000042380	Smim12	4	127243784	127247809	+	1022	181.273	1607.55	0	983.896	841.772	45.4039	620.84	0	0.635289	515.855	0	760.386	234.604	0	0	50.1414	937.79	5.21394	352.101	0.595801	791.081		340.192	478.969	360.641	55.4632	0	436.966	0.75568	38.6423	0
ENSMUSG00000040548	Tex2	11	106502147	106613423	-	5576	1.48992	0	104.737	577.843	0.770148	0	1.63164	3501.13	365.291	557.429	1.34294	3.25299	170.305	2098.78	29.5831	228.645	2.2985	24.58	258.785	0	0.549361		368.904	0	223.254	119.143	343.96	0.710513	0.75568	0	2.02258
ENSMUSG00000051043	Gprc5c	11	114851152	114872617	+	5245	14.8992	21.1939	6.41246	11.1553	3630.48	78.4249	317.355	32.4873	33.035	786.09	112.135	6.50597	74.7257	1851.09	784.331	18.0509	0	23.8351	11.5443	0.595801	97.237		127.898	31.9313	383.718	29.4434	30.0402	13.4998	15.8693	24.4734	1034.55
ENSMUSG00000013593	Ndufs2	1	171234853	171247122	-	2142	0	0	0	0	0	4569.28	0	0	212.822	0	7.38615	0.813247	0	569.903	934.522	0	0	528.842	1076.02	5.36221	0.549361		161.83	73.7322	137.387	230.07	0.751004	0.710513	1789.45	23.1854	0
ENSMUSG00000024335	Brd2	17	34112023	34122634	-	7285	287.554	0	35.6248	53.5453	0.770148	33.021	1525.59	483.978	423.102	199.121	1285.19	439.153	118.171	1094.87	18.205	926.614	131.015	59.5878	777.316	4.17061	4.94425		261.017	642.109	0	89.015	82.6104	255.785	518.396	678.816	1117.48
ENSMUSG00000025860	Xiap	X	42059679	42109656	+	9262	0	3.17908	2.13749	0	0.770148	6624.84	0	0	0	0	0	0	724.665	0	0	0	0	0	0	459.363	86.2498		10.4407	253.128	347.761	0	1013.86	0	11.3352	1.28808	0
ENSMUSG00000054611	Kdm2a	19	4316144	4398285	-	12569	0.496639	0	566.434	82.5491	0	4.12763	0	3.33203	6.35289	31.7281	0	0	0.868903	0	0	5.34842	6649.57	363.486	166.911	0	19.2277		0.870056	2.32227	0	0	0	0	0	0	5.05645
ENSMUSG00000021877	Arf4	14	26638074	26665084	+	2813	921.266	0	2141.05	210.463	0	0	0	274.06	0.635289	7.6585	0.671468	30.9034	0	41.6467	1419.99	240.679	0	369.445	607.037	7.74541	1618.97		232.305	143.981	545.255	372.494	0	1.42103	58.943	182.907	425.753
ENSMUSG00000031422	Morf4l2	X	136732942	136743690	-	3135	770.784	46.6265	8.54994	0	3.08059	742.973	0	2.49902	0	817.271	0	11.3855	0	0	0	16.0453	2654.77	1299.76	87.0632	556.478	874.583		582.938	138.756	1.07334	47.9312	0	0	3.02272	68.268	44.4968
ENSMUSG00000027206	Cops2	2	125830304	125859139	-	3549	164.388	6.35816	455.284	596.436	2.31044	0	0	1.66602	1968.76	0	1559.15	39.0358	59.9543	1.09597	31.8587	355.001	0	2079.62	494.481	56.0053	11.5366		451.559	188.104	915.556	58.8869	92.3735	13.4998	0	404.456	438.9
ENSMUSG00000039967	Zfp292	4	34803113	34882960	-	9986	0	122.924	54.8621	2389.46	0	0	0	1048.76	505.055	2.73518	2.01441	0.813247	2439.01	174.259	281.419	86.9118	2.2985	737.4	0.962024	17.874	12.086		20.8813	1.16114	669.225	39.0297	0.751004	1057.95	0	4023.95	0
ENSMUSG00000040697	Dnajc16	4	141760189	141790931	-	6510	0	0	2.13749	0	0	0	0	3047.14	0	44.8569	0.671468	1149.12	3037.69	163.299	383.063	0	0	0	33.6709	0	14.2834		112.237	0	0.536668	3.42365	0	0	1531.76	0	0
ENSMUSG00000041341	Atg2b	12	105613539	105685241	-	10173	0	1317.2	87.6369	0	168.662	0	10.6057	0	0.635289	262.03	294.103	0	0	210.426	931.488	295.5	664.268	0	302.557	3071.35	251.058		570.757	324.538	9.66003	301.282	1.50201	19.1839	0	0	239.676
ENSMUSG00000022337	Emc2	15	43477229	43527777	+	1245	79.9589	1083.01	5.69996	150.968	0	0	217.009	0.833008	13.3411	0	1064.28	0	1320.73	2552.51	53.8564	817.64	0	2.23454	174.126	107.84	220.294		313.22	27.8673	1.61	877.825	316.924	515.833	182.119	7.72845	0
ENSMUSG00000020460	Rps27a	11	29545846	29548109	-	1972	583.054	631.577	395.435	249.878	78.5551	0	46.5018	447.325	10.1646	74.9439	265.902	7.31922	65.1678	121.652	807.087	78.8892	1870.98	514.69	566.151	512.389	525.739		236.655	228.163	351.518	78.0593	573.016	439.808	21.9147	0	453.058
ENSMUSG00000022336	Eif3e	15	43250040	43282736	-	1541	123.663	1448.6	0	1225.59	6.93133	0	0.815822	28.3223	0.635289	834.777	0.671468	0.813247	927.12	0	0	591.669	409.134	884.135	15.8734	7.14961	1342.64		781.31	212.488	905.359	7.53204	681.16	73.8934	46.0965	1.28808	0
ENSMUSG00000022427	Tomm22	15	79670861	79672862	+	1113	0	1009.89	496.609	0	937.27	0	0	148.275	2084.38	0	33.5734	661.983	0	0	684.204	0	0	58.0981	218.861	283.601	1228.92		351.503	55.154	0	2.05419	0	1.42103	12.8466	2.57615	0
ENSMUSG00000039671	Zmynd8	2	165784152	165899016	-	11032	1.98656	0	537.221	2.97474	311.14	28.8934	1700.99	112.456	275.715	0	959.528	82.9512	1285.11	1172.68	4.55124	0	471.193	332.947	554.126	6.55381	1.09872		166.181	124.242	145.437	3.42365	348.466	900.931	546.356	407.032	2.02258
ENSMUSG00000038784	Cnot4	6	35022066	35133737	-	7185	2.4832	6.35816	21.3749	0	20.0238	5353.53	0.815822	0.833008	178.516	0	0	1.62649	1371.13	9.8637	0	14.0396	0	7.44848	852.835	0.595801	0.549361		76.5649	0	0	121.197	99.8835	0.710513	0	302.698	0
ENSMUSG00000057841	Rpl32	6	115805505	115808747	-	517	263.219	309.43	2012.8	130.145	283.414	0	496.836	443.993	72.4229	554.694	5.37175	701.832	28.6738	28.4951	380.787	236.668	4.59701	1068.86	120.734	454	239.522		251.446	5.22512	378.351	195.148	342.458	519.385	525.197	1076.83	279.116
ENSMUSG00000039765	Cc2d2a	5	43662379	43740972	+	6776	481.243	1.05969	7.83745	19.3358	0	12.3829	0.815822	366.524	0	0	0	771.771	0	1.09597	173.706	1.33711	4893.52	0.744848	0	1017.63	82.4042		62.644	283.317	6.44002	34.9213	316.173	1119.77	3.7784	766.405	472.273
ENSMUSG00000046192	Iqub	6	24444865	24515067	-	3651	16.8857	99.6111	0	22.3106	85.4864	4.12763	1903.31	628.088	775.052	955.671	2.01441	271.624	0.868903	581.958	541.598	235.331	11.4925	788.794	12.9873	844.25	42.8502		2.61017	948.068	1197.84	434.119	3.00402	42.6308	651.396	1709.28	0
ENSMUSG00000051234	Rnf7	9	96470941	96478675	-	1324	1411.45	293.535	69.8245	62.4696	0	16.5105	737.503	760.537	0	404.806	0	819.753	0	1654.91	439.195	87.5804	0	503.517	8.17721	552.307	0		120.068	539.929	10.7334	16.4335	13.5181	71.7618	3.7784	1565.01	30.3387
ENSMUSG00000002395	Use1	8	71366848	71369732	+	2203	38.2412	0	223.011	0	0	5683.74	0	531.459	0	0	0	0	2.60671	0	482.432	0	0	0	318.911	0	527.387		50.4633	0	261.357	174.606	0	0	0	0	566.323
ENSMUSG00000087679	C330006A16Rik	2	26136814	26140521	-	2483	31.7849	274.46	219.449	92.9607	70.0834	0	3367.71	69.1397	13.3411	86.9787	835.307	115.481	0	0	0.758541	12.7025	2.2985	2273.28	326.607	0	0		62.644	124.242	5.36668	423.848	265.104	434.124	1305.81	0	6.06775
ENSMUSG00000026269	Rnpepl1	1	92910783	92924384	+	9467	603.416	1506.88	21.3749	0	0	0	0	12.4951	5.08231	0	2424.67	607.495	0	1011.58	0.758541	611.057	0	574.278	343.924	0	58.7817		477.661	6.96682	159.927	19.8572	54.8233	2887.53	0	5.1523	4.04516
ENSMUSG00000063480	Nhp2l1	15	82041319	82047598	-	2130	811.012	1.05969	517.984	0	1157.53	0	0.815822	1041.26	0	14.2229	742.644	4.06623	8.68903	0	219.977	597.017	0	2.23454	148.152	1202.33	1309.13		145.299	0.580569	7.51336	330.04	30.0402	14.2103	1258.21	0	1.01129
ENSMUSG00000034292	Traf3ip1	1	91494668	91529303	+	3496	846.77	2.11939	134.662	8.18054	0.770148	775.994	325.513	364.025	166.446	329.316	5.37175	1973.75	35.625	853.758	1215.18	0	2.2985	532.566	198.658	6.55381	0.549361		99.1864	225.841	400.891	1204.44	30.7912	56.8411	9.06816	2296.64	201.247
ENSMUSG00000086429	Gt(ROSA)26Sor	6	113067428	113077333	-	1695	0	0	0	0	0	173.36	296.959	973.787	528.56	0	1922.41	0	1541.43	811.016	455.124	0	0	0	321.797	750.709	0		192.282	333.246	0	90.3845	462.618	7.10513	0	2649.57	0
ENSMUSG00000045201	Lrrc3b	14	15357519	15438987	-	1835	0.496639	0	0.712495	5208.03	6.93133	0	889.246	0	0	0	0	0	0	850.47	0	812.96	2.2985	0.744848	0	0	0		0	464.455	31.6634	229.385	5.25703	941.43	3652.96	477.876	0
ENSMUSG00000031840	Rab3a	8	70754679	70758677	+	2226	0	0	490.197	246.904	988.87	0	801.137	808.018	95.2933	109.407	1222.74	0.813247	18.247	910.748	216.184	0.668553	64.3581	51.3945	91.8733	489.748	1160.8		3.48022	29.0284	250.624	318.4	179.49	738.223	49.1192	0	20.2258
ENSMUSG00000021196	Pfkp	13	6579768	6648777	-	9395	2403.73	1.05969	421.085	439.518	0	16.5105	0	0	1164.48	1569.45	0	0.813247	0.868903	0	0	1194.7	16.0895	534.801	1.92405	0	0		311.48	386.659	125.58	166.39	0	0	0	0	3.03387
ENSMUSG00000047789	Slc38a9	13	112660766	112738743	+	8904	0	0	0	110.809	0	6950.92	0	0	0	0	0	19.5179	0	29.5911	0	0	0	588.43	42.8101	0	14.2834		0	0	0	297.858	0	0	0	0	1676.72
ENSMUSG00000001833	Sept7	9	25252439	25308571	+	2538	0.993278	110.208	263.623	63.9569	26.185	28.8934	2406.67	0	0	467.716	26.8587	1.62649	250.244	3532.3	259.421	0.668553	0	0	286.683	17.2782	0		346.282	26.7062	140.07	8.21677	149.45	643.725	3.7784	36.0661	6.06775
ENSMUSG00000056429	Tgoln1	6	72608432	72617000	-	5013	151.475	1190.03	1326.67	0	86.2566	4.12763	35.8962	534.791	15.2469	404.259	16.7867	126.866	1990.66	0	56.132	75.5464	4.59701	438.715	759.037	5.36221	520.245		101.797	317.571	287.118	788.81	1021.37	81.709	61.9657	124.943	3.03387
ENSMUSG00000029673	Auts2	5	131437333	132543344	-	16193	0	41.328	158.174	602.385	1.5403	57.7868	412.806	522.296	37.482	557.429	60.4322	69.126	205.93	335.366	105.437	322.911	2967.37	908.715	125.544	179.932	63.7259		89.6158	82.4407	63.8635	115.035	9.76305	181.891	27.2045	20.6092	9.10162
ENSMUSG00000027598	Itch	2	155133509	155226855	+	9709	0.496639	272.341	3.56248	870.855	30.0358	383.869	1187.02	3201.25	3.81173	0.547036	0	618.067	0.868903	1.09597	0	238.005	0	141.521	134.683	209.722	437.292		35.6723	7.54739	0	109.557	16.5221	75.3144	1990.46	3.86423	40.4516
ENSMUSG00000031748	Gnao1	8	93809966	93969388	+	6785	279.608	60.4025	443.172	249.135	846.392	433.401	0	0.833008	121.34	418.482	5.37175	114.668	2132.29	191.794	328.448	1.33711	27.5821	5.21394	503.62	1.7874	1554.69		641.231	85.3436	107.87	439.597	51.8193	45.4728	2.26704	703.289	1.01129
ENSMUSG00000020300	Cpeb4	11	31872211	31935634	+	6369	58.1068	3.17908	31.3498	154.687	0	12.3829	145.216	1955.07	13.3411	2.73518	2.01441	1.62649	2463.34	763.889	0	32.7591	4.59701	1499.38	559.417	0	13.734		16.5311	703.649	0.536668	314.976	484.397	751.012	3.02272	0	1.01129
ENSMUSG00000025439	Clns1a	7	97696634	97718879	+	1515	0	0	747.407	403.077	0	0	0	228.244	194.398	51.4214	1113.29	123.613	0.868903	0	0	0	4040.77	14.1521	524.784	261.557	0		1127.59	505.675	254.381	667.613	0	49.7359	0	2871.12	1.01129
ENSMUSG00000038633	Degs1	1	182275772	182282804	-	2591	2138.03	0	352.685	1.48737	8.47163	4.12763	2064.03	37.4854	1.90587	1.09407	79.2333	9.75896	1.73781	1.09597	909.49	853.742	11.4925	751.552	448.303	8.34121	16.4808		0	539.348	23.0767	6.84731	2.25301	2.84205	129.221	85.013	2.02258
ENSMUSG00000029169	Dhx15	5	52150209	52190519	-	3009	0.496639	1.05969	49.1622	104.116	42.3581	4.12763	2195.38	165.769	716.606	83.6965	0.671468	0.813247	0	1.09597	0.758541	0	3496.02	0	823.493	7.74541	4.94425		8.70056	0	350.444	54.7785	1210.62	337.494	0	0	1.01129
ENSMUSG00000044018	Mrpl50	4	49512596	49521093	-	2114	0.496639	1.05969	0	0	3.08059	28.8934	0.815822	3.33203	2.54116	725.369	0	17.0782	0	0	0	4.01132	6440.41	461.806	0.481012	5.95801	0		122.678	0	0	123.936	4.50602	0	0	0	6.06775
ENSMUSG00000032300	1700017B05Rik	9	57252322	57262599	-	4934	1488.43	0	19.2374	320.528	434.363	45.4039	372.831	58.3106	1570.43	562.9	0	0	364.071	77.8137	0	1111.8	11.4925	20.8557	1221.29	5.36221	1.09872		148.78	0	39.1768	146.532	0	12.0787	0	364.525	14.1581
ENSMUSG00000022023	Wbp4	14	79459937	79481268	-	3452	108.267	402.683	0	2.23106	0	0	787.268	1.66602	139.128	0	1023.99	4.87948	0	0	0	714.014	4038.47	199.619	262.152	0	0.549361		209.684	47.0261	37.5668	61.6258	4.50602	339.625	29.4715	0	1.01129
ENSMUSG00000025979	Mob4	1	55131231	55154899	+	4010	677.416	1.05969	431.06	0	0	4.12763	0	34.1533	13.3411	622.527	0.671468	0	737.699	0	0.758541	0	3983.31	0	1166.45	0.595801	0		314.09	117.275	129.337	472.464	84.8634	0	0	1.28808	0
ENSMUSG00000068039	Tcp1	17	12915701	12925067	+	5030	0	1.05969	969.706	0.743685	969.616	0	0	475.648	0	918.473	616.408	1582.58	338.872	0	427.817	1.33711	0	399.239	97.6455	872.253	0		24.3616	73.7322	1193.55	56.1479	0	1319.42	3.02272	1546.98	2.02258
ENSMUSG00000048307	Ankrd46	15	36477668	36496791	-	2480	1794.36	1.05969	211.611	58.0075	0	1316.71	0	1001.28	107.999	247.26	1487.3	500.147	0	113.981	0	1.33711	121.821	689.729	12.5063	0.595801	0		7.83051	2.32227	32.7368	464.932	0	17.7628	11.3352	50.2349	1.01129
ENSMUSG00000031600	Vps37a	8	40511783	40551134	+	6379	792.636	2534.78	748.832	0	0	4.12763	1446.45	146.609	188.681	23.5225	540.532	0	0	0	0.758541	1226.13	0	0.744848	10.1013	0	0		0	136.434	268.871	2.73892	0	326.126	241.062	2650.86	0
ENSMUSG00000021635	Rad17	13	100617165	100651059	-	2846	0	1436.94	113.287	76.5996	720.088	3768.52	243.931	615.593	0	0	0	0	0	1.09597	388.373	0	0	21.6006	28.3797	2.3832	240.071		0	0	0	0	0	0	0	0	0
ENSMUSG00000055681	Cope	8	70302518	70312993	+	3353	65.0597	645.353	49.8747	144.275	918.786	0	0	547.286	816.346	71.1147	1154.25	843.337	484.848	6.5758	43.9954	0	0	0	777.797	0	1084.99		441.989	539.348	481.928	191.725	0.751004	26.289	83.8804	0	1.01129
ENSMUSG00000022507	1810013L24Rik	16	8830100	8858916	+	4066	0	0	0	0	0.770148	193.998	0	0	0	87.5257	0	0.813247	0	0	0	0	7247.18	0.744848	27.8987	0	92.2927		0	13.3531	1.07334	195.833	0.751004	449.755	0	1.28808	187.089
ENSMUSG00000024302	Dtna	18	23415415	23659714	+	6587	0	1.05969	0	4.46211	0	1452.92	2727.29	112.456	501.243	94.6372	0	0	164.223	1986.99	0	334.945	36.7761	148.225	81.2911	0	1.64808		26.9717	53.4123	203.934	813.46	2.25301	272.837	210.079	85.013	0
ENSMUSG00000057738	Sptan1	2	29965560	30031451	+	11428	623.282	0	168.149	47.5959	27.7253	561.357	0	98.295	5.7176	212.797	628.494	1010.05	1325.08	0	0	0	2.2985	634.611	195.772	2100.79	1.64808		616.87	538.187	123.97	386.188	171.229	211.733	346.101	0	0
ENSMUSG00000033760	Rbm4b	19	4756543	4767065	+	9886	596.96	6.35816	0.712495	65.4443	137.086	4.12763	2.44747	893.818	552.701	0	3.35734	391.985	310.198	339.75	80.4053	0	3302.95	411.901	516.126	0.595801	25.2706		309.74	1.16114	0.536668	276.631	8.26104	556.332	289.425	234.43	1.01129
ENSMUSG00000034263	Vwa9	9	64960832	64986974	+	3208	0	0	0	0	0	0	0	0	4364.43	0	2147.36	1.62649	0.868903	0	1125.67	0	0	0	0	1.1916	0.549361		0	28.4479	0	0.684731	0	1.42103	20.4034	0	1.01129
ENSMUSG00000031701	Dnaja2	8	85537640	85555271	-	2839	744.462	0	532.946	923.657	0.770148	53.6592	0	1935.08	420.561	232.49	233	285.45	58.2165	90.9653	0	90.2546	0	253.248	285.721	112.011	1387.14		0	0	208.227	268.415	0	294.863	654.419	1.28808	2.02258
ENSMUSG00000022141	Nipbl	15	8291225	8444463	-	8815	2149.95	293.535	369.785	1357.23	164.812	1477.69	4.07911	455.656	33.035	379.096	0	0	136.418	6.5758	91.7834	2.00566	11.4925	297.939	41.8481	0.595801	356.536		44.3729	718.163	286.044	334.149	54.0723	230.917	8.31248	311.714	3196.69
ENSMUSG00000047496	Rnf152	1	105276917	105356710	-	8529	0.993278	3.17908	0	0	0	0	0	0	0	0	0	0.813247	0	0	126.676	1885.32	5518.71	0	90.9113	0.595801	0		20.8813	56.8957	6.44002	0	1.50201	0	0	0	0
ENSMUSG00000025212	Sfxn3	19	45047576	45056383	+	2966	14.8992	0	0.712495	2625.95	0	2307.34	183.56	0	0	1792.64	0	1.62649	125.122	2.19193	23.5148	0	0	481.172	66.3797	0	0		93.9661	1518.77	66.5469	0	0	296.284	0.75568	0	0
ENSMUSG00000042406	Atf4	15	80255184	80257540	+	1724	46.6841	67.8203	343.423	156.918	417.42	1791.39	1656.12	8.33008	1.27058	1006	3.35734	297.648	311.067	1022.54	61.4418	42.7874	18.388	12.6624	173.645	169.207	14.2834		3.48022	815.118	296.241	135.577	1909.8	591.147	1417.66	2.57615	2.02258
ENSMUSG00000029405	G3bp2	5	92052146	92083735	-	4677	261.729	0	1308.14	185.178	1374.71	0	0	273.227	917.357	334.239	793.676	1.62649	0	0	0	0	227.552	90.1266	655.139	1197.56	1.64808		117.458	6.38625	89.6236	32.8671	39.8032	80.9985	729.231	0	9.10162
ENSMUSG00000047963	Stbd1	5	92603051	92606579	+	1985	833.857	1979.51	0	0	2315.06	4.12763	0	0	0.635289	275.706	0	0.813247	0	0	0	0	4.59701	1500.87	705.164	0	0		396.746	86.5047	49.9102	165.705	1.50201	753.144	0	3.86423	0
ENSMUSG00000030647	Ndufc2	7	97400003	97407802	+	754	140.052	185.446	527.246	404.565	577.611	12.3829	520.494	455.656	73.6935	439.817	325.662	20.3312	49.5275	1122.27	590.903	580.972	289.612	464.785	354.987	2.979	474.099		547.265	583.471	83.1836	149.956	537.719	103.024	392.198	11.5927	777.683
ENSMUSG00000056629	Fkbp2	19	6977741	6980461	-	663	985.332	237.371	78.3745	5.2058	211.791	8.25525	238.22	239.906	1.90587	770.226	0.671468	14.6384	17.3781	25.2072	745.645	418.514	3139.76	297.194	72.6328	102.478	2.19745		127.898	127.725	368.691	314.291	226.052	61.8146	179.852	2.57615	161.807
ENSMUSG00000027131	Emc4	2	112363011	112368027	-	1052	0	395.265	532.234	0	481.342	61.9144	3.26329	628.088	311.291	105.578	21.487	1526.46	1411.1	0	52.3393	18.7195	2.2985	242.82	89.4683	456.979	1270.12		738.678	112.63	448.655	244.449	366.49	186.154	910.594	0	0
ENSMUSG00000074781	Ube2n	10	95515162	95545658	+	3851	183.26	806.426	64.1246	0.743685	0	986.503	841.112	2.49902	191.222	251.636	1.34294	674.182	1329.42	0	534.013	17.3824	1620.45	55.8636	14.9114	34.5565	1.09872		124.418	206.102	508.225	251.296	95.3775	9.23667	15.1136	3.86423	4940.16
ENSMUSG00000061950	Ppp4r1	17	65782573	65841926	+	5449	0	0	7.12495	0	670.799	0	126.452	0	127.693	0	0	0.813247	1074.83	0	704.684	330.265	4334.98	0.744848	223.671	0	0		377.604	99.2772	128.264	0	0	712.645	0	27.0496	0
ENSMUSG00000020955	Ap4s1	12	51690966	51738939	+	1113	0	1.05969	269.323	30.4911	1.5403	6298.76	413.622	24.1572	29.8586	0	1.34294	52.0478	0	0	218.46	226.639	0	0.744848	7.6962	0	0		0	0	20.9301	130.099	0	51.157	0	0	0
ENSMUSG00000032212	Sltm	9	70542920	70592237	+	3646	0	371.952	770.207	162.123	6.16118	1258.93	94.6353	1336.98	800.464	64.0032	236.357	894.571	770.717	0	150.95	117.665	2.2985	37.9872	92.3543	1.1916	404.33		287.989	463.294	880.136	238.971	1923.32	775.88	573.561	1.28808	1503.79
ENSMUSG00000029120	Ppp2r2c	5	36868513	36955078	+	4450	2083.9	6.35816	0.712495	98.9101	63.1521	107.318	43.2386	84.1338	187.41	184.898	782.932	698.579	11.2957	1.09597	132.745	3.34276	43.6716	1314.66	1158.28	2.3832	557.602		417.627	323.957	272.091	92.4387	33.7952	25.5785	411.09	2444.77	8.09033
ENSMUSG00000073131	Vma21	X	71815924	71839757	+	7303	2167.33	0	40.6122	0	0	0	0.815822	44.1494	5.7176	107.766	22.1585	1058.03	0	1149.67	0	55.4899	2.2985	0	0	2.3832	2905.57		85.2655	1.16114	120.75	0	670.646	0	68.0112	0	0
ENSMUSG00000028441	1110017D15Rik	4	41505009	41517333	-	1421	717.147	45.5668	570.709	372.586	236.435	24.7658	779.926	2.49902	86.3993	282.817	1533.63	356.202	169.436	465.786	0.758541	954.025	4.59701	46.1806	582.987	4.17061	313.685		165.311	0.580569	202.861	215.69	347.715	282.074	80.8577	1984.92	1.01129
ENSMUSG00000070923	Klhl9	4	88718292	88722465	-	4174	422.143	303.072	103.312	203.026	5.39103	24.7658	4.89493	143.277	1245.17	873.069	0	958.818	495.275	817.591	625.037	3.34276	11.4925	820.823	58.6835	421.827	7.69106		641.231	283.898	69.2302	753.889	338.703	1552.47	1367.02	1575.32	2.02258
ENSMUSG00000001017	Chtop	3	90498956	90509498	-	3637	243.85	130.342	45.5997	63.2132	0	6113.02	0	2.49902	0	413.012	0.671468	70.7525	0	89.8693	0	2.00566	0	0	0	364.63	0.549361		4.35028	149.787	400.891	244.449	5.25703	742.486	126.199	184.195	1493.68
ENSMUSG00000031779	Ccl22	8	94745590	94751699	+	2325	0	1.05969	7531.07	0	0	0	0	1.66602	0	0	0	0	0	0	0	0	0	0	0	0	0		0	0	0.536668	0	0	0	0	0	0
ENSMUSG00000028565	Nfia	4	97772734	98118874	+	10891	109.757	429.176	0	0	3.08059	433.401	137.058	13.3281	7.62347	859.393	2.68587	2.43974	0	144.668	975.483	4.67987	252.835	1617.81	1499.8	1027.76	12.086		1159.78	42.3815	532.375	9.58623	3.75502	662.909	1.51136	66.9799	3.03387
ENSMUSG00000021468	Sptlc1	13	53332716	53377365	-	2606	0	0	0.712495	0	0	5832.34	0	0	0	1.09407	0	0	1398.07	0	0	0	0	0	292.936	0	0		0	0	0	323.878	0	180.47	0	1109.03	0
ENSMUSG00000021134	Srsf5	12	80945504	80950507	+	3988	632.222	12.7163	654.071	0	873.348	4.12763	10.6057	2863.05	1.90587	684.342	311.561	817.313	0	0	0.758541	1.33711	22.985	340.396	255.898	2.979	27.4681		560.316	0	25.2234	412.893	96.8795	800.038	322.675	2449.92	222.484
ENSMUSG00000015671	Psma2	13	14613242	14625671	+	944	326.789	614.622	471.672	83.2928	1942.31	0	12.2373	765.535	64.7995	522.419	695.641	0	1282.5	192.89	73.5784	231.988	0	24.58	23.5696	0	183.487		220.124	48.1872	153.487	154.064	71.3454	1066.48	46.0965	9.01653	359.008
ENSMUSG00000029207	Apbb2	5	66298861	66618828	-	10551	1445.22	79.4769	97.6118	0	139.397	0	283.906	554.784	0	0	631.852	6.50597	0	336.462	348.929	0	0	46.1806	219.823	477.237	2844.04		26.1017	0	0	315.661	0	0	0.75568	94.0295	0
ENSMUSG00000061032	Rrp1	10	78400362	78413043	-	2008	0.993278	528.787	6.41246	454.392	688.512	0	0	0	866.534	330.41	16.7867	582.285	9.55794	6.5758	116.815	72.2037	0	1043.53	269.848	2500.58	15.3821		679.514	0	11.8067	697.741	52.5703	14.9208	14.3579	1.28808	396.426
ENSMUSG00000090935	Synj2bp	12	81497941	81532911	-	5866	92.8715	529.846	692.545	65.4443	3.85074	33.021	3.26329	5.83106	2237.49	530.625	4.02881	847.403	0.868903	1811.63	332.241	41.4503	9.19402	43.2012	217.899	4.17061	0		6.09039	1007.29	897.309	87.6456	622.582	309.784	2.26704	0	5.05645
ENSMUSG00000033161	Atp1a1	3	101576219	101604603	-	4487	16.8857	250.087	423.222	731.043	605.336	383.869	633.078	0.833008	526.019	224.285	337.749	915.716	13.0336	49.3185	100.886	169.144	6.89551	646.528	1458.43	7.14961	4.39489		213.164	768.092	293.021	230.754	47.3132	388.651	836.537	501.061	301.365
ENSMUSG00000018965	Ywhah	5	33018816	33027966	+	2274	958.513	0	228.711	17.8484	576.841	4193.67	0	76.6368	559.689	0	0.671468	0	0	0	4.55124	9.35974	2.2985	297.939	485.341	0	68.1208		8.70056	0	34.8834	303.336	0.751004	790.801	0.75568	3.86423	0
ENSMUSG00000025728	Pigq	17	25926427	25944510	-	5769	0	1.05969	624.858	72.8812	591.474	478.805	1258.81	102.46	0	0.547036	1385.24	0	0	98.637	0.758541	1772.33	0	491.6	596.455	0	0		528.124	1035.15	1.07334	208.843	42.8072	1291	5.28976	543.568	1.01129
ENSMUSG00000020895	Tmem107	11	69070806	69073293	+	1369	599.94	0	31.3498	569.663	27.7253	1106.2	85.6613	432.331	459.314	3.82925	590.221	727.856	1490.17	96.4451	0.758541	284.135	4.59701	609.286	320.835	28.0026	3.29617		116.588	93.4715	1.07334	95.8623	165.972	149.918	16.625	221.549	1.01129
ENSMUSG00000032047	Acat1	9	53580522	53610382	-	3758	0	1128.57	695.395	0	250.298	0	0	0	865.263	0	310.89	0	1112.2	0	0	232.656	0	0	636.86	0	2232.61		354.113	0	44.0068	409.469	983.064	0	0.75568	0	0
ENSMUSG00000004056	Akt2	7	27591552	27640826	+	7131	0	0	1176.33	3873.11	204.859	16.5105	0.815822	782.195	2.54116	0.547036	0	0	405.778	131.516	4.55124	44.793	712.536	67.7812	28.8607	5.95801	2.19745		595.988	7.54739	0	252.666	47.3132	2.84205	1014.12	10.3046	59.6662
ENSMUSG00000020311	Erlec1	11	30930774	30954335	-	3260	0	1.05969	17.0999	52.058	22.3343	0	332.855	0	50.8231	2.18814	276.645	8.13247	0	387.972	132.745	1.33711	6173.78	0	0.962024	0	0		15.661	249.064	40.7868	105.449	0	1578.76	0	227.989	0
ENSMUSG00000061411	8430427H17Rik	2	153407462	153529971	-	9083	779.227	0	3780.5	0	0	0	0	88.2989	0	0	0	0.813247	0.868903	0	0.758541	11.3654	0	23.8351	0.481012	0	2773.73		0.870056	2.90284	0	0	537.719	7.81565	0.75568	1.28808	0
ENSMUSG00000020024	Ccdc41	10	94688790	94790336	+	2986	3.97311	1.05969	287.848	960.841	0	3846.95	0	0	390.703	186.539	4.70028	175.661	356.25	5.47983	686.479	0.668553	101.134	0	11.5443	424.806	0.549361		0.870056	2.90284	5.90335	37.6602	179.49	1.42103	328.721	502.349	0
ENSMUSG00000015013	Trappc2l	8	122611626	122615588	+	607	507.069	0	268.611	406.796	1.5403	0	398.121	0.833008	0	9.29961	9.40056	0	0	382.492	821.499	8.02263	4268.32	0	95.2404	5.36221	258.2		147.91	0	5.90335	67.7884	23.2811	201.786	0	0	0
ENSMUSG00000047459	Dynlrb1	2	155236533	155250277	+	1009	15.3958	560.577	49.8747	212.694	262.62	1036.03	546.601	1976.73	580.019	66.7384	202.783	51.2345	367.546	0	0	555.567	117.224	58.0981	318.43	253.811	205.461		219.254	182.299	801.782	610.78	199.016	192.549	550.89	48.9469	767.57
ENSMUSG00000021608	Lpcat1	13	73467197	73516422	+	4131	0.496639	0	0	1.48737	0	5481.49	0.815822	0	139.128	248.901	0	73.1922	5.21342	0	3.7927	5.34842	0	467.02	796.556	211.509	0		23.4915	166.043	0	143.109	38.3012	0	0	0	2959.04
ENSMUSG00000027475	Kif3b	2	153291413	153333390	+	5635	49.6639	222.535	34.1998	14.13	27.7253	3178.27	3.26329	6.66407	0	8.75257	10.072	223.643	0	0	73.5784	2603.34	0	74.4848	0	899.659	0.549361		285.378	1.74171	8.05002	349.213	0	21.3154	2.26704	614.412	0
ENSMUSG00000020747	2310067B10Rik	11	115765433	115799366	+	5920	9.43614	547.861	47.0247	761.534	83.176	2319.73	26.9221	274.893	18.4234	4.37629	11.415	71.5657	224.177	17.5355	569.664	14.7082	34.4776	601.837	153.924	589.247	1047.63		393.265	156.754	11.8067	125.99	301.904	276.39	476.078	16.745	2620.25
ENSMUSG00000037361	0610009D07Rik	12	4817608	4827658	+	1115	42.2143	875.306	175.986	391.922	0	0	1223.73	418.17	341.15	60.1739	576.12	199.245	1.73781	1043.36	571.181	402.469	0	2.97939	126.987	971.155	2.74681		240.135	568.957	368.691	318.4	463.369	0	788.93	0	88.9936
ENSMUSG00000021068	Nin	12	70011435	70111925	-	10345	1.98656	0	838.607	73.6248	1.5403	20.6381	3133.57	0	23.5057	8.75257	1214.01	541.622	0	1.09597	142.606	465.313	13.791	570.554	220.304	16.0866	135.692		141.819	0	327.904	229.385	343.209	1472.18	356.681	1740.19	2200.57
ENSMUSG00000050199	Lgr4	2	109917647	110014257	+	5884	0	1088.3	25.6498	883.498	895.682	0	0	276.559	210.281	106.672	694.97	479.002	53.0031	23.0153	70.5443	431.885	1569.88	590.664	21.1645	0	0		23.4915	632.82	312.341	220.483	470.128	473.202	1.51136	0	613.854
ENSMUSG00000040040	Ift88	14	57424062	57517936	+	4628	648.611	117.626	15.6749	17.8484	0	12.3829	0.815822	0	5.7176	113.236	439.812	788.849	1186.92	0	101.644	134.379	593.014	683.026	331.417	655.977	1567.33		100.056	57.4763	123.97	779.909	449.851	0	2.26704	0	4.04516
ENSMUSG00000028559	Osbpl9	4	109061145	109202272	-	7006	191.703	437.653	2.13749	51.3143	415.88	12.3829	1115.23	3.33203	1687.96	1322.19	416.982	1.62649	15.6403	377.013	921.627	177.835	6.89551	1.4897	123.139	10.1286	90.6446		439.378	1151.85	2.14667	456.031	7.51004	587.594	1821.19	1373.09	2.02258
ENSMUSG00000014932	Yes1	5	32611171	32687066	+	4608	0	0	0	0	0	0	0	0	0	3.28221	0	0	0	0	0	0	7348.32	29.0491	0	0	0		0	0	0	0	0	0	0	0	0
ENSMUSG00000079477	Rab7	6	87999106	88045270	-	2610	0	0	806.545	90.7296	6.93133	1064.93	2.44747	642.249	50.8231	733.575	0	0	0	2235.77	420.231	8.69118	22.985	302.408	19.7215	10.1286	961.383		389.785	0	68.1569	870.978	78.8554	1035.93	551.646	34.778	7.07904
ENSMUSG00000025544	Tm9sf2	14	122107038	122159604	+	3107	204.119	4.23877	504.447	0	3374.79	8.25525	0.815822	0.833008	1.27058	861.034	0	764.452	695.123	0	835.912	1.33711	4.59701	45.4357	7.21518	1.1916	53.8374		0	304.218	145.437	189.67	39.8032	1624.94	0	2.57615	1.01129
ENSMUSG00000027130	Slc12a6	2	112265825	112363163	+	10165	2198.62	1.05969	22.0874	169.56	0	809.015	0.815822	0	47.0114	0	12.0864	8.94571	0.868903	1.09597	3.03416	2.00566	4017.79	1.4897	24.5316	0	43.3996		21.7514	1325.44	49.9102	239.656	0	2.13154	7.5568	0	0
ENSMUSG00000042599	Jhdm1d	6	39136623	39206789	-	10057	636.195	0	24.2248	0	0	5398.94	0	0	0	57.4388	0	173.222	0	0	0	0	0	1049.49	6.25316	16.6824	0		0.870056	0	0	22.5961	15.7711	98.0508	0	0	0
ENSMUSG00000026851	BC005624	2	30972833	30982201	-	2624	0	237.371	19.9499	1272.45	67.773	20.6381	375.278	17.4932	528.56	166.846	874.923	202.498	0	464.69	65.2345	3.34276	0	315.071	749.417	275.856	1704.12		568.147	437.749	69.7669	79.4288	796.815	1428.13	1.51136	0	51.5758
ENSMUSG00000004070	Hmox2	16	4726361	4766742	+	2217	0.496639	999.29	2.84998	8.18054	1018.91	8.25525	947.169	64.1416	720.417	0	0	0	19.1159	703.611	401.268	266.752	245.94	68.526	367.974	983.072	534.529		827.423	478.969	87.4769	386.188	12.7671	119.366	0	0	20.2258
ENSMUSG00000031197	Vbp1	X	75514299	75534942	+	2132	0.993278	1240.9	907.719	766.74	200.238	74.2973	0	678.069	0	15.864	412.282	0	0	301.391	806.329	0	0	0	856.683	250.832	844.918		445.469	246.161	555.452	47.9312	648.116	550.648	397.488	0	2475.64
ENSMUSG00000039157	Fam102a	2	32535332	32569756	+	6066	0	0	1538.28	0.743685	0	148.595	42.4227	0	0	638.938	0.671468	0.813247	367.546	2178.78	1135.54	881.821	0	0	421.848	0	0.549361		667.333	79.5379	0	16.4335	15.7711	967.719	0	0	0
ENSMUSG00000028931	Kcnab2	4	152390742	152477871	-	5578	15.3958	0	79.7995	0	33.8865	1981.26	227.614	391.514	134.681	327.127	143.023	366.774	13.0336	2696.08	306.45	75.5464	22.985	402.963	27.8987	21.4488	82.9536		33.0621	17.9976	400.355	182.138	680.409	29.131	547.112	190.635	323.613
ENSMUSG00000020451	Limk2	11	3344256	3409189	-	6099	681.389	1.05969	433.197	0	0	8.25525	1.63164	0	3.17644	981.382	1118.67	744.934	0	407.7	12.8952	0	6.89551	1859.89	1076.02	1.1916	1.09872		169.661	121.339	1.07334	423.848	0	0	117.886	1996.52	0
ENSMUSG00000006304	Arpc2	1	74236497	74268209	+	1794	19.3689	1052.27	1308.85	577.843	0	0	1461.95	618.092	0	0.547036	57.0748	234.215	844.574	0	322.38	0.668553	4.59701	0	0.962024	472.47	363.128		12.1808	76.635	14.49	266.36	103.639	303.389	3.02272	5.1523	2.02258
ENSMUSG00000030655	Smg1	7	118131308	118243637	-	21225	2.4832	617.801	486.634	1752.87	0	0	672.237	81.6348	1374.13	84.2435	3.35734	1.62649	724.665	9.8637	1.51708	0	1266.48	220.475	29.8228	0.595801	0.549361		609.039	44.1232	44.5435	43.138	271.112	80.9985	14.3579	2.57615	2.02258
ENSMUSG00000038943	Prc1	7	80294450	80316259	+	8225	0	0	0	0	0	7330.67	0	0	0	0	0	0	0	0	0	0	0	0	0	0	0		0	16.8365	0	66.4189	0	0	0	0	0
ENSMUSG00000003657	Calb2	8	110142539	110168206	-	1430	730.556	1574.7	0	0	0	0	0	0	0	1990.66	0	486.322	66.9056	0	336.033	0	0	1278.16	867.265	0	0		1183.28	0	0	510.125	0	10.6577	0	0	0
ENSMUSG00000034892	Rps29	12	69157722	69159186	-	693	713.67	435.534	1290.33	287.806	282.644	86.6802	290.433	196.59	407.855	201.856	439.812	261.865	86.8903	346.326	461.951	113.654	151.701	271.125	277.544	293.73	431.798		343.672	120.178	287.654	230.07	301.153	237.311	366.505	159.721	151.694
ENSMUSG00000035623	Rsf1	7	97579896	97692782	+	12635	0	586.01	845.732	343.583	0	5171.92	0	0	26.6821	0	28.2017	0.813247	0	0	0	2.00566	2.2985	296.45	1.92405	0	22.5238		77.435	42.3815	56.3502	100.655	0	3.55257	0	247.311	0
ENSMUSG00000033014	Trim33	3	103279293	103358768	+	8868	0	630.517	52.7246	0	0	0	806.032	154.107	0	0	159.809	0	1.73781	0	0	0	4856.74	93.106	348.253	0.595801	212.054		203.593	87.0853	0	452.607	4.50602	0	0.75568	814.064	0
ENSMUSG00000027698	Nceh1	3	27182965	27284608	+	5253	100.818	523.488	0	745.916	0	33.021	0	175.765	0.635289	0	61.1036	0	3652	718.954	59.9247	0	41.3731	3.72424	151.519	1046.82	0		522.034	0.580569	824.322	139.685	0	314.047	0	21.8973	3395.91
ENSMUSG00000020409	Slu7	11	43433744	43447981	+	4050	3614.04	1.05969	0	17.8484	1.5403	8.25525	925.958	428.166	0.635289	0	1045.48	250.48	344.955	0	325.414	4.01132	4.59701	3.72424	54.3544	0	283.471		0	377.37	861.353	32.1824	292.891	257.206	1698.01	14.1688	1381.42
ENSMUSG00000021576	Pdcd6	13	74303121	74317326	-	1524	0	0	133.949	342.095	1401.67	0	15.5006	0	77.5052	0.547036	702.356	650.597	0	0	0.758541	0	0	385.831	155.367	655.977	2790.21		94.8361	355.889	148.657	207.473	33.0442	473.912	1104.8	38.6423	37.4178
ENSMUSG00000024558	Mapk4	18	73928486	74065359	-	5400	4.46975	23.3132	250.086	6.69317	458.238	2645.81	226.798	5.83106	1.27058	235.772	357.221	330.178	225.046	101.925	81.9224	172.487	13.791	855.83	494.481	815.056	4.94425		39.1525	116.694	296.241	381.395	197.514	127.892	628.725	423.777	106.186
ENSMUSG00000097163	AC110234.1	5	117312520	117315539	-	1936	0.496639	1062.87	0.712495	9.66791	911.855	12.3829	973.276	814.682	0	1.09407	679.526	7.31922	33.8872	0	408.853	17.3824	2.2985	14.1521	4.32911	529.667	1823.88		331.491	38.8981	18.2467	40.3991	401.787	618.146	0	1.28808	311.478
ENSMUSG00000059291	Rpl11	4	136028265	136053428	-	2697	128.63	406.922	745.982	1715.68	533.712	0	30.1854	198.256	301.127	274.065	310.89	158.583	220.701	432.907	490.776	259.398	0	251.759	178.456	626.783	36.8072		100.927	149.206	314.488	43.138	139.687	773.038	76.3236	722.61	552.165
ENSMUSG00000040152	Thbs1	2	118111876	118127133	+	6073	0	0	1.42499	0	0	7260.5	0	0	0	0	0	0	0	0	0	0.668553	0	0	25.4936	0	0		0	0	0	36.2907	0	0	0	0	0
ENSMUSG00000032030	Cul5	9	53614582	53670014	-	8165	421.15	4.23877	569.284	1265.75	13.0925	8.25525	74.2398	2690.62	0	0	0	92.7101	0	1132.13	178.257	28.0792	0	0	789.822	0	14.8328		582.938	40.6398	1151.15	298.543	0.751004	4.26308	550.135	0	3.03387
ENSMUSG00000028180	Zranb2	3	157534160	157548390	+	4301	687.349	40.2683	544.346	238.723	553.736	1246.54	286.353	626.422	1248.98	70.5676	552.619	0	510.046	25.2072	578.008	59.5012	0	0	0.481012	7.14961	0.549361		230.565	43.5426	351.518	536.829	599.301	1.42103	138.289	119.791	0
ENSMUSG00000021266	Wars	12	108860030	108894174	-	3447	0	0	0.712495	0	0	0	166.428	3857.66	0.635289	18.5992	0.671468	43.9153	0	0	0	0.668553	2027.28	263.676	0.481012	0	890.515		13.0508	0.580569	334.344	0	0	1180.16	0	3812.7	0
ENSMUSG00000031026	Trim66	7	109449006	109508134	-	10125	2030.26	496.996	0.712495	108.578	366.59	1031.91	22.0272	384.85	142.305	2.73518	1.34294	696.952	235.473	5.47983	0	469.992	142.507	500.538	422.329	67.9213	137.34		378.474	52.8317	136.314	364.277	144.944	1379.11	12.8466	238.294	532.95
ENSMUSG00000021981	Cab39l	14	59440981	59548903	+	3037	233.42	178.028	555.746	441.005	0	0	0	0	2.54116	1915.72	16.7867	2.43974	0	3.2879	361.065	0	165.492	0	0	14.2992	3363.19		133.119	0	46.1535	162.966	454.357	0.710513	0.75568	1321.57	0
ENSMUSG00000052298	Cdc42se2	11	54717456	54787675	-	3661	3.97311	0	83.3619	0	1267.66	0	14.6848	99.961	778.864	59.6269	2045.29	0	0	0	0	0	0	0	227.519	496.302	2158.44		213.164	1166.94	0	716.229	60.8313	0	0	15.4569	0
ENSMUSG00000037610	Kcnmb2	3	31902507	32200180	+	3128	0	1763.33	10.6874	0	619.199	8.25525	0.815822	101.627	2724.12	1.64111	138.994	176.475	48.6586	0	0	349.653	0	1278.16	6.25316	0.595801	0.549361		0	177.654	0	2.05419	0	17.0523	505.55	5.1523	636.102
ENSMUSG00000030304	Ergic2	6	148179079	148212374	-	6727	0	2.11939	592.796	0	254.919	0	94.6353	0	4048.06	0	0.671468	92.7101	0	1.09597	0	12.7025	45.9701	26.0697	712.379	0	1343.74		0	5.80569	0	1.36946	0	299.837	0	0	68.7678
ENSMUSG00000022744	Cldn25	16	58727910	58734251	+	2563	0.496639	0	1.42499	107.834	0	0	208.85	0	1948.43	1083.68	117.507	0	1962.85	0	322.38	997.48	0	0	475.24	0	0		172.271	1.16114	0	15.7488	143.442	900.22	0.75568	24.4734	0
ENSMUSG00000066036	Ubr4	4	139352609	139489588	+	17997	986.822	0	0.712495	1.48737	0	1279.56	0	889.653	43.1996	1.09407	104.749	245.601	749.864	263.032	574.974	350.322	2.2985	95.3405	248.202	682.788	705.38		334.102	0	120.214	45.877	3.00402	350.283	0	1.28808	825.213
ENSMUSG00000064360	mt-Nd3	MT	9459	9806	+	348	116.71	152.596	183.111	279.626	40.0477	4040.95	177.033	109.124	292.233	266.406	125.565	116.294	264.147	10.9597	235.906	94.2659	62.0596	241.331	98.1265	103.074	213.702		200.113	145.142	173.344	85.5914	47.3132	91.6562	117.886	597.667	73.8242
ENSMUSG00000030905	Crym	7	120186380	120202111	-	3391	737.509	154.715	0	786.075	0.770148	1824.41	0.815822	1.66602	49.5525	309.622	1058.91	405.81	598.674	0	261.696	905.22	16.0895	0.744848	101.975	6.55381	0.549361		39.1525	528.317	94.4536	144.478	1.50201	131.445	0.75568	1.28808	2.02258
ENSMUSG00000033365	Ipo13	4	117894486	117914999	-	4207	0	0	542.921	31.9785	34.6567	78.4249	4.89493	0	846.84	300.87	3.35734	899.451	0	1.09597	1940.35	798.92	0	1388.4	196.253	0.595801	149.426		229.695	1806.73	1020.74	567.642	47.3132	2752.53	1.51136	939.007	0
ENSMUSG00000064358	mt-Co3	MT	8607	9390	+	784	118.697	144.118	86.2119	277.395	85.4864	3867.59	129.716	182.429	136.587	125.271	90.6482	48.7948	231.997	18.6314	161.569	215.942	689.551	122.9	105.342	113.798	265.342		141.819	131.789	191.054	96.5471	246.329	107.287	120.909	1513.49	139.558
ENSMUSG00000027882	Stxbp3a	3	108793176	108840526	-	5340	0	2339.8	1309.57	0	7.70148	0	0	0.833008	2491.6	0	0.671468	0	0	535.928	518.842	0	0	0	0	0	0.549361		41.7627	0	0	0	0	0	0	0	0
ENSMUSG00000003402	Prkcsh	9	22003035	22014219	+	2013	7.44959	573.294	0	1338.63	0	0	435.649	1348.64	752.817	18.0522	327.677	1.62649	0	494.281	0	1270.25	0	0.744848	634.936	0	0		175.751	139.336	164.22	0	0	535.016	0	807.623	0
ENSMUSG00000014313	Cox6c	15	35925886	35938246	-	3567	1067.77	707.875	212.324	193.358	13.0925	160.977	58.7392	554.784	189.316	655.349	104.749	535.116	544.802	191.794	683.445	203.24	9.19402	423.819	557.012	119.756	16.4808		687.344	193.91	383.181	35.606	135.181	453.307	247.107	349.068	610.82
ENSMUSG00000029198	Grpel1	5	36464998	36474080	+	3528	389.862	0	1127.88	0	44.6686	0	0	0.833008	934.51	0	0	2579.62	35.625	0	393.683	0	0	738.889	0	950.302	0		290.599	11.6114	20.9301	291.695	0	311.915	59.6987	0	0
ENSMUSG00000000088	Cox5a	9	57521232	57532424	+	690	1651.82	232.073	49.8747	208.976	6.93133	0	36.712	5.83106	59.0819	241.79	390.123	744.934	490.93	330.982	393.683	331.602	117.224	1144.83	289.088	53.6221	412.021		196.633	546.315	467.975	212.951	78.1044	39.0782	1005.05	792.167	812.067
ENSMUSG00000029767	Calu	6	29348069	29377110	+	4733	0	0	1080.86	0	0	0	0	0	0	0	0	0	0	0	0	0	5171.63	932.55	0	0	0		500.282	24.3839	0	0	0	0	0	0	0
ENSMUSG00000039182	AW209491	13	14630245	14638202	+	2023	0	0	0	0	0	0	0.815822	0	0.635289	0.547036	0	0	0	0	0	1.33711	7038.02	0	132.759	0	0		440.248	0	0	0	93.8755	0	0	0	0
ENSMUSG00000042747	Krtcap2	3	89245966	89249722	+	1260	276.131	0	5.69996	0	6.16118	3537.38	36.712	425.667	187.41	164.658	355.878	331.805	14.7714	0	865.495	0.668553	2.2985	241.331	196.253	16.6824	504.863		38.2825	67.9265	3.22001	0.684731	232.06	228.785	156.426	144.264	1.01129
ENSMUSG00000013523	Bcas1	2	170346991	170427845	-	3775	0	0	0	0	0	0	0	0	0	0	0	0	0	0	0	0	7150.65	0	17.3164	0	0		0	0	0	0	0	0	0	0	0
ENSMUSG00000029729	Zkscan1	5	138085084	138107822	+	8541	0.496639	1903.21	0	695.346	0.770148	12.3829	0	1315.32	0	246.713	0	0	1345.06	0	769.919	0.668553	0	0.744848	0.962024	868.678	0		0.870056	117.275	0.536668	327.986	632.345	26.289	0	2.57615	0
ENSMUSG00000031990	Jam3	9	27097385	27155421	-	2539	0	2.11939	0	0	183.295	0	0	0	0	0	116.836	2.43974	1710	0	0	384.418	4744.11	0	1.44304	13.1076	0.549361		0	0	0.536668	197.887	15.7711	1.42103	0	0	0
ENSMUSG00000039485	Tspyl4	10	34297421	34301308	+	3888	0	37.0892	1.42499	1379.54	54.6805	3103.98	428.306	19.9922	0.635289	0	159.138	0	19.9848	899.789	0	660.53	4.59701	0	185.671	0	196.671		677.774	2.32227	402.501	630.637	814.088	286.337	112.596	0	0
ENSMUSG00000055839	Tceb2	17	23824740	23829109	-	508	551.766	555.279	712.495	725.837	247.988	0	291.248	443.993	325.268	118.707	175.925	361.082	567.394	862.526	580.284	6.68553	0	198.874	191.443	51.8347	178.542		439.378	233.389	288.191	447.814	410.799	251.522	209.323	162.298	0
ENSMUSG00000027012	Dync1i2	2	71211706	71263303	+	8280	63.0732	18.0148	9.97493	0.743685	30.0358	309.572	818.269	15.8272	49.5525	254.372	2496.52	33.3431	75.5946	1.09597	13.6537	40.1132	124.119	528.842	829.265	142.396	1290.45		97.4463	14.5142	60.6435	371.809	996.582	461.834	512.351	243.446	97.0839
ENSMUSG00000048118	Arid4a	12	71015990	71098592	+	5615	0	0	224.436	2.97474	374.292	3033.81	0.815822	0	598.442	1318.36	0	350.509	1.73781	0	1136.29	26.7421	0	6.70363	0	58.3885	0.549361		141.819	11.6114	0.536668	0.684731	4.50602	1271.82	204.789	0	1.01129
ENSMUSG00000016921	Srsf6	2	162931528	162937121	+	3795	0	5.29846	1726.38	0	1.5403	140.339	2199.46	0.833008	0	1.64111	100.72	0	53.872	2233.58	7.58541	0	22.985	636.1	0.962024	0	2.19745		3.48022	7.54739	0	0.684731	0.751004	19.1839	7.5568	253.751	1.01129
ENSMUSG00000034832	Tet3	6	83362373	83441678	-	11086	0	0	345.56	0.743685	0	6125.4	0	0	0	0	0	0	0	0	18.9635	24.7364	0	353.803	264.076	0	0		6.96045	85.3436	91.7703	0	1.50201	330.389	0	14.1688	0
ENSMUSG00000037355	Uvssa	5	33378551	33419754	+	8664	0	1.05969	162.449	770.458	0	4.12763	1773.6	0	2.54116	0.547036	0	10.5722	790.702	3282.42	0	0	36.7761	0	292.936	0.595801	0.549361		268.847	0.580569	0.536668	411.523	0	87.3931	1.51136	1.28808	422.72
ENSMUSG00000037408	Cnnm4	1	36471620	36508764	+	4547	3.97311	784.173	451.722	1871.86	1480.99	0	3.26329	8.33008	26.6821	2.18814	0	2.43974	0	111.789	0	1162.61	0	1156	18.7595	32.1732	0		20.0113	23.8033	0	1.36946	361.984	1800.44	104.284	0	0
ENSMUSG00000021290	2010107E04Rik	12	111961376	111966977	-	365	1288.78	22.2535	218.024	336.146	92.4177	0	356.514	29.1553	200.751	314.546	528.446	211.444	12.1646	516.2	762.333	357.007	1273.37	110.238	280.911	128.693	73.6144		648.192	513.223	379.961	245.134	922.233	541.411	364.238	740.643	317.545
ENSMUSG00000033970	Rfc3	5	151642756	151651242	-	3611	0	0	0	4.46211	0	792.504	0	0	0	656.99	0	838.457	0	0	0	0	4817.66	0	0	0	0		0	4.06398	0	297.173	0	0	0	0	0
ENSMUSG00000017837	Nkiras2	11	100619244	100627607	+	3578	0	13.776	148.199	1.48737	422.811	4.12763	0	0.833008	199.481	0	936.699	612.375	19.1159	3435.86	0	104.963	2.2985	420.839	652.734	0.595801	128.001		426.328	0	0	0	0	0	1.51136	0	0
ENSMUSG00000055720	Ubl7	9	57910986	57929968	+	1364	598.947	439.772	1286.77	1.48737	127.074	0	0	131.615	61.623	0.547036	598.278	722.163	0	163.299	719.096	473.335	2.2985	289.001	190.481	1295.87	0		893.548	294.348	345.078	47.2464	336.45	112.972	485.146	575.77	50.5645
ENSMUSG00000027500	Stmn2	3	8509527	8561604	+	1904	0	20.1342	411.822	629.901	1773.65	350.848	4.07911	109.957	0.635289	543.754	462.642	566.833	208.537	869.102	0	105.631	0	506.497	463.215	35.7481	37.3566		150.52	538.187	315.024	768.953	972.55	95.9193	354.414	166.162	0
ENSMUSG00000072694	1500011B03Rik	5	114808196	114813976	-	1333	0	2345.1	738.145	0	0	0	0	0	0	2.73518	660.725	0	616.052	0	15.1708	0	0	2.23454	539.215	240.704	1939.8		202.723	233.389	388.548	190.355	0	0	0	47.6588	0
ENSMUSG00000028580	Pum1	4	130663321	130781564	+	6008	447.472	328.505	248.661	0	299.587	268.296	0.815822	995.445	30.4939	94.6372	901.111	43.1021	27.8049	0	917.834	1440.06	691.85	105.024	46.1772	207.339	0.549361		582.938	199.135	268.871	373.178	437.084	103.024	0	0	887.913
ENSMUSG00000001036	Epn2	11	61517249	61579687	-	5228	902.89	0	151.049	1595.2	0	0	0.815822	215.749	24.7763	13.1289	0.671468	1106.83	0	0	986.861	1006.84	0	1.4897	565.67	516.559	0.549361		73.9548	0	84.2569	179.4	49.5662	43.3413	0	0	0
ENSMUSG00000046519	Golph3l	3	95588934	95619247	+	2841	11.4227	0	2.84998	0	0	0	2657.95	153.274	0	0	508.973	0	0	2696.08	13.6537	0	0	0	104.861	938.386	1.09872		967.502	2.32227	0.536668	0	0	1.42103	63.4771	0	0
ENSMUSG00000040850	Psme4	11	30771726	30880361	+	8382	66.053	156.835	14.2499	540.659	2.31044	4296.86	0	40.8174	0	0	149.066	566.833	5.21342	49.3185	19.7221	670.558	0	2.23454	125.063	341.394	37.3566		370.644	31.3507	0.536668	360.853	590.289	225.943	726.208	388.999	2.02258
ENSMUSG00000021379	Id4	13	48261427	48264036	+	1660	539.847	2.11939	0	876.061	1.5403	1308.46	618.393	447.325	482.184	723.728	0	0	13.9025	0	329.965	135.048	0	377.638	1127.01	0	87.8978		468.09	237.453	174.954	28.7587	1.50201	301.968	0.75568	372.254	0
ENSMUSG00000040746	Rnf167	11	70647235	70651421	+	3539	1360.29	1.05969	111.149	0	0	8.25525	739.95	110.79	0	921.208	1170.37	9.75896	0	1.09597	0	1.33711	6.89551	570.554	1340.1	716.153	1.64808		0	62.7014	666.542	119.828	1797.15	76.0249	788.93	0	2.02258
ENSMUSG00000021363	Mak	13	41025120	41079706	-	3565	0	285.057	0.712495	0	127.074	28.8934	0	1.66602	37.482	1.64111	0	0	0	0	14.4123	91.5917	2599.61	1.4897	209.24	27.4068	3642.27		215.774	65.0237	1.07334	8.21677	19.5261	72.4723	9.82384	302.698	3.03387
ENSMUSG00000044221	Grsf1	5	88659448	88676171	-	3036	4038.67	181.207	0	208.232	30.0358	16.5105	0.815822	0	0	0.547036	15.4438	123.613	0	2.19193	731.233	0	2.2985	207.813	126.025	1362.6	17.0302		205.333	207.844	235.597	197.203	734.482	16.3418	4.53408	0	1005.22
ENSMUSG00000031198	Fundc2	X	75382399	75396459	+	2785	1067.28	844.575	147.487	198.564	0	0	13.0532	2223.3	0	533.907	150.409	903.517	14.7714	103.021	0	845.05	0	0	0	17.874	0.549361		311.48	333.827	317.171	0.684731	970.297	0	0.75568	1.28808	345.861
ENSMUSG00000059534	Uqcr10	11	4701973	4704342	-	584	515.511	139.879	276.448	12.6426	303.438	272.423	360.593	802.187	271.904	131.836	253.144	179.728	0.868903	640.045	225.287	14.7082	1117.07	338.161	215.493	489.153	502.116		187.932	154.431	213.057	488.213	433.329	0	750.39	0	74.8355
ENSMUSG00000004264	Phb2	6	124712336	124716950	+	3718	0.496639	1.05969	0	172.535	0	1126.84	0.815822	0.833008	0.635289	144.417	0.671468	0	305.854	353.997	0	0.668553	4746.41	0.744848	0	1.7874	200.517		1.74011	4.06398	0	86.2761	86.3654	2.84205	0	0	2217.76
ENSMUSG00000023088	Abcc1	16	14361558	14475737	+	12366	1045.43	974.917	24.9373	0.743685	485.193	66.042	1767.89	712.222	22.2351	1.09407	8.72909	990.534	0	46.0306	574.974	0.668553	0	19.366	288.126	5.36221	23.6225		1.74011	262.998	9.66003	136.261	712.703	14.9208	186.653	21.8973	0
ENSMUSG00000038145	Snrk	9	122117283	122169702	+	5763	21.8521	40.2683	218.736	1205.51	1293.85	0	0	6.66407	0.635289	175.051	1013.92	1215.8	3.47561	246.593	226.804	932.631	0	194.405	259.747	0	0		9.57062	95.7938	15.0267	23.9656	12.0161	26.9995	582.629	0	0
ENSMUSG00000075273	Ttc30b	2	75935863	75938462	-	2600	23.342	41.328	170.999	0	0	57.7868	0.815822	0.833008	0	2357.18	2318.58	387.919	0	1005	6.06832	500.746	25.2835	0.744848	0	153.717	1.09872		0	0	1177.99	402.622	207.277	1890.68	142.068	142.976	0
ENSMUSG00000034807	Colgalt1	8	71611024	71624909	+	3179	0	0	86.2119	0	0	0	0	0	0.635289	0.547036	0	0	3826.65	1478.46	680.411	0	0	940.743	0.481012	6.55381	26.9187		0	2.90284	0	5.47785	0	0	0.75568	0	0
ENSMUSG00000049493	Pls1	9	95752642	95845311	-	3890	0.496639	1915.92	0	0	7.70148	0	138.69	0.833008	1922.38	0	0	223.643	0	1569.42	18.9635	112.985	257.432	759.745	2.40506	0	112.07		34.8022	26.1256	9.12336	179.4	0	10.6577	0	0	1462.33
ENSMUSG00000003847	Nfat5	8	107293470	107379517	+	18378	0.993278	135.641	106.874	0	2747.89	0	0.815822	297.384	74.9641	0	529.117	0.813247	11.2957	0	322.38	0	0	2367.87	423.291	18.4698	0		135.729	153.851	0.536668	364.962	4.50602	0	0	512.654	162.818
ENSMUSG00000034484	Snx2	18	53176365	53220860	+	2013	1127.87	104.91	646.233	5.2058	87.7968	86.6802	243.931	1.66602	0	49.2332	1.34294	1676.91	3.47561	1287.76	1226.56	0.668553	0	382.107	64.4556	37.5355	0.549361		7.83051	362.275	156.707	526.558	120.912	4.26308	288.67	7.72845	0
ENSMUSG00000008682	Rpl10	X	74270812	74273135	+	2053	867.628	430.235	982.531	293.756	0.770148	41.2763	0.815822	235.741	512.043	320.563	591.564	79.6982	580.427	40.5508	170.672	343.636	0	566.829	740.759	0	232.38		168.791	292.026	329.514	48.6159	355.225	127.182	735.276	716.17	1.01129
ENSMUSG00000063172	Hspb11	4	107253593	107279938	+	2071	57.6101	6.35816	0	0	34.6567	2918.23	0	706.391	17.1528	95.1842	418.996	0.813247	0	0	0	0	2015.79	0	9.62024	269.302	476.296		6.09039	175.912	0	0	0	0.710513	0	2.57615	0
ENSMUSG00000026585	Kifap3	1	163779583	163917109	+	4012	729.066	93.253	442.46	1645.78	415.88	817.27	221.088	177.431	1181.64	0	32.2305	9.75896	2.60671	73.4298	285.211	546.207	6.89551	45.4357	107.747	94.7323	92.8421		558.576	705.391	280.678	155.434	236.566	29.8416	546.356	2496.29	43.4855
ENSMUSG00000025571	Tnrc6c	11	117654289	117763439	+	12843	6.45631	2.11939	67.687	0.743685	368.131	16.5105	1205.78	393.18	841.122	126.912	197.412	1.62649	382.317	951.299	1388.89	90.9232	133.313	52.1394	267.443	28.5984	497.172		241.006	33.0924	315.024	23.9656	89.3694	302.679	11.3352	2.57615	3.03387
ENSMUSG00000044150	A830080D01Rik	X	159526688	159593081	+	4869	1781.94	1172.02	0	0	0	20.6381	105.241	0	0	0	3150.53	0	563.049	0	0	0	0	213.771	6.73417	0	0		0	16.2559	0	272.523	0	283.495	0	0	0
ENSMUSG00000005034	Prkacb	3	146729579	146812960	-	5451	0.993278	137.76	59.1371	13.3863	2.31044	0	1149.49	0	6.98818	80.9613	102.063	1474.42	3.47561	94.2532	527.186	1288.97	0	1564.93	470.43	1.1916	27.4681		448.079	100.438	408.405	1309.89	8.26104	0	44.5851	0	34.3839
ENSMUSG00000074657	Kif5a	10	127225696	127263363	-	6310	0	1244.08	6.41246	0	0	12.3829	70.1607	744.709	3.81173	127.459	1007.2	0.813247	207.668	56.9903	2.27562	1595.84	9.19402	1106.1	791.265	8.93701	5.49361		359.333	0	54.7402	125.99	32.2932	451.886	736.788	112.063	6.06775
ENSMUSG00000003660	Snrnp200	2	127208386	127240451	+	7819	79.4623	0	763.795	0	11.5522	28.8934	3.26329	1080.41	55.2701	0	0	0	0	0	0	0	0	649.507	20.2025	0	4304.25		4.35028	114.953	126.117	380.026	3.75502	208.18	1450.15	729.051	2.02258
ENSMUSG00000033111	3830406C13Rik	14	12284209	12303231	+	2477	146.509	874.246	9.97493	0	0	4.12763	2524.15	0	0	0	284.031	0.813247	3144.56	0	5.30978	0	0	0	0	0	0		160.96	171.848	307.511	9.58623	0	4.26308	0	0	0
ENSMUSG00000039676	Capsl	15	9436028	9466035	+	946	1016.12	0	0	167.329	384.304	0	666.526	529.793	0	9.29961	0.671468	992.161	0	214.81	1231.87	146.413	0	316.56	249.645	259.769	804.815		64.3842	0	438.995	329.356	630.843	1074.3	641.572	428.929	0
ENSMUSG00000021537	Cetn3	13	81783292	81797143	+	999	0	26.4923	418.947	1473.98	231.044	326.083	1.63164	323.207	0	0	441.155	0.813247	947.974	622.509	489.259	0	2.2985	477.448	249.164	0	952.593		167.051	211.908	127.727	168.444	105.892	40.4993	1427.48	24.4734	0
ENSMUSG00000023022	Lima1	15	99778470	99875428	-	7166	0	74.1785	27.0748	223.106	898.762	0	0	550.618	0	28.9929	0	0	0	156.723	1382.82	1077.71	2422.62	3.72424	0.481012	12.5118	117.014		359.333	102.761	579.065	49.9854	46.5622	0	808.577	1043.34	0
ENSMUSG00000068663	Clec16a	16	10545339	10744878	+	8368	31.7849	1.05969	184.536	904.321	0.770148	24.7658	2207.61	150.774	11.4352	330.957	0	17.0782	168.567	0	100.127	1795.73	547.044	3.72424	451.67	29.79	2.19745		724.757	29.609	715.916	352.636	2.25301	1408.95	1.51136	3.86423	17.1919
ENSMUSG00000023456	Tpi1	6	124810586	124814296	-	2209	0.496639	963.261	0.712495	1360.2	36.1969	0	1260.44	17.4932	346.232	0	0	300.901	0.868903	13.1516	0	0.668553	0	0	1105.85	392.037	1147.62		243.616	6.38625	487.831	651.179	9.01205	17.0523	15.8693	735.491	0
ENSMUSG00000037152	Ndufc1	3	51404677	51408988	-	1489	394.828	22.2535	131.812	40.9027	218.722	0	250.457	88.2989	1052.67	297.587	192.711	313.913	0	440.579	182.05	0	1275.67	919.142	278.025	253.215	583.971		538.565	77.2156	38.1034	277.316	82.6104	902.352	197.988	0	105.174
ENSMUSG00000009070	Rtdr1	10	74957477	75032586	-	3012	1129.85	0	738.858	0.743685	702.375	8.25525	75.0556	685.566	14.6116	0	0	0	285.869	1714.09	15.9294	0.668553	372.358	0.744848	0	655.381	532.881		180.972	13.3531	40.2501	334.149	8.26104	0	0.75568	0	19.2145
ENSMUSG00000079197	Psme2	14	55587441	55591113	-	1764	76.4824	1510.06	950.469	0	515.229	0	0.815822	0	0.635289	0	0	0	2.60671	0	9.86103	397.789	3445.46	14.1521	0	0	0		13.9209	112.05	530.228	245.134	567.008	586.884	49.8749	0	4.04516
ENSMUSG00000036707	Cab39	1	85793441	85851576	+	4146	0	14.8357	0	0	0.770148	635.655	0	0	41.2938	4.37629	2.01441	2431.61	695.123	1.09597	0.758541	3.34276	3068.5	0	8.65822	0.595801	4.94425		2.61017	113.791	0	0	0	0	93.7043	0	0
ENSMUSG00000022407	Adsl	15	80948490	80970947	+	4398	0	49.8056	42.0372	0	968.846	4.12763	1908.21	0.833008	17.7881	16.9581	0	0	0	0	1546.66	1760.3	0	0.744848	580.582	0.595801	0		76.5649	185.201	0	28.7587	0.751004	2.13154	0	0	246.755
ENSMUSG00000004207	Psap	10	60277627	60302597	+	2744	104.294	10.5969	372.635	34.2095	177.134	276.551	65.2658	174.099	719.147	145.512	1067.63	0	8.68903	396.74	1660.45	320.905	25.2835	511.711	138.532	240.108	438.94		144.429	138.175	662.249	561.479	8.26104	560.595	405.044	23.1854	1688.86
ENSMUSG00000035521	Gnptg	17	25233331	25240124	-	2249	0	0	453.859	0.743685	50.0596	4.12763	1086.67	0.833008	1883.63	0.547036	1087.11	10.5722	0	117.268	0	0	124.119	453.612	3.8481	339.607	1266.28		0	0	221.107	33.5518	0.751004	615.304	0	1.28808	333.726
ENSMUSG00000040560	Wdr7	18	63708695	63989760	+	7109	1323.05	0	0.712495	0	2874.19	685.186	0	13.3281	1111.76	214.985	298.803	0	0	1.09597	0.758541	0.668553	0	0.744848	22.6076	331.861	0.549361		107.017	129.467	0	43.8228	1233.15	1391.9	0	59.2515	0
ENSMUSG00000053907	Mat2a	6	72432799	72439558	-	2804	1170.08	0	1709.99	0	0.770148	99.063	1294.71	0.833008	1.27058	205.138	629.837	4.87948	0	0	0	6.68553	2.2985	0.744848	767.214	965.197	0.549361		63.5141	97.5355	206.081	143.793	19.5261	184.733	1097.25	0	0
ENSMUSG00000030032	Wdr54	6	83149361	83156397	-	6562	0	0	1539.7	80.318	49.2895	817.27	1125.02	20.8252	64.1642	0	62.4466	10.5722	0.868903	0	157.018	56.1584	2.2985	1179.84	339.114	1272.03	81.3055		350.633	1082.76	377.278	1279.76	681.911	19.1839	64.2328	6.44038	0
ENSMUSG00000056050	Mia3	1	183326725	183369529	-	6528	1027.55	153.655	0	0	0	1750.11	18.7639	1613.54	422.467	490.144	32.902	915.716	13.0336	2.19193	1.51708	0	0	59.5878	121.696	206.743	25.82		0.870056	1065.34	79.9636	11.6404	413.803	28.4205	1630	944.159	619.921
ENSMUSG00000025220	Mgea5	19	45750261	45783520	-	5024	83.4354	107.029	3.56248	350.276	188.686	0	741.582	49.9805	67.3406	53.6095	4.02881	2.43974	2806.56	24.1113	258.662	275.444	1638.83	66.2915	100.051	25.0236	5.49361		12.1808	22.0616	246.867	176.661	267.357	0	1.51136	455.979	0
ENSMUSG00000018102	Hist1h2bc	13	23684199	23692488	+	736	348.641	636.875	619.871	35.6969	113.212	4.12763	514.784	442.327	418.655	656.99	0.671468	430.208	454.436	0	93.3005	411.16	11.4925	972.772	253.974	70.3045	354.888		741.288	392.464	737.919	23.2809	643.61	427.018	130.733	5.1523	0
ENSMUSG00000023087	Ccrn4l	3	51224447	51251644	+	10658	75.4891	0	0.712495	87.7549	0	28.8934	1007.54	5.83106	527.925	0	0	496.894	1372.87	133.708	0	1206.07	4.59701	2.23454	516.607	196.614	1180.58		368.034	120.178	311.804	478.627	370.996	659.356	467.766	0	3.03387
ENSMUSG00000060938	Rpl26	11	68901583	68906989	+	1444	1.48992	456.728	1187.02	143.531	0.770148	16.5105	5.71075	309.879	118.164	238.508	17.4582	313.913	258.933	395.644	224.528	302.854	1974.42	169.08	317.949	10.7244	375.763		166.181	345.438	135.24	249.242	99.8835	264.311	45.3408	1045.92	355.974
ENSMUSG00000021963	Sap18	14	57798180	57804980	+	3781	0.993278	0	74.0995	1273.93	6.16118	0	305.933	521.463	86.3993	196.386	1181.78	0.813247	1089.6	0	19.7221	24.7364	110.328	179.508	495.443	30.9816	1235.51		388.045	224.099	137.387	421.11	723.968	105.156	579.606	65.6919	21.2371
ENSMUSG00000027291	Vps39	2	120316461	120353137	-	8605	5568.81	0	0	0	0	0	0	258.233	903.381	0	0	0	0	1.09597	0	97.6087	0	0.744848	0.481012	0.595801	0		109.627	0	0	1.36946	0	0	0	21.8973	251.811
ENSMUSG00000021111	Papola	12	105784694	105838944	+	6595	0	0	34.9123	0	0	1324.97	0	9.16309	342.421	485.768	1755.22	0	1634.41	1.09597	475.605	94.2659	0	273.359	166.911	125.118	103.829		627.31	92.3104	420.748	5.47785	19.5261	478.175	404.289	470.148	19.2145
ENSMUSG00000058070	Eml1	12	108370957	108539617	+	7436	2689.3	2495.58	9.97493	0	6.16118	359.104	4.07911	0	5.08231	394.413	0.671468	472.496	0	27.3992	0	113.654	0	39.4769	61.0885	148.354	0		0	38.3175	0	18.4877	0	70.3408	702.026	0	4719.69
ENSMUSG00000022517	Mgrn1	16	4886100	4938296	+	3293	0	0	0.712495	0	0	4.12763	0	1.66602	1872.83	0.547036	0.671468	0	0	0	1.51708	978.092	4.59701	0	0	521.326	3437.9		22.6215	0	0.536668	72.5815	12.0161	242.285	1231.76	7.72845	0
ENSMUSG00000022035	Ccdc25	14	65837302	65866604	+	2227	0.496639	0	0	0	0	0	0	0	109.27	10.3937	0	329.365	9.55794	3076.38	15.1708	328.928	2.2985	1502.36	4.81012	1425.16	0		0	155.012	0	0	31.5422	0	30.2272	0	0
ENSMUSG00000062202	Btbd9	17	30215524	30576287	-	6857	0.496639	0	0.712495	0	834.07	5692	0	0	0.635289	46.498	0	0	1.73781	1.09597	96.3347	0.668553	0	0	111.595	0	25.82		71.3446	77.7962	0	336.888	0	0	3.7784	12.8808	1.01129
ENSMUSG00000020922	Lsm12	11	102162497	102185296	-	2388	297.487	18.0148	537.934	515.374	666.178	0	13.869	47.4815	755.358	112.142	566.048	4.87948	267.622	184.122	1580.04	24.7364	165.492	662.915	284.278	0.595801	94.4902		76.5649	9.2891	1082.46	199.257	116.406	1037.35	1019.41	27.0496	72.8129
ENSMUSG00000069089	Cdk7	13	100697027	100730942	-	7595	0.496639	0	104.737	1773.69	0	0	0	0	301.127	0	0	3499.4	7.82013	0	804.812	0	2.2985	0	296.304	0	0		332.361	5.80569	3.22001	45.877	0	80.9985	948.378	0	0
ENSMUSG00000041986	Elmod1	9	53911460	53975301	-	2622	0	580.712	5.69996	0	94.7282	4.12763	49.7651	4.16504	1.27058	254.919	130.265	0.813247	924.513	208.234	0	6.68553	3918.95	87.8921	127.468	212.701	175.796		258.407	75.4739	0	78.0593	3.75502	0	0	141.688	250.8
ENSMUSG00000022841	Ap2m1	16	20535478	20544909	+	4172	73.0059	56.1637	701.095	803.924	92.4177	0	1655.3	24.1572	1083.17	304.699	8.05762	139.065	5.21342	272.896	722.131	0	2.2985	747.083	74.5569	11.916	1.09872		572.497	201.457	806.612	447.129	42.0562	84.5511	118.642	2.57615	501.6
ENSMUSG00000017428	Psmd11	11	80428615	80473248	+	6383	0.496639	15.8954	12.8249	104.86	1099	41.2763	1705.07	5.83106	0	145.512	22.1585	77.2584	1.73781	937.052	1193.18	863.101	55.1641	468.509	16.3544	1.7874	4.94425		70.4745	91.7298	0	329.356	343.96	49.7359	0	11.5927	2.02258
ENSMUSG00000062232	Rapgef2	3	79062516	79181340	-	13785	944.111	1.05969	0.712495	344.326	27.7253	24.7658	90.5562	174.099	104.823	369.249	0	462.737	0.868903	0	30.3416	699.306	13.791	518.414	822.531	6.55381	2135.37		0	207.263	357.958	81.483	850.887	1642.71	337.033	66.9799	1499.74
ENSMUSG00000063047	Zfp780b	7	27962708	27975368	-	3004	0.496639	0	0	0	0	0	0	0	0	0	0	0.813247	0	0	0	0	6769.09	0	0	0.595801	0		0	0	0	0	0	0	0	0	0
ENSMUSG00000059734	Ndufs8	19	3908870	3912717	-	963	2149.45	356.057	334.873	0	0	0	487.046	17.4932	222.351	437.082	431.754	0.813247	0	634.565	0.758541	265.415	2.2985	31.2836	172.683	418.252	807.561		187.062	73.1516	126.654	42.4533	0	316.889	0	0	0
ENSMUSG00000027676	Ccdc39	3	33812362	33844310	-	7045	0	1.05969	101.887	1125.94	703.915	103.191	0	218.248	522.207	886.745	549.261	2.43974	0	321.118	945.142	689.278	0	349.334	238.582	0	0.549361		363.683	110.308	4.29335	473.149	289.887	766.644	0	2.57615	0
ENSMUSG00000031078	Cttn	7	144435733	144471009	-	4192	3.47647	404.803	0	0	0	2319.73	1.63164	0	78.7758	0	1909.66	0.813247	0	6.5758	0.758541	0	2.2985	20.8557	541.139	1465.67	0.549361		2.61017	82.4407	0	0	0	331.099	418.647	0	0
ENSMUSG00000037720	Tmem33	5	67260565	67291461	+	7098	121.677	1140.23	25.6498	2.23106	1357.77	0	0	177.431	97.8345	1592.97	15.4438	200.059	86.8903	245.497	14.4123	497.403	0	599.603	24.5316	87.5827	468.056		286.248	440.652	1755.44	54.0937	74.3494	127.182	149.625	11.5927	1.01129
ENSMUSG00000026701	Prdx6	1	161240112	161251219	-	3671	1998.48	0	1462.75	0	0	0	1836.42	0	0	30.634	0	0	239.817	0	0	0.668553	2.2985	1111.31	70.7088	0	0		0	0.580569	34.3468	0.684731	19.5261	564.858	0.75568	0	0
ENSMUSG00000028530	Jak1	4	101152367	101265282	-	7227	0	2.11939	2322.73	498.269	225.653	0	0	24.9902	245.221	0	0	533.49	367.546	0	24.2733	29.4163	2061.76	1.4897	178.456	117.969	116.465		0	207.844	166.367	110.242	224.55	139.261	120.909	3826.87	606.775
ENSMUSG00000020069	Hnrnph3	10	63014664	63024217	-	3151	0	1.05969	1.42499	209.719	1503.33	24.7658	1448.08	19.1592	3.81173	44.8569	2.01441	11.3855	0.868903	143.572	1074.85	1857.24	13.791	4.46909	312.658	10.1286	62.0778		194.023	208.424	8.58669	51.3548	732.98	404.993	11.3352	112.063	3249.28
ENSMUSG00000028546	Elavl4	4	110203722	110351909	-	5387	34.7647	1.05969	0.712495	0.743685	0.770148	4.12763	2.44747	0.833008	0	0	1319.44	134.186	0	2628.13	267.765	86.2433	2.2985	871.472	590.683	0	796.574		0	0	4.29335	0	0	0	40.8067	0	0
ENSMUSG00000029649	Pomp	5	147860628	147875778	+	734	694.798	507.593	389.022	0	0.770148	577.868	40.7911	0	0	352.838	69.1613	255.359	79.9391	6.5758	867.77	282.129	1576.77	361.996	404.531	260.961	12.086		33.9322	793.637	267.797	253.35	32.2932	994.718	374.061	2.57615	1080.06
ENSMUSG00000052459	Atp6v1a	16	44085402	44139705	-	6044	475.78	1788.76	572.134	376.305	2.31044	771.866	0	4.99805	418.02	0	218.227	0	4.34452	12.0556	1657.41	2.67421	4.59701	98.3199	166.911	141.801	23.6225		1210.25	749.514	328.978	839.48	1408.88	201.786	27.9601	0	784.762
ENSMUSG00000019804	Snx3	10	42502030	42535381	+	1413	1486.44	383.609	76.237	1.48737	306.519	0	45.686	856.333	3.81173	260.936	0	1029.57	1259.04	0	463.468	341.63	4.59701	18.6212	14.4304	0.595801	184.036		32.1921	357.05	60.6435	167.074	493.409	207.47	0	0	609.808
ENSMUSG00000042129	Rassf4	6	116633008	116673836	-	6344	369.996	9.53723	611.321	856.725	186.376	66.042	12.2373	1234.52	44.4702	15.864	925.284	0.813247	160.747	904.173	4.55124	0.668553	0	1.4897	128.911	1147.51	52.7387		122.678	186.943	128.264	716.229	211.032	17.7628	43.8294	2.57615	7.07904
ENSMUSG00000027677	Ttc14	3	33799955	33814860	+	9776	0.496639	324.266	40.6122	165.842	326.543	20.6381	3105.83	949.629	0.635289	3.28221	72.5186	4.87948	8.68903	12.0556	270.799	2.00566	6.89551	1090.46	316.506	0.595801	2.74681		170.531	492.903	22.5401	419.055	403.289	78.867	3.02272	11.5927	79.892
ENSMUSG00000048915	Efna5	17	62604184	62881317	-	4032	52.1471	19.0745	290.698	26.029	181.755	4251.46	369.567	410.673	0.635289	335.88	2.68587	11.3855	30.4116	19.7274	279.143	109.643	9.19402	28.3042	158.253	33.3649	96.1383		428.938	1.74171	211.447	278.685	7.51004	0	10.5795	77.2845	832.292
ENSMUSG00000022443	Myh9	15	77760587	77842175	-	12928	60.59	591.308	555.034	160.636	106.28	1246.54	219.456	236.574	32.3997	47.5921	209.498	99.2161	6.08232	174.259	116.057	194.549	1956.03	299.429	160.658	40.5145	202.714		227.955	388.4	41.3235	164.335	102.888	309.073	292.448	1297.09	288.218
ENSMUSG00000033237	Arid2	15	96287518	96404992	+	10737	28.3084	4.23877	359.098	327.965	0.770148	12.3829	753.004	1.66602	0.635289	515.855	7.38615	7.31922	3.47561	10.9597	72.0614	692.62	609.104	0.744848	394.911	252.62	2649.57		100.056	1.74171	295.704	487.528	222.297	13.4998	4.53408	740.643	10.1129
ENSMUSG00000029621	Arpc1a	5	145083830	145108761	+	2567	0	0	894.181	2930.12	0	0	1522.32	129.949	421.196	0	185.997	384.666	112.089	0	0	0	0	0.744848	56.2784	0.595801	57.1336		6.96045	0	7.51336	10.271	1055.16	1126.16	245.596	0	0
ENSMUSG00000028447	Dctn3	4	41714798	41723170	-	1042	677.912	160.014	99.7493	15.6174	15.403	8.25525	31.0012	3.33203	695.641	493.973	251.801	163.463	0	561.135	262.455	545.539	1052.71	106.513	521.898	471.279	552.108		427.198	14.5142	190.517	132.153	48.0642	16.3418	587.919	0	1138.71
ENSMUSG00000030682	Cdipt	7	126976349	126980499	+	1876	15.3958	0	0	84.0364	17.7134	0	234.957	0	271.904	0	3443.29	2.43974	2220.05	0	0	3.34276	0	0	52.9113	275.26	57.1336		228.825	24.9644	4.83001	0	0	0.710513	0	0	258.89
ENSMUSG00000029634	Rnf6	5	146209192	146221555	-	4022	0	0	0	0	0	210.509	8.15822	54.9785	818.252	0	385.423	1.62649	0.868903	1468.6	2.27562	4.01132	0	1166.43	308.329	2169.31	74.7132		782.18	339.052	1049.72	66.4189	0	197.523	0	68.268	62.7
ENSMUSG00000002996	Hbp1	12	31926254	31950535	-	6167	1836.57	162.133	7.12495	0.743685	0	4.12763	1624.3	814.682	699.453	278.441	59.0892	0	0	0	12.8952	0.668553	0	922.122	246.759	0	0.549361		78.3051	0.580569	180.321	332.779	0	262.89	163.982	355.509	1.01129
ENSMUSG00000025059	Gyk	X	85701937	85776819	-	7743	0	0	0	0	0	3285.59	0	1180.37	0	0	0	0	0.868903	0	1577.01	0	0	376.893	236.177	1.7874	0		0	0	0	0	17.2731	0	0	0	0
ENSMUSG00000021501	Caml	13	55623005	55632411	+	1755	378.439	34.9699	0	1.48737	0	0	0.815822	0	0	856.658	31.559	0	0.868903	620.317	9.10249	0	4254.53	154.184	75.9999	235.937	0.549361		405.446	20.3199	4.29335	57.5174	6.00803	15.6313	0	30.9138	0
ENSMUSG00000035949	Fbxw2	2	34804514	34826311	-	6661	0	0	0	0	0.770148	6117.14	0	0	262.374	28.9929	0	0	16.5092	0	0	0	0	0	0	0.595801	223.59		3.48022	3.48341	27.9068	0	0	0	0	64.4038	0
ENSMUSG00000030750	Nsmce1	7	125467640	125491596	-	1329	0	857.291	39.8997	0	0	0	0	1006.27	1735.61	27.8988	0.671468	0	1597.91	0	78.8882	0.668553	655.074	0	14.9114	0	633.963		0	0	112.164	269.099	0.751004	969.851	0	0	3.03387
ENSMUSG00000047888	Tnrc6b	15	80711319	80941086	+	17327	403.768	779.934	99.7493	58.7511	146.328	119.701	44.0544	1019.6	1320.77	41.5747	814.491	203.312	658.629	67.9499	0	72.2037	234.447	193.66	318.43	46.4725	2.19745		133.989	30.7701	428.798	175.291	23.2811	22.7364	46.0965	1498.03	36.4065
ENSMUSG00000052369	Tmem106c	15	97964229	97970286	+	1635	95.3547	1601.2	0	0	4.62089	4.12763	0	0	844.299	0	436.455	666.049	48.6586	0	0	67.5238	0	376.893	463.696	0	2035.38		869.186	517.867	298.388	0	0	0	0.75568	0	540.029
ENSMUSG00000029647	Pan3	5	147430161	147548502	+	7316	15.8925	201.342	293.548	49.0832	20.0238	4.12763	18.7639	1096.24	1330.93	49.2332	143.694	117.108	16.5092	264.128	187.36	970.738	887.223	44.6909	537.772	87.5827	305.445		200.113	244.419	132.02	497.799	32.2932	230.917	176.073	542.28	487.442
ENSMUSG00000021607	Mrpl36	13	73331009	73332175	+	899	43.2076	447.19	26.3623	0	0	12.3829	0	593.102	106.729	1886.73	6.71468	25.2106	1095.69	0	0	208.588	2.2985	45.4357	1.44304	10.1286	2126.03		7.83051	71.4099	85.8669	314.976	0	9.23667	300.761	1.28808	0
ENSMUSG00000028139	Riiad1	3	94464985	94473591	-	628	1008.67	4.23877	408.972	4.46211	19.2537	103.191	430.754	592.269	205.198	429.423	833.292	432.647	7.82013	43.8387	435.402	134.379	4.59701	192.171	357.392	755.476	233.479		195.763	26.1256	592.482	97.9165	240.321	230.206	183.63	0	16.1807
ENSMUSG00000044792	Isca1	13	59755409	59769810	-	4288	0	277.639	816.52	2.23106	137.086	4.12763	44.0544	2.49902	1.27058	43.7629	1017.27	1137.73	608.232	0	1605.07	0	0	676.322	232.81	9.53281	15.3821		3.48022	26.7062	191.591	1.36946	4.50602	21.3154	0	3.86423	0
ENSMUSG00000015222	Map2	1	66175273	66442583	+	16449	0	1529.14	9.26244	0	0	12.3829	90.5562	0	38.7526	0	0	0	0	0	0	0	2103.13	299.429	1672	0	875.682		0	29.0284	0	13.0099	0	0	0	0	0
ENSMUSG00000058558	Rpl5	5	107900502	107909005	+	3920	600.437	0	1023.14	66.9317	1077.44	1097.95	826.428	0	87.0346	3.28221	0	182.167	1000.98	0	109.23	0	2.2985	111.727	26.9367	0	409.824		38.2825	214.23	41.8601	325.247	273.365	76.7354	30.2272	0	0
ENSMUSG00000010097	Nxf1	19	8757103	8770909	+	2283	0.496639	168.491	392.585	0	609.187	0	416.885	29.1553	0	0	0.671468	0	2002.82	2618.26	1.51708	0.668553	29.8806	43.2012	303.038	0.595801	1.64808		104.407	6.38625	19.8567	299.912	334.948	0	0	3683.9	0
ENSMUSG00000053332	Gas5	1	161034422	161038539	+	3760	381.419	0	37.7622	915.477	83.9461	2146.37	1.63164	0	327.809	704.035	34.9164	168.342	353.644	199.466	278.384	155.773	2.2985	211.537	477.645	136.438	0.549361		70.4745	101.599	0	165.705	103.639	23.4469	0	265.344	1586.72
ENSMUSG00000022805	Maats1	16	38297754	38342143	-	4534	5.95967	900.739	0.712495	0	0	0	0	391.514	2184.12	149.888	0	307.407	2.60671	1.09597	655.379	32.0905	0	0.744848	111.114	1870.22	0.549361		915.299	158.495	1092.66	1327.01	12.7671	134.998	18.892	2774.51	0
ENSMUSG00000015501	Hivep2	10	13966379	14151376	+	9766	0	0	0	0	0	16.5105	26.9221	0	0	0	6.04322	2019.29	0	0	0	0	4525.75	17.1315	0	0	0		0	0	0	0	0	2.13154	0	0	0
ENSMUSG00000034158	Lrrc58	16	37868389	37888858	+	8604	4.46975	815.963	305.66	480.421	3.08059	49.5315	9.78986	4.16504	1.27058	2.18814	3.35734	26.8371	1924.62	6.5758	2.27562	209.926	6.89551	1731.03	1015.9	2.3832	4.94425		619.48	1.74171	5.90335	300.597	13.5181	5.68411	34.0056	110.775	11.1242
ENSMUSG00000035725	Prkx	X	77761411	77796278	-	5807	1776.48	0	0	35.6969	0	0	0	0	0.635289	0	0.671468	13.0119	2326.92	2.19193	0	10.6968	0	2164.53	258.304	2.3832	10.9872		0	333.827	557.598	251.981	0	355.257	0	0	0
ENSMUSG00000002010	Idh3g	X	73778963	73786897	-	2701	590.504	2.11939	1023.86	493.807	0	4.12763	0.815822	0.833008	0	727.558	1.34294	1056.41	0	1981.51	320.863	352.327	4.59701	0	23.0886	2.3832	8.24042		246.226	1116.43	60.6435	38.3449	4.50602	4.26308	4.53408	14.1688	0
ENSMUSG00000031432	Prps1	X	140456613	140476140	+	1993	0	0	987.518	0	3.85074	0	0	18.3262	444.067	0	0.671468	0	180.732	0	628.83	885.832	0	23.8351	21.1645	0	3397.8		147.039	183.46	0.536668	49.9854	24.7831	4.97359	0	0	1405.69
ENSMUSG00000027170	Eif3m	2	104999656	105017080	-	2590	44.2009	0	349.123	0	0	0	0.815822	0	118.164	0	0.671468	976.709	1424.13	553.463	1740.85	1008.85	0	319.54	8.65822	45.2809	0.549361		15.661	67.9265	89.6236	321.824	1.50201	1742.89	0	0	4.04516
ENSMUSG00000042323	Pbrm1	14	31019138	31121592	+	8846	995.265	24.3729	419.66	535.453	1.5403	24.7658	724.45	46.6485	209.01	187.633	2.68587	56.114	265.016	49.3185	864.736	0	0	63.3121	708.05	1267.27	140.087		19.1412	453.424	101.967	1144.87	561.751	2029.94	45.3408	314.29	679.587
ENSMUSG00000001472	Tcf25	8	123373824	123404173	+	3765	0.993278	2546.44	45.5997	1.48737	1785.97	148.595	997.75	0.833008	112.446	0	0	174.035	9.55794	3.2879	9.10249	90.9232	0	3.72424	14.9114	25.0236	611.439		13.9209	3.48341	59.5702	149.956	75.8514	246.548	0	1635.86	3407.04
ENSMUSG00000026918	Brd3	2	27445579	27507662	-	7336	0	205.58	766.645	612.797	20.0238	0	877.009	400.677	0	2.18814	568.062	1.62649	564.787	0	1799.26	57.4955	0	2.97939	465.62	7.74541	228.534		31.322	0	1121.64	2.05419	698.433	449.755	668.777	253.751	1.01129
ENSMUSG00000040339	Fam102b	3	108970997	109027607	-	5702	0	0	0	0	0	0	0	0	0	0	0	0	0	0	0	0	6580.62	0	0	0	0		0	0	0	0	0	29.131	0	0	0
ENSMUSG00000062661	Ncs1	2	31245823	31295989	+	4653	0	1215.47	0	0	2053.21	0	34.2645	0	0	0	169.21	0	1541.43	0	0	1553.05	0	0.744848	7.6962	0	3.29617		0	0	0	0	661.634	0	0	7.72845	0
ENSMUSG00000032458	Copb2	9	98563731	98588375	+	3043	19.3689	0	327.035	27.5164	0	0	6.52658	3324.54	0	0	0	1410.17	0	0	68.2687	0.668553	2.2985	1069.6	0	320.541	0		4.35028	0	0	154.064	42.8072	755.986	1125.21	78.5726	1.01129
ENSMUSG00000050043	Tmx2	2	84671316	84679140	-	2330	140.549	371.952	505.872	258.802	40.8178	0	0	1832.62	45.7408	1.09407	388.109	2.43974	0	1.09597	1.51708	95.603	0	1010.76	421.848	0	1456.36		33.9322	5.80569	0	328.671	886.935	441.229	90.6816	0	2.02258
ENSMUSG00000042197	Zfp451	1	33760472	33814595	-	19195	9.93278	0	0	0	63.1521	33.021	0	0	0	537.189	0	0	0	0	0	0.668553	4691.25	0	7.6962	0	1232.22		0.870056	34.8341	0	1.36946	0	0.710513	0	12.8808	0
ENSMUSG00000055897	Ppp4r1l-ps	2	173579320	173659640	-	12025	0	95.3723	0	0	0	6459.74	0.815822	1.66602	0	2.18814	0	0	1.73781	0	0	2.00566	0	0	0.481012	5.36221	3.29617		294.079	261.836	94.9903	206.104	103.639	1.42103	0	3.86423	1.01129
ENSMUSG00000028613	Lrp8	4	107802261	107876840	+	10514	0	0	0	24.5416	0	0	0	4.99805	2327.7	0	0	0	95.5794	2709.23	0	1076.37	0	329.968	1.44304	0	0		360.203	0	0	0	0	0	0	0	0
ENSMUSG00000059474	Mbtd1	11	93885852	93946985	+	13896	0	0	1157.8	0	0	4267.97	339.382	0	0	0	792.333	1.62649	0.868903	0	3.03416	0	0	0	0	0	0.549361		210.554	0	125.044	0	12.7671	0	1.51136	0	0
ENSMUSG00000056216	Cebpg	7	35046422	35056503	-	4935	1875.81	1401.97	284.286	593.461	1290	144.467	4.07911	0.833008	0	434.346	2.68587	1.62649	190.29	0	26.5489	231.988	2.2985	40.2218	9.62024	0	20.8757		1.74011	20.3199	1.07334	330.725	1.50201	20.6049	122.42	584.786	136.524
ENSMUSG00000037270	4932438A13Rik	3	36863106	37053033	+	26985	605.403	0	0	69.9064	0	949.354	0.815822	0	0	110.501	53.046	4.87948	2616.27	756.217	0.758541	0	0	682.281	698.43	0.595801	0		115.717	17.9976	57.4235	169.813	0	0	0.75568	857.858	2.02258
ENSMUSG00000071350	Setdb2	14	59402009	59440884	-	4047	0	4.23877	0	0	0	1717.09	0.815822	201.588	118.799	443.099	19.4726	161.836	2164.44	0	0	0	0	0	156.81	0.595801	1553.04		0	0	53.1302	0.684731	0	0	312.096	0	1.01129
ENSMUSG00000061136	Prpf40a	2	53134704	53191284	-	10273	0	0	74.812	0.743685	0	1498.33	0.815822	3.33203	6.35289	1.09407	77.8903	721.35	6.08232	0	148.674	2739.06	13.791	49.16	439.645	753.092	2.19745		495.062	730.355	49.9102	18.4877	89.3694	172.655	467.766	14.1688	4.04516
ENSMUSG00000034621	Gpatch8	11	102475915	102556392	-	8178	1630.47	897.56	14.2499	31.2348	1.5403	1890.45	19.5797	267.396	10.1646	4.37629	0	570.086	31.2805	2.19193	1.51708	482.695	55.1641	218.24	393.949	5.36221	5.49361		356.723	28.4479	91.2336	88.3303	13.5181	294.152	5.28976	15.4569	79.892
ENSMUSG00000026893	Gca	2	62664285	62694109	+	3409	0.496639	44.5071	396.86	452.161	0	0	0.815822	232.409	0	15.864	247.1	0	1488.43	1.09597	944.383	0	0	0	345.848	240.108	2122.18		543.785	17.9976	3.75668	527.243	0	505.885	0	1.28808	0
ENSMUSG00000027566	Psma7	2	180036373	180042433	-	3072	115.717	1523.84	1207.68	415.72	867.957	0	58.7392	10.8291	123.881	0	517.031	166.716	21.7226	8.76774	8.34395	3.34276	0	405.942	522.379	450.425	92.2927		160.09	215.971	220.034	334.149	163.719	1303.79	156.426	0	11.1242
ENSMUSG00000029063	Nadk	4	155562378	155591001	+	3747	695.791	152.596	2583.51	0.743685	0	53.6592	0	61.6426	229.339	54.1565	0	1273.54	715.107	30.6871	6.06832	0.668553	0	12.6624	648.404	0	0		342.802	0	437.385	0.684731	0	24.1574	3.02272	0	0
ENSMUSG00000058799	Nap1l1	10	111473192	111498142	+	4086	2109.72	0	0	431.337	0	734.718	0.815822	2.49902	385.62	557.976	374.679	77.2584	0	0	146.398	39.4446	0	229.413	623.873	795.99	2.19745		296.689	329.763	101.967	132.153	16.5221	135.708	414.112	0	1904.26
ENSMUSG00000053838	Nudcd3	11	6105691	6200415	-	6496	0.993278	0	4.27497	1.48737	6.16118	4.12763	0	58.3106	45.7408	1.64111	76.5474	0.813247	0.868903	0	710.753	0.668553	5196.92	0	395.392	2.3832	2.74681		1.74011	18.5782	4.83001	74.6357	44.3092	119.366	0	21.8973	1.01129
ENSMUSG00000036915	Kirrel2	7	30447534	30457690	-	3939	0	0	0	0	0	5353.53	0	0	1.27058	0	0	6.50597	0	0	0	0	0	2.23454	1126.53	0	19.2277		0	30.1896	0	0	660.132	1996.54	0	0	0
ENSMUSG00000038570	Fam154b	7	82632960	82648528	-	4767	10.9261	67.8203	0	269.214	305.749	0	1272.68	144.943	0	57.4388	156.452	416.382	1044.42	260.84	201.772	1884.65	0	227.923	183.747	1.1916	0		643.842	148.626	94.9903	325.247	217.791	643.725	1.51136	0	0
ENSMUSG00000027246	Ell3	2	121439010	121444278	-	2190	58.1068	55.104	25.6498	690.14	320.381	0	311.644	16.6602	797.923	419.576	44.9884	209.004	275.442	146.86	12.8952	172.487	1719.28	207.813	178.456	417.656	416.416		291.469	113.791	122.897	99.286	66.0883	380.125	542.578	6.44038	32.3613
ENSMUSG00000062381	Vps28	15	76622088	76626027	-	885	0	54.0443	49.8747	8.92422	412.799	0	0	1.66602	1320.13	72.7558	875.595	586.351	520.473	0	411.888	30.0849	0	902.756	405.974	0	839.974		30.452	217.713	229.694	8.9015	273.365	152.76	1479.62	2.57615	0
ENSMUSG00000046062	Ppp1r15b	1	133131143	133139783	+	5594	0	0	49.1622	1827.98	9.24177	8.25525	0	53.3125	0	99.0135	2.01441	1436.19	4.34452	2596.35	1.51708	401.8	0	0	1.92405	0	0		0	13.9336	0	564.218	704.442	9.23667	95.2156	139.112	0
ENSMUSG00000033966	Cdkl4	17	80523550	80563834	-	2931	2216.5	145.178	64.8371	0	1.5403	78.4249	118.294	98.295	108.634	1859.92	2.01441	134.999	1.73781	626.893	330.724	1.33711	6.89551	191.426	456.481	13.7034	30.2149		12.1808	41.8009	124.507	306.075	0	1735.07	102.772	735.491	1.01129
ENSMUSG00000020863	Luc7l3	11	94287890	94321988	-	7278	1.98656	227.834	137.512	55.7764	0.770148	78.4249	731.792	6.66407	249.033	637.844	352.521	9.75896	116.433	15.3435	546.149	86.2433	94.2387	23.8351	1683.06	6.55381	1426.14		133.119	524.834	189.444	74.6357	100.635	7.81565	531.243	221.549	100.118
ENSMUSG00000018583	G3bp1	11	55469685	55504838	+	7064	1906.1	0	199.499	2036.95	34.6567	0	357.33	335.702	0	0	24.8443	173.222	0	80.0056	20.4806	18.0509	232.149	65.5466	929.797	62.5591	6.04298		203.593	779.704	0.536668	0.684731	13.5181	1428.13	522.175	0	1.01129
ENSMUSG00000027427	Polr3f	2	144527718	144541995	+	7710	0	0	1499.8	631.389	0	4.12763	0	0	657.524	189.274	0	18.7047	0	2768.41	705.443	0.668553	0	0.744848	2.40506	0	0		0	0	44.5435	0	0	0	0	0	0
ENSMUSG00000024146	Cript	17	87025550	87035810	+	1712	632.222	1645.7	216.599	245.416	0	0	0	0	27.9527	52.5154	539.861	0	0	5.47983	0	1508.25	2.2985	750.807	833.113	0	14.2834		31.322	17.9976	76.7436	305.39	68.3413	36.2362	119.397	0	0
ENSMUSG00000032382	Snx1	9	66088133	66126587	-	4339	0	3.17908	50.5872	3.71843	0	0	465.834	0	1477.68	0	2358.2	0	33.0183	0	0	0	0	214.516	0.481012	1866.05	0		87.8757	0	3.22001	156.119	0	0	0	0	0
ENSMUSG00000030619	Eed	7	89954656	89980983	-	2218	1.98656	1.05969	0	1.48737	0.770148	0	0	0	0	0	24.1729	0.813247	0.868903	2.19193	1.51708	14.0396	5589.96	830.506	1.92405	0	0.549361		7.83051	0.580569	0	0	24.7831	376.572	1.51136	64.4038	0
ENSMUSG00000015290	Ubl4	X	74365718	74373218	-	3142	1744.2	186.506	833.619	6.69317	0	4.12763	16.3164	0	0.635289	375.267	1.34294	1490.68	503.095	0	0	5.34842	756.208	0.744848	317.949	3.57481	219.195		0.870056	0	1.07334	10.271	510.683	0.710513	0	0	1462.33
ENSMUSG00000087403	2900056M20Rik	X	152298500	152327495	-	1417	0	0	0	0	0	20.6381	345.908	89.9649	0	0	5.37175	0	0	1.09597	0	0	5881.87	2.23454	109.671	0.595801	0		187.062	0	0	22.5961	0	0	0	632.445	35.3952
ENSMUSG00000036109	Mbnl3	X	51117269	51206532	-	8743	0.496639	359.236	0	0	0	0	0	90.7979	0	1161.9	0.671468	0	1411.97	104.117	82.6809	2932.27	0	260.697	2.40506	40.5145	0.549361		407.186	0	430.945	132.153	0	1.42103	8.31248	379.982	0
ENSMUSG00000017670	Elmo2	2	165288031	165326479	-	6652	0.993278	0	0	0.743685	0.770148	2311.47	2981.01	0	22.2351	55.2506	96.6915	0.813247	0	385.78	173.706	0	388.447	0	0	29.79	0		8.70056	137.014	487.831	89.6998	0	346.02	61.9657	2.57615	2.02258
ENSMUSG00000021728	Emb	13	117220625	117274098	+	2253	0.496639	0	110.437	243.929	0	86.6802	1432.58	24.1572	37.482	0	0.671468	0	42.5763	2166.73	600.006	324.248	9.19402	678.557	685.923	0.595801	1.09872		4.35028	239.194	287.118	21.9114	0	177.628	0.75568	36.0661	0
ENSMUSG00000027404	Snrpb	2	130171414	130179403	-	1976	726.583	0	0.712495	27.5164	58.5312	4.12763	403.832	27.4893	51.4584	65.0973	670.797	784.783	0	36.1669	326.172	378.401	4.59701	1138.13	528.151	535.029	674.067		61.774	447.618	99.2836	69.8426	965.791	629.515	821.424	202.228	488.454
ENSMUSG00000029250	Polr2b	5	77310147	77349324	+	4667	0	3367.7	2.13749	0	539.103	0	411.99	0	0	4.37629	768.16	0	0	0	23.5148	13.3711	0	0	436.278	869.274	0		1.74011	20.3199	3.22001	0	16.5221	0	20.4034	154.569	0
ENSMUSG00000031536	Polb	8	22628119	22653437	-	1227	317.849	0	561.446	0	2.31044	144.467	17.9481	1245.35	0	0	0.671468	181.354	1806.45	0	567.388	1120.49	29.8806	65.5466	365.569	0.595801	0.549361		88.7457	26.7062	143.827	64.3647	0	1388.34	2.26704	2954.85	1.01129
ENSMUSG00000038576	Susd4	1	182763860	182896598	+	3527	1888.72	0	139.649	1722.38	1372.4	0	0.815822	9.9961	0	0	0	0	0	0	0	379.069	905.611	1.4897	0	0	0		0	0.580569	590.872	97.9165	27.0361	0	0	564.177	1.01129
ENSMUSG00000031753	Cog4	8	110846600	110882227	+	4053	0.496639	0	371.21	0	0	4.12763	1.63164	0	1355.07	2.73518	3283.48	1382.52	0	0	0	0	0	17.1315	0	0	0.549361		0	0	0	0	0	0	363.482	0	0
ENSMUSG00000020530	Ggnbp2	11	84832361	84870817	-	4726	15.8925	1570.46	408.972	0	609.957	0	0	25.8233	76.8699	232.49	410.939	3.25299	219.833	2.19193	15.1708	203.24	2.2985	755.276	324.202	69.7087	1468.44		448.949	3.48341	49.3735	91.0692	195.261	34.8151	959.713	2.57615	2.02258
ENSMUSG00000034189	Hsdl1	8	119561979	119575200	-	3168	0	0	59.8496	97.4228	0	0	2325.09	0	0.635289	0	802.405	0	2219.18	0	0	0	0	0	907.67	0	0		19.1412	0	0	265.676	732.98	0	0	0	0
ENSMUSG00000025266	Gnl3l	X	150983141	151017322	-	5570	500.116	16.9551	0.712495	0	384.304	0	49.7651	0	0	0	426.382	305.781	0	0	72.8199	0	0	833.485	77.924	838.292	2902.83		256.667	205.521	0.536668	64.3647	0	0	451.141	0	31.35
ENSMUSG00000019970	Sgk1	10	21882184	21999903	+	4903	0.993278	63.5816	0	1621.98	2584.62	8.25525	0	0.833008	0	0	0	0	0	1867.53	0	0	0	17.8764	242.911	0	0		0	0	145.437	0.684731	0	0	0	0	1.01129
ENSMUSG00000024188	Luc7l	17	26252910	26285504	+	7509	0	1.05969	134.662	34.2095	0	0	0	4.16504	768.699	45.951	12.7579	2.43974	1081.78	100.829	128.952	110.311	6.89551	2370.85	927.873	676.234	0		313.22	675.782	0	52.7243	460.365	19.8944	538.044	0	2.02258
ENSMUSG00000020064	Herc4	10	63243797	63317881	+	4019	130.616	1218.65	510.147	25.2853	1301.55	41.2763	0	2635.64	1.27058	0	0	0	0	0	244.25	2.67421	2.2985	0	0	291.942	0		0	37.737	0.536668	68.4731	0	0	0	0	2.02258
ENSMUSG00000074981	Dcdc5	2	106003336	106406151	+	8170	0	342.281	4.98747	96.6791	11.5522	1655.18	27.7379	620.591	60.3524	2.18814	153.766	3.25299	587.379	10.9597	276.867	39.4446	2323.79	116.196	37.0379	4.76641	29.6655		555.966	130.628	5.36668	349.897	1003.34	0	42.3181	562.889	209.337
ENSMUSG00000096847	Tmem151b	17	45541940	45549677	-	4851	1.98656	307.311	373.347	101.141	578.381	8.25525	55.4759	4.99805	22.2351	14.77	2.01441	97.5896	119.04	2257.69	0	965.39	43.6716	2.23454	52.9113	0	1387.69		208.813	77.7962	693.912	84.9066	165.972	357.388	17.3806	1.28808	0
ENSMUSG00000039219	Arid4b	13	14063232	14199603	+	13702	24.832	6.35816	448.159	148.737	740.112	12.3829	2.44747	171.6	1427.49	1211.14	0	413.943	445.747	107.405	4.55124	62.8439	25.2835	150.459	348.734	33.9607	596.607		138.339	88.2464	89.6236	134.892	6.75903	5.68411	3855.48	1841.95	9.10162
ENSMUSG00000020340	Cyfip2	11	46193850	46312859	-	7103	9.43614	0	0	24.5416	1391.66	4.12763	0	0	142.94	642.767	858.137	72.379	42.5763	83.2935	0	34.7647	0	0.744848	35.5949	0	3036.32		10.4407	60.9597	24.6867	727.869	477.638	685.645	0	217.685	0
ENSMUSG00000026037	Orc2	1	58462771	58505109	-	3857	17.3824	32.8505	1.42499	44.6211	0	70.1697	20.3955	25.8233	19.694	52.5154	0	0	0	2.19193	161.569	0	5757.75	43.946	116.886	8.93701	0		30.452	315.249	0	7.53204	29.2891	4.26308	0.75568	0	436.878
ENSMUSG00000028557	Rnf11	4	109451098	109484728	-	4263	0	114.447	0	20.0795	807.115	0	0	5.83106	357.668	0	809.791	12.1987	224.177	3235.29	609.108	121.008	2.2985	1.4897	53.8734	0.595801	0.549361		87.8757	0.580569	68.6935	15.0641	84.8634	22.7364	641.572	1.28808	10.1129
ENSMUSG00000040481	Bptf	11	107033081	107132127	-	13907	0.993278	1.05969	780.182	5.2058	29.2656	16.5105	4.07911	773.032	0.635289	315.64	498.901	55.3008	2004.56	2.19193	0.758541	1202.73	16.0895	325.499	58.2025	0.595801	279.076		73.9548	312.926	261.357	213.636	149.45	137.84	40.051	90.1653	8.09033
ENSMUSG00000042750	Bex2	X	136066564	136068236	-	903	0.496639	10.5969	681.858	135.351	658.476	33.021	1794.81	0.833008	282.704	2.18814	233	66.6862	1817.75	5.47983	378.512	86.2433	0	49.16	101.975	0.595801	27.4681		54.8135	110.308	312.341	139.685	0	395.045	150.38	0	1.01129
ENSMUSG00000033917	Gde1	7	118688545	118705778	-	1692	3179.98	907.097	33.4873	0	320.381	0	4.89493	1.66602	104.823	0	455.256	33.3431	0.868903	162.203	1024.03	45.4616	6.89551	17.1315	0.481012	56.0053	2.19745		33.9322	537.026	1.61	47.9312	69.8433	85.9721	35.5169	0	0
ENSMUSG00000005609	Ctr9	7	111028951	111056377	+	6544	95.3547	6.35816	148.912	2506.96	46.2089	0	1058.94	166.602	398.326	0	58.4178	200.059	0	7.67177	303.416	0.668553	18.388	0	542.582	793.011	0		0	65.6042	0.536668	1.36946	0.751004	662.909	0	97.8937	997.133
ENSMUSG00000029048	Rer1	4	155074110	155086382	-	1814	1.98656	855.172	11.3999	168.817	0	4.12763	58.7392	1.66602	2.54116	1282.25	537.846	34.1564	0.868903	196.178	617.452	490.718	16.0895	322.519	0.481012	635.124	1109.71		14.791	0	0	50.6701	7.51004	49.0254	620.413	28.3377	0
ENSMUSG00000020372	Gnb2l1	11	48800332	48806434	+	5119	462.868	369.833	1003.19	6.69317	1085.91	0	0	636.418	8.25875	22.4285	0.671468	1327.22	5.21342	915.132	194.945	0	2.2985	45.4357	260.709	0	0		522.034	2.32227	527.008	560.795	246.329	0	1745.62	0	0
ENSMUSG00000041781	Cpsf2	12	101975974	102005993	+	5315	539.847	2.11939	43.4622	0	28.4955	0	8.15822	1235.35	0	0	0	0	9.55794	2.19193	0	0	4367.16	0	106.785	0	1.09872		0	309.443	368.154	113.665	0	25.5785	410.334	694.273	149.671
ENSMUSG00000063015	Ccni	5	93181933	93206495	-	3303	1582.79	471.563	505.872	14.13	297.277	45.4039	19.5797	0	374.82	318.375	881.638	51.2345	41.7074	183.026	904.939	1.33711	6.89551	71.5054	554.126	5.36221	12.6353		510.723	645.592	10.7334	95.8623	10.5141	439.097	0	2518.19	836.338
ENSMUSG00000024158	Hagh	17	24840143	24864450	+	1908	336.721	29.6714	853.569	644.775	2161.8	111.446	26.9221	1292	0	90.2609	5.37175	0.813247	0	0	0	617.074	0	18.6212	85.6202	8.93701	60.4298		1.74011	391.303	366.008	61.6258	793.06	58.2621	2030.51	0	0
ENSMUSG00000026930	Gpsm1	2	26315515	26348237	+	5383	0	1425.29	0	0	0	3974.9	45.686	0	0	0	0.671468	0	0	0	895.078	0	0	0	0	0	0		0	300.154	1.61	0	0.751004	0	0	0	0
ENSMUSG00000036850	Mrpl41	2	24974117	24975098	-	776	0	227.834	19.9499	372.586	9.24177	1939.98	35.8962	924.639	468.843	393.319	61.1036	0	416.205	46.0306	358.031	294.163	0	367.955	359.797	45.2809	0		235.785	0.580569	636.489	107.503	9.01205	75.3144	0	140.4	1.01129
ENSMUSG00000020576	Nbas	12	13269127	13583810	+	7239	0	416.459	184.536	0	1644.27	0	0	0	55.2701	2531.68	956.171	0.813247	3.47561	0	0	0	64.3581	67.7812	409.341	0	0.549361		53.0734	0	0	63.68	0	3.55257	0.75568	1.28808	0
ENSMUSG00000030061	Uba3	6	97183670	97205642	-	2589	0	0	54.8621	2179.74	1.5403	0	0	0	0	0	0.671468	53.6743	80.808	0	0	0	183.88	650.252	0.481012	902.638	2215.03		0	539.929	0	23.2809	91.6225	0	0	1.28808	0
ENSMUSG00000038187	Btbd10	7	113315626	113369392	-	5801	0	0	0	0	0.770148	20.6381	903.931	1.66602	1069.19	0	0	0	0	0	1.51708	0	687.253	1394.36	1249.19	801.948	192.826		46.983	7.54739	157.78	4.79312	0	0	0	0	0
ENSMUSG00000097589	Dleu2	14	61602839	61682373	-	11334	0	463.086	149.624	417.207	0	136.212	2.44747	2619.81	0	291.023	0.671468	570.086	0	452.634	384.58	15.3767	2.2985	2.23454	772.506	0	42.3008		12.1808	715.26	64.4002	256.774	299.65	447.623	5.28976	0	4632.72
ENSMUSG00000027900	Dram2	3	106547693	106574845	+	2818	0	0	460.272	0	0	0	142.769	132.448	0	0	0	0	1010.53	1938.77	55.3735	0	103.433	0	30.7848	0	2446.31		14.791	0	140.07	16.4335	836.618	0	0	448.25	1204.45
ENSMUSG00000026753	Ppp6c	2	39194354	39226451	-	4219	0	563.756	0.712495	134.607	384.304	0	1297.16	0	10.7999	0	0	0.813247	1026.17	0	0	75.5464	1466.45	1355.62	0	0.595801	0		168.791	29.0284	6.44002	0	0	0	85.3918	2.57615	0
ENSMUSG00000021807	2700060E02Rik	14	19811402	19823823	-	1510	0.993278	2246.55	448.159	48.3395	190.997	0	747.293	53.3125	114.352	0	23.5014	0	231.128	624.701	673.584	0	0	90.1266	39.924	782.287	0		246.226	1.16114	535.595	97.9165	504.675	112.972	0	131.384	1507.83
ENSMUSG00000022193	Psmb5	14	54614120	54617995	-	871	532.397	792.65	324.898	646.263	430.513	4.12763	1.63164	132.448	2.54116	1.09407	575.448	561.14	108.613	74.5257	384.58	30.7534	13.791	420.839	418.481	0	852.06		73.9548	498.708	98.2103	162.281	588.787	265.732	638.549	275.648	1494.69
ENSMUSG00000044636	Csrnp2	15	100479570	100495239	-	4126	360.063	545.742	716.77	0	0	0	4.07911	1460.26	1153.68	0	0	0.813247	0	473.458	1231.11	80.2263	0	172.805	106.785	0.595801	0		28.7119	1739.96	258.674	21.2267	561	687.066	0	874.603	0
ENSMUSG00000028466	Creb3	4	43562332	43567060	+	2372	10.9261	800.068	0	0	372.752	0	0	1064.58	2712.05	0	130.936	4.87948	0	0	15.1708	1193.37	0	0	0.481012	0	0.549361		552.486	23.8033	98.2103	5.47785	0.751004	0	88.4145	0	0
ENSMUSG00000027499	Pkia	3	7366604	7445366	+	3683	732.543	1058.63	98.3243	18.5921	389.695	0	1693.65	0	0	14.2229	604.993	60.9935	19.9848	0	228.321	1171.3	0	19.366	147.19	0.595801	46.6957		510.723	395.367	4.83001	799.081	187.751	2798	0	777.998	224.507
ENSMUSG00000022387	Brd1	15	88687300	88734233	-	8138	0	1.05969	758.095	0.743685	112.442	0	0	0	694.371	745.063	0.671468	1.62649	0.868903	2.19193	1.51708	0	3702.89	151.204	121.696	0.595801	1.09872		444.599	56.8957	1.07334	233.493	51.0683	0	0.75568	0	2.02258
ENSMUSG00000031508	Ankrd10	8	11611583	11635754	-	3950	1574.35	163.193	0.712495	11.899	674.649	718.207	1907.39	0	0	39.9336	49.6887	414.756	3.47561	3.2879	12.1366	0	2.2985	0	9.62024	708.407	0.549361		940.531	0.580569	536.668	0	1061.17	0.710513	66.4998	157.145	0
ENSMUSG00000003072	Atp5d	10	80138632	80145818	+	1928	669.966	0	877.794	208.976	542.954	8.25525	4.07911	4.16504	496.796	10.9407	30.2161	238.281	997.501	1.09597	4.55124	1248.86	0	210.792	433.873	0	304.896		449.819	46.4455	0	69.1578	18.0241	187.575	1076.84	0	0
ENSMUSG00000038732	Mboat1	13	30136498	30246717	+	3474	0	0	0	0	53.9103	0	2761.56	0	0	0	0	0	0	0	0	0	2.2985	1719.85	1748	0	0		0	0	4.29335	0	6.75903	0	1.51136	0	0
ENSMUSG00000029571	Tmem106b	6	13069759	13089269	+	6931	0.496639	0	538.646	0	0	0	0.815822	0	47.6467	0	0	0	4203.75	0	0	1324.4	0	166.846	0	0	0		0	116.694	31.1268	397.829	61.5823	493.096	0.75568	0	1.01129
ENSMUSG00000033478	Fam160b1	19	57361009	57389594	+	5630	0	0	0	0	2445.99	156.85	1.63164	179.93	0	0	1735.07	0	0	0	0	0	0	0	0	1750.46	0		400.226	0	2.14667	0.684731	0	0	0	0	1.01129
ENSMUSG00000027763	Mbnl1	3	60501252	60629748	+	5580	104.294	0	67.687	0.743685	4.62089	3619.93	288.801	69.1397	14.6116	3.28221	212.856	138.252	198.979	59.1822	68.2687	387.092	0	547.463	476.202	2.3832	2.19745		143.559	877.239	875.306	64.3647	0	55.42	246.352	1762.09	27.3049
ENSMUSG00000058407	Txndc9	1	37983867	37997346	-	5846	0	776.755	25.6498	523.554	0	4.12763	464.203	0	0	249.995	0	982.402	0	1550.79	428.575	651.17	2.2985	0	406.455	103.074	96.1383		0.870056	797.701	12.3434	0	0	835.564	0	0	0
[truncated: 37,158 more rows]

## Sheet: DE analysis
Differential Expression analysis between the 'no OR' and 'OR' cells
[truncated: 38,557 more rows]

## Sheet: GO enrichment
Gene Set Enrichment Analysis on genes with a coefficient of variation > 4
[truncated: 13 more rows]

[truncated: 1 more sheets: Fig.5A normalized counts ]
